# Supplementary material for: The helical domain of the EcoR124I motor subunit participates in ATPase activity and dsDNA translocation
Source: PeerJ. 2017 Jan 18;5:e2887. doi: 10.7717/peerj.2887 (PMC5248579; doi:10.7717/peerj.2887)
Supplement: Supplemental Information 1 — The file contains the pdb files of all created models of EcoR124I HsdR, WT as well as of each mutant. All initial models used for molecular dynamics and the final equilibrated structure after molecular dynamics are included for each structure. [file peerj-05-2887-s001.zip]

Archive with 23 entries (20 files):
- models/
- models/D796a_100ns_md.pdb
- __MACOSX/
- __MACOSX/models/
- __MACOSX/models/._D796a_100ns_md.pdb
- models/K527A_100ns_md.pdb
- __MACOSX/models/._K527A_100ns_md.pdb
- models/K527A_Y736A_100ns_md.pdb
- __MACOSX/models/._K527A_Y736A_100ns_md.pdb
- models/model_D796A_initial.pdb
- __MACOSX/models/._model_D796A_initial.pdb
- models/model_K527A_initial.pdb
- __MACOSX/models/._model_K527A_initial.pdb
- models/model_K527A_Y736A_initial.pdb
- __MACOSX/models/._model_K527A_Y736A_initial.pdb
- models/model_wt_initial.pdb
- __MACOSX/models/._model_wt_initial.pdb
- models/model_Y736A_initial.pdb
- __MACOSX/models/._model_Y736A_initial.pdb
- models/wt_100ns_md.pdb
- __MACOSX/models/._wt_100ns_md.pdb
- models/Y736A_100ns_md.pdb
- __MACOSX/models/._Y736A_100ns_md.pdb
