# Supplementary material for: The helical domain of the EcoR124I motor subunit participates in ATPase activity and dsDNA translocation
Source: PeerJ. 2017 Jan 18;5:e2887. doi: 10.7717/peerj.2887 (PMC5248579; doi:10.7717/peerj.2887)
Supplement: Supplemental Information 1 — The file contains the pdb files of all created models of EcoR124I HsdR, WT as well as of each mutant. All initial models used for molecular dynamics and the final equilibrated structure after molecular dynamics are included for each structure. [file peerj-05-2887-s001.zip › models/D796a_100ns_md.pdb]

REMARK    GENERATED BY TRJCONV
TITLE     HSDR t= 100000.00000
REMARK    THIS IS A SIMULATION BOX
CRYST1  109.888  109.888  109.888  90.00  90.00  90.00 P 1           1
MODEL        1
ATOM      1  N   ASN    13      83.540  64.900  59.130  1.00  0.00            
ATOM      2  H1  ASN    13      83.220  65.740  58.660  1.00  0.00            
ATOM      3  H2  ASN    13      84.320  65.120  59.740  1.00  0.00            
ATOM      4  H3  ASN    13      83.690  64.170  58.460  1.00  0.00            
ATOM      5  CA  ASN    13      82.510  64.350  60.030  1.00  0.00            
ATOM      6  HA  ASN    13      82.780  63.330  60.330  1.00  0.00            
ATOM      7  CB  ASN    13      82.310  65.280  61.230  1.00  0.00            
ATOM      8  HB1 ASN    13      83.080  65.170  61.990  1.00  0.00            
ATOM      9  HB2 ASN    13      81.370  65.050  61.710  1.00  0.00            
ATOM     10  CG  ASN    13      82.170  66.770  60.940  1.00  0.00            
ATOM     11  OD1 ASN    13      81.970  67.210  59.820  1.00  0.00            
ATOM     12  ND2 ASN    13      82.080  67.580  62.000  1.00  0.00            
ATOM     13 1HD2 ASN    13      82.320  67.160  62.900  1.00  0.00            
ATOM     14 2HD2 ASN    13      81.960  68.550  61.760  1.00  0.00            
ATOM     15  C   ASN    13      81.220  64.180  59.260  1.00  0.00            
ATOM     16  O   ASN    13      80.840  64.940  58.380  1.00  0.00            
ATOM     17  N   PHE    14      80.480  63.180  59.720  1.00  0.00            
ATOM     18  H   PHE    14      81.030  62.550  60.310  1.00  0.00            
ATOM     19  CA  PHE    14      79.080  62.800  59.720  1.00  0.00            
ATOM     20  HA  PHE    14      78.800  62.860  58.660  1.00  0.00            
ATOM     21  CB  PHE    14      78.780  61.430  60.310  1.00  0.00            
ATOM     22  HB1 PHE    14      77.710  61.260  60.410  1.00  0.00            
ATOM     23  HB2 PHE    14      79.150  61.440  61.340  1.00  0.00            
ATOM     24  CG  PHE    14      79.370  60.300  59.490  1.00  0.00            
ATOM     25  CD1 PHE    14      80.340  59.430  60.010  1.00  0.00            
ATOM     26  HD1 PHE    14      80.770  59.620  60.990  1.00  0.00            
ATOM     27  CE1 PHE    14      80.760  58.370  59.210  1.00  0.00            
ATOM     28  HE1 PHE    14      81.390  57.610  59.650  1.00  0.00            
ATOM     29  CZ  PHE    14      80.210  58.140  57.950  1.00  0.00            
ATOM     30  HZ  PHE    14      80.470  57.260  57.360  1.00  0.00            
ATOM     31  CE2 PHE    14      79.190  58.940  57.470  1.00  0.00            
ATOM     32  HE2 PHE    14      78.700  58.690  56.530  1.00  0.00            
ATOM     33  CD2 PHE    14      78.820  60.060  58.220  1.00  0.00            
ATOM     34  HD2 PHE    14      78.100  60.780  57.840  1.00  0.00            
ATOM     35  C   PHE    14      78.230  63.860  60.400  1.00  0.00            
ATOM     36  O   PHE    14      78.620  64.490  61.380  1.00  0.00            
ATOM     37  N   ILE    15      76.960  63.940  60.010  1.00  0.00            
ATOM     38  H   ILE    15      76.750  63.330  59.230  1.00  0.00            
ATOM     39  CA  ILE    15      75.920  64.460  60.880  1.00  0.00            
ATOM     40  HA  ILE    15      76.420  65.070  61.640  1.00  0.00            
ATOM     41  CB  ILE    15      74.970  65.420  60.170  1.00  0.00            
ATOM     42  HB  ILE    15      74.310  65.740  60.960  1.00  0.00            
ATOM     43  CG2 ILE    15      75.800  66.610  59.710  1.00  0.00            
ATOM     44 1HG2 ILE    15      75.060  67.340  59.350  1.00  0.00            
ATOM     45 2HG2 ILE    15      76.300  67.020  60.600  1.00  0.00            
ATOM     46 3HG2 ILE    15      76.650  66.360  59.070  1.00  0.00            
ATOM     47  CG1 ILE    15      74.160  64.780  59.040  1.00  0.00            
ATOM     48 1HG1 ILE    15      73.620  63.880  59.350  1.00  0.00            
ATOM     49 2HG1 ILE    15      74.780  64.560  58.180  1.00  0.00            
ATOM     50  CD  ILE    15      73.030  65.690  58.570  1.00  0.00            
ATOM     51  HD1 ILE    15      73.400  66.460  57.890  1.00  0.00            
ATOM     52  HD2 ILE    15      72.260  65.150  58.030  1.00  0.00            
ATOM     53  HD3 ILE    15      72.560  66.250  59.390  1.00  0.00            
ATOM     54  C   ILE    15      75.080  63.540  61.740  1.00  0.00            
ATOM     55  O   ILE    15      74.830  63.860  62.900  1.00  0.00            
ATOM     56  N   VAL    16      74.790  62.330  61.250  1.00  0.00            
ATOM     57  H   VAL    16      75.020  62.120  60.280  1.00  0.00            
ATOM     58  CA  VAL    16      74.290  61.240  62.070  1.00  0.00            
ATOM     59  HA  VAL    16      73.780  61.570  62.960  1.00  0.00            
ATOM     60  CB  VAL    16      73.330  60.260  61.410  1.00  0.00            
ATOM     61  HB  VAL    16      73.760  59.770  60.530  1.00  0.00            
ATOM     62  CG1 VAL    16      72.760  59.220  62.360  1.00  0.00            
ATOM     63 1HG1 VAL    16      73.540  58.700  62.920  1.00  0.00            
ATOM     64 2HG1 VAL    16      72.160  59.640  63.170  1.00  0.00            
ATOM     65 3HG1 VAL    16      72.130  58.520  61.810  1.00  0.00            
ATOM     66  CG2 VAL    16      72.080  60.990  60.920  1.00  0.00            
ATOM     67 1HG2 VAL    16      71.530  61.470  61.730  1.00  0.00            
ATOM     68 2HG2 VAL    16      72.440  61.750  60.230  1.00  0.00            
ATOM     69 3HG2 VAL    16      71.530  60.310  60.280  1.00  0.00            
ATOM     70  C   VAL    16      75.490  60.520  62.670  1.00  0.00            
ATOM     71  O   VAL    16      75.820  59.390  62.290  1.00  0.00            
ATOM     72  N   LEU    17      76.220  61.210  63.540  1.00  0.00            
ATOM     73  H   LEU    17      75.890  62.100  63.880  1.00  0.00            
ATOM     74  CA  LEU    17      77.510  60.840  64.090  1.00  0.00            
ATOM     75  HA  LEU    17      78.050  60.360  63.270  1.00  0.00            
ATOM     76  CB  LEU    17      78.200  62.180  64.350  1.00  0.00            
ATOM     77  HB1 LEU    17      77.900  62.780  63.480  1.00  0.00            
ATOM     78  HB2 LEU    17      79.270  62.080  64.170  1.00  0.00            
ATOM     79  CG  LEU    17      78.000  62.950  65.640  1.00  0.00            
ATOM     80  HG  LEU    17      78.440  62.410  66.490  1.00  0.00            
ATOM     81  CD1 LEU    17      78.740  64.260  65.410  1.00  0.00            
ATOM     82 1HD1 LEU    17      79.790  63.970  65.390  1.00  0.00            
ATOM     83 2HD1 LEU    17      78.490  64.710  64.460  1.00  0.00            
ATOM     84 3HD1 LEU    17      78.750  64.900  66.290  1.00  0.00            
ATOM     85  CD2 LEU    17      76.570  63.330  66.070  1.00  0.00            
ATOM     86 1HD2 LEU    17      76.000  62.410  66.190  1.00  0.00            
ATOM     87 2HD2 LEU    17      76.720  63.830  67.030  1.00  0.00            
ATOM     88 3HD2 LEU    17      76.120  63.960  65.310  1.00  0.00            
ATOM     89  C   LEU    17      77.400  59.920  65.290  1.00  0.00            
ATOM     90  O   LEU    17      76.310  59.710  65.810  1.00  0.00            
ATOM     91  N   ASP    18      78.500  59.360  65.820  1.00  0.00            
ATOM     92  H   ASP    18      79.370  59.570  65.340  1.00  0.00            
ATOM     93  CA  ASP    18      78.610  58.600  67.040  1.00  0.00            
ATOM     94  HA  ASP    18      77.640  58.250  67.380  1.00  0.00            
ATOM     95  CB  ASP    18      79.330  57.320  66.620  1.00  0.00            
ATOM     96  HB1 ASP    18      80.400  57.490  66.530  1.00  0.00            
ATOM     97  HB2 ASP    18      79.000  56.890  65.670  1.00  0.00            
ATOM     98  CG  ASP    18      79.250  56.180  67.630  1.00  0.00            
ATOM     99  OD1 ASP    18      78.170  55.840  68.150  1.00  0.00            
ATOM    100  OD2 ASP    18      80.300  55.530  67.840  1.00  0.00            
ATOM    101  C   ASP    18      79.270  59.280  68.240  1.00  0.00            
ATOM    102  O   ASP    18      78.930  58.910  69.360  1.00  0.00            
ATOM    103  N   LYS    19      80.230  60.190  68.050  1.00  0.00            
ATOM    104  H   LYS    19      80.510  60.380  67.100  1.00  0.00            
ATOM    105  CA  LYS    19      81.050  60.750  69.110  1.00  0.00            
ATOM    106  HA  LYS    19      80.880  60.160  70.010  1.00  0.00            
ATOM    107  CB  LYS    19      82.490  60.680  68.640  1.00  0.00            
ATOM    108  HB1 LYS    19      83.050  61.160  69.450  1.00  0.00            
ATOM    109  HB2 LYS    19      82.520  61.360  67.790  1.00  0.00            
ATOM    110  CG  LYS    19      83.090  59.320  68.310  1.00  0.00            
ATOM    111  HG1 LYS    19      84.160  59.480  68.260  1.00  0.00            
ATOM    112  HG2 LYS    19      82.750  58.930  67.350  1.00  0.00            
ATOM    113  CD  LYS    19      82.900  58.250  69.390  1.00  0.00            
ATOM    114  HD1 LYS    19      81.860  57.920  69.350  1.00  0.00            
ATOM    115  HD2 LYS    19      83.010  58.700  70.380  1.00  0.00            
ATOM    116  CE  LYS    19      83.830  57.050  69.370  1.00  0.00            
ATOM    117  HE1 LYS    19      84.860  57.410  69.380  1.00  0.00            
ATOM    118  HE2 LYS    19      83.580  56.560  68.420  1.00  0.00            
ATOM    119  NZ  LYS    19      83.800  56.080  70.480  1.00  0.00            
ATOM    120  HZ1 LYS    19      84.330  55.250  70.240  1.00  0.00            
ATOM    121  HZ2 LYS    19      84.080  56.530  71.350  1.00  0.00            
ATOM    122  HZ3 LYS    19      82.850  55.750  70.540  1.00  0.00            
ATOM    123  C   LYS    19      80.620  62.200  69.310  1.00  0.00            
ATOM    124  O   LYS    19      80.500  63.020  68.420  1.00  0.00            
ATOM    125  N   TYR    20      80.470  62.530  70.600  1.00  0.00            
ATOM    126  H   TYR    20      80.670  61.770  71.230  1.00  0.00            
ATOM    127  CA  TYR    20      80.040  63.760  71.240  1.00  0.00            
ATOM    128  HA  TYR    20      80.540  64.600  70.780  1.00  0.00            
ATOM    129  CB  TYR    20      78.540  63.960  70.990  1.00  0.00            
ATOM    130  HB1 TYR    20      78.300  63.860  69.930  1.00  0.00            
ATOM    131  HB2 TYR    20      78.180  64.910  71.390  1.00  0.00            
ATOM    132  CG  TYR    20      77.630  62.920  71.610  1.00  0.00            
ATOM    133  CD1 TYR    20      77.370  61.720  70.940  1.00  0.00            
ATOM    134  HD1 TYR    20      77.870  61.580  70.000  1.00  0.00            
ATOM    135  CE1 TYR    20      76.470  60.810  71.510  1.00  0.00            
ATOM    136  HE1 TYR    20      76.370  59.840  71.030  1.00  0.00            
ATOM    137  CZ  TYR    20      75.830  61.080  72.740  1.00  0.00            
ATOM    138  OH  TYR    20      74.930  60.200  73.240  1.00  0.00            
ATOM    139  HH  TYR    20      74.520  60.590  74.020  1.00  0.00            
ATOM    140  CE2 TYR    20      76.080  62.330  73.350  1.00  0.00            
ATOM    141  HE2 TYR    20      75.660  62.450  74.340  1.00  0.00            
ATOM    142  CD2 TYR    20      77.020  63.230  72.830  1.00  0.00            
ATOM    143  HD2 TYR    20      77.200  64.180  73.300  1.00  0.00            
ATOM    144  C   TYR    20      80.380  63.760  72.720  1.00  0.00            
ATOM    145  O   TYR    20      80.440  62.730  73.390  1.00  0.00            
ATOM    146  N   ILE    21      80.420  64.960  73.320  1.00  0.00            
ATOM    147  H   ILE    21      80.400  65.760  72.720  1.00  0.00            
ATOM    148  CA  ILE    21      80.600  65.140  74.750  1.00  0.00            
ATOM    149  HA  ILE    21      80.860  64.170  75.180  1.00  0.00            
ATOM    150  CB  ILE    21      81.650  66.180  75.090  1.00  0.00            
ATOM    151  HB  ILE    21      81.560  66.400  76.150  1.00  0.00            
ATOM    152  CG2 ILE    21      83.060  65.610  74.910  1.00  0.00            
ATOM    153 1HG2 ILE    21      83.740  66.280  75.420  1.00  0.00            
ATOM    154 2HG2 ILE    21      83.190  64.610  75.350  1.00  0.00            
ATOM    155 3HG2 ILE    21      83.230  65.640  73.830  1.00  0.00            
ATOM    156  CG1 ILE    21      81.550  67.460  74.260  1.00  0.00            
ATOM    157 1HG1 ILE    21      80.640  67.910  74.650  1.00  0.00            
ATOM    158 2HG1 ILE    21      81.380  67.350  73.180  1.00  0.00            
ATOM    159  CD  ILE    21      82.650  68.510  74.440  1.00  0.00            
ATOM    160  HD1 ILE    21      83.560  68.190  73.950  1.00  0.00            
ATOM    161  HD2 ILE    21      82.190  69.360  73.940  1.00  0.00            
ATOM    162  HD3 ILE    21      82.770  68.620  75.520  1.00  0.00            
ATOM    163  C   ILE    21      79.280  65.450  75.460  1.00  0.00            
ATOM    164  O   ILE    21      78.550  66.200  74.830  1.00  0.00            
ATOM    165  N   LYS    22      79.090  65.090  76.730  1.00  0.00            
ATOM    166  H   LYS    22      79.800  64.490  77.100  1.00  0.00            
ATOM    167  CA  LYS    22      77.930  65.290  77.570  1.00  0.00            
ATOM    168  HA  LYS    22      77.390  66.190  77.250  1.00  0.00            
ATOM    169  CB  LYS    22      76.990  64.110  77.420  1.00  0.00            
ATOM    170  HB1 LYS    22      77.380  63.220  77.900  1.00  0.00            
ATOM    171  HB2 LYS    22      76.860  63.820  76.370  1.00  0.00            
ATOM    172  CG  LYS    22      75.540  64.350  77.850  1.00  0.00            
ATOM    173  HG1 LYS    22      75.170  65.120  77.170  1.00  0.00            
ATOM    174  HG2 LYS    22      75.520  64.670  78.890  1.00  0.00            
ATOM    175  CD  LYS    22      74.700  63.110  77.560  1.00  0.00            
ATOM    176  HD1 LYS    22      74.890  62.890  76.510  1.00  0.00            
ATOM    177  HD2 LYS    22      73.690  63.450  77.790  1.00  0.00            
ATOM    178  CE  LYS    22      75.030  61.880  78.400  1.00  0.00            
ATOM    179  HE1 LYS    22      75.110  62.200  79.440  1.00  0.00            
ATOM    180  HE2 LYS    22      75.970  61.440  78.090  1.00  0.00            
ATOM    181  NZ  LYS    22      74.030  60.800  78.260  1.00  0.00            
ATOM    182  HZ1 LYS    22      74.180  60.450  77.330  1.00  0.00            
ATOM    183  HZ2 LYS    22      74.400  60.140  78.930  1.00  0.00            
ATOM    184  HZ3 LYS    22      73.080  61.170  78.380  1.00  0.00            
ATOM    185  C   LYS    22      78.190  65.540  79.050  1.00  0.00            
ATOM    186  O   LYS    22      79.120  65.000  79.630  1.00  0.00            
ATOM    187  N   ALA    23      77.340  66.310  79.730  1.00  0.00            
ATOM    188  H   ALA    23      76.550  66.740  79.270  1.00  0.00            
ATOM    189  CA  ALA    23      77.470  66.650  81.140  1.00  0.00            
ATOM    190  HA  ALA    23      78.180  65.990  81.640  1.00  0.00            
ATOM    191  CB  ALA    23      77.870  68.110  81.330  1.00  0.00            
ATOM    192  HB1 ALA    23      77.800  68.360  82.400  1.00  0.00            
ATOM    193  HB2 ALA    23      78.930  68.200  81.100  1.00  0.00            
ATOM    194  HB3 ALA    23      77.350  68.790  80.650  1.00  0.00            
ATOM    195  C   ALA    23      76.170  66.290  81.840  1.00  0.00            
ATOM    196  O   ALA    23      75.160  66.100  81.160  1.00  0.00            
ATOM    197  N   GLU    24      76.080  66.260  83.180  1.00  0.00            
ATOM    198  H   GLU    24      76.910  66.480  83.710  1.00  0.00            
ATOM    199  CA  GLU    24      74.940  65.850  83.970  1.00  0.00            
ATOM    200  HA  GLU    24      74.390  65.140  83.380  1.00  0.00            
ATOM    201  CB  GLU    24      75.400  65.070  85.200  1.00  0.00            
ATOM    202  HB1 GLU    24      75.980  65.700  85.870  1.00  0.00            
ATOM    203  HB2 GLU    24      76.000  64.200  84.940  1.00  0.00            
ATOM    204  CG  GLU    24      74.170  64.530  85.940  1.00  0.00            
ATOM    205  HG1 GLU    24      73.440  63.990  85.350  1.00  0.00            
ATOM    206  HG2 GLU    24      73.670  65.380  86.410  1.00  0.00            
ATOM    207  CD  GLU    24      74.650  63.560  87.000  1.00  0.00            
ATOM    208  OE1 GLU    24      75.100  64.050  88.050  1.00  0.00            
ATOM    209  OE2 GLU    24      74.570  62.320  86.780  1.00  0.00            
ATOM    210  C   GLU    24      74.060  67.030  84.380  1.00  0.00            
ATOM    211  O   GLU    24      74.500  68.020  84.970  1.00  0.00            
ATOM    212  N   PRO    25      72.740  67.000  84.160  1.00  0.00            
ATOM    213  CD  PRO    25      72.070  66.020  83.330  1.00  0.00            
ATOM    214  HD1 PRO    25      72.350  65.020  83.690  1.00  0.00            
ATOM    215  HD2 PRO    25      72.320  66.310  82.310  1.00  0.00            
ATOM    216  CG  PRO    25      70.580  66.290  83.540  1.00  0.00            
ATOM    217  HG1 PRO    25      70.340  65.810  84.480  1.00  0.00            
ATOM    218  HG2 PRO    25      69.980  65.890  82.720  1.00  0.00            
ATOM    219  CB  PRO    25      70.590  67.810  83.670  1.00  0.00            
ATOM    220  HB1 PRO    25      69.710  68.100  84.250  1.00  0.00            
ATOM    221  HB2 PRO    25      70.660  68.340  82.720  1.00  0.00            
ATOM    222  CA  PRO    25      71.840  68.080  84.510  1.00  0.00            
ATOM    223  HA  PRO    25      72.250  69.010  84.140  1.00  0.00            
ATOM    224  C   PRO    25      71.380  68.150  85.970  1.00  0.00            
ATOM    225  O   PRO    25      70.920  69.220  86.360  1.00  0.00            
ATOM    226  N   THR    26      71.570  67.180  86.850  1.00  0.00            
ATOM    227  H   THR    26      72.000  66.330  86.510  1.00  0.00            
ATOM    228  CA  THR    26      70.970  66.970  88.150  1.00  0.00            
ATOM    229  HA  THR    26      70.170  67.700  88.250  1.00  0.00            
ATOM    230  CB  THR    26      70.220  65.650  88.320  1.00  0.00            
ATOM    231  HB  THR    26      70.070  65.490  89.380  1.00  0.00            
ATOM    232  CG2 THR    26      68.940  65.570  87.480  1.00  0.00            
ATOM    233 1HG2 THR    26      69.340  65.470  86.470  1.00  0.00            
ATOM    234 2HG2 THR    26      68.410  64.640  87.690  1.00  0.00            
ATOM    235 3HG2 THR    26      68.280  66.430  87.620  1.00  0.00            
ATOM    236  OG1 THR    26      71.080  64.650  87.820  1.00  0.00            
ATOM    237  HG1 THR    26      71.780  64.600  88.480  1.00  0.00            
ATOM    238  C   THR    26      71.890  67.080  89.350  1.00  0.00            
ATOM    239  O   THR    26      73.040  66.710  89.100  1.00  0.00            
ATOM    240  N   GLY    27      71.530  67.530  90.550  1.00  0.00            
ATOM    241  H   GLY    27      72.260  67.650  91.240  1.00  0.00            
ATOM    242  CA  GLY    27      70.300  68.190  90.970  1.00  0.00            
ATOM    243  HA1 GLY    27      69.460  67.520  90.810  1.00  0.00            
ATOM    244  HA2 GLY    27      70.230  69.110  90.400  1.00  0.00            
ATOM    245  C   GLY    27      70.220  68.790  92.370  1.00  0.00            
ATOM    246  O   GLY    27      70.880  68.280  93.270  1.00  0.00            
ATOM    247  N   ASP    28      69.390  69.800  92.600  1.00  0.00            
ATOM    248  H   ASP    28      69.610  70.180  93.520  1.00  0.00            
ATOM    249  CA  ASP    28      68.360  70.490  91.850  1.00  0.00            
ATOM    250  HA  ASP    28      67.870  71.210  92.500  1.00  0.00            
ATOM    251  CB  ASP    28      69.010  71.290  90.720  1.00  0.00            
ATOM    252  HB1 ASP    28      69.090  70.790  89.750  1.00  0.00            
ATOM    253  HB2 ASP    28      70.020  71.450  91.090  1.00  0.00            
ATOM    254  CG  ASP    28      68.380  72.640  90.390  1.00  0.00            
ATOM    255  OD1 ASP    28      69.070  73.490  89.800  1.00  0.00            
ATOM    256  OD2 ASP    28      67.190  72.940  90.650  1.00  0.00            
ATOM    257  C   ASP    28      67.130  69.710  91.420  1.00  0.00            
ATOM    258  O   ASP    28      67.170  68.480  91.480  1.00  0.00            
ATOM    259  N   SER    29      66.100  70.410  90.950  1.00  0.00            
ATOM    260  H   SER    29      66.270  71.400  90.820  1.00  0.00            
ATOM    261  CA  SER    29      65.010  69.920  90.130  1.00  0.00            
ATOM    262  HA  SER    29      64.900  68.870  90.360  1.00  0.00            
ATOM    263  CB  SER    29      63.740  70.660  90.520  1.00  0.00            
ATOM    264  HB1 SER    29      63.630  70.640  91.610  1.00  0.00            
ATOM    265  HB2 SER    29      62.860  70.090  90.220  1.00  0.00            
ATOM    266  OG  SER    29      63.760  71.980  90.040  1.00  0.00            
ATOM    267  HG  SER    29      62.830  72.190  89.900  1.00  0.00            
ATOM    268  C   SER    29      65.180  69.890  88.610  1.00  0.00            
ATOM    269  O   SER    29      65.750  70.780  87.990  1.00  0.00            
ATOM    270  N   TYR    30      64.520  68.920  87.960  1.00  0.00            
ATOM    271  H   TYR    30      63.820  68.410  88.490  1.00  0.00            
ATOM    272  CA  TYR    30      64.650  68.570  86.560  1.00  0.00            
ATOM    273  HA  TYR    30      64.590  69.500  86.000  1.00  0.00            
ATOM    274  CB  TYR    30      66.040  68.050  86.230  1.00  0.00            
ATOM    275  HB1 TYR    30      66.040  67.050  86.680  1.00  0.00            
ATOM    276  HB2 TYR    30      66.830  68.650  86.660  1.00  0.00            
ATOM    277  CG  TYR    30      66.330  67.880  84.760  1.00  0.00            
ATOM    278  CD1 TYR    30      66.780  66.640  84.260  1.00  0.00            
ATOM    279  HD1 TYR    30      66.970  65.850  84.970  1.00  0.00            
ATOM    280  CE1 TYR    30      67.050  66.450  82.900  1.00  0.00            
ATOM    281  HE1 TYR    30      67.460  65.490  82.670  1.00  0.00            
ATOM    282  CZ  TYR    30      66.990  67.540  82.000  1.00  0.00            
ATOM    283  OH  TYR    30      67.350  67.320  80.700  1.00  0.00            
ATOM    284  HH  TYR    30      67.260  68.120  80.180  1.00  0.00            
ATOM    285  CE2 TYR    30      66.580  68.790  82.510  1.00  0.00            
ATOM    286  HE2 TYR    30      66.560  69.600  81.790  1.00  0.00            
ATOM    287  CD2 TYR    30      66.190  68.930  83.850  1.00  0.00            
ATOM    288  HD2 TYR    30      65.830  69.870  84.240  1.00  0.00            
ATOM    289  C   TYR    30      63.500  67.730  86.020  1.00  0.00            
ATOM    290  O   TYR    30      63.630  67.050  85.010  1.00  0.00            
ATOM    291  N   GLN    31      62.340  67.720  86.680  1.00  0.00            
ATOM    292  H   GLN    31      62.300  68.260  87.540  1.00  0.00            
ATOM    293  CA  GLN    31      61.210  66.870  86.390  1.00  0.00            
ATOM    294  HA  GLN    31      61.610  66.050  85.780  1.00  0.00            
ATOM    295  CB  GLN    31      60.640  66.240  87.660  1.00  0.00            
ATOM    296  HB1 GLN    31      59.590  65.970  87.580  1.00  0.00            
ATOM    297  HB2 GLN    31      60.740  67.040  88.390  1.00  0.00            
ATOM    298  CG  GLN    31      61.460  65.020  88.080  1.00  0.00            
ATOM    299  HG1 GLN    31      61.610  64.320  87.260  1.00  0.00            
ATOM    300  HG2 GLN    31      60.800  64.550  88.820  1.00  0.00            
ATOM    301  CD  GLN    31      62.870  65.200  88.640  1.00  0.00            
ATOM    302  OE1 GLN    31      63.860  65.120  87.930  1.00  0.00            
ATOM    303  NE2 GLN    31      62.970  65.430  89.950  1.00  0.00            
ATOM    304 1HE2 GLN    31      62.190  65.600  90.570  1.00  0.00            
ATOM    305 2HE2 GLN    31      63.920  65.450  90.320  1.00  0.00            
ATOM    306  C   GLN    31      60.110  67.520  85.570  1.00  0.00            
ATOM    307  O   GLN    31      59.780  67.120  84.460  1.00  0.00            
ATOM    308  N   SER    32      59.680  68.670  86.120  1.00  0.00            
ATOM    309  H   SER    32      60.060  68.910  87.030  1.00  0.00            
ATOM    310  CA  SER    32      58.820  69.670  85.530  1.00  0.00            
ATOM    311  HA  SER    32      57.810  69.290  85.410  1.00  0.00            
ATOM    312  CB  SER    32      58.780  70.810  86.530  1.00  0.00            
ATOM    313  HB1 SER    32      58.160  71.640  86.180  1.00  0.00            
ATOM    314  HB2 SER    32      59.820  71.120  86.610  1.00  0.00            
ATOM    315  OG  SER    32      58.270  70.430  87.790  1.00  0.00            
ATOM    316  HG  SER    32      57.860  71.290  87.980  1.00  0.00            
ATOM    317  C   SER    32      59.320  70.070  84.140  1.00  0.00            
ATOM    318  O   SER    32      60.520  70.060  83.850  1.00  0.00            
ATOM    319  N   GLU    33      58.480  70.660  83.290  1.00  0.00            
ATOM    320  H   GLU    33      57.520  70.700  83.620  1.00  0.00            
ATOM    321  CA  GLU    33      58.720  71.170  81.970  1.00  0.00            
ATOM    322  HA  GLU    33      59.510  70.570  81.510  1.00  0.00            
ATOM    323  CB  GLU    33      57.480  70.900  81.130  1.00  0.00            
ATOM    324  HB1 GLU    33      57.180  69.850  81.220  1.00  0.00            
ATOM    325  HB2 GLU    33      57.630  71.150  80.080  1.00  0.00            
ATOM    326  CG  GLU    33      56.300  71.750  81.590  1.00  0.00            
ATOM    327  HG1 GLU    33      55.680  71.980  80.730  1.00  0.00            
ATOM    328  HG2 GLU    33      56.650  72.710  81.970  1.00  0.00            
ATOM    329  CD  GLU    33      55.410  71.110  82.640  1.00  0.00            
ATOM    330  OE1 GLU    33      54.370  70.540  82.240  1.00  0.00            
ATOM    331  OE2 GLU    33      55.820  70.960  83.820  1.00  0.00            
ATOM    332  C   GLU    33      59.190  72.620  81.970  1.00  0.00            
ATOM    333  O   GLU    33      59.760  73.090  80.980  1.00  0.00            
ATOM    334  N   SER    34      59.140  73.300  83.110  1.00  0.00            
ATOM    335  H   SER    34      58.520  72.970  83.850  1.00  0.00            
ATOM    336  CA  SER    34      59.810  74.570  83.260  1.00  0.00            
ATOM    337  HA  SER    34      59.710  75.170  82.350  1.00  0.00            
ATOM    338  CB  SER    34      59.080  75.330  84.360  1.00  0.00            
ATOM    339  HB1 SER    34      58.050  75.470  84.010  1.00  0.00            
ATOM    340  HB2 SER    34      59.560  76.280  84.580  1.00  0.00            
ATOM    341  OG  SER    34      59.130  74.550  85.540  1.00  0.00            
ATOM    342  HG  SER    34      58.770  75.050  86.280  1.00  0.00            
ATOM    343  C   SER    34      61.280  74.500  83.660  1.00  0.00            
ATOM    344  O   SER    34      61.930  75.530  83.840  1.00  0.00            
ATOM    345  N   ASP    35      61.730  73.310  84.070  1.00  0.00            
ATOM    346  H   ASP    35      60.940  72.660  84.090  1.00  0.00            
ATOM    347  CA  ASP    35      63.070  72.960  84.490  1.00  0.00            
ATOM    348  HA  ASP    35      63.580  73.850  84.810  1.00  0.00            
ATOM    349  CB  ASP    35      62.970  71.960  85.640  1.00  0.00            
ATOM    350  HB1 ASP    35      63.940  71.470  85.690  1.00  0.00            
ATOM    351  HB2 ASP    35      62.120  71.320  85.410  1.00  0.00            
ATOM    352  CG  ASP    35      62.790  72.640  86.990  1.00  0.00            
ATOM    353  OD1 ASP    35      61.950  72.310  87.850  1.00  0.00            
ATOM    354  OD2 ASP    35      63.480  73.660  87.220  1.00  0.00            
ATOM    355  C   ASP    35      63.780  72.250  83.330  1.00  0.00            
ATOM    356  O   ASP    35      64.970  72.440  83.110  1.00  0.00            
ATOM    357  N   LEU    36      63.060  71.430  82.570  1.00  0.00            
ATOM    358  H   LEU    36      62.120  71.450  82.930  1.00  0.00            
ATOM    359  CA  LEU    36      63.440  70.900  81.280  1.00  0.00            
ATOM    360  HA  LEU    36      64.330  70.320  81.490  1.00  0.00            
ATOM    361  CB  LEU    36      62.300  70.070  80.700  1.00  0.00            
ATOM    362  HB1 LEU    36      61.610  70.660  80.110  1.00  0.00            
ATOM    363  HB2 LEU    36      61.820  69.580  81.540  1.00  0.00            
ATOM    364  CG  LEU    36      62.750  69.000  79.680  1.00  0.00            
ATOM    365  HG  LEU    36      63.110  69.430  78.750  1.00  0.00            
ATOM    366  CD1 LEU    36      63.910  68.160  80.210  1.00  0.00            
ATOM    367 1HD1 LEU    36      63.870  67.980  81.280  1.00  0.00            
ATOM    368 2HD1 LEU    36      63.720  67.150  79.830  1.00  0.00            
ATOM    369 3HD1 LEU    36      64.880  68.580  79.930  1.00  0.00            
ATOM    370  CD2 LEU    36      61.570  68.130  79.260  1.00  0.00            
ATOM    371 1HD2 LEU    36      61.910  67.380  78.550  1.00  0.00            
ATOM    372 2HD2 LEU    36      61.130  67.690  80.150  1.00  0.00            
ATOM    373 3HD2 LEU    36      60.880  68.780  78.730  1.00  0.00            
ATOM    374  C   LEU    36      63.890  71.940  80.260  1.00  0.00            
ATOM    375  O   LEU    36      64.980  71.780  79.710  1.00  0.00            
ATOM    376  N   GLU    37      63.120  73.020  80.220  1.00  0.00            
ATOM    377  H   GLU    37      62.220  73.050  80.700  1.00  0.00            
ATOM    378  CA  GLU    37      63.590  74.260  79.630  1.00  0.00            
ATOM    379  HA  GLU    37      63.750  74.100  78.560  1.00  0.00            
ATOM    380  CB  GLU    37      62.410  75.210  79.660  1.00  0.00            
ATOM    381  HB1 GLU    37      62.190  75.400  80.720  1.00  0.00            
ATOM    382  HB2 GLU    37      61.610  74.690  79.140  1.00  0.00            
ATOM    383  CG  GLU    37      62.540  76.530  78.910  1.00  0.00            
ATOM    384  HG1 GLU    37      62.800  76.500  77.850  1.00  0.00            
ATOM    385  HG2 GLU    37      63.360  77.070  79.370  1.00  0.00            
ATOM    386  CD  GLU    37      61.350  77.430  79.190  1.00  0.00            
ATOM    387  OE1 GLU    37      60.740  78.020  78.260  1.00  0.00            
ATOM    388  OE2 GLU    37      60.980  77.560  80.370  1.00  0.00            
ATOM    389  C   GLU    37      64.750  75.020  80.260  1.00  0.00            
ATOM    390  O   GLU    37      65.580  75.550  79.530  1.00  0.00            
ATOM    391  N   ARG    38      64.830  75.060  81.590  1.00  0.00            
ATOM    392  H   ARG    38      64.070  74.510  81.970  1.00  0.00            
ATOM    393  CA  ARG    38      65.800  75.700  82.450  1.00  0.00            
ATOM    394  HA  ARG    38      65.860  76.760  82.210  1.00  0.00            
ATOM    395  CB  ARG    38      65.410  75.680  83.920  1.00  0.00            
ATOM    396  HB1 ARG    38      65.460  74.650  84.270  1.00  0.00            
ATOM    397  HB2 ARG    38      64.370  76.010  84.000  1.00  0.00            
ATOM    398  CG  ARG    38      66.230  76.630  84.780  1.00  0.00            
ATOM    399  HG1 ARG    38      66.100  77.610  84.340  1.00  0.00            
ATOM    400  HG2 ARG    38      67.280  76.340  84.760  1.00  0.00            
ATOM    401  CD  ARG    38      65.830  76.830  86.240  1.00  0.00            
ATOM    402  HD1 ARG    38      64.880  77.340  86.140  1.00  0.00            
ATOM    403  HD2 ARG    38      66.450  77.540  86.800  1.00  0.00            
ATOM    404  NE  ARG    38      65.630  75.570  86.950  1.00  0.00            
ATOM    405  HE  ARG    38      64.700  75.180  86.950  1.00  0.00            
ATOM    406  CZ  ARG    38      66.400  74.860  87.790  1.00  0.00            
ATOM    407  NH1 ARG    38      67.730  75.010  87.860  1.00  0.00            
ATOM    408 1HH1 ARG    38      68.210  75.640  87.240  1.00  0.00            
ATOM    409 2HH1 ARG    38      68.340  74.440  88.430  1.00  0.00            
ATOM    410  NH2 ARG    38      65.860  73.870  88.510  1.00  0.00            
ATOM    411 1HH2 ARG    38      64.940  73.520  88.270  1.00  0.00            
ATOM    412 2HH2 ARG    38      66.470  73.520  89.250  1.00  0.00            
ATOM    413  C   ARG    38      67.190  75.110  82.250  1.00  0.00            
ATOM    414  O   ARG    38      68.170  75.830  82.180  1.00  0.00            
ATOM    415  N   GLU    39      67.240  73.780  82.060  1.00  0.00            
ATOM    416  H   GLU    39      66.480  73.130  82.180  1.00  0.00            
ATOM    417  CA  GLU    39      68.510  73.260  81.580  1.00  0.00            
ATOM    418  HA  GLU    39      69.390  73.510  82.190  1.00  0.00            
ATOM    419  CB  GLU    39      68.380  71.770  81.830  1.00  0.00            
ATOM    420  HB1 GLU    39      67.590  71.290  81.230  1.00  0.00            
ATOM    421  HB2 GLU    39      67.970  71.630  82.820  1.00  0.00            
ATOM    422  CG  GLU    39      69.650  70.950  81.610  1.00  0.00            
ATOM    423  HG1 GLU    39      69.880  70.910  80.550  1.00  0.00            
ATOM    424  HG2 GLU    39      69.420  69.910  81.860  1.00  0.00            
ATOM    425  CD  GLU    39      70.890  71.320  82.410  1.00  0.00            
ATOM    426  OE1 GLU    39      70.840  72.010  83.440  1.00  0.00            
ATOM    427  OE2 GLU    39      71.970  70.870  81.960  1.00  0.00            
ATOM    428  C   GLU    39      68.730  73.580  80.110  1.00  0.00            
ATOM    429  O   GLU    39      69.820  73.980  79.700  1.00  0.00            
ATOM    430  N   LEU    40      67.750  73.310  79.250  1.00  0.00            
ATOM    431  H   LEU    40      66.810  73.280  79.640  1.00  0.00            
ATOM    432  CA  LEU    40      67.900  73.260  77.800  1.00  0.00            
ATOM    433  HA  LEU    40      68.610  72.460  77.640  1.00  0.00            
ATOM    434  CB  LEU    40      66.550  72.940  77.170  1.00  0.00            
ATOM    435  HB1 LEU    40      65.930  73.740  77.560  1.00  0.00            
ATOM    436  HB2 LEU    40      66.190  71.970  77.530  1.00  0.00            
ATOM    437  CG  LEU    40      66.510  72.930  75.650  1.00  0.00            
ATOM    438  HG  LEU    40      66.710  73.940  75.290  1.00  0.00            
ATOM    439  CD1 LEU    40      67.290  71.750  75.070  1.00  0.00            
ATOM    440 1HD1 LEU    40      67.250  71.780  73.980  1.00  0.00            
ATOM    441 2HD1 LEU    40      68.260  72.050  75.460  1.00  0.00            
ATOM    442 3HD1 LEU    40      67.000  70.810  75.550  1.00  0.00            
ATOM    443  CD2 LEU    40      65.090  72.660  75.160  1.00  0.00            
ATOM    444 1HD2 LEU    40      64.350  73.150  75.810  1.00  0.00            
ATOM    445 2HD2 LEU    40      64.890  73.080  74.170  1.00  0.00            
ATOM    446 3HD2 LEU    40      64.700  71.650  75.310  1.00  0.00            
ATOM    447  C   LEU    40      68.400  74.590  77.270  1.00  0.00            
ATOM    448  O   LEU    40      69.260  74.600  76.390  1.00  0.00            
ATOM    449  N   ILE    41      67.990  75.720  77.850  1.00  0.00            
ATOM    450  H   ILE    41      67.320  75.630  78.610  1.00  0.00            
ATOM    451  CA  ILE    41      68.410  77.030  77.390  1.00  0.00            
ATOM    452  HA  ILE    41      68.310  76.890  76.320  1.00  0.00            
ATOM    453  CB  ILE    41      67.420  78.070  77.910  1.00  0.00            
ATOM    454  HB  ILE    41      66.430  77.630  77.930  1.00  0.00            
ATOM    455  CG2 ILE    41      67.830  78.520  79.310  1.00  0.00            
ATOM    456 1HG2 ILE    41      67.080  79.200  79.730  1.00  0.00            
ATOM    457 2HG2 ILE    41      68.070  77.690  79.980  1.00  0.00            
ATOM    458 3HG2 ILE    41      68.670  79.210  79.320  1.00  0.00            
ATOM    459  CG1 ILE    41      67.250  79.340  77.070  1.00  0.00            
ATOM    460 1HG1 ILE    41      68.160  79.910  76.900  1.00  0.00            
ATOM    461 2HG1 ILE    41      66.580  79.990  77.630  1.00  0.00            
ATOM    462  CD  ILE    41      66.710  79.060  75.680  1.00  0.00            
ATOM    463  HD1 ILE    41      65.780  78.510  75.780  1.00  0.00            
ATOM    464  HD2 ILE    41      66.550  80.060  75.270  1.00  0.00            
ATOM    465  HD3 ILE    41      67.490  78.430  75.240  1.00  0.00            
ATOM    466  C   ILE    41      69.870  77.380  77.600  1.00  0.00            
ATOM    467  O   ILE    41      70.500  78.200  76.950  1.00  0.00            
ATOM    468  N   GLN    42      70.520  76.590  78.470  1.00  0.00            
ATOM    469  H   GLN    42      70.000  75.960  79.060  1.00  0.00            
ATOM    470  CA  GLN    42      71.920  76.640  78.840  1.00  0.00            
ATOM    471  HA  GLN    42      72.480  77.550  78.610  1.00  0.00            
ATOM    472  CB  GLN    42      71.990  76.430  80.350  1.00  0.00            
ATOM    473  HB1 GLN    42      73.040  76.260  80.610  1.00  0.00            
ATOM    474  HB2 GLN    42      71.510  75.480  80.570  1.00  0.00            
ATOM    475  CG  GLN    42      71.330  77.550  81.150  1.00  0.00            
ATOM    476  HG1 GLN    42      70.270  77.580  80.870  1.00  0.00            
ATOM    477  HG2 GLN    42      71.680  78.550  80.910  1.00  0.00            
ATOM    478  CD  GLN    42      71.470  77.480  82.670  1.00  0.00            
ATOM    479  OE1 GLN    42      72.540  77.640  83.230  1.00  0.00            
ATOM    480  NE2 GLN    42      70.470  77.050  83.430  1.00  0.00            
ATOM    481 1HE2 GLN    42      69.510  77.040  83.110  1.00  0.00            
ATOM    482 2HE2 GLN    42      70.590  77.330  84.400  1.00  0.00            
ATOM    483  C   GLN    42      72.580  75.500  78.070  1.00  0.00            
ATOM    484  O   GLN    42      73.700  75.740  77.620  1.00  0.00            
ATOM    485  N   ASP    43      72.050  74.280  77.990  1.00  0.00            
ATOM    486  H   ASP    43      71.120  74.190  78.370  1.00  0.00            
ATOM    487  CA  ASP    43      72.640  73.250  77.140  1.00  0.00            
ATOM    488  HA  ASP    43      73.650  73.060  77.500  1.00  0.00            
ATOM    489  CB  ASP    43      71.860  71.980  77.470  1.00  0.00            
ATOM    490  HB1 ASP    43      70.930  72.090  76.910  1.00  0.00            
ATOM    491  HB2 ASP    43      71.610  71.960  78.530  1.00  0.00            
ATOM    492  CG  ASP    43      72.510  70.670  77.090  1.00  0.00            
ATOM    493  OD1 ASP    43      71.730  69.730  76.800  1.00  0.00            
ATOM    494  OD2 ASP    43      73.690  70.400  77.440  1.00  0.00            
ATOM    495  C   ASP    43      72.610  73.490  75.640  1.00  0.00            
ATOM    496  O   ASP    43      73.450  72.960  74.920  1.00  0.00            
ATOM    497  N   LEU    44      71.760  74.370  75.120  1.00  0.00            
ATOM    498  H   LEU    44      70.960  74.630  75.690  1.00  0.00            
ATOM    499  CA  LEU    44      71.840  74.840  73.750  1.00  0.00            
ATOM    500  HA  LEU    44      72.230  74.090  73.050  1.00  0.00            
ATOM    501  CB  LEU    44      70.480  75.350  73.280  1.00  0.00            
ATOM    502  HB1 LEU    44      70.560  75.890  72.330  1.00  0.00            
ATOM    503  HB2 LEU    44      70.160  76.030  74.060  1.00  0.00            
ATOM    504  CG  LEU    44      69.400  74.300  73.020  1.00  0.00            
ATOM    505  HG  LEU    44      69.240  73.710  73.930  1.00  0.00            
ATOM    506  CD1 LEU    44      68.060  75.010  72.860  1.00  0.00            
ATOM    507 1HD1 LEU    44      67.240  74.320  72.990  1.00  0.00            
ATOM    508 2HD1 LEU    44      67.950  75.820  73.580  1.00  0.00            
ATOM    509 3HD1 LEU    44      67.930  75.360  71.840  1.00  0.00            
ATOM    510  CD2 LEU    44      69.820  73.380  71.880  1.00  0.00            
ATOM    511 1HD2 LEU    44      69.090  72.570  71.910  1.00  0.00            
ATOM    512 2HD2 LEU    44      69.690  73.900  70.930  1.00  0.00            
ATOM    513 3HD2 LEU    44      70.840  72.980  71.900  1.00  0.00            
ATOM    514  C   LEU    44      72.830  75.980  73.660  1.00  0.00            
ATOM    515  O   LEU    44      73.580  76.050  72.690  1.00  0.00            
ATOM    516  N   ARG    45      72.920  76.810  74.700  1.00  0.00            
ATOM    517  H   ARG    45      72.220  76.680  75.430  1.00  0.00            
ATOM    518  CA  ARG    45      73.960  77.820  74.800  1.00  0.00            
ATOM    519  HA  ARG    45      73.970  78.390  73.870  1.00  0.00            
ATOM    520  CB  ARG    45      73.630  78.790  75.930  1.00  0.00            
ATOM    521  HB1 ARG    45      73.480  78.320  76.900  1.00  0.00            
ATOM    522  HB2 ARG    45      72.650  79.270  75.850  1.00  0.00            
ATOM    523  CG  ARG    45      74.640  79.930  75.890  1.00  0.00            
ATOM    524  HG1 ARG    45      74.560  80.340  74.880  1.00  0.00            
ATOM    525  HG2 ARG    45      75.640  79.530  76.070  1.00  0.00            
ATOM    526  CD  ARG    45      74.320  80.970  76.960  1.00  0.00            
ATOM    527  HD1 ARG    45      74.480  80.500  77.940  1.00  0.00            
ATOM    528  HD2 ARG    45      73.290  81.290  76.800  1.00  0.00            
ATOM    529  NE  ARG    45      75.280  82.070  76.850  1.00  0.00            
ATOM    530  HE  ARG    45      75.720  81.990  75.940  1.00  0.00            
ATOM    531  CZ  ARG    45      75.460  83.190  77.560  1.00  0.00            
ATOM    532  NH1 ARG    45      74.680  83.370  78.640  1.00  0.00            
ATOM    533 1HH1 ARG    45      74.300  82.530  79.040  1.00  0.00            
ATOM    534 2HH1 ARG    45      74.790  84.210  79.200  1.00  0.00            
ATOM    535  NH2 ARG    45      76.390  84.090  77.230  1.00  0.00            
ATOM    536 1HH2 ARG    45      77.020  83.800  76.500  1.00  0.00            
ATOM    537 2HH2 ARG    45      76.390  85.020  77.640  1.00  0.00            
ATOM    538  C   ARG    45      75.330  77.170  74.880  1.00  0.00            
ATOM    539  O   ARG    45      76.200  77.590  74.130  1.00  0.00            
ATOM    540  N   ASN    46      75.530  76.090  75.630  1.00  0.00            
ATOM    541  H   ASN    46      74.800  75.800  76.260  1.00  0.00            
ATOM    542  CA  ASN    46      76.750  75.290  75.560  1.00  0.00            
ATOM    543  HA  ASN    46      77.580  75.900  75.940  1.00  0.00            
ATOM    544  CB  ASN    46      76.550  74.100  76.490  1.00  0.00            
ATOM    545  HB1 ASN    46      75.960  73.270  76.100  1.00  0.00            
ATOM    546  HB2 ASN    46      76.110  74.390  77.450  1.00  0.00            
ATOM    547  CG  ASN    46      77.870  73.450  76.880  1.00  0.00            
ATOM    548  OD1 ASN    46      78.340  72.590  76.120  1.00  0.00            
ATOM    549  ND2 ASN    46      78.600  74.020  77.840  1.00  0.00            
ATOM    550 1HD2 ASN    46      78.240  74.820  78.320  1.00  0.00            
ATOM    551 2HD2 ASN    46      79.540  73.660  77.940  1.00  0.00            
ATOM    552  C   ASN    46      77.120  74.820  74.160  1.00  0.00            
ATOM    553  O   ASN    46      78.290  74.660  73.810  1.00  0.00            
ATOM    554  N   GLN    47      76.060  74.520  73.410  1.00  0.00            
ATOM    555  H   GLN    47      75.170  74.920  73.670  1.00  0.00            
ATOM    556  CA  GLN    47      76.140  74.040  72.040  1.00  0.00            
ATOM    557  HA  GLN    47      77.050  73.440  72.000  1.00  0.00            
ATOM    558  CB  GLN    47      74.960  73.120  71.800  1.00  0.00            
ATOM    559  HB1 GLN    47      74.100  73.670  71.400  1.00  0.00            
ATOM    560  HB2 GLN    47      74.600  72.700  72.740  1.00  0.00            
ATOM    561  CG  GLN    47      75.210  71.960  70.830  1.00  0.00            
ATOM    562  HG1 GLN    47      75.150  72.380  69.830  1.00  0.00            
ATOM    563  HG2 GLN    47      74.370  71.280  70.840  1.00  0.00            
ATOM    564  CD  GLN    47      76.480  71.160  71.080  1.00  0.00            
ATOM    565  OE1 GLN    47      77.300  71.150  70.160  1.00  0.00            
ATOM    566  NE2 GLN    47      76.570  70.480  72.220  1.00  0.00            
ATOM    567 1HE2 GLN    47      75.890  70.740  72.920  1.00  0.00            
ATOM    568 2HE2 GLN    47      77.400  69.920  72.360  1.00  0.00            
ATOM    569  C   GLN    47      76.290  75.120  70.980  1.00  0.00            
ATOM    570  O   GLN    47      76.450  74.840  69.790  1.00  0.00            
ATOM    571  N   GLY    48      76.350  76.370  71.450  1.00  0.00            
ATOM    572  H   GLY    48      76.040  76.600  72.390  1.00  0.00            
ATOM    573  CA  GLY    48      76.960  77.450  70.710  1.00  0.00            
ATOM    574  HA1 GLY    48      77.370  77.070  69.780  1.00  0.00            
ATOM    575  HA2 GLY    48      77.780  77.810  71.320  1.00  0.00            
ATOM    576  C   GLY    48      76.000  78.590  70.370  1.00  0.00            
ATOM    577  O   GLY    48      76.480  79.670  70.050  1.00  0.00            
ATOM    578  N   TYR    49      74.700  78.410  70.600  1.00  0.00            
ATOM    579  H   TYR    49      74.400  77.600  71.130  1.00  0.00            
ATOM    580  CA  TYR    49      73.690  79.380  70.230  1.00  0.00            
ATOM    581  HA  TYR    49      73.900  79.700  69.200  1.00  0.00            
ATOM    582  CB  TYR    49      72.370  78.630  70.150  1.00  0.00            
ATOM    583  HB1 TYR    49      71.600  79.370  69.900  1.00  0.00            
ATOM    584  HB2 TYR    49      72.110  78.280  71.150  1.00  0.00            
ATOM    585  CG  TYR    49      72.200  77.580  69.080  1.00  0.00            
ATOM    586  CD1 TYR    49      72.670  76.280  69.320  1.00  0.00            
ATOM    587  HD1 TYR    49      73.270  76.170  70.220  1.00  0.00            
ATOM    588  CE1 TYR    49      72.570  75.280  68.360  1.00  0.00            
ATOM    589  HE1 TYR    49      73.060  74.330  68.510  1.00  0.00            
ATOM    590  CZ  TYR    49      71.830  75.560  67.190  1.00  0.00            
ATOM    591  OH  TYR    49      71.630  74.560  66.280  1.00  0.00            
ATOM    592  HH  TYR    49      71.930  73.740  66.680  1.00  0.00            
ATOM    593  CE2 TYR    49      71.170  76.790  67.030  1.00  0.00            
ATOM    594  HE2 TYR    49      70.660  76.960  66.090  1.00  0.00            
ATOM    595  CD2 TYR    49      71.330  77.790  68.000  1.00  0.00            
ATOM    596  HD2 TYR    49      70.730  78.670  67.880  1.00  0.00            
ATOM    597  C   TYR    49      73.610  80.570  71.170  1.00  0.00            
ATOM    598  O   TYR    49      73.720  80.400  72.390  1.00  0.00            
ATOM    599  N   GLU    50      73.190  81.700  70.590  1.00  0.00            
ATOM    600  H   GLU    50      72.940  81.670  69.600  1.00  0.00            
ATOM    601  CA  GLU    50      73.120  82.950  71.300  1.00  0.00            
ATOM    602  HA  GLU    50      73.860  82.910  72.090  1.00  0.00            
ATOM    603  CB  GLU    50      73.460  84.100  70.350  1.00  0.00            
ATOM    604  HB1 GLU    50      72.900  84.020  69.420  1.00  0.00            
ATOM    605  HB2 GLU    50      74.500  83.910  70.090  1.00  0.00            
ATOM    606  CG  GLU    50      73.320  85.510  70.920  1.00  0.00            
ATOM    607  HG1 GLU    50      73.850  85.560  71.870  1.00  0.00            
ATOM    608  HG2 GLU    50      72.270  85.720  71.100  1.00  0.00            
ATOM    609  CD  GLU    50      73.840  86.600  70.000  1.00  0.00            
ATOM    610  OE1 GLU    50      73.200  86.690  68.920  1.00  0.00            
ATOM    611  OE2 GLU    50      74.730  87.410  70.320  1.00  0.00            
ATOM    612  C   GLU    50      71.750  83.120  71.940  1.00  0.00            
ATOM    613  O   GLU    50      70.770  83.280  71.200  1.00  0.00            
ATOM    614  N   PHE    51      71.690  83.030  73.270  1.00  0.00            
ATOM    615  H   PHE    51      72.580  83.180  73.730  1.00  0.00            
ATOM    616  CA  PHE    51      70.460  83.270  73.970  1.00  0.00            
ATOM    617  HA  PHE    51      69.710  82.640  73.480  1.00  0.00            
ATOM    618  CB  PHE    51      70.540  82.740  75.400  1.00  0.00            
ATOM    619  HB1 PHE    51      71.290  83.380  75.880  1.00  0.00            
ATOM    620  HB2 PHE    51      70.810  81.690  75.360  1.00  0.00            
ATOM    621  CG  PHE    51      69.280  82.870  76.200  1.00  0.00            
ATOM    622  CD1 PHE    51      68.000  82.450  75.810  1.00  0.00            
ATOM    623  HD1 PHE    51      67.810  82.040  74.840  1.00  0.00            
ATOM    624  CE1 PHE    51      66.890  82.660  76.630  1.00  0.00            
ATOM    625  HE1 PHE    51      65.970  82.150  76.350  1.00  0.00            
ATOM    626  CZ  PHE    51      67.020  83.380  77.830  1.00  0.00            
ATOM    627  HZ  PHE    51      66.190  83.490  78.500  1.00  0.00            
ATOM    628  CE2 PHE    51      68.300  83.730  78.280  1.00  0.00            
ATOM    629  HE2 PHE    51      68.440  84.150  79.270  1.00  0.00            
ATOM    630  CD2 PHE    51      69.410  83.400  77.500  1.00  0.00            
ATOM    631  HD2 PHE    51      70.410  83.610  77.830  1.00  0.00            
ATOM    632  C   PHE    51      70.080  84.750  73.930  1.00  0.00            
ATOM    633  O   PHE    51      70.850  85.610  74.370  1.00  0.00            
ATOM    634  N   ILE    52      68.830  85.020  73.550  1.00  0.00            
ATOM    635  H   ILE    52      68.230  84.250  73.290  1.00  0.00            
ATOM    636  CA  ILE    52      68.170  86.300  73.650  1.00  0.00            
ATOM    637  HA  ILE    52      68.680  86.940  74.380  1.00  0.00            
ATOM    638  CB  ILE    52      68.250  87.050  72.320  1.00  0.00            
ATOM    639  HB  ILE    52      67.710  87.980  72.520  1.00  0.00            
ATOM    640  CG2 ILE    52      69.630  87.470  71.810  1.00  0.00            
ATOM    641 1HG2 ILE    52      70.220  87.810  72.670  1.00  0.00            
ATOM    642 2HG2 ILE    52      70.170  86.620  71.400  1.00  0.00            
ATOM    643 3HG2 ILE    52      69.530  88.240  71.040  1.00  0.00            
ATOM    644  CG1 ILE    52      67.480  86.270  71.260  1.00  0.00            
ATOM    645 1HG1 ILE    52      66.470  86.160  71.650  1.00  0.00            
ATOM    646 2HG1 ILE    52      68.040  85.360  71.080  1.00  0.00            
ATOM    647  CD  ILE    52      67.220  87.150  70.030  1.00  0.00            
ATOM    648  HD1 ILE    52      68.140  87.440  69.550  1.00  0.00            
ATOM    649  HD2 ILE    52      66.580  86.560  69.380  1.00  0.00            
ATOM    650  HD3 ILE    52      66.730  88.080  70.330  1.00  0.00            
ATOM    651  C   ILE    52      66.740  86.120  74.140  1.00  0.00            
ATOM    652  O   ILE    52      66.160  85.040  74.080  1.00  0.00            
ATOM    653  N   SER    53      66.220  87.230  74.680  1.00  0.00            
ATOM    654  H   SER    53      66.820  88.030  74.790  1.00  0.00            
ATOM    655  CA  SER    53      64.830  87.240  75.110  1.00  0.00            
ATOM    656  HA  SER    53      64.310  86.290  75.020  1.00  0.00            
ATOM    657  CB  SER    53      64.770  87.630  76.580  1.00  0.00            
ATOM    658  HB1 SER    53      63.780  87.430  76.990  1.00  0.00            
ATOM    659  HB2 SER    53      65.030  88.690  76.570  1.00  0.00            
ATOM    660  OG  SER    53      65.720  86.960  77.360  1.00  0.00            
ATOM    661  HG  SER    53      66.600  86.990  76.970  1.00  0.00            
ATOM    662  C   SER    53      64.020  88.090  74.130  1.00  0.00            
ATOM    663  O   SER    53      64.440  89.180  73.750  1.00  0.00            
ATOM    664  N   VAL    54      62.780  87.740  73.800  1.00  0.00            
ATOM    665  H   VAL    54      62.490  86.840  74.150  1.00  0.00            
ATOM    666  CA  VAL    54      61.870  88.490  72.950  1.00  0.00            
ATOM    667  HA  VAL    54      62.420  89.130  72.260  1.00  0.00            
ATOM    668  CB  VAL    54      61.040  87.520  72.120  1.00  0.00            
ATOM    669  HB  VAL    54      60.380  86.930  72.760  1.00  0.00            
ATOM    670  CG1 VAL    54      60.180  88.390  71.180  1.00  0.00            
ATOM    671 1HG1 VAL    54      59.870  87.830  70.300  1.00  0.00            
ATOM    672 2HG1 VAL    54      59.260  88.590  71.730  1.00  0.00            
ATOM    673 3HG1 VAL    54      60.750  89.280  70.890  1.00  0.00            
ATOM    674  CG2 VAL    54      61.900  86.650  71.220  1.00  0.00            
ATOM    675 1HG2 VAL    54      62.550  87.350  70.690  1.00  0.00            
ATOM    676 2HG2 VAL    54      62.370  85.880  71.820  1.00  0.00            
ATOM    677 3HG2 VAL    54      61.320  86.060  70.500  1.00  0.00            
ATOM    678  C   VAL    54      60.970  89.400  73.770  1.00  0.00            
ATOM    679  O   VAL    54      60.310  89.060  74.760  1.00  0.00            
ATOM    680  N   LYS    55      60.720  90.640  73.340  1.00  0.00            
ATOM    681  H   LYS    55      61.210  90.950  72.510  1.00  0.00            
ATOM    682  CA  LYS    55      60.070  91.650  74.150  1.00  0.00            
ATOM    683  HA  LYS    55      59.720  91.240  75.100  1.00  0.00            
ATOM    684  CB  LYS    55      60.880  92.910  74.420  1.00  0.00            
ATOM    685  HB1 LYS    55      60.250  93.640  74.930  1.00  0.00            
ATOM    686  HB2 LYS    55      61.280  93.330  73.500  1.00  0.00            
ATOM    687  CG  LYS    55      62.050  92.530  75.330  1.00  0.00            
ATOM    688  HG1 LYS    55      62.770  91.930  74.790  1.00  0.00            
ATOM    689  HG2 LYS    55      61.730  91.960  76.210  1.00  0.00            
ATOM    690  CD  LYS    55      62.570  93.840  75.910  1.00  0.00            
ATOM    691  HD1 LYS    55      61.820  94.330  76.540  1.00  0.00            
ATOM    692  HD2 LYS    55      62.660  94.500  75.050  1.00  0.00            
ATOM    693  CE  LYS    55      63.910  93.880  76.630  1.00  0.00            
ATOM    694  HE1 LYS    55      64.250  94.860  76.950  1.00  0.00            
ATOM    695  HE2 LYS    55      64.640  93.320  76.030  1.00  0.00            
ATOM    696  NZ  LYS    55      63.800  93.180  77.930  1.00  0.00            
ATOM    697  HZ1 LYS    55      63.200  93.680  78.570  1.00  0.00            
ATOM    698  HZ2 LYS    55      63.650  92.190  77.800  1.00  0.00            
ATOM    699  HZ3 LYS    55      64.710  93.250  78.380  1.00  0.00            
ATOM    700  C   LYS    55      58.790  92.090  73.470  1.00  0.00            
ATOM    701  O   LYS    55      57.720  92.170  74.080  1.00  0.00            
ATOM    702  N   SER    56      58.860  92.280  72.150  1.00  0.00            
ATOM    703  H   SER    56      59.770  92.070  71.770  1.00  0.00            
ATOM    704  CA  SER    56      57.740  92.380  71.240  1.00  0.00            
ATOM    705  HA  SER    56      56.890  91.820  71.630  1.00  0.00            
ATOM    706  CB  SER    56      57.310  93.840  71.030  1.00  0.00            
ATOM    707  HB1 SER    56      57.090  94.280  72.000  1.00  0.00            
ATOM    708  HB2 SER    56      56.460  93.950  70.350  1.00  0.00            
ATOM    709  OG  SER    56      58.340  94.470  70.310  1.00  0.00            
ATOM    710  HG  SER    56      58.820  94.960  70.980  1.00  0.00            
ATOM    711  C   SER    56      58.080  91.710  69.920  1.00  0.00            
ATOM    712  O   SER    56      59.230  91.720  69.500  1.00  0.00            
ATOM    713  N   GLN    57      57.050  91.290  69.180  1.00  0.00            
ATOM    714  H   GLN    57      56.120  91.520  69.520  1.00  0.00            
ATOM    715  CA  GLN    57      57.230  90.850  67.810  1.00  0.00            
ATOM    716  HA  GLN    57      58.060  90.150  67.670  1.00  0.00            
ATOM    717  CB  GLN    57      56.000  90.160  67.220  1.00  0.00            
ATOM    718  HB1 GLN    57      55.780  89.300  67.840  1.00  0.00            
ATOM    719  HB2 GLN    57      56.310  89.850  66.220  1.00  0.00            
ATOM    720  CG  GLN    57      54.750  91.030  67.110  1.00  0.00            
ATOM    721  HG1 GLN    57      55.070  91.890  66.530  1.00  0.00            
ATOM    722  HG2 GLN    57      54.380  91.260  68.100  1.00  0.00            
ATOM    723  CD  GLN    57      53.640  90.290  66.380  1.00  0.00            
ATOM    724  OE1 GLN    57      53.840  89.440  65.510  1.00  0.00            
ATOM    725  NE2 GLN    57      52.370  90.640  66.570  1.00  0.00            
ATOM    726 1HE2 GLN    57      52.270  91.430  67.190  1.00  0.00            
ATOM    727 2HE2 GLN    57      51.680  90.370  65.890  1.00  0.00            
ATOM    728  C   GLN    57      57.750  91.900  66.840  1.00  0.00            
ATOM    729  O   GLN    57      58.140  91.590  65.710  1.00  0.00            
ATOM    730  N   SER    58      57.890  93.140  67.290  1.00  0.00            
ATOM    731  H   SER    58      57.580  93.360  68.220  1.00  0.00            
ATOM    732  CA  SER    58      58.460  94.270  66.560  1.00  0.00            
ATOM    733  HA  SER    58      58.360  94.160  65.490  1.00  0.00            
ATOM    734  CB  SER    58      57.780  95.580  66.950  1.00  0.00            
ATOM    735  HB1 SER    58      58.250  96.380  66.380  1.00  0.00            
ATOM    736  HB2 SER    58      57.840  95.760  68.020  1.00  0.00            
ATOM    737  OG  SER    58      56.390  95.600  66.690  1.00  0.00            
ATOM    738  HG  SER    58      55.960  95.010  67.310  1.00  0.00            
ATOM    739  C   SER    58      59.950  94.230  66.860  1.00  0.00            
ATOM    740  O   SER    58      60.680  94.400  65.880  1.00  0.00            
ATOM    741  N   ALA    59      60.410  93.980  68.090  1.00  0.00            
ATOM    742  H   ALA    59      59.880  93.870  68.950  1.00  0.00            
ATOM    743  CA  ALA    59      61.840  93.930  68.350  1.00  0.00            
ATOM    744  HA  ALA    59      62.350  94.780  67.910  1.00  0.00            
ATOM    745  CB  ALA    59      61.910  94.210  69.850  1.00  0.00            
ATOM    746  HB1 ALA    59      61.790  95.280  70.020  1.00  0.00            
ATOM    747  HB2 ALA    59      61.170  93.580  70.340  1.00  0.00            
ATOM    748  HB3 ALA    59      62.910  93.950  70.190  1.00  0.00            
ATOM    749  C   ALA    59      62.420  92.590  67.890  1.00  0.00            
ATOM    750  O   ALA    59      63.510  92.550  67.350  1.00  0.00            
ATOM    751  N   MET    60      61.560  91.570  67.920  1.00  0.00            
ATOM    752  H   MET    60      60.690  91.700  68.420  1.00  0.00            
ATOM    753  CA  MET    60      61.840  90.330  67.240  1.00  0.00            
ATOM    754  HA  MET    60      62.840  90.040  67.560  1.00  0.00            
ATOM    755  CB  MET    60      60.740  89.320  67.560  1.00  0.00            
ATOM    756  HB1 MET    60      59.900  89.590  66.920  1.00  0.00            
ATOM    757  HB2 MET    60      60.230  89.510  68.500  1.00  0.00            
ATOM    758  CG  MET    60      61.220  87.900  67.310  1.00  0.00            
ATOM    759  HG1 MET    60      61.860  87.810  68.200  1.00  0.00            
ATOM    760  HG2 MET    60      61.940  87.920  66.510  1.00  0.00            
ATOM    761  SD  MET    60      60.050  86.510  67.390  1.00  0.00            
ATOM    762  CE  MET    60      61.150  85.250  66.740  1.00  0.00            
ATOM    763  HE1 MET    60      61.700  85.680  65.910  1.00  0.00            
ATOM    764  HE2 MET    60      61.860  85.080  67.550  1.00  0.00            
ATOM    765  HE3 MET    60      60.560  84.360  66.500  1.00  0.00            
ATOM    766  C   MET    60      62.130  90.480  65.750  1.00  0.00            
ATOM    767  O   MET    60      63.090  89.890  65.260  1.00  0.00            
ATOM    768  N   LEU    61      61.370  91.360  65.110  1.00  0.00            
ATOM    769  H   LEU    61      60.500  91.720  65.490  1.00  0.00            
ATOM    770  CA  LEU    61      61.580  91.640  63.710  1.00  0.00            
ATOM    771  HA  LEU    61      61.870  90.680  63.290  1.00  0.00            
ATOM    772  CB  LEU    61      60.280  92.050  63.030  1.00  0.00            
ATOM    773  HB1 LEU    61      60.040  93.070  63.310  1.00  0.00            
ATOM    774  HB2 LEU    61      59.490  91.370  63.350  1.00  0.00            
ATOM    775  CG  LEU    61      60.450  92.230  61.520  1.00  0.00            
ATOM    776  HG  LEU    61      61.290  92.870  61.270  1.00  0.00            
ATOM    777  CD1 LEU    61      60.570  90.980  60.650  1.00  0.00            
ATOM    778 1HD1 LEU    61      60.730  91.330  59.630  1.00  0.00            
ATOM    779 2HD1 LEU    61      61.390  90.450  61.140  1.00  0.00            
ATOM    780 3HD1 LEU    61      59.690  90.350  60.750  1.00  0.00            
ATOM    781  CD2 LEU    61      59.310  93.080  60.990  1.00  0.00            
ATOM    782 1HD2 LEU    61      59.440  93.370  59.940  1.00  0.00            
ATOM    783 2HD2 LEU    61      58.350  92.570  61.060  1.00  0.00            
ATOM    784 3HD2 LEU    61      59.230  93.970  61.610  1.00  0.00            
ATOM    785  C   LEU    61      62.710  92.650  63.530  1.00  0.00            
ATOM    786  O   LEU    61      63.410  92.500  62.540  1.00  0.00            
ATOM    787  N   ALA    62      62.950  93.580  64.470  1.00  0.00            
ATOM    788  H   ALA    62      62.310  93.690  65.240  1.00  0.00            
ATOM    789  CA  ALA    62      64.130  94.390  64.290  1.00  0.00            
ATOM    790  HA  ALA    62      64.210  94.810  63.290  1.00  0.00            
ATOM    791  CB  ALA    62      64.170  95.580  65.250  1.00  0.00            
ATOM    792  HB1 ALA    62      65.160  96.000  65.070  1.00  0.00            
ATOM    793  HB2 ALA    62      63.390  96.240  64.880  1.00  0.00            
ATOM    794  HB3 ALA    62      64.160  95.270  66.300  1.00  0.00            
ATOM    795  C   ALA    62      65.380  93.530  64.460  1.00  0.00            
ATOM    796  O   ALA    62      66.480  93.960  64.110  1.00  0.00            
ATOM    797  N   ASN    63      65.240  92.320  64.990  1.00  0.00            
ATOM    798  H   ASN    63      64.420  92.000  65.480  1.00  0.00            
ATOM    799  CA  ASN    63      66.350  91.430  65.250  1.00  0.00            
ATOM    800  HA  ASN    63      67.280  91.950  65.460  1.00  0.00            
ATOM    801  CB  ASN    63      66.080  90.640  66.530  1.00  0.00            
ATOM    802  HB1 ASN    63      65.140  90.090  66.500  1.00  0.00            
ATOM    803  HB2 ASN    63      66.040  91.350  67.360  1.00  0.00            
ATOM    804  CG  ASN    63      67.150  89.580  66.760  1.00  0.00            
ATOM    805  OD1 ASN    63      68.360  89.790  66.700  1.00  0.00            
ATOM    806  ND2 ASN    63      66.800  88.290  66.840  1.00  0.00            
ATOM    807 1HD2 ASN    63      65.850  88.110  66.560  1.00  0.00            
ATOM    808 2HD2 ASN    63      67.430  87.510  66.950  1.00  0.00            
ATOM    809  C   ASN    63      66.630  90.540  64.040  1.00  0.00            
ATOM    810  O   ASN    63      67.800  90.380  63.690  1.00  0.00            
ATOM    811  N   VAL    64      65.620  90.130  63.280  1.00  0.00            
ATOM    812  H   VAL    64      64.710  90.470  63.580  1.00  0.00            
ATOM    813  CA  VAL    64      65.780  89.720  61.910  1.00  0.00            
ATOM    814  HA  VAL    64      66.440  88.870  61.770  1.00  0.00            
ATOM    815  CB  VAL    64      64.440  89.270  61.350  1.00  0.00            
ATOM    816  HB  VAL    64      63.610  89.940  61.540  1.00  0.00            
ATOM    817  CG1 VAL    64      64.480  89.020  59.840  1.00  0.00            
ATOM    818 1HG1 VAL    64      65.360  88.450  59.580  1.00  0.00            
ATOM    819 2HG1 VAL    64      63.530  88.560  59.580  1.00  0.00            
ATOM    820 3HG1 VAL    64      64.360  89.960  59.290  1.00  0.00            
ATOM    821  CG2 VAL    64      64.100  87.980  62.100  1.00  0.00            
ATOM    822 1HG2 VAL    64      63.890  88.240  63.130  1.00  0.00            
ATOM    823 2HG2 VAL    64      63.270  87.440  61.640  1.00  0.00            
ATOM    824 3HG2 VAL    64      64.920  87.280  61.950  1.00  0.00            
ATOM    825  C   VAL    64      66.430  90.760  61.000  1.00  0.00            
ATOM    826  O   VAL    64      67.430  90.440  60.380  1.00  0.00            
ATOM    827  N   ARG    65      65.830  91.960  60.910  1.00  0.00            
ATOM    828  H   ARG    65      64.980  92.030  61.470  1.00  0.00            
ATOM    829  CA  ARG    65      66.280  93.050  60.080  1.00  0.00            
ATOM    830  HA  ARG    65      66.140  92.830  59.020  1.00  0.00            
ATOM    831  CB  ARG    65      65.510  94.260  60.640  1.00  0.00            
ATOM    832  HB1 ARG    65      65.760  94.640  61.640  1.00  0.00            
ATOM    833  HB2 ARG    65      64.450  94.050  60.640  1.00  0.00            
ATOM    834  CG  ARG    65      65.730  95.400  59.660  1.00  0.00            
ATOM    835  HG1 ARG    65      65.510  95.090  58.630  1.00  0.00            
ATOM    836  HG2 ARG    65      66.770  95.710  59.780  1.00  0.00            
ATOM    837  CD  ARG    65      64.760  96.550  59.920  1.00  0.00            
ATOM    838  HD1 ARG    65      64.750  96.850  60.970  1.00  0.00            
ATOM    839  HD2 ARG    65      63.800  96.320  59.490  1.00  0.00            
ATOM    840  NE  ARG    65      65.270  97.760  59.260  1.00  0.00            
ATOM    841  HE  ARG    65      66.270  97.860  59.100  1.00  0.00            
ATOM    842  CZ  ARG    65      64.640  98.940  59.230  1.00  0.00            
ATOM    843  NH1 ARG    65      65.180 100.090  58.800  1.00  0.00            
ATOM    844 1HH1 ARG    65      66.130 100.010  58.470  1.00  0.00            
ATOM    845 2HH1 ARG    65      64.820 101.000  59.050  1.00  0.00            
ATOM    846  NH2 ARG    65      63.370  99.160  59.600  1.00  0.00            
ATOM    847 1HH2 ARG    65      62.800  98.430  59.990  1.00  0.00            
ATOM    848 2HH2 ARG    65      63.000 100.100  59.490  1.00  0.00            
ATOM    849  C   ARG    65      67.760  93.340  60.160  1.00  0.00            
ATOM    850  O   ARG    65      68.420  93.460  59.120  1.00  0.00            
ATOM    851  N   GLU    66      68.400  93.310  61.330  1.00  0.00            
ATOM    852  H   GLU    66      67.920  93.200  62.220  1.00  0.00            
ATOM    853  CA  GLU    66      69.820  93.520  61.460  1.00  0.00            
ATOM    854  HA  GLU    66      70.110  94.440  60.930  1.00  0.00            
ATOM    855  CB  GLU    66      70.010  93.810  62.950  1.00  0.00            
ATOM    856  HB1 GLU    66      69.760  92.960  63.590  1.00  0.00            
ATOM    857  HB2 GLU    66      69.460  94.660  63.340  1.00  0.00            
ATOM    858  CG  GLU    66      71.470  94.180  63.200  1.00  0.00            
ATOM    859  HG1 GLU    66      71.790  95.000  62.550  1.00  0.00            
ATOM    860  HG2 GLU    66      72.110  93.320  62.980  1.00  0.00            
ATOM    861  CD  GLU    66      71.720  94.650  64.620  1.00  0.00            
ATOM    862  OE1 GLU    66      72.330  93.920  65.430  1.00  0.00            
ATOM    863  OE2 GLU    66      71.490  95.840  64.950  1.00  0.00            
ATOM    864  C   GLU    66      70.700  92.390  60.940  1.00  0.00            
ATOM    865  O   GLU    66      71.550  92.710  60.130  1.00  0.00            
ATOM    866  N   GLN    67      70.280  91.140  61.180  1.00  0.00            
ATOM    867  H   GLN    67      69.380  91.080  61.620  1.00  0.00            
ATOM    868  CA  GLN    67      70.910  89.900  60.790  1.00  0.00            
ATOM    869  HA  GLN    67      71.980  89.980  61.010  1.00  0.00            
ATOM    870  CB  GLN    67      70.270  88.760  61.590  1.00  0.00            
ATOM    871  HB1 GLN    67      70.450  87.820  61.090  1.00  0.00            
ATOM    872  HB2 GLN    67      69.200  88.920  61.500  1.00  0.00            
ATOM    873  CG  GLN    67      70.860  88.700  62.990  1.00  0.00            
ATOM    874  HG1 GLN    67      70.540  89.620  63.460  1.00  0.00            
ATOM    875  HG2 GLN    67      71.950  88.600  62.880  1.00  0.00            
ATOM    876  CD  GLN    67      70.290  87.560  63.830  1.00  0.00            
ATOM    877  OE1 GLN    67      70.750  86.420  63.760  1.00  0.00            
ATOM    878  NE2 GLN    67      69.310  87.890  64.660  1.00  0.00            
ATOM    879 1HE2 GLN    67      68.950  88.830  64.790  1.00  0.00            
ATOM    880 2HE2 GLN    67      69.000  87.200  65.340  1.00  0.00            
ATOM    881  C   GLN    67      70.800  89.570  59.320  1.00  0.00            
ATOM    882  O   GLN    67      71.770  89.090  58.730  1.00  0.00            
ATOM    883  N   LEU    68      69.700  89.960  58.680  1.00  0.00            
ATOM    884  H   LEU    68      69.020  90.470  59.220  1.00  0.00            
ATOM    885  CA  LEU    68      69.490  89.870  57.240  1.00  0.00            
ATOM    886  HA  LEU    68      69.820  88.900  56.890  1.00  0.00            
ATOM    887  CB  LEU    68      68.010  90.010  56.900  1.00  0.00            
ATOM    888  HB1 LEU    68      67.740  90.560  55.990  1.00  0.00            
ATOM    889  HB2 LEU    68      67.560  90.630  57.680  1.00  0.00            
ATOM    890  CG  LEU    68      67.250  88.690  57.020  1.00  0.00            
ATOM    891  HG  LEU    68      67.430  88.320  58.030  1.00  0.00            
ATOM    892  CD1 LEU    68      65.780  89.050  56.840  1.00  0.00            
ATOM    893 1HD1 LEU    68      65.490  89.860  57.510  1.00  0.00            
ATOM    894 2HD1 LEU    68      65.680  89.460  55.840  1.00  0.00            
ATOM    895 3HD1 LEU    68      65.090  88.200  56.940  1.00  0.00            
ATOM    896  CD2 LEU    68      67.700  87.660  55.980  1.00  0.00            
ATOM    897 1HD2 LEU    68      67.750  88.090  54.980  1.00  0.00            
ATOM    898 2HD2 LEU    68      68.660  87.260  56.330  1.00  0.00            
ATOM    899 3HD2 LEU    68      67.020  86.810  55.900  1.00  0.00            
ATOM    900  C   LEU    68      70.360  90.840  56.460  1.00  0.00            
ATOM    901  O   LEU    68      70.860  90.430  55.410  1.00  0.00            
ATOM    902  N   GLN    69      70.460  92.030  57.080  1.00  0.00            
ATOM    903  H   GLN    69      69.800  92.280  57.800  1.00  0.00            
ATOM    904  CA  GLN    69      71.370  93.050  56.620  1.00  0.00            
ATOM    905  HA  GLN    69      71.190  93.200  55.560  1.00  0.00            
ATOM    906  CB  GLN    69      71.040  94.330  57.390  1.00  0.00            
ATOM    907  HB1 GLN    69      71.880  95.010  57.260  1.00  0.00            
ATOM    908  HB2 GLN    69      70.820  94.220  58.450  1.00  0.00            
ATOM    909  CG  GLN    69      69.810  95.010  56.790  1.00  0.00            
ATOM    910  HG1 GLN    69      68.940  94.350  56.850  1.00  0.00            
ATOM    911  HG2 GLN    69      69.970  95.310  55.760  1.00  0.00            
ATOM    912  CD  GLN    69      69.480  96.290  57.540  1.00  0.00            
ATOM    913  OE1 GLN    69      69.590  97.440  57.110  1.00  0.00            
ATOM    914  NE2 GLN    69      69.040  96.160  58.790  1.00  0.00            
ATOM    915 1HE2 GLN    69      69.080  95.260  59.230  1.00  0.00            
ATOM    916 2HE2 GLN    69      68.920  96.990  59.360  1.00  0.00            
ATOM    917  C   GLN    69      72.860  92.730  56.690  1.00  0.00            
ATOM    918  O   GLN    69      73.570  92.870  55.680  1.00  0.00            
ATOM    919  N   ASN    70      73.310  92.130  57.790  1.00  0.00            
ATOM    920  H   ASN    70      72.700  92.200  58.590  1.00  0.00            
ATOM    921  CA  ASN    70      74.650  91.710  58.140  1.00  0.00            
ATOM    922  HA  ASN    70      75.220  92.610  57.890  1.00  0.00            
ATOM    923  CB  ASN    70      74.800  91.450  59.640  1.00  0.00            
ATOM    924  HB1 ASN    70      74.350  90.490  59.880  1.00  0.00            
ATOM    925  HB2 ASN    70      74.290  92.190  60.250  1.00  0.00            
ATOM    926  CG  ASN    70      76.290  91.510  59.940  1.00  0.00            
ATOM    927  OD1 ASN    70      76.930  90.480  60.140  1.00  0.00            
ATOM    928  ND2 ASN    70      76.980  92.650  59.820  1.00  0.00            
ATOM    929 1HD2 ASN    70      76.350  93.420  59.620  1.00  0.00            
ATOM    930 2HD2 ASN    70      77.970  92.580  59.660  1.00  0.00            
ATOM    931  C   ASN    70      75.050  90.570  57.220  1.00  0.00            
ATOM    932  O   ASN    70      76.160  90.560  56.700  1.00  0.00            
ATOM    933  N   LEU    71      74.230  89.540  57.020  1.00  0.00            
ATOM    934  H   LEU    71      73.330  89.640  57.450  1.00  0.00            
ATOM    935  CA  LEU    71      74.420  88.510  56.010  1.00  0.00            
ATOM    936  HA  LEU    71      75.330  87.960  56.280  1.00  0.00            
ATOM    937  CB  LEU    71      73.250  87.540  55.880  1.00  0.00            
ATOM    938  HB1 LEU    71      72.390  88.030  55.430  1.00  0.00            
ATOM    939  HB2 LEU    71      72.970  87.230  56.900  1.00  0.00            
ATOM    940  CG  LEU    71      73.540  86.300  55.050  1.00  0.00            
ATOM    941  HG  LEU    71      73.940  86.610  54.080  1.00  0.00            
ATOM    942  CD1 LEU    71      74.620  85.460  55.740  1.00  0.00            
ATOM    943 1HD1 LEU    71      74.660  84.510  55.230  1.00  0.00            
ATOM    944 2HD1 LEU    71      75.650  85.810  55.740  1.00  0.00            
ATOM    945 3HD1 LEU    71      74.280  85.260  56.760  1.00  0.00            
ATOM    946  CD2 LEU    71      72.270  85.470  54.910  1.00  0.00            
ATOM    947 1HD2 LEU    71      71.960  85.150  55.900  1.00  0.00            
ATOM    948 2HD2 LEU    71      71.400  85.880  54.390  1.00  0.00            
ATOM    949 3HD2 LEU    71      72.550  84.550  54.410  1.00  0.00            
ATOM    950  C   LEU    71      74.830  89.060  54.650  1.00  0.00            
ATOM    951  O   LEU    71      75.830  88.600  54.090  1.00  0.00            
ATOM    952  N   ASN    72      74.100  90.040  54.120  1.00  0.00            
ATOM    953  H   ASN    72      73.300  90.330  54.650  1.00  0.00            
ATOM    954  CA  ASN    72      74.260  90.600  52.790  1.00  0.00            
ATOM    955  HA  ASN    72      74.650  89.890  52.070  1.00  0.00            
ATOM    956  CB  ASN    72      72.890  90.900  52.190  1.00  0.00            
ATOM    957  HB1 ASN    72      72.960  91.370  51.220  1.00  0.00            
ATOM    958  HB2 ASN    72      72.260  91.440  52.890  1.00  0.00            
ATOM    959  CG  ASN    72      72.120  89.590  52.030  1.00  0.00            
ATOM    960  OD1 ASN    72      72.250  88.870  51.040  1.00  0.00            
ATOM    961  ND2 ASN    72      71.490  89.070  53.090  1.00  0.00            
ATOM    962 1HD2 ASN    72      71.360  89.520  53.970  1.00  0.00            
ATOM    963 2HD2 ASN    72      70.990  88.190  53.010  1.00  0.00            
ATOM    964  C   ASN    72      75.200  91.810  52.750  1.00  0.00            
ATOM    965  O   ASN    72      75.590  92.250  51.670  1.00  0.00            
ATOM    966  N   GLY    73      75.780  92.260  53.860  1.00  0.00            
ATOM    967  H   GLY    73      75.390  91.900  54.720  1.00  0.00            
ATOM    968  CA  GLY    73      76.640  93.430  53.890  1.00  0.00            
ATOM    969  HA1 GLY    73      77.540  93.310  53.310  1.00  0.00            
ATOM    970  HA2 GLY    73      76.950  93.530  54.920  1.00  0.00            
ATOM    971  C   GLY    73      75.870  94.740  53.650  1.00  0.00            
ATOM    972  O   GLY    73      76.520  95.750  53.420  1.00  0.00            
ATOM    973  N   VAL    74      74.540  94.800  53.740  1.00  0.00            
ATOM    974  H   VAL    74      74.070  94.010  54.140  1.00  0.00            
ATOM    975  CA  VAL    74      73.770  95.940  53.300  1.00  0.00            
ATOM    976  HA  VAL    74      74.400  96.600  52.710  1.00  0.00            
ATOM    977  CB  VAL    74      72.720  95.480  52.300  1.00  0.00            
ATOM    978  HB  VAL    74      72.060  96.260  51.900  1.00  0.00            
ATOM    979  CG1 VAL    74      73.390  94.890  51.070  1.00  0.00            
ATOM    980 1HG1 VAL    74      73.590  93.820  51.220  1.00  0.00            
ATOM    981 2HG1 VAL    74      72.780  95.030  50.180  1.00  0.00            
ATOM    982 3HG1 VAL    74      74.340  95.350  50.790  1.00  0.00            
ATOM    983  CG2 VAL    74      71.740  94.490  52.940  1.00  0.00            
ATOM    984 1HG2 VAL    74      72.310  93.660  53.340  1.00  0.00            
ATOM    985 2HG2 VAL    74      71.160  94.920  53.750  1.00  0.00            
ATOM    986 3HG2 VAL    74      71.130  94.050  52.160  1.00  0.00            
ATOM    987  C   VAL    74      73.170  96.830  54.390  1.00  0.00            
ATOM    988  O   VAL    74      73.080  96.490  55.570  1.00  0.00            
ATOM    989  N   VAL    75      72.470  97.890  54.010  1.00  0.00            
ATOM    990  H   VAL    75      72.530  98.120  53.020  1.00  0.00            
ATOM    991  CA  VAL    75      71.580  98.740  54.780  1.00  0.00            
ATOM    992  HA  VAL    75      71.310  98.160  55.670  1.00  0.00            
ATOM    993  CB  VAL    75      72.170 100.020  55.350  1.00  0.00            
ATOM    994  HB  VAL    75      72.410 100.680  54.520  1.00  0.00            
ATOM    995  CG1 VAL    75      71.240 100.780  56.290  1.00  0.00            
ATOM    996 1HG1 VAL    75      71.190 100.240  57.240  1.00  0.00            
ATOM    997 2HG1 VAL    75      71.700 101.740  56.480  1.00  0.00            
ATOM    998 3HG1 VAL    75      70.220 100.860  55.920  1.00  0.00            
ATOM    999  CG2 VAL    75      73.400  99.830  56.250  1.00  0.00            
ATOM   1000 1HG2 VAL    75      74.050  99.060  55.840  1.00  0.00            
ATOM   1001 2HG2 VAL    75      73.890 100.740  56.590  1.00  0.00            
ATOM   1002 3HG2 VAL    75      73.050  99.290  57.140  1.00  0.00            
ATOM   1003  C   VAL    75      70.380  98.980  53.880  1.00  0.00            
ATOM   1004  O   VAL    75      70.420  99.790  52.950  1.00  0.00            
ATOM   1005  N   PHE    76      69.210  98.390  54.180  1.00  0.00            
ATOM   1006  H   PHE    76      69.280  97.720  54.930  1.00  0.00            
ATOM   1007  CA  PHE    76      67.970  98.950  53.710  1.00  0.00            
ATOM   1008  HA  PHE    76      68.200  99.160  52.660  1.00  0.00            
ATOM   1009  CB  PHE    76      66.880  97.910  53.950  1.00  0.00            
ATOM   1010  HB1 PHE    76      66.000  98.430  53.550  1.00  0.00            
ATOM   1011  HB2 PHE    76      66.630  97.700  54.990  1.00  0.00            
ATOM   1012  CG  PHE    76      67.100  96.580  53.260  1.00  0.00            
ATOM   1013  CD1 PHE    76      67.560  95.460  53.970  1.00  0.00            
ATOM   1014  HD1 PHE    76      67.710  95.600  55.020  1.00  0.00            
ATOM   1015  CE1 PHE    76      67.820  94.220  53.380  1.00  0.00            
ATOM   1016  HE1 PHE    76      68.280  93.410  53.920  1.00  0.00            
ATOM   1017  CZ  PHE    76      67.370  94.010  52.070  1.00  0.00            
ATOM   1018  HZ  PHE    76      67.410  93.010  51.640  1.00  0.00            
ATOM   1019  CE2 PHE    76      66.920  95.110  51.330  1.00  0.00            
ATOM   1020  HE2 PHE    76      66.580  94.900  50.330  1.00  0.00            
ATOM   1021  CD2 PHE    76      66.800  96.380  51.910  1.00  0.00            
ATOM   1022  HD2 PHE    76      66.440  97.170  51.290  1.00  0.00            
ATOM   1023  C   PHE    76      67.530 100.250  54.370  1.00  0.00            
ATOM   1024  O   PHE    76      67.480 100.330  55.590  1.00  0.00            
ATOM   1025  N   ASN    77      67.130 101.260  53.590  1.00  0.00            
ATOM   1026  H   ASN    77      67.240 101.230  52.590  1.00  0.00            
ATOM   1027  CA  ASN    77      66.280 102.340  54.070  1.00  0.00            
ATOM   1028  HA  ASN    77      66.770 102.740  54.950  1.00  0.00            
ATOM   1029  CB  ASN    77      66.240 103.450  53.030  1.00  0.00            
ATOM   1030  HB1 ASN    77      65.790 103.050  52.120  1.00  0.00            
ATOM   1031  HB2 ASN    77      67.250 103.810  52.880  1.00  0.00            
ATOM   1032  CG  ASN    77      65.420 104.600  53.570  1.00  0.00            
ATOM   1033  OD1 ASN    77      64.280 104.770  53.100  1.00  0.00            
ATOM   1034  ND2 ASN    77      65.680 105.300  54.680  1.00  0.00            
ATOM   1035 1HD2 ASN    77      66.460 105.020  55.240  1.00  0.00            
ATOM   1036 2HD2 ASN    77      64.990 106.000  54.900  1.00  0.00            
ATOM   1037  C   ASN    77      64.880 101.860  54.450  1.00  0.00            
ATOM   1038  O   ASN    77      64.300 101.010  53.770  1.00  0.00            
ATOM   1039  N   ASP    78      64.230 102.480  55.440  1.00  0.00            
ATOM   1040  H   ASP    78      64.820 103.130  55.940  1.00  0.00            
ATOM   1041  CA  ASP    78      62.810 102.340  55.680  1.00  0.00            
ATOM   1042  HA  ASP    78      62.690 101.570  56.450  1.00  0.00            
ATOM   1043  CB  ASP    78      62.400 103.650  56.340  1.00  0.00            
ATOM   1044  HB1 ASP    78      62.470 104.530  55.700  1.00  0.00            
ATOM   1045  HB2 ASP    78      63.020 103.890  57.200  1.00  0.00            
ATOM   1046  CG  ASP    78      60.930 103.620  56.750  1.00  0.00            
ATOM   1047  OD1 ASP    78      60.140 104.120  55.920  1.00  0.00            
ATOM   1048  OD2 ASP    78      60.680 103.300  57.930  1.00  0.00            
ATOM   1049  C   ASP    78      61.860 102.100  54.520  1.00  0.00            
ATOM   1050  O   ASP    78      61.130 101.120  54.570  1.00  0.00            
ATOM   1051  N   SER    79      61.910 102.800  53.390  1.00  0.00            
ATOM   1052  H   SER    79      62.680 103.420  53.190  1.00  0.00            
ATOM   1053  CA  SER    79      61.060 102.560  52.240  1.00  0.00            
ATOM   1054  HA  SER    79      60.010 102.370  52.470  1.00  0.00            
ATOM   1055  CB  SER    79      61.180 103.710  51.240  1.00  0.00            
ATOM   1056  HB1 SER    79      60.850 104.610  51.770  1.00  0.00            
ATOM   1057  HB2 SER    79      60.470 103.500  50.450  1.00  0.00            
ATOM   1058  OG  SER    79      62.480 103.890  50.720  1.00  0.00            
ATOM   1059  HG  SER    79      62.630 103.180  50.100  1.00  0.00            
ATOM   1060  C   SER    79      61.400 101.270  51.510  1.00  0.00            
ATOM   1061  O   SER    79      60.530 100.490  51.130  1.00  0.00            
ATOM   1062  N   GLU    80      62.680 100.890  51.450  1.00  0.00            
ATOM   1063  H   GLU    80      63.340 101.490  51.910  1.00  0.00            
ATOM   1064  CA  GLU    80      63.200  99.690  50.820  1.00  0.00            
ATOM   1065  HA  GLU    80      62.520  99.480  50.000  1.00  0.00            
ATOM   1066  CB  GLU    80      64.630  99.910  50.340  1.00  0.00            
ATOM   1067  HB1 GLU    80      64.930  99.030  49.770  1.00  0.00            
ATOM   1068  HB2 GLU    80      65.210  99.890  51.270  1.00  0.00            
ATOM   1069  CG  GLU    80      64.920 101.130  49.470  1.00  0.00            
ATOM   1070  HG1 GLU    80      65.860 100.970  48.960  1.00  0.00            
ATOM   1071  HG2 GLU    80      64.960 102.020  50.100  1.00  0.00            
ATOM   1072  CD  GLU    80      63.810 101.490  48.500  1.00  0.00            
ATOM   1073  OE1 GLU    80      63.890 100.880  47.420  1.00  0.00            
ATOM   1074  OE2 GLU    80      62.940 102.330  48.830  1.00  0.00            
ATOM   1075  C   GLU    80      63.030  98.400  51.620  1.00  0.00            
ATOM   1076  O   GLU    80      62.760  97.330  51.080  1.00  0.00            
ATOM   1077  N   TRP    81      63.150  98.550  52.940  1.00  0.00            
ATOM   1078  H   TRP    81      63.490  99.420  53.320  1.00  0.00            
ATOM   1079  CA  TRP    81      62.710  97.570  53.910  1.00  0.00            
ATOM   1080  HA  TRP    81      63.300  96.680  53.670  1.00  0.00            
ATOM   1081  CB  TRP    81      63.120  97.930  55.340  1.00  0.00            
ATOM   1082  HB1 TRP    81      62.720  98.890  55.670  1.00  0.00            
ATOM   1083  HB2 TRP    81      64.200  98.090  55.410  1.00  0.00            
ATOM   1084  CG  TRP    81      62.860  96.830  56.330  1.00  0.00            
ATOM   1085  CD1 TRP    81      61.980  96.870  57.340  1.00  0.00            
ATOM   1086  HD1 TRP    81      61.360  97.720  57.620  1.00  0.00            
ATOM   1087  NE1 TRP    81      61.990  95.640  57.970  1.00  0.00            
ATOM   1088  HE1 TRP    81      61.320  95.440  58.700  1.00  0.00            
ATOM   1089  CE2 TRP    81      62.890  94.750  57.430  1.00  0.00            
ATOM   1090  CZ2 TRP    81      63.290  93.440  57.730  1.00  0.00            
ATOM   1091  HZ2 TRP    81      62.900  92.940  58.600  1.00  0.00            
ATOM   1092  CH2 TRP    81      64.230  92.830  56.910  1.00  0.00            
ATOM   1093  HH2 TRP    81      64.560  91.810  57.090  1.00  0.00            
ATOM   1094  CZ3 TRP    81      64.770  93.510  55.820  1.00  0.00            
ATOM   1095  HZ3 TRP    81      65.500  92.920  55.280  1.00  0.00            
ATOM   1096  CE3 TRP    81      64.350  94.820  55.540  1.00  0.00            
ATOM   1097  HE3 TRP    81      64.900  95.310  54.750  1.00  0.00            
ATOM   1098  CD2 TRP    81      63.470  95.520  56.390  1.00  0.00            
ATOM   1099  C   TRP    81      61.260  97.140  53.750  1.00  0.00            
ATOM   1100  O   TRP    81      60.900  95.970  53.790  1.00  0.00            
ATOM   1101  N   ARG    82      60.400  98.120  53.440  1.00  0.00            
ATOM   1102  H   ARG    82      60.670  99.100  53.520  1.00  0.00            
ATOM   1103  CA  ARG    82      59.020  97.860  53.100  1.00  0.00            
ATOM   1104  HA  ARG    82      58.600  97.230  53.900  1.00  0.00            
ATOM   1105  CB  ARG    82      58.210  99.150  53.100  1.00  0.00            
ATOM   1106  HB1 ARG    82      58.250  99.650  52.140  1.00  0.00            
ATOM   1107  HB2 ARG    82      58.630  99.890  53.780  1.00  0.00            
ATOM   1108  CG  ARG    82      56.780  98.920  53.580  1.00  0.00            
ATOM   1109  HG1 ARG    82      56.860  98.380  54.520  1.00  0.00            
ATOM   1110  HG2 ARG    82      56.210  98.240  52.950  1.00  0.00            
ATOM   1111  CD  ARG    82      56.150 100.260  53.960  1.00  0.00            
ATOM   1112  HD1 ARG    82      55.060 100.180  53.990  1.00  0.00            
ATOM   1113  HD2 ARG    82      56.440 101.000  53.210  1.00  0.00            
ATOM   1114  NE  ARG    82      56.680 100.840  55.190  1.00  0.00            
ATOM   1115  HE  ARG    82      56.090 100.580  55.970  1.00  0.00            
ATOM   1116  CZ  ARG    82      57.560 101.840  55.350  1.00  0.00            
ATOM   1117  NH1 ARG    82      58.020 102.520  54.290  1.00  0.00            
ATOM   1118 1HH1 ARG    82      57.860 102.150  53.370  1.00  0.00            
ATOM   1119 2HH1 ARG    82      58.670 103.270  54.470  1.00  0.00            
ATOM   1120  NH2 ARG    82      57.940 102.300  56.540  1.00  0.00            
ATOM   1121 1HH2 ARG    82      57.740 101.790  57.400  1.00  0.00            
ATOM   1122 2HH2 ARG    82      58.600 103.060  56.570  1.00  0.00            
ATOM   1123  C   ARG    82      58.820  97.030  51.850  1.00  0.00            
ATOM   1124  O   ARG    82      58.090  96.040  51.950  1.00  0.00            
ATOM   1125  N   ARG    83      59.540  97.380  50.780  1.00  0.00            
ATOM   1126  H   ARG    83      60.190  98.160  50.900  1.00  0.00            
ATOM   1127  CA  ARG    83      59.560  96.730  49.490  1.00  0.00            
ATOM   1128  HA  ARG    83      58.590  96.580  49.030  1.00  0.00            
ATOM   1129  CB  ARG    83      60.480  97.520  48.550  1.00  0.00            
ATOM   1130  HB1 ARG    83      60.680  96.920  47.660  1.00  0.00            
ATOM   1131  HB2 ARG    83      61.440  97.750  49.000  1.00  0.00            
ATOM   1132  CG  ARG    83      59.790  98.810  48.130  1.00  0.00            
ATOM   1133  HG1 ARG    83      59.620  99.320  49.080  1.00  0.00            
ATOM   1134  HG2 ARG    83      58.880  98.540  47.600  1.00  0.00            
ATOM   1135  CD  ARG    83      60.760  99.610  47.270  1.00  0.00            
ATOM   1136  HD1 ARG    83      61.230  98.970  46.510  1.00  0.00            
ATOM   1137  HD2 ARG    83      61.480 100.010  47.990  1.00  0.00            
ATOM   1138  NE  ARG    83      60.050 100.670  46.560  1.00  0.00            
ATOM   1139  HE  ARG    83      59.060 100.610  46.390  1.00  0.00            
ATOM   1140  CZ  ARG    83      60.570 101.640  45.790  1.00  0.00            
ATOM   1141  NH1 ARG    83      59.770 102.340  44.980  1.00  0.00            
ATOM   1142 1HH1 ARG    83      58.770 102.220  44.910  1.00  0.00            
ATOM   1143 2HH1 ARG    83      60.160 103.180  44.580  1.00  0.00            
ATOM   1144  NH2 ARG    83      61.880 101.940  45.860  1.00  0.00            
ATOM   1145 1HH2 ARG    83      62.460 101.490  46.540  1.00  0.00            
ATOM   1146 2HH2 ARG    83      62.110 102.760  45.310  1.00  0.00            
ATOM   1147  C   ARG    83      60.020  95.290  49.580  1.00  0.00            
ATOM   1148  O   ARG    83      59.370  94.460  48.940  1.00  0.00            
ATOM   1149  N   PHE    84      60.950  95.010  50.500  1.00  0.00            
ATOM   1150  H   PHE    84      61.500  95.730  50.950  1.00  0.00            
ATOM   1151  CA  PHE    84      61.220  93.640  50.840  1.00  0.00            
ATOM   1152  HA  PHE    84      61.360  93.150  49.870  1.00  0.00            
ATOM   1153  CB  PHE    84      62.580  93.640  51.550  1.00  0.00            
ATOM   1154  HB1 PHE    84      62.400  94.340  52.370  1.00  0.00            
ATOM   1155  HB2 PHE    84      63.300  94.080  50.870  1.00  0.00            
ATOM   1156  CG  PHE    84      63.110  92.300  51.980  1.00  0.00            
ATOM   1157  CD1 PHE    84      63.740  91.430  51.070  1.00  0.00            
ATOM   1158  HD1 PHE    84      63.640  91.720  50.040  1.00  0.00            
ATOM   1159  CE1 PHE    84      64.380  90.280  51.550  1.00  0.00            
ATOM   1160  HE1 PHE    84      64.830  89.670  50.770  1.00  0.00            
ATOM   1161  CZ  PHE    84      64.340  89.990  52.920  1.00  0.00            
ATOM   1162  HZ  PHE    84      64.960  89.170  53.260  1.00  0.00            
ATOM   1163  CE2 PHE    84      63.710  90.840  53.820  1.00  0.00            
ATOM   1164  HE2 PHE    84      63.890  90.700  54.880  1.00  0.00            
ATOM   1165  CD2 PHE    84      63.130  92.020  53.350  1.00  0.00            
ATOM   1166  HD2 PHE    84      62.640  92.690  54.060  1.00  0.00            
ATOM   1167  C   PHE    84      60.220  92.920  51.730  1.00  0.00            
ATOM   1168  O   PHE    84      59.840  91.810  51.370  1.00  0.00            
ATOM   1169  N   THR    85      59.640  93.560  52.760  1.00  0.00            
ATOM   1170  H   THR    85      60.080  94.430  53.000  1.00  0.00            
ATOM   1171  CA  THR    85      58.600  93.030  53.600  1.00  0.00            
ATOM   1172  HA  THR    85      59.070  92.230  54.170  1.00  0.00            
ATOM   1173  CB  THR    85      58.070  94.070  54.590  1.00  0.00            
ATOM   1174  HB  THR    85      57.460  94.880  54.190  1.00  0.00            
ATOM   1175  CG2 THR    85      57.170  93.390  55.630  1.00  0.00            
ATOM   1176 1HG2 THR    85      57.750  92.640  56.160  1.00  0.00            
ATOM   1177 2HG2 THR    85      56.840  94.220  56.260  1.00  0.00            
ATOM   1178 3HG2 THR    85      56.310  92.940  55.140  1.00  0.00            
ATOM   1179  OG1 THR    85      59.110  94.640  55.350  1.00  0.00            
ATOM   1180  HG1 THR    85      59.670  95.230  54.820  1.00  0.00            
ATOM   1181  C   THR    85      57.430  92.550  52.750  1.00  0.00            
ATOM   1182  O   THR    85      56.920  91.440  52.820  1.00  0.00            
ATOM   1183  N   GLU    86      57.010  93.410  51.820  1.00  0.00            
ATOM   1184  H   GLU    86      57.550  94.260  51.730  1.00  0.00            
ATOM   1185  CA  GLU    86      55.870  93.120  50.970  1.00  0.00            
ATOM   1186  HA  GLU    86      55.050  92.690  51.550  1.00  0.00            
ATOM   1187  CB  GLU    86      55.290  94.410  50.420  1.00  0.00            
ATOM   1188  HB1 GLU    86      56.030  94.870  49.760  1.00  0.00            
ATOM   1189  HB2 GLU    86      55.230  95.060  51.300  1.00  0.00            
ATOM   1190  CG  GLU    86      53.990  94.150  49.670  1.00  0.00            
ATOM   1191  HG1 GLU    86      53.360  93.420  50.150  1.00  0.00            
ATOM   1192  HG2 GLU    86      54.090  93.830  48.620  1.00  0.00            
ATOM   1193  CD  GLU    86      53.260  95.490  49.700  1.00  0.00            
ATOM   1194  OE1 GLU    86      52.610  95.740  50.730  1.00  0.00            
ATOM   1195  OE2 GLU    86      53.190  96.180  48.650  1.00  0.00            
ATOM   1196  C   GLU    86      56.190  92.110  49.880  1.00  0.00            
ATOM   1197  O   GLU    86      55.380  91.210  49.650  1.00  0.00            
ATOM   1198  N   GLN    87      57.400  92.150  49.320  1.00  0.00            
ATOM   1199  H   GLN    87      58.040  92.860  49.630  1.00  0.00            
ATOM   1200  CA  GLN    87      57.700  91.280  48.200  1.00  0.00            
ATOM   1201  HA  GLN    87      56.830  91.060  47.590  1.00  0.00            
ATOM   1202  CB  GLN    87      58.800  91.840  47.300  1.00  0.00            
ATOM   1203  HB1 GLN    87      59.120  91.000  46.700  1.00  0.00            
ATOM   1204  HB2 GLN    87      59.590  92.110  48.000  1.00  0.00            
ATOM   1205  CG  GLN    87      58.330  92.980  46.380  1.00  0.00            
ATOM   1206  HG1 GLN    87      57.730  93.690  46.940  1.00  0.00            
ATOM   1207  HG2 GLN    87      57.640  92.590  45.630  1.00  0.00            
ATOM   1208  CD  GLN    87      59.560  93.690  45.810  1.00  0.00            
ATOM   1209  OE1 GLN    87      60.540  93.150  45.320  1.00  0.00            
ATOM   1210  NE2 GLN    87      59.470  95.020  45.750  1.00  0.00            
ATOM   1211 1HE2 GLN    87      58.700  95.480  46.220  1.00  0.00            
ATOM   1212 2HE2 GLN    87      60.270  95.620  45.560  1.00  0.00            
ATOM   1213  C   GLN    87      58.230  89.900  48.580  1.00  0.00            
ATOM   1214  O   GLN    87      57.940  88.940  47.860  1.00  0.00            
ATOM   1215  N   TYR    88      58.950  89.760  49.700  1.00  0.00            
ATOM   1216  H   TYR    88      59.070  90.610  50.230  1.00  0.00            
ATOM   1217  CA  TYR    88      59.700  88.590  50.090  1.00  0.00            
ATOM   1218  HA  TYR    88      59.370  87.760  49.460  1.00  0.00            
ATOM   1219  CB  TYR    88      61.210  88.750  49.860  1.00  0.00            
ATOM   1220  HB1 TYR    88      61.820  88.920  50.740  1.00  0.00            
ATOM   1221  HB2 TYR    88      61.400  89.680  49.320  1.00  0.00            
ATOM   1222  CG  TYR    88      61.700  87.630  48.970  1.00  0.00            
ATOM   1223  CD1 TYR    88      61.670  87.800  47.580  1.00  0.00            
ATOM   1224  HD1 TYR    88      61.240  88.700  47.180  1.00  0.00            
ATOM   1225  CE1 TYR    88      61.980  86.720  46.740  1.00  0.00            
ATOM   1226  HE1 TYR    88      61.910  86.800  45.660  1.00  0.00            
ATOM   1227  CZ  TYR    88      62.500  85.560  47.340  1.00  0.00            
ATOM   1228  OH  TYR    88      62.900  84.540  46.520  1.00  0.00            
ATOM   1229  HH  TYR    88      62.980  83.750  47.050  1.00  0.00            
ATOM   1230  CE2 TYR    88      62.480  85.360  48.740  1.00  0.00            
ATOM   1231  HE2 TYR    88      62.790  84.410  49.120  1.00  0.00            
ATOM   1232  CD2 TYR    88      62.090  86.430  49.560  1.00  0.00            
ATOM   1233  HD2 TYR    88      62.120  86.340  50.650  1.00  0.00            
ATOM   1234  C   TYR    88      59.490  88.160  51.540  1.00  0.00            
ATOM   1235  O   TYR    88      59.110  87.020  51.770  1.00  0.00            
ATOM   1236  N   LEU    89      59.720  89.000  52.560  1.00  0.00            
ATOM   1237  H   LEU    89      59.990  89.950  52.340  1.00  0.00            
ATOM   1238  CA  LEU    89      59.740  88.480  53.910  1.00  0.00            
ATOM   1239  HA  LEU    89      60.320  87.560  53.850  1.00  0.00            
ATOM   1240  CB  LEU    89      60.540  89.440  54.780  1.00  0.00            
ATOM   1241  HB1 LEU    89      60.080  90.430  54.880  1.00  0.00            
ATOM   1242  HB2 LEU    89      61.550  89.640  54.390  1.00  0.00            
ATOM   1243  CG  LEU    89      60.640  89.060  56.260  1.00  0.00            
ATOM   1244  HG  LEU    89      59.630  88.870  56.620  1.00  0.00            
ATOM   1245  CD1 LEU    89      61.520  87.850  56.550  1.00  0.00            
ATOM   1246 1HD1 LEU    89      62.490  87.940  56.070  1.00  0.00            
ATOM   1247 2HD1 LEU    89      61.510  87.580  57.610  1.00  0.00            
ATOM   1248 3HD1 LEU    89      61.160  86.960  56.040  1.00  0.00            
ATOM   1249  CD2 LEU    89      61.350  90.150  57.050  1.00  0.00            
ATOM   1250 1HD2 LEU    89      62.360  90.310  56.670  1.00  0.00            
ATOM   1251 2HD2 LEU    89      60.800  91.090  56.950  1.00  0.00            
ATOM   1252 3HD2 LEU    89      61.470  89.840  58.090  1.00  0.00            
ATOM   1253  C   LEU    89      58.450  87.970  54.520  1.00  0.00            
ATOM   1254  O   LEU    89      58.370  86.850  55.020  1.00  0.00            
ATOM   1255  N   ASP    90      57.380  88.770  54.460  1.00  0.00            
ATOM   1256  H   ASP    90      57.590  89.670  54.050  1.00  0.00            
ATOM   1257  CA  ASP    90      56.030  88.560  54.930  1.00  0.00            
ATOM   1258  HA  ASP    90      56.210  87.700  55.560  1.00  0.00            
ATOM   1259  CB  ASP    90      55.530  89.820  55.640  1.00  0.00            
ATOM   1260  HB1 ASP    90      55.270  90.600  54.930  1.00  0.00            
ATOM   1261  HB2 ASP    90      56.320  90.180  56.280  1.00  0.00            
ATOM   1262  CG  ASP    90      54.360  89.430  56.550  1.00  0.00            
ATOM   1263  OD1 ASP    90      54.570  88.640  57.490  1.00  0.00            
ATOM   1264  OD2 ASP    90      53.210  89.860  56.340  1.00  0.00            
ATOM   1265  C   ASP    90      55.090  88.130  53.800  1.00  0.00            
ATOM   1266  O   ASP    90      54.190  87.340  54.090  1.00  0.00            
ATOM   1267  N   ASN    91      55.390  88.610  52.600  1.00  0.00            
ATOM   1268  H   ASN    91      56.240  89.170  52.540  1.00  0.00            
ATOM   1269  CA  ASN    91      54.730  88.360  51.330  1.00  0.00            
ATOM   1270  HA  ASN    91      54.810  89.270  50.730  1.00  0.00            
ATOM   1271  CB  ASN    91      55.440  87.270  50.550  1.00  0.00            
ATOM   1272  HB1 ASN    91      55.350  86.310  51.060  1.00  0.00            
ATOM   1273  HB2 ASN    91      56.470  87.600  50.620  1.00  0.00            
ATOM   1274  CG  ASN    91      55.040  87.180  49.080  1.00  0.00            
ATOM   1275  OD1 ASN    91      54.730  88.130  48.370  1.00  0.00            
ATOM   1276  ND2 ASN    91      55.060  85.990  48.470  1.00  0.00            
ATOM   1277 1HD2 ASN    91      55.250  85.140  48.970  1.00  0.00            
ATOM   1278 2HD2 ASN    91      54.590  86.020  47.570  1.00  0.00            
ATOM   1279  C   ASN    91      53.220  88.210  51.430  1.00  0.00            
ATOM   1280  O   ASN    91      52.710  87.100  51.370  1.00  0.00            
ATOM   1281  N   PRO    92      52.490  89.320  51.600  1.00  0.00            
ATOM   1282  CD  PRO    92      53.010  90.640  51.900  1.00  0.00            
ATOM   1283  HD1 PRO    92      53.240  91.120  50.950  1.00  0.00            
ATOM   1284  HD2 PRO    92      53.950  90.560  52.450  1.00  0.00            
ATOM   1285  CG  PRO    92      51.930  91.360  52.700  1.00  0.00            
ATOM   1286  HG1 PRO    92      51.940  92.440  52.630  1.00  0.00            
ATOM   1287  HG2 PRO    92      52.020  91.130  53.760  1.00  0.00            
ATOM   1288  CB  PRO    92      50.690  90.810  51.990  1.00  0.00            
ATOM   1289  HB1 PRO    92      50.450  91.370  51.100  1.00  0.00            
ATOM   1290  HB2 PRO    92      49.850  90.730  52.700  1.00  0.00            
ATOM   1291  CA  PRO    92      51.050  89.360  51.680  1.00  0.00            
ATOM   1292  HA  PRO    92      50.810  88.750  52.550  1.00  0.00            
ATOM   1293  C   PRO    92      50.320  88.760  50.480  1.00  0.00            
ATOM   1294  O   PRO    92      49.110  88.610  50.590  1.00  0.00            
ATOM   1295  N   SER    93      50.930  88.550  49.320  1.00  0.00            
ATOM   1296  H   SER    93      51.940  88.610  49.230  1.00  0.00            
ATOM   1297  CA  SER    93      50.330  87.970  48.140  1.00  0.00            
ATOM   1298  HA  SER    93      49.360  88.450  48.010  1.00  0.00            
ATOM   1299  CB  SER    93      51.160  88.160  46.880  1.00  0.00            
ATOM   1300  HB1 SER    93      50.660  87.650  46.070  1.00  0.00            
ATOM   1301  HB2 SER    93      52.060  87.540  46.960  1.00  0.00            
ATOM   1302  OG  SER    93      51.440  89.500  46.540  1.00  0.00            
ATOM   1303  HG  SER    93      50.650  90.020  46.310  1.00  0.00            
ATOM   1304  C   SER    93      50.010  86.470  48.240  1.00  0.00            
ATOM   1305  O   SER    93      49.230  86.010  47.410  1.00  0.00            
ATOM   1306  N   ASP    94      50.500  85.800  49.280  1.00  0.00            
ATOM   1307  H   ASP    94      51.150  86.260  49.880  1.00  0.00            
ATOM   1308  CA  ASP    94      50.140  84.430  49.630  1.00  0.00            
ATOM   1309  HA  ASP    94      49.050  84.360  49.610  1.00  0.00            
ATOM   1310  CB  ASP    94      50.740  83.550  48.550  1.00  0.00            
ATOM   1311  HB1 ASP    94      51.810  83.510  48.730  1.00  0.00            
ATOM   1312  HB2 ASP    94      50.560  84.000  47.570  1.00  0.00            
ATOM   1313  CG  ASP    94      50.240  82.110  48.420  1.00  0.00            
ATOM   1314  OD1 ASP    94      50.710  81.340  47.560  1.00  0.00            
ATOM   1315  OD2 ASP    94      49.240  81.740  49.080  1.00  0.00            
ATOM   1316  C   ASP    94      50.580  84.080  51.050  1.00  0.00            
ATOM   1317  O   ASP    94      51.370  84.760  51.690  1.00  0.00            
ATOM   1318  N   GLY    95      50.100  82.920  51.510  1.00  0.00            
ATOM   1319  H   GLY    95      49.610  82.320  50.870  1.00  0.00            
ATOM   1320  CA  GLY    95      50.140  82.420  52.870  1.00  0.00            
ATOM   1321  HA1 GLY    95      49.210  81.870  53.040  1.00  0.00            
ATOM   1322  HA2 GLY    95      50.180  83.330  53.480  1.00  0.00            
ATOM   1323  C   GLY    95      51.320  81.570  53.300  1.00  0.00            
ATOM   1324  O   GLY    95      52.410  81.600  52.750  1.00  0.00            
ATOM   1325  N   ILE    96      51.150  80.840  54.420  1.00  0.00            
ATOM   1326  H   ILE    96      50.290  80.840  54.950  1.00  0.00            
ATOM   1327  CA  ILE    96      52.100  79.870  54.910  1.00  0.00            
ATOM   1328  HA  ILE    96      52.920  80.470  55.320  1.00  0.00            
ATOM   1329  CB  ILE    96      51.400  79.050  55.980  1.00  0.00            
ATOM   1330  HB  ILE    96      51.170  79.810  56.730  1.00  0.00            
ATOM   1331  CG2 ILE    96      50.080  78.380  55.590  1.00  0.00            
ATOM   1332 1HG2 ILE    96      49.660  77.740  56.360  1.00  0.00            
ATOM   1333 2HG2 ILE    96      49.380  79.200  55.390  1.00  0.00            
ATOM   1334 3HG2 ILE    96      50.210  77.750  54.710  1.00  0.00            
ATOM   1335  CG1 ILE    96      52.270  77.970  56.600  1.00  0.00            
ATOM   1336 1HG1 ILE    96      52.670  77.320  55.830  1.00  0.00            
ATOM   1337 2HG1 ILE    96      51.690  77.390  57.340  1.00  0.00            
ATOM   1338  CD  ILE    96      53.460  78.590  57.340  1.00  0.00            
ATOM   1339  HD1 ILE    96      53.780  77.860  58.080  1.00  0.00            
ATOM   1340  HD2 ILE    96      54.300  78.910  56.730  1.00  0.00            
ATOM   1341  HD3 ILE    96      53.060  79.420  57.920  1.00  0.00            
ATOM   1342  C   ILE    96      52.720  79.040  53.800  1.00  0.00            
ATOM   1343  O   ILE    96      53.930  78.810  53.850  1.00  0.00            
ATOM   1344  N   LEU    97      51.990  78.420  52.860  1.00  0.00            
ATOM   1345  H   LEU    97      51.050  78.730  52.690  1.00  0.00            
ATOM   1346  CA  LEU    97      52.580  77.600  51.840  1.00  0.00            
ATOM   1347  HA  LEU    97      53.140  76.850  52.410  1.00  0.00            
ATOM   1348  CB  LEU    97      51.600  76.870  50.920  1.00  0.00            
ATOM   1349  HB1 LEU    97      51.090  77.640  50.320  1.00  0.00            
ATOM   1350  HB2 LEU    97      50.870  76.390  51.570  1.00  0.00            
ATOM   1351  CG  LEU    97      52.190  75.810  50.000  1.00  0.00            
ATOM   1352  HG  LEU    97      52.990  76.360  49.530  1.00  0.00            
ATOM   1353  CD1 LEU    97      52.800  74.710  50.860  1.00  0.00            
ATOM   1354 1HD1 LEU    97      53.780  75.050  51.190  1.00  0.00            
ATOM   1355 2HD1 LEU    97      52.090  74.560  51.680  1.00  0.00            
ATOM   1356 3HD1 LEU    97      52.960  73.800  50.280  1.00  0.00            
ATOM   1357  CD2 LEU    97      51.120  75.210  49.090  1.00  0.00            
ATOM   1358 1HD2 LEU    97      50.290  74.830  49.690  1.00  0.00            
ATOM   1359 2HD2 LEU    97      50.640  75.990  48.490  1.00  0.00            
ATOM   1360 3HD2 LEU    97      51.350  74.440  48.370  1.00  0.00            
ATOM   1361  C   LEU    97      53.680  78.350  51.080  1.00  0.00            
ATOM   1362  O   LEU    97      54.730  77.760  50.840  1.00  0.00            
ATOM   1363  N   ASP    98      53.490  79.630  50.800  1.00  0.00            
ATOM   1364  H   ASP    98      52.580  80.000  51.060  1.00  0.00            
ATOM   1365  CA  ASP    98      54.440  80.480  50.110  1.00  0.00            
ATOM   1366  HA  ASP    98      54.780  79.900  49.250  1.00  0.00            
ATOM   1367  CB  ASP    98      53.750  81.760  49.640  1.00  0.00            
ATOM   1368  HB1 ASP    98      53.080  82.190  50.370  1.00  0.00            
ATOM   1369  HB2 ASP    98      53.110  81.460  48.810  1.00  0.00            
ATOM   1370  CG  ASP    98      54.640  82.970  49.380  1.00  0.00            
ATOM   1371  OD1 ASP    98      54.910  83.730  50.340  1.00  0.00            
ATOM   1372  OD2 ASP    98      55.010  83.150  48.210  1.00  0.00            
ATOM   1373  C   ASP    98      55.690  80.810  50.910  1.00  0.00            
ATOM   1374  O   ASP    98      56.830  80.760  50.440  1.00  0.00            
ATOM   1375  N   LYS    99      55.560  81.000  52.220  1.00  0.00            
ATOM   1376  H   LYS    99      54.600  81.050  52.550  1.00  0.00            
ATOM   1377  CA  LYS    99      56.650  81.070  53.180  1.00  0.00            
ATOM   1378  HA  LYS    99      57.310  81.830  52.760  1.00  0.00            
ATOM   1379  CB  LYS    99      56.150  81.510  54.540  1.00  0.00            
ATOM   1380  HB1 LYS    99      56.600  80.940  55.360  1.00  0.00            
ATOM   1381  HB2 LYS    99      55.070  81.340  54.620  1.00  0.00            
ATOM   1382  CG  LYS    99      56.450  82.950  54.930  1.00  0.00            
ATOM   1383  HG1 LYS    99      57.520  83.090  54.780  1.00  0.00            
ATOM   1384  HG2 LYS    99      56.210  83.260  55.950  1.00  0.00            
ATOM   1385  CD  LYS    99      55.710  83.920  54.020  1.00  0.00            
ATOM   1386  HD1 LYS    99      56.050  83.760  53.000  1.00  0.00            
ATOM   1387  HD2 LYS    99      56.080  84.900  54.310  1.00  0.00            
ATOM   1388  CE  LYS    99      54.180  83.850  54.060  1.00  0.00            
ATOM   1389  HE1 LYS    99      53.830  84.340  54.970  1.00  0.00            
ATOM   1390  HE2 LYS    99      53.870  82.820  53.970  1.00  0.00            
ATOM   1391  NZ  LYS    99      53.680  84.570  52.870  1.00  0.00            
ATOM   1392  HZ1 LYS    99      52.700  84.360  52.760  1.00  0.00            
ATOM   1393  HZ2 LYS    99      53.840  85.560  52.990  1.00  0.00            
ATOM   1394  HZ3 LYS    99      54.130  84.260  52.020  1.00  0.00            
ATOM   1395  C   LYS    99      57.460  79.780  53.250  1.00  0.00            
ATOM   1396  O   LYS    99      58.680  79.890  53.320  1.00  0.00            
ATOM   1397  N   THR   100      56.810  78.620  53.220  1.00  0.00            
ATOM   1398  H   THR   100      55.840  78.660  52.950  1.00  0.00            
ATOM   1399  CA  THR   100      57.520  77.360  53.300  1.00  0.00            
ATOM   1400  HA  THR   100      58.130  77.340  54.200  1.00  0.00            
ATOM   1401  CB  THR   100      56.510  76.220  53.410  1.00  0.00            
ATOM   1402  HB  THR   100      55.990  76.120  52.450  1.00  0.00            
ATOM   1403  CG2 THR   100      57.120  74.830  53.530  1.00  0.00            
ATOM   1404 1HG2 THR   100      57.490  74.510  52.550  1.00  0.00            
ATOM   1405 2HG2 THR   100      58.020  74.780  54.150  1.00  0.00            
ATOM   1406 3HG2 THR   100      56.450  74.110  53.980  1.00  0.00            
ATOM   1407  OG1 THR   100      55.560  76.470  54.410  1.00  0.00            
ATOM   1408  HG1 THR   100      54.800  75.910  54.200  1.00  0.00            
ATOM   1409  C   THR   100      58.390  77.300  52.040  1.00  0.00            
ATOM   1410  O   THR   100      59.560  76.950  52.170  1.00  0.00            
ATOM   1411  N   ARG   101      57.890  77.620  50.840  1.00  0.00            
ATOM   1412  H   ARG   101      56.950  77.960  50.890  1.00  0.00            
ATOM   1413  CA  ARG   101      58.640  77.680  49.600  1.00  0.00            
ATOM   1414  HA  ARG   101      58.950  76.650  49.410  1.00  0.00            
ATOM   1415  CB  ARG   101      57.710  78.080  48.450  1.00  0.00            
ATOM   1416  HB1 ARG   101      56.910  78.730  48.810  1.00  0.00            
ATOM   1417  HB2 ARG   101      57.300  77.190  47.990  1.00  0.00            
ATOM   1418  CG  ARG   101      58.400  78.790  47.290  1.00  0.00            
ATOM   1419  HG1 ARG   101      59.300  78.270  46.970  1.00  0.00            
ATOM   1420  HG2 ARG   101      58.690  79.790  47.600  1.00  0.00            
ATOM   1421  CD  ARG   101      57.520  79.010  46.060  1.00  0.00            
ATOM   1422  HD1 ARG   101      56.620  79.570  46.310  1.00  0.00            
ATOM   1423  HD2 ARG   101      57.210  77.990  45.800  1.00  0.00            
ATOM   1424  NE  ARG   101      58.180  79.600  44.910  1.00  0.00            
ATOM   1425  HE  ARG   101      58.310  80.600  45.060  1.00  0.00            
ATOM   1426  CZ  ARG   101      58.980  79.070  43.980  1.00  0.00            
ATOM   1427  NH1 ARG   101      59.270  77.760  43.960  1.00  0.00            
ATOM   1428 1HH1 ARG   101      58.920  77.230  44.750  1.00  0.00            
ATOM   1429 2HH1 ARG   101      59.980  77.390  43.340  1.00  0.00            
ATOM   1430  NH2 ARG   101      59.620  79.870  43.130  1.00  0.00            
ATOM   1431 1HH2 ARG   101      59.560  80.870  43.220  1.00  0.00            
ATOM   1432 2HH2 ARG   101      60.180  79.470  42.370  1.00  0.00            
ATOM   1433  C   ARG   101      59.920  78.480  49.750  1.00  0.00            
ATOM   1434  O   ARG   101      61.030  78.020  49.540  1.00  0.00            
ATOM   1435  N   LYS   102      59.700  79.750  50.120  1.00  0.00            
ATOM   1436  H   LYS   102      58.720  79.920  50.290  1.00  0.00            
ATOM   1437  CA  LYS   102      60.710  80.760  50.350  1.00  0.00            
ATOM   1438  HA  LYS   102      61.340  80.860  49.470  1.00  0.00            
ATOM   1439  CB  LYS   102      60.080  82.130  50.640  1.00  0.00            
ATOM   1440  HB1 LYS   102      60.900  82.740  51.030  1.00  0.00            
ATOM   1441  HB2 LYS   102      59.270  82.150  51.360  1.00  0.00            
ATOM   1442  CG  LYS   102      59.640  82.830  49.350  1.00  0.00            
ATOM   1443  HG1 LYS   102      58.750  82.350  48.920  1.00  0.00            
ATOM   1444  HG2 LYS   102      60.440  82.830  48.620  1.00  0.00            
ATOM   1445  CD  LYS   102      59.230  84.250  49.710  1.00  0.00            
ATOM   1446  HD1 LYS   102      60.120  84.780  50.080  1.00  0.00            
ATOM   1447  HD2 LYS   102      58.460  84.200  50.470  1.00  0.00            
ATOM   1448  CE  LYS   102      58.640  85.030  48.540  1.00  0.00            
ATOM   1449  HE1 LYS   102      59.300  85.320  47.730  1.00  0.00            
ATOM   1450  HE2 LYS   102      58.220  85.980  48.860  1.00  0.00            
ATOM   1451  NZ  LYS   102      57.610  84.260  47.820  1.00  0.00            
ATOM   1452  HZ1 LYS   102      56.780  83.920  48.280  1.00  0.00            
ATOM   1453  HZ2 LYS   102      57.450  84.750  46.950  1.00  0.00            
ATOM   1454  HZ3 LYS   102      58.020  83.410  47.450  1.00  0.00            
ATOM   1455  C   LYS   102      61.700  80.350  51.430  1.00  0.00            
ATOM   1456  O   LYS   102      62.890  80.600  51.230  1.00  0.00            
ATOM   1457  N   ILE   103      61.350  79.590  52.470  1.00  0.00            
ATOM   1458  H   ILE   103      60.390  79.480  52.730  1.00  0.00            
ATOM   1459  CA  ILE   103      62.340  79.110  53.410  1.00  0.00            
ATOM   1460  HA  ILE   103      63.080  79.900  53.390  1.00  0.00            
ATOM   1461  CB  ILE   103      61.800  79.040  54.830  1.00  0.00            
ATOM   1462  HB  ILE   103      60.910  78.400  54.840  1.00  0.00            
ATOM   1463  CG2 ILE   103      62.840  78.350  55.690  1.00  0.00            
ATOM   1464 1HG2 ILE   103      63.850  78.790  55.630  1.00  0.00            
ATOM   1465 2HG2 ILE   103      62.570  78.370  56.750  1.00  0.00            
ATOM   1466 3HG2 ILE   103      63.000  77.310  55.430  1.00  0.00            
ATOM   1467  CG1 ILE   103      61.360  80.380  55.410  1.00  0.00            
ATOM   1468 1HG1 ILE   103      60.980  80.300  56.430  1.00  0.00            
ATOM   1469 2HG1 ILE   103      60.570  80.760  54.760  1.00  0.00            
ATOM   1470  CD  ILE   103      62.520  81.370  55.500  1.00  0.00            
ATOM   1471  HD1 ILE   103      62.500  82.080  54.670  1.00  0.00            
ATOM   1472  HD2 ILE   103      62.480  82.020  56.380  1.00  0.00            
ATOM   1473  HD3 ILE   103      63.510  80.950  55.610  1.00  0.00            
ATOM   1474  C   ILE   103      63.090  77.860  52.930  1.00  0.00            
ATOM   1475  O   ILE   103      64.300  77.730  53.050  1.00  0.00            
ATOM   1476  N   HIS   104      62.400  76.950  52.250  1.00  0.00            
ATOM   1477  H   HIS   104      61.400  77.060  52.240  1.00  0.00            
ATOM   1478  CA  HIS   104      62.900  75.690  51.740  1.00  0.00            
ATOM   1479  HA  HIS   104      63.310  75.200  52.630  1.00  0.00            
ATOM   1480  CB  HIS   104      61.750  74.850  51.220  1.00  0.00            
ATOM   1481  HB1 HIS   104      61.250  75.270  50.350  1.00  0.00            
ATOM   1482  HB2 HIS   104      60.980  74.760  51.980  1.00  0.00            
ATOM   1483  CG  HIS   104      62.180  73.480  50.770  1.00  0.00            
ATOM   1484  ND1 HIS   104      63.190  72.700  51.300  1.00  0.00            
ATOM   1485  HD1 HIS   104      63.700  72.960  52.130  1.00  0.00            
ATOM   1486  CE1 HIS   104      63.360  71.610  50.540  1.00  0.00            
ATOM   1487  HE1 HIS   104      64.160  70.910  50.660  1.00  0.00            
ATOM   1488  NE2 HIS   104      62.480  71.660  49.510  1.00  0.00            
ATOM   1489  HE2 HIS   104      62.580  71.080  48.690  1.00  0.00            
ATOM   1490  CD2 HIS   104      61.740  72.810  49.650  1.00  0.00            
ATOM   1491  HD2 HIS   104      61.120  73.310  48.910  1.00  0.00            
ATOM   1492  C   HIS   104      63.980  75.850  50.660  1.00  0.00            
ATOM   1493  O   HIS   104      64.950  75.110  50.640  1.00  0.00            
ATOM   1494  N   ILE   105      63.540  76.610  49.670  1.00  0.00            
ATOM   1495  H   ILE   105      62.640  77.080  49.800  1.00  0.00            
ATOM   1496  CA  ILE   105      64.120  76.570  48.340  1.00  0.00            
ATOM   1497  HA  ILE   105      65.170  76.300  48.450  1.00  0.00            
ATOM   1498  CB  ILE   105      63.420  75.540  47.450  1.00  0.00            
ATOM   1499  HB  ILE   105      63.170  74.690  48.080  1.00  0.00            
ATOM   1500  CG2 ILE   105      62.130  75.890  46.710  1.00  0.00            
ATOM   1501 1HG2 ILE   105      61.460  76.340  47.460  1.00  0.00            
ATOM   1502 2HG2 ILE   105      62.400  76.610  45.950  1.00  0.00            
ATOM   1503 3HG2 ILE   105      61.650  74.980  46.400  1.00  0.00            
ATOM   1504  CG1 ILE   105      64.340  74.840  46.460  1.00  0.00            
ATOM   1505 1HG1 ILE   105      64.610  75.390  45.560  1.00  0.00            
ATOM   1506 2HG1 ILE   105      63.830  73.980  46.040  1.00  0.00            
ATOM   1507  CD  ILE   105      65.650  74.380  47.100  1.00  0.00            
ATOM   1508  HD1 ILE   105      65.460  73.930  48.070  1.00  0.00            
ATOM   1509  HD2 ILE   105      66.130  73.660  46.450  1.00  0.00            
ATOM   1510  HD3 ILE   105      66.310  75.250  47.190  1.00  0.00            
ATOM   1511  C   ILE   105      64.140  77.890  47.590  1.00  0.00            
ATOM   1512  O   ILE   105      65.040  78.120  46.790  1.00  0.00            
ATOM   1513  N   ASP   106      63.220  78.820  47.840  1.00  0.00            
ATOM   1514  H   ASP   106      62.670  78.740  48.680  1.00  0.00            
ATOM   1515  CA  ASP   106      63.180  80.100  47.150  1.00  0.00            
ATOM   1516  HA  ASP   106      63.890  80.040  46.320  1.00  0.00            
ATOM   1517  CB  ASP   106      61.850  80.280  46.420  1.00  0.00            
ATOM   1518  HB1 ASP   106      61.080  80.530  47.150  1.00  0.00            
ATOM   1519  HB2 ASP   106      61.650  79.350  45.880  1.00  0.00            
ATOM   1520  CG  ASP   106      61.970  81.380  45.390  1.00  0.00            
ATOM   1521  OD1 ASP   106      60.950  82.080  45.200  1.00  0.00            
ATOM   1522  OD2 ASP   106      63.070  81.580  44.830  1.00  0.00            
ATOM   1523  C   ASP   106      63.720  81.220  48.030  1.00  0.00            
ATOM   1524  O   ASP   106      63.120  82.280  48.190  1.00  0.00            
ATOM   1525  N   TYR   107      64.890  80.970  48.620  1.00  0.00            
ATOM   1526  H   TYR   107      65.320  80.090  48.400  1.00  0.00            
ATOM   1527  CA  TYR   107      65.550  81.880  49.530  1.00  0.00            
ATOM   1528  HA  TYR   107      64.730  82.460  49.930  1.00  0.00            
ATOM   1529  CB  TYR   107      66.150  81.050  50.670  1.00  0.00            
ATOM   1530  HB1 TYR   107      65.330  80.530  51.180  1.00  0.00            
ATOM   1531  HB2 TYR   107      66.610  81.620  51.470  1.00  0.00            
ATOM   1532  CG  TYR   107      67.040  79.940  50.180  1.00  0.00            
ATOM   1533  CD1 TYR   107      66.630  78.600  50.060  1.00  0.00            
ATOM   1534  HD1 TYR   107      65.680  78.290  50.440  1.00  0.00            
ATOM   1535  CE1 TYR   107      67.520  77.640  49.530  1.00  0.00            
ATOM   1536  HE1 TYR   107      67.280  76.580  49.580  1.00  0.00            
ATOM   1537  CZ  TYR   107      68.770  78.050  49.070  1.00  0.00            
ATOM   1538  OH  TYR   107      69.690  77.180  48.550  1.00  0.00            
ATOM   1539  HH  TYR   107      70.560  77.560  48.410  1.00  0.00            
ATOM   1540  CE2 TYR   107      69.170  79.390  49.210  1.00  0.00            
ATOM   1541  HE2 TYR   107      70.130  79.750  48.850  1.00  0.00            
ATOM   1542  CD2 TYR   107      68.320  80.330  49.790  1.00  0.00            
ATOM   1543  HD2 TYR   107      68.710  81.310  50.050  1.00  0.00            
ATOM   1544  C   TYR   107      66.510  82.920  48.970  1.00  0.00            
ATOM   1545  O   TYR   107      67.060  83.670  49.780  1.00  0.00            
ATOM   1546  N   ILE   108      66.720  83.050  47.670  1.00  0.00            
ATOM   1547  H   ILE   108      66.180  82.500  47.010  1.00  0.00            
ATOM   1548  CA  ILE   108      67.620  83.960  46.970  1.00  0.00            
ATOM   1549  HA  ILE   108      68.270  84.500  47.660  1.00  0.00            
ATOM   1550  CB  ILE   108      68.660  83.130  46.220  1.00  0.00            
ATOM   1551  HB  ILE   108      68.250  82.810  45.260  1.00  0.00            
ATOM   1552  CG2 ILE   108      69.840  84.050  45.850  1.00  0.00            
ATOM   1553 1HG2 ILE   108      70.500  84.170  46.700  1.00  0.00            
ATOM   1554 2HG2 ILE   108      70.390  83.670  45.000  1.00  0.00            
ATOM   1555 3HG2 ILE   108      69.500  85.060  45.590  1.00  0.00            
ATOM   1556  CG1 ILE   108      69.130  81.830  46.860  1.00  0.00            
ATOM   1557 1HG1 ILE   108      68.380  81.070  46.640  1.00  0.00            
ATOM   1558 2HG1 ILE   108      69.240  82.120  47.900  1.00  0.00            
ATOM   1559  CD  ILE   108      70.390  81.170  46.300  1.00  0.00            
ATOM   1560  HD1 ILE   108      71.270  81.750  46.570  1.00  0.00            
ATOM   1561  HD2 ILE   108      70.520  80.240  46.850  1.00  0.00            
ATOM   1562  HD3 ILE   108      70.210  80.940  45.250  1.00  0.00            
ATOM   1563  C   ILE   108      66.860  84.840  45.980  1.00  0.00            
ATOM   1564  O   ILE   108      66.060  84.430  45.150  1.00  0.00            
ATOM   1565  N   CYS   109      67.120  86.160  46.050  1.00  0.00            
ATOM   1566  H   CYS   109      67.760  86.560  46.710  1.00  0.00            
ATOM   1567  CA  CYS   109      66.490  87.130  45.180  1.00  0.00            
ATOM   1568  HA  CYS   109      66.180  86.650  44.250  1.00  0.00            
ATOM   1569  CB  CYS   109      65.210  87.570  45.880  1.00  0.00            
ATOM   1570  HB1 CYS   109      64.580  86.690  46.030  1.00  0.00            
ATOM   1571  HB2 CYS   109      64.670  88.340  45.320  1.00  0.00            
ATOM   1572  SG  CYS   109      65.570  88.150  47.560  1.00  0.00            
ATOM   1573  HG  CYS   109      64.840  87.180  48.120  1.00  0.00            
ATOM   1574  C   CYS   109      67.440  88.250  44.780  1.00  0.00            
ATOM   1575  O   CYS   109      68.380  88.600  45.490  1.00  0.00            
ATOM   1576  N   ASP   110      67.250  88.880  43.630  1.00  0.00            
ATOM   1577  H   ASP   110      66.600  88.520  42.940  1.00  0.00            
ATOM   1578  CA  ASP   110      67.920  90.120  43.260  1.00  0.00            
ATOM   1579  HA  ASP   110      68.910  90.230  43.680  1.00  0.00            
ATOM   1580  CB  ASP   110      68.180  90.180  41.750  1.00  0.00            
ATOM   1581  HB1 ASP   110      68.800  91.040  41.520  1.00  0.00            
ATOM   1582  HB2 ASP   110      67.230  90.250  41.200  1.00  0.00            
ATOM   1583  CG  ASP   110      69.020  89.040  41.190  1.00  0.00            
ATOM   1584  OD1 ASP   110      68.560  88.300  40.290  1.00  0.00            
ATOM   1585  OD2 ASP   110      70.210  89.000  41.560  1.00  0.00            
ATOM   1586  C   ASP   110      67.090  91.260  43.820  1.00  0.00            
ATOM   1587  O   ASP   110      65.880  91.130  43.930  1.00  0.00            
ATOM   1588  N   PHE   111      67.740  92.380  44.150  1.00  0.00            
ATOM   1589  H   PHE   111      68.740  92.440  44.080  1.00  0.00            
ATOM   1590  CA  PHE   111      67.060  93.550  44.690  1.00  0.00            
ATOM   1591  HA  PHE   111      66.140  93.680  44.120  1.00  0.00            
ATOM   1592  CB  PHE   111      66.870  93.290  46.180  1.00  0.00            
ATOM   1593  HB1 PHE   111      67.800  93.300  46.750  1.00  0.00            
ATOM   1594  HB2 PHE   111      66.470  92.300  46.380  1.00  0.00            
ATOM   1595  CG  PHE   111      66.000  94.300  46.890  1.00  0.00            
ATOM   1596  CD1 PHE   111      64.600  94.280  46.740  1.00  0.00            
ATOM   1597  HD1 PHE   111      64.190  93.450  46.170  1.00  0.00            
ATOM   1598  CE1 PHE   111      63.810  95.200  47.430  1.00  0.00            
ATOM   1599  HE1 PHE   111      62.720  95.190  47.420  1.00  0.00            
ATOM   1600  CZ  PHE   111      64.350  96.210  48.230  1.00  0.00            
ATOM   1601  HZ  PHE   111      63.710  96.900  48.740  1.00  0.00            
ATOM   1602  CE2 PHE   111      65.750  96.320  48.270  1.00  0.00            
ATOM   1603  HE2 PHE   111      66.250  97.060  48.860  1.00  0.00            
ATOM   1604  CD2 PHE   111      66.540  95.340  47.650  1.00  0.00            
ATOM   1605  HD2 PHE   111      67.600  95.440  47.810  1.00  0.00            
ATOM   1606  C   PHE   111      67.840  94.820  44.390  1.00  0.00            
ATOM   1607  O   PHE   111      69.040  94.690  44.160  1.00  0.00            
ATOM   1608  N   ILE   112      67.280  96.030  44.440  1.00  0.00            
ATOM   1609  H   ILE   112      66.270  96.010  44.460  1.00  0.00            
ATOM   1610  CA  ILE   112      67.860  97.330  44.200  1.00  0.00            
ATOM   1611  HA  ILE   112      68.930  97.240  44.020  1.00  0.00            
ATOM   1612  CB  ILE   112      67.440  97.900  42.850  1.00  0.00            
ATOM   1613  HB  ILE   112      67.610  97.100  42.130  1.00  0.00            
ATOM   1614  CG2 ILE   112      65.940  98.160  42.770  1.00  0.00            
ATOM   1615 1HG2 ILE   112      65.780  99.190  43.100  1.00  0.00            
ATOM   1616 2HG2 ILE   112      65.550  98.150  41.750  1.00  0.00            
ATOM   1617 3HG2 ILE   112      65.310  97.440  43.300  1.00  0.00            
ATOM   1618  CG1 ILE   112      68.310  99.070  42.380  1.00  0.00            
ATOM   1619 1HG1 ILE   112      69.360  98.760  42.370  1.00  0.00            
ATOM   1620 2HG1 ILE   112      68.220  99.880  43.110  1.00  0.00            
ATOM   1621  CD  ILE   112      67.980  99.650  41.010  1.00  0.00            
ATOM   1622  HD1 ILE   112      67.890  98.900  40.220  1.00  0.00            
ATOM   1623  HD2 ILE   112      67.000 100.120  41.040  1.00  0.00            
ATOM   1624  HD3 ILE   112      68.760 100.380  40.790  1.00  0.00            
ATOM   1625  C   ILE   112      67.660  98.210  45.430  1.00  0.00            
ATOM   1626  O   ILE   112      66.560  98.540  45.870  1.00  0.00            
ATOM   1627  N   PHE   113      68.800  98.720  45.890  1.00  0.00            
ATOM   1628  H   PHE   113      69.640  98.600  45.340  1.00  0.00            
ATOM   1629  CA  PHE   113      69.000  99.450  47.140  1.00  0.00            
ATOM   1630  HA  PHE   113      68.300  98.960  47.820  1.00  0.00            
ATOM   1631  CB  PHE   113      70.370  99.030  47.660  1.00  0.00            
ATOM   1632  HB1 PHE   113      70.810  99.790  48.310  1.00  0.00            
ATOM   1633  HB2 PHE   113      71.070  98.880  46.840  1.00  0.00            
ATOM   1634  CG  PHE   113      70.380  97.740  48.430  1.00  0.00            
ATOM   1635  CD1 PHE   113      69.940  97.680  49.760  1.00  0.00            
ATOM   1636  HD1 PHE   113      69.870  98.650  50.230  1.00  0.00            
ATOM   1637  CE1 PHE   113      69.710  96.500  50.480  1.00  0.00            
ATOM   1638  HE1 PHE   113      69.440  96.570  51.530  1.00  0.00            
ATOM   1639  CZ  PHE   113      69.810  95.330  49.720  1.00  0.00            
ATOM   1640  HZ  PHE   113      69.630  94.390  50.230  1.00  0.00            
ATOM   1641  CE2 PHE   113      70.210  95.370  48.380  1.00  0.00            
ATOM   1642  HE2 PHE   113      70.350  94.460  47.820  1.00  0.00            
ATOM   1643  CD2 PHE   113      70.550  96.550  47.710  1.00  0.00            
ATOM   1644  HD2 PHE   113      70.950  96.530  46.710  1.00  0.00            
ATOM   1645  C   PHE   113      68.660 100.920  46.980  1.00  0.00            
ATOM   1646  O   PHE   113      68.540 101.550  45.940  1.00  0.00            
ATOM   1647  N   ASP   114      68.580 101.640  48.100  1.00  0.00            
ATOM   1648  H   ASP   114      68.740 101.160  48.980  1.00  0.00            
ATOM   1649  CA  ASP   114      68.180 103.040  48.130  1.00  0.00            
ATOM   1650  HA  ASP   114      67.220 103.100  47.610  1.00  0.00            
ATOM   1651  CB  ASP   114      67.840 103.590  49.510  1.00  0.00            
ATOM   1652  HB1 ASP   114      67.230 102.870  50.040  1.00  0.00            
ATOM   1653  HB2 ASP   114      67.240 104.480  49.350  1.00  0.00            
ATOM   1654  CG  ASP   114      68.910 104.090  50.480  1.00  0.00            
ATOM   1655  OD1 ASP   114      69.340 103.350  51.380  1.00  0.00            
ATOM   1656  OD2 ASP   114      69.390 105.250  50.370  1.00  0.00            
ATOM   1657  C   ASP   114      69.150 103.920  47.350  1.00  0.00            
ATOM   1658  O   ASP   114      68.730 104.780  46.600  1.00  0.00            
ATOM   1659  N   ASP   115      70.460 103.630  47.400  1.00  0.00            
ATOM   1660  H   ASP   115      70.710 102.860  48.010  1.00  0.00            
ATOM   1661  CA  ASP   115      71.500 104.420  46.780  1.00  0.00            
ATOM   1662  HA  ASP   115      71.160 105.450  46.750  1.00  0.00            
ATOM   1663  CB  ASP   115      72.720 104.510  47.690  1.00  0.00            
ATOM   1664  HB1 ASP   115      72.400 105.000  48.610  1.00  0.00            
ATOM   1665  HB2 ASP   115      73.520 105.050  47.170  1.00  0.00            
ATOM   1666  CG  ASP   115      73.220 103.150  48.120  1.00  0.00            
ATOM   1667  OD1 ASP   115      72.530 102.400  48.860  1.00  0.00            
ATOM   1668  OD2 ASP   115      74.360 102.820  47.730  1.00  0.00            
ATOM   1669  C   ASP   115      71.830 103.910  45.390  1.00  0.00            
ATOM   1670  O   ASP   115      72.970 103.750  44.930  1.00  0.00            
ATOM   1671  N   GLU   116      70.810 103.580  44.580  1.00  0.00            
ATOM   1672  H   GLU   116      69.880 103.710  44.950  1.00  0.00            
ATOM   1673  CA  GLU   116      70.870 102.960  43.280  1.00  0.00            
ATOM   1674  HA  GLU   116      69.850 102.660  43.050  1.00  0.00            
ATOM   1675  CB  GLU   116      71.320 103.950  42.210  1.00  0.00            
ATOM   1676  HB1 GLU   116      71.450 103.370  41.300  1.00  0.00            
ATOM   1677  HB2 GLU   116      72.200 104.440  42.620  1.00  0.00            
ATOM   1678  CG  GLU   116      70.370 105.110  41.950  1.00  0.00            
ATOM   1679  HG1 GLU   116      70.260 105.720  42.850  1.00  0.00            
ATOM   1680  HG2 GLU   116      69.390 104.700  41.690  1.00  0.00            
ATOM   1681  CD  GLU   116      70.980 105.920  40.830  1.00  0.00            
ATOM   1682  OE1 GLU   116      71.340 107.110  40.980  1.00  0.00            
ATOM   1683  OE2 GLU   116      71.030 105.390  39.700  1.00  0.00            
ATOM   1684  C   GLU   116      71.580 101.620  43.140  1.00  0.00            
ATOM   1685  O   GLU   116      71.510 100.940  42.120  1.00  0.00            
ATOM   1686  N   ARG   117      72.330 101.140  44.130  1.00  0.00            
ATOM   1687  H   ARG   117      72.430 101.720  44.950  1.00  0.00            
ATOM   1688  CA  ARG   117      72.990  99.860  44.230  1.00  0.00            
ATOM   1689  HA  ARG   117      73.820  99.900  43.530  1.00  0.00            
ATOM   1690  CB  ARG   117      73.510  99.780  45.670  1.00  0.00            
ATOM   1691  HB1 ARG   117      72.650 100.120  46.260  1.00  0.00            
ATOM   1692  HB2 ARG   117      74.250 100.530  45.900  1.00  0.00            
ATOM   1693  CG  ARG   117      74.090  98.460  46.180  1.00  0.00            
ATOM   1694  HG1 ARG   117      73.530  97.640  45.760  1.00  0.00            
ATOM   1695  HG2 ARG   117      74.010  98.440  47.270  1.00  0.00            
ATOM   1696  CD  ARG   117      75.530  98.230  45.720  1.00  0.00            
ATOM   1697  HD1 ARG   117      76.250  98.960  46.100  1.00  0.00            
ATOM   1698  HD2 ARG   117      75.610  98.150  44.640  1.00  0.00            
ATOM   1699  NE  ARG   117      76.030  96.970  46.280  1.00  0.00            
ATOM   1700  HE  ARG   117      76.180  96.230  45.610  1.00  0.00            
ATOM   1701  CZ  ARG   117      76.000  96.670  47.590  1.00  0.00            
ATOM   1702  NH1 ARG   117      75.860  97.590  48.560  1.00  0.00            
ATOM   1703 1HH1 ARG   117      75.600  98.550  48.390  1.00  0.00            
ATOM   1704 2HH1 ARG   117      75.910  97.360  49.550  1.00  0.00            
ATOM   1705  NH2 ARG   117      76.140  95.400  47.950  1.00  0.00            
ATOM   1706 1HH2 ARG   117      76.260  94.730  47.210  1.00  0.00            
ATOM   1707 2HH2 ARG   117      76.080  95.050  48.890  1.00  0.00            
ATOM   1708  C   ARG   117      72.100  98.700  43.810  1.00  0.00            
ATOM   1709  O   ARG   117      71.080  98.510  44.460  1.00  0.00            
ATOM   1710  N   LEU   118      72.590  97.820  42.920  1.00  0.00            
ATOM   1711  H   LEU   118      73.470  97.980  42.460  1.00  0.00            
ATOM   1712  CA  LEU   118      71.960  96.540  42.680  1.00  0.00            
ATOM   1713  HA  LEU   118      71.030  96.640  43.240  1.00  0.00            
ATOM   1714  CB  LEU   118      71.590  96.450  41.200  1.00  0.00            
ATOM   1715  HB1 LEU   118      72.450  96.060  40.640  1.00  0.00            
ATOM   1716  HB2 LEU   118      71.420  97.490  40.900  1.00  0.00            
ATOM   1717  CG  LEU   118      70.310  95.710  40.830  1.00  0.00            
ATOM   1718  HG  LEU   118      69.590  96.110  41.550  1.00  0.00            
ATOM   1719  CD1 LEU   118      69.800  96.070  39.440  1.00  0.00            
ATOM   1720 1HD1 LEU   118      70.160  95.340  38.730  1.00  0.00            
ATOM   1721 2HD1 LEU   118      68.730  96.110  39.330  1.00  0.00            
ATOM   1722 3HD1 LEU   118      70.170  97.050  39.110  1.00  0.00            
ATOM   1723  CD2 LEU   118      70.400  94.200  41.010  1.00  0.00            
ATOM   1724 1HD2 LEU   118      71.080  93.640  40.370  1.00  0.00            
ATOM   1725 2HD2 LEU   118      70.550  94.000  42.080  1.00  0.00            
ATOM   1726 3HD2 LEU   118      69.400  93.790  40.860  1.00  0.00            
ATOM   1727  C   LEU   118      72.740  95.400  43.300  1.00  0.00            
ATOM   1728  O   LEU   118      73.940  95.340  43.040  1.00  0.00            
ATOM   1729  N   GLU   119      72.140  94.420  44.000  1.00  0.00            
ATOM   1730  H   GLU   119      71.140  94.450  44.120  1.00  0.00            
ATOM   1731  CA  GLU   119      72.770  93.220  44.510  1.00  0.00            
ATOM   1732  HA  GLU   119      73.600  93.020  43.830  1.00  0.00            
ATOM   1733  CB  GLU   119      73.220  93.590  45.920  1.00  0.00            
ATOM   1734  HB1 GLU   119      72.340  93.770  46.540  1.00  0.00            
ATOM   1735  HB2 GLU   119      73.790  94.510  45.860  1.00  0.00            
ATOM   1736  CG  GLU   119      74.100  92.600  46.680  1.00  0.00            
ATOM   1737  HG1 GLU   119      73.710  91.590  46.530  1.00  0.00            
ATOM   1738  HG2 GLU   119      74.130  92.840  47.750  1.00  0.00            
ATOM   1739  CD  GLU   119      75.450  92.430  46.010  1.00  0.00            
ATOM   1740  OE1 GLU   119      76.300  93.330  46.130  1.00  0.00            
ATOM   1741  OE2 GLU   119      75.710  91.480  45.250  1.00  0.00            
ATOM   1742  C   GLU   119      71.910  91.970  44.460  1.00  0.00            
ATOM   1743  O   GLU   119      70.670  91.980  44.470  1.00  0.00            
ATOM   1744  N   ASN   120      72.540  90.790  44.550  1.00  0.00            
ATOM   1745  H   ASN   120      73.530  90.820  44.750  1.00  0.00            
ATOM   1746  CA  ASN   120      72.000  89.470  44.780  1.00  0.00            
ATOM   1747  HA  ASN   120      70.970  89.370  44.450  1.00  0.00            
ATOM   1748  CB  ASN   120      72.860  88.520  43.940  1.00  0.00            
ATOM   1749  HB1 ASN   120      73.880  88.430  44.330  1.00  0.00            
ATOM   1750  HB2 ASN   120      73.020  88.780  42.900  1.00  0.00            
ATOM   1751  CG  ASN   120      72.180  87.160  43.920  1.00  0.00            
ATOM   1752  OD1 ASN   120      72.700  86.170  44.430  1.00  0.00            
ATOM   1753  ND2 ASN   120      71.080  86.940  43.190  1.00  0.00            
ATOM   1754 1HD2 ASN   120      70.610  87.760  42.820  1.00  0.00            
ATOM   1755 2HD2 ASN   120      70.650  86.040  43.120  1.00  0.00            
ATOM   1756  C   ASN   120      71.940  89.280  46.290  1.00  0.00            
ATOM   1757  O   ASN   120      73.020  89.300  46.880  1.00  0.00            
ATOM   1758  N   ILE   121      70.790  88.990  46.890  1.00  0.00            
ATOM   1759  H   ILE   121      69.950  88.920  46.340  1.00  0.00            
ATOM   1760  CA  ILE   121      70.630  88.920  48.340  1.00  0.00            
ATOM   1761  HA  ILE   121      71.620  88.810  48.780  1.00  0.00            
ATOM   1762  CB  ILE   121      69.980  90.180  48.890  1.00  0.00            
ATOM   1763  HB  ILE   121      69.950  90.120  49.980  1.00  0.00            
ATOM   1764  CG2 ILE   121      70.850  91.410  48.590  1.00  0.00            
ATOM   1765 1HG2 ILE   121      70.600  92.310  49.150  1.00  0.00            
ATOM   1766 2HG2 ILE   121      71.910  91.220  48.770  1.00  0.00            
ATOM   1767 3HG2 ILE   121      70.760  91.650  47.540  1.00  0.00            
ATOM   1768  CG1 ILE   121      68.540  90.410  48.470  1.00  0.00            
ATOM   1769 1HG1 ILE   121      67.920  89.510  48.570  1.00  0.00            
ATOM   1770 2HG1 ILE   121      68.500  90.630  47.400  1.00  0.00            
ATOM   1771  CD  ILE   121      67.770  91.450  49.300  1.00  0.00            
ATOM   1772  HD1 ILE   121      66.730  91.320  49.020  1.00  0.00            
ATOM   1773  HD2 ILE   121      67.850  91.230  50.360  1.00  0.00            
ATOM   1774  HD3 ILE   121      68.040  92.480  49.060  1.00  0.00            
ATOM   1775  C   ILE   121      69.830  87.690  48.730  1.00  0.00            
ATOM   1776  O   ILE   121      69.070  87.130  47.940  1.00  0.00            
ATOM   1777  N   TYR   122      69.980  87.240  49.990  1.00  0.00            
ATOM   1778  H   TYR   122      70.770  87.670  50.460  1.00  0.00            
ATOM   1779  CA  TYR   122      69.500  85.930  50.380  1.00  0.00            
ATOM   1780  HA  TYR   122      68.650  85.580  49.810  1.00  0.00            
ATOM   1781  CB  TYR   122      70.630  84.960  50.050  1.00  0.00            
ATOM   1782  HB1 TYR   122      70.580  84.630  49.020  1.00  0.00            
ATOM   1783  HB2 TYR   122      70.360  84.050  50.590  1.00  0.00            
ATOM   1784  CG  TYR   122      72.050  85.470  50.180  1.00  0.00            
ATOM   1785  CD1 TYR   122      72.740  85.410  51.390  1.00  0.00            
ATOM   1786  HD1 TYR   122      72.230  84.970  52.240  1.00  0.00            
ATOM   1787  CE1 TYR   122      74.100  85.740  51.520  1.00  0.00            
ATOM   1788  HE1 TYR   122      74.650  85.420  52.390  1.00  0.00            
ATOM   1789  CZ  TYR   122      74.780  86.360  50.440  1.00  0.00            
ATOM   1790  OH  TYR   122      76.080  86.740  50.580  1.00  0.00            
ATOM   1791  HH  TYR   122      76.440  86.540  51.440  1.00  0.00            
ATOM   1792  CE2 TYR   122      74.050  86.490  49.250  1.00  0.00            
ATOM   1793  HE2 TYR   122      74.570  86.850  48.370  1.00  0.00            
ATOM   1794  CD2 TYR   122      72.730  86.050  49.100  1.00  0.00            
ATOM   1795  HD2 TYR   122      72.210  86.090  48.150  1.00  0.00            
ATOM   1796  C   TYR   122      69.200  85.900  51.870  1.00  0.00            
ATOM   1797  O   TYR   122      69.800  86.590  52.690  1.00  0.00            
ATOM   1798  N   LEU   123      68.220  85.080  52.260  1.00  0.00            
ATOM   1799  H   LEU   123      67.740  84.600  51.510  1.00  0.00            
ATOM   1800  CA  LEU   123      67.940  84.790  53.650  1.00  0.00            
ATOM   1801  HA  LEU   123      67.880  85.770  54.100  1.00  0.00            
ATOM   1802  CB  LEU   123      66.560  84.130  53.750  1.00  0.00            
ATOM   1803  HB1 LEU   123      66.310  84.010  54.800  1.00  0.00            
ATOM   1804  HB2 LEU   123      66.690  83.130  53.330  1.00  0.00            
ATOM   1805  CG  LEU   123      65.320  84.740  53.120  1.00  0.00            
ATOM   1806  HG  LEU   123      65.550  84.770  52.060  1.00  0.00            
ATOM   1807  CD1 LEU   123      64.140  83.780  53.250  1.00  0.00            
ATOM   1808 1HD1 LEU   123      64.450  82.790  52.910  1.00  0.00            
ATOM   1809 2HD1 LEU   123      63.940  83.760  54.330  1.00  0.00            
ATOM   1810 3HD1 LEU   123      63.230  84.090  52.740  1.00  0.00            
ATOM   1811  CD2 LEU   123      64.840  86.080  53.690  1.00  0.00            
ATOM   1812 1HD2 LEU   123      65.650  86.790  53.840  1.00  0.00            
ATOM   1813 2HD2 LEU   123      64.220  86.630  52.970  1.00  0.00            
ATOM   1814 3HD2 LEU   123      64.260  85.920  54.590  1.00  0.00            
ATOM   1815  C   LEU   123      69.040  84.010  54.370  1.00  0.00            
ATOM   1816  O   LEU   123      69.120  84.150  55.580  1.00  0.00            
ATOM   1817  N   ILE   124      69.740  83.130  53.640  1.00  0.00            
ATOM   1818  H   ILE   124      69.500  83.000  52.670  1.00  0.00            
ATOM   1819  CA  ILE   124      70.750  82.220  54.150  1.00  0.00            
ATOM   1820  HA  ILE   124      71.100  82.650  55.090  1.00  0.00            
ATOM   1821  CB  ILE   124      70.170  80.830  54.360  1.00  0.00            
ATOM   1822  HB  ILE   124      70.780  80.040  54.790  1.00  0.00            
ATOM   1823  CG2 ILE   124      69.150  80.930  55.480  1.00  0.00            
ATOM   1824 1HG2 ILE   124      69.470  81.430  56.390  1.00  0.00            
ATOM   1825 2HG2 ILE   124      68.170  81.270  55.120  1.00  0.00            
ATOM   1826 3HG2 ILE   124      68.960  79.930  55.870  1.00  0.00            
ATOM   1827  CG1 ILE   124      69.540  80.230  53.100  1.00  0.00            
ATOM   1828 1HG1 ILE   124      70.330  80.220  52.360  1.00  0.00            
ATOM   1829 2HG1 ILE   124      68.860  80.950  52.640  1.00  0.00            
ATOM   1830  CD  ILE   124      68.880  78.880  53.330  1.00  0.00            
ATOM   1831  HD1 ILE   124      69.600  78.170  53.770  1.00  0.00            
ATOM   1832  HD2 ILE   124      68.020  78.930  53.990  1.00  0.00            
ATOM   1833  HD3 ILE   124      68.640  78.370  52.400  1.00  0.00            
ATOM   1834  C   ILE   124      72.010  82.240  53.290  1.00  0.00            
ATOM   1835  O   ILE   124      71.980  82.430  52.080  1.00  0.00            
ATOM   1836  N   ASP   125      73.110  81.870  53.940  1.00  0.00            
ATOM   1837  H   ASP   125      73.110  81.630  54.920  1.00  0.00            
ATOM   1838  CA  ASP   125      74.420  82.080  53.350  1.00  0.00            
ATOM   1839  HA  ASP   125      74.510  83.140  53.090  1.00  0.00            
ATOM   1840  CB  ASP   125      75.480  81.680  54.370  1.00  0.00            
ATOM   1841  HB1 ASP   125      75.400  80.620  54.570  1.00  0.00            
ATOM   1842  HB2 ASP   125      75.220  82.300  55.230  1.00  0.00            
ATOM   1843  CG  ASP   125      76.920  81.960  53.950  1.00  0.00            
ATOM   1844  OD1 ASP   125      77.790  82.380  54.740  1.00  0.00            
ATOM   1845  OD2 ASP   125      77.260  81.820  52.770  1.00  0.00            
ATOM   1846  C   ASP   125      74.470  81.300  52.050  1.00  0.00            
ATOM   1847  O   ASP   125      74.340  80.080  52.040  1.00  0.00            
ATOM   1848  N   LYS   126      74.790  82.010  50.960  1.00  0.00            
ATOM   1849  H   LYS   126      74.990  82.990  51.080  1.00  0.00            
ATOM   1850  CA  LYS   126      74.790  81.490  49.610  1.00  0.00            
ATOM   1851  HA  LYS   126      73.960  80.820  49.420  1.00  0.00            
ATOM   1852  CB  LYS   126      74.580  82.700  48.720  1.00  0.00            
ATOM   1853  HB1 LYS   126      75.370  83.450  48.820  1.00  0.00            
ATOM   1854  HB2 LYS   126      73.600  83.160  48.860  1.00  0.00            
ATOM   1855  CG  LYS   126      74.610  82.260  47.250  1.00  0.00            
ATOM   1856  HG1 LYS   126      73.850  81.480  47.140  1.00  0.00            
ATOM   1857  HG2 LYS   126      75.560  81.820  46.970  1.00  0.00            
ATOM   1858  CD  LYS   126      74.280  83.480  46.390  1.00  0.00            
ATOM   1859  HD1 LYS   126      75.100  84.190  46.470  1.00  0.00            
ATOM   1860  HD2 LYS   126      73.330  83.900  46.710  1.00  0.00            
ATOM   1861  CE  LYS   126      74.060  83.110  44.920  1.00  0.00            
ATOM   1862  HE1 LYS   126      73.570  83.970  44.450  1.00  0.00            
ATOM   1863  HE2 LYS   126      73.370  82.260  44.920  1.00  0.00            
ATOM   1864  NZ  LYS   126      75.290  82.760  44.190  1.00  0.00            
ATOM   1865  HZ1 LYS   126      75.090  83.080  43.270  1.00  0.00            
ATOM   1866  HZ2 LYS   126      76.090  83.360  44.400  1.00  0.00            
ATOM   1867  HZ3 LYS   126      75.620  81.820  44.120  1.00  0.00            
ATOM   1868  C   LYS   126      76.010  80.620  49.320  1.00  0.00            
ATOM   1869  O   LYS   126      75.890  79.760  48.440  1.00  0.00            
ATOM   1870  N   LYS   127      77.120  80.630  50.060  1.00  0.00            
ATOM   1871  H   LYS   127      77.090  81.190  50.890  1.00  0.00            
ATOM   1872  CA  LYS   127      78.350  79.870  49.940  1.00  0.00            
ATOM   1873  HA  LYS   127      78.280  79.270  49.040  1.00  0.00            
ATOM   1874  CB  LYS   127      79.630  80.690  49.760  1.00  0.00            
ATOM   1875  HB1 LYS   127      80.460  80.010  49.590  1.00  0.00            
ATOM   1876  HB2 LYS   127      79.780  81.410  50.570  1.00  0.00            
ATOM   1877  CG  LYS   127      79.570  81.530  48.490  1.00  0.00            
ATOM   1878  HG1 LYS   127      78.660  82.120  48.510  1.00  0.00            
ATOM   1879  HG2 LYS   127      79.460  80.780  47.700  1.00  0.00            
ATOM   1880  CD  LYS   127      80.760  82.430  48.140  1.00  0.00            
ATOM   1881  HD1 LYS   127      81.630  81.780  48.070  1.00  0.00            
ATOM   1882  HD2 LYS   127      81.000  83.150  48.920  1.00  0.00            
ATOM   1883  CE  LYS   127      80.580  83.130  46.800  1.00  0.00            
ATOM   1884  HE1 LYS   127      79.670  83.740  46.780  1.00  0.00            
ATOM   1885  HE2 LYS   127      80.420  82.350  46.060  1.00  0.00            
ATOM   1886  NZ  LYS   127      81.670  84.050  46.450  1.00  0.00            
ATOM   1887  HZ1 LYS   127      82.530  83.530  46.310  1.00  0.00            
ATOM   1888  HZ2 LYS   127      81.470  84.570  45.610  1.00  0.00            
ATOM   1889  HZ3 LYS   127      81.760  84.780  47.150  1.00  0.00            
ATOM   1890  C   LYS   127      78.580  78.890  51.080  1.00  0.00            
ATOM   1891  O   LYS   127      78.680  77.710  50.750  1.00  0.00            
ATOM   1892  N   ASN   128      78.790  79.210  52.360  1.00  0.00            
ATOM   1893  H   ASN   128      78.780  80.180  52.640  1.00  0.00            
ATOM   1894  CA  ASN   128      79.070  78.260  53.430  1.00  0.00            
ATOM   1895  HA  ASN   128      79.080  77.230  53.060  1.00  0.00            
ATOM   1896  CB  ASN   128      80.470  78.460  54.010  1.00  0.00            
ATOM   1897  HB1 ASN   128      80.530  79.440  54.470  1.00  0.00            
ATOM   1898  HB2 ASN   128      81.170  78.460  53.180  1.00  0.00            
ATOM   1899  CG  ASN   128      80.890  77.370  54.980  1.00  0.00            
ATOM   1900  OD1 ASN   128      80.120  76.430  55.190  1.00  0.00            
ATOM   1901  ND2 ASN   128      82.010  77.650  55.640  1.00  0.00            
ATOM   1902 1HD2 ASN   128      82.640  78.370  55.280  1.00  0.00            
ATOM   1903 2HD2 ASN   128      82.350  77.050  56.380  1.00  0.00            
ATOM   1904  C   ASN   128      78.070  78.240  54.580  1.00  0.00            
ATOM   1905  O   ASN   128      78.120  79.040  55.520  1.00  0.00            
ATOM   1906  N   LEU   129      77.130  77.300  54.480  1.00  0.00            
ATOM   1907  H   LEU   129      77.150  76.740  53.640  1.00  0.00            
ATOM   1908  CA  LEU   129      76.040  77.090  55.400  1.00  0.00            
ATOM   1909  HA  LEU   129      75.230  77.760  55.130  1.00  0.00            
ATOM   1910  CB  LEU   129      75.570  75.640  55.260  1.00  0.00            
ATOM   1911  HB1 LEU   129      76.510  75.090  55.210  1.00  0.00            
ATOM   1912  HB2 LEU   129      75.310  75.530  54.210  1.00  0.00            
ATOM   1913  CG  LEU   129      74.450  75.170  56.180  1.00  0.00            
ATOM   1914  HG  LEU   129      74.700  75.420  57.210  1.00  0.00            
ATOM   1915  CD1 LEU   129      73.140  75.850  55.760  1.00  0.00            
ATOM   1916 1HD1 LEU   129      73.030  75.970  54.690  1.00  0.00            
ATOM   1917 2HD1 LEU   129      72.280  75.290  56.140  1.00  0.00            
ATOM   1918 3HD1 LEU   129      73.150  76.870  56.150  1.00  0.00            
ATOM   1919  CD2 LEU   129      74.290  73.660  56.030  1.00  0.00            
ATOM   1920 1HD2 LEU   129      73.810  73.350  55.110  1.00  0.00            
ATOM   1921 2HD2 LEU   129      75.290  73.210  56.070  1.00  0.00            
ATOM   1922 3HD2 LEU   129      73.810  73.250  56.910  1.00  0.00            
ATOM   1923  C   LEU   129      76.360  77.380  56.860  1.00  0.00            
ATOM   1924  O   LEU   129      75.530  77.940  57.590  1.00  0.00            
ATOM   1925  N   MET   130      77.540  76.980  57.340  1.00  0.00            
ATOM   1926  H   MET   130      78.190  76.490  56.730  1.00  0.00            
ATOM   1927  CA  MET   130      78.000  77.000  58.710  1.00  0.00            
ATOM   1928  HA  MET   130      77.270  76.490  59.330  1.00  0.00            
ATOM   1929  CB  MET   130      79.270  76.180  58.840  1.00  0.00            
ATOM   1930  HB1 MET   130      79.720  76.440  59.790  1.00  0.00            
ATOM   1931  HB2 MET   130      79.960  76.420  58.030  1.00  0.00            
ATOM   1932  CG  MET   130      79.010  74.680  58.820  1.00  0.00            
ATOM   1933  HG1 MET   130      79.970  74.170  58.930  1.00  0.00            
ATOM   1934  HG2 MET   130      78.490  74.430  57.890  1.00  0.00            
ATOM   1935  SD  MET   130      77.860  74.100  60.080  1.00  0.00            
ATOM   1936  CE  MET   130      79.030  74.070  61.460  1.00  0.00            
ATOM   1937  HE1 MET   130      78.550  73.770  62.390  1.00  0.00            
ATOM   1938  HE2 MET   130      79.940  73.490  61.280  1.00  0.00            
ATOM   1939  HE3 MET   130      79.300  75.090  61.730  1.00  0.00            
ATOM   1940  C   MET   130      78.020  78.390  59.330  1.00  0.00            
ATOM   1941  O   MET   130      78.120  78.580  60.540  1.00  0.00            
ATOM   1942  N   ARG   131      78.010  79.420  58.470  1.00  0.00            
ATOM   1943  H   ARG   131      77.990  79.240  57.480  1.00  0.00            
ATOM   1944  CA  ARG   131      78.190  80.830  58.780  1.00  0.00            
ATOM   1945  HA  ARG   131      78.730  80.900  59.720  1.00  0.00            
ATOM   1946  CB  ARG   131      79.030  81.500  57.700  1.00  0.00            
ATOM   1947  HB1 ARG   131      79.170  82.560  57.910  1.00  0.00            
ATOM   1948  HB2 ARG   131      78.410  81.350  56.810  1.00  0.00            
ATOM   1949  CG  ARG   131      80.410  80.890  57.450  1.00  0.00            
ATOM   1950  HG1 ARG   131      80.450  79.810  57.280  1.00  0.00            
ATOM   1951  HG2 ARG   131      80.940  80.900  58.390  1.00  0.00            
ATOM   1952  CD  ARG   131      81.180  81.650  56.380  1.00  0.00            
ATOM   1953  HD1 ARG   131      82.210  81.270  56.440  1.00  0.00            
ATOM   1954  HD2 ARG   131      81.300  82.690  56.690  1.00  0.00            
ATOM   1955  NE  ARG   131      80.520  81.640  55.080  1.00  0.00            
ATOM   1956  HE  ARG   131      79.510  81.750  55.090  1.00  0.00            
ATOM   1957  CZ  ARG   131      81.010  81.840  53.850  1.00  0.00            
ATOM   1958  NH1 ARG   131      82.300  82.020  53.500  1.00  0.00            
ATOM   1959 1HH1 ARG   131      83.020  81.970  54.210  1.00  0.00            
ATOM   1960 2HH1 ARG   131      82.460  82.150  52.520  1.00  0.00            
ATOM   1961  NH2 ARG   131      80.040  82.090  52.960  1.00  0.00            
ATOM   1962 1HH2 ARG   131      79.090  82.100  53.330  1.00  0.00            
ATOM   1963 2HH2 ARG   131      80.220  82.540  52.080  1.00  0.00            
ATOM   1964  C   ARG   131      76.850  81.520  58.980  1.00  0.00            
ATOM   1965  O   ARG   131      76.890  82.710  59.300  1.00  0.00            
ATOM   1966  N   ASN   132      75.670  81.000  58.650  1.00  0.00            
ATOM   1967  H   ASN   132      75.670  80.100  58.170  1.00  0.00            
ATOM   1968  CA  ASN   132      74.450  81.590  59.180  1.00  0.00            
ATOM   1969  HA  ASN   132      74.380  82.560  58.700  1.00  0.00            
ATOM   1970  CB  ASN   132      73.250  80.770  58.740  1.00  0.00            
ATOM   1971  HB1 ASN   132      72.280  81.050  59.170  1.00  0.00            
ATOM   1972  HB2 ASN   132      73.330  79.740  59.110  1.00  0.00            
ATOM   1973  CG  ASN   132      73.170  80.890  57.230  1.00  0.00            
ATOM   1974  OD1 ASN   132      72.810  81.970  56.760  1.00  0.00            
ATOM   1975  ND2 ASN   132      73.420  79.790  56.510  1.00  0.00            
ATOM   1976 1HD2 ASN   132      73.790  78.970  56.960  1.00  0.00            
ATOM   1977 2HD2 ASN   132      73.510  79.840  55.500  1.00  0.00            
ATOM   1978  C   ASN   132      74.600  81.720  60.690  1.00  0.00            
ATOM   1979  O   ASN   132      75.160  80.860  61.370  1.00  0.00            
ATOM   1980  N   LYS   133      74.070  82.820  61.240  1.00  0.00            
ATOM   1981  H   LYS   133      73.650  83.460  60.590  1.00  0.00            
ATOM   1982  CA  LYS   133      74.030  83.160  62.650  1.00  0.00            
ATOM   1983  HA  LYS   133      74.970  82.830  63.090  1.00  0.00            
ATOM   1984  CB  LYS   133      74.130  84.680  62.590  1.00  0.00            
ATOM   1985  HB1 LYS   133      73.270  85.100  62.070  1.00  0.00            
ATOM   1986  HB2 LYS   133      75.050  84.900  62.060  1.00  0.00            
ATOM   1987  CG  LYS   133      74.290  85.120  64.050  1.00  0.00            
ATOM   1988  HG1 LYS   133      75.180  84.710  64.540  1.00  0.00            
ATOM   1989  HG2 LYS   133      73.460  84.760  64.650  1.00  0.00            
ATOM   1990  CD  LYS   133      74.310  86.640  64.230  1.00  0.00            
ATOM   1991  HD1 LYS   133      73.590  87.060  63.530  1.00  0.00            
ATOM   1992  HD2 LYS   133      75.320  87.030  64.100  1.00  0.00            
ATOM   1993  CE  LYS   133      73.820  86.970  65.640  1.00  0.00            
ATOM   1994  HE1 LYS   133      72.820  86.590  65.800  1.00  0.00            
ATOM   1995  HE2 LYS   133      73.770  88.050  65.760  1.00  0.00            
ATOM   1996  NZ  LYS   133      74.790  86.530  66.650  1.00  0.00            
ATOM   1997  HZ1 LYS   133      75.700  86.940  66.550  1.00  0.00            
ATOM   1998  HZ2 LYS   133      74.440  86.850  67.540  1.00  0.00            
ATOM   1999  HZ3 LYS   133      74.760  85.520  66.670  1.00  0.00            
ATOM   2000  C   LYS   133      72.800  82.470  63.230  1.00  0.00            
ATOM   2001  O   LYS   133      71.720  82.350  62.650  1.00  0.00            
ATOM   2002  N   VAL   134      73.000  81.880  64.410  1.00  0.00            
ATOM   2003  H   VAL   134      73.860  82.000  64.920  1.00  0.00            
ATOM   2004  CA  VAL   134      71.990  81.120  65.110  1.00  0.00            
ATOM   2005  HA  VAL   134      71.040  81.160  64.580  1.00  0.00            
ATOM   2006  CB  VAL   134      72.260  79.610  65.080  1.00  0.00            
ATOM   2007  HB  VAL   134      71.390  79.130  65.530  1.00  0.00            
ATOM   2008  CG1 VAL   134      72.240  79.130  63.640  1.00  0.00            
ATOM   2009 1HG1 VAL   134      73.120  79.540  63.120  1.00  0.00            
ATOM   2010 2HG1 VAL   134      72.210  78.050  63.520  1.00  0.00            
ATOM   2011 3HG1 VAL   134      71.380  79.410  63.040  1.00  0.00            
ATOM   2012  CG2 VAL   134      73.570  79.140  65.720  1.00  0.00            
ATOM   2013 1HG2 VAL   134      73.670  78.060  65.560  1.00  0.00            
ATOM   2014 2HG2 VAL   134      74.420  79.570  65.200  1.00  0.00            
ATOM   2015 3HG2 VAL   134      73.590  79.330  66.790  1.00  0.00            
ATOM   2016  C   VAL   134      71.730  81.770  66.450  1.00  0.00            
ATOM   2017  O   VAL   134      72.610  82.460  66.990  1.00  0.00            
ATOM   2018  N   GLN   135      70.500  81.620  66.970  1.00  0.00            
ATOM   2019  H   GLN   135      69.880  81.200  66.310  1.00  0.00            
ATOM   2020  CA  GLN   135      69.970  82.050  68.240  1.00  0.00            
ATOM   2021  HA  GLN   135      70.830  82.190  68.910  1.00  0.00            
ATOM   2022  CB  GLN   135      69.290  83.420  68.100  1.00  0.00            
ATOM   2023  HB1 GLN   135      68.480  83.460  68.820  1.00  0.00            
ATOM   2024  HB2 GLN   135      69.000  83.510  67.060  1.00  0.00            
ATOM   2025  CG  GLN   135      70.150  84.670  68.290  1.00  0.00            
ATOM   2026  HG1 GLN   135      71.190  84.530  67.990  1.00  0.00            
ATOM   2027  HG2 GLN   135      70.170  84.840  69.360  1.00  0.00            
ATOM   2028  CD  GLN   135      69.710  85.920  67.520  1.00  0.00            
ATOM   2029  OE1 GLN   135      68.710  86.140  66.840  1.00  0.00            
ATOM   2030  NE2 GLN   135      70.520  86.960  67.710  1.00  0.00            
ATOM   2031 1HE2 GLN   135      71.380  86.790  68.210  1.00  0.00            
ATOM   2032 2HE2 GLN   135      70.270  87.830  67.270  1.00  0.00            
ATOM   2033  C   GLN   135      68.930  81.100  68.820  1.00  0.00            
ATOM   2034  O   GLN   135      68.380  80.310  68.060  1.00  0.00            
ATOM   2035  N   ILE   136      68.690  81.070  70.130  1.00  0.00            
ATOM   2036  H   ILE   136      69.220  81.670  70.730  1.00  0.00            
ATOM   2037  CA  ILE   136      67.640  80.430  70.910  1.00  0.00            
ATOM   2038  HA  ILE   136      67.050  79.840  70.200  1.00  0.00            
ATOM   2039  CB  ILE   136      68.120  79.390  71.910  1.00  0.00            
ATOM   2040  HB  ILE   136      67.360  79.100  72.640  1.00  0.00            
ATOM   2041  CG2 ILE   136      68.550  78.160  71.110  1.00  0.00            
ATOM   2042 1HG2 ILE   136      67.730  77.780  70.490  1.00  0.00            
ATOM   2043 2HG2 ILE   136      69.460  78.350  70.550  1.00  0.00            
ATOM   2044 3HG2 ILE   136      68.780  77.460  71.900  1.00  0.00            
ATOM   2045  CG1 ILE   136      69.240  79.890  72.800  1.00  0.00            
ATOM   2046 1HG1 ILE   136      68.790  80.640  73.460  1.00  0.00            
ATOM   2047 2HG1 ILE   136      70.050  80.420  72.300  1.00  0.00            
ATOM   2048  CD  ILE   136      69.980  78.840  73.650  1.00  0.00            
ATOM   2049  HD1 ILE   136      70.710  79.220  74.360  1.00  0.00            
ATOM   2050  HD2 ILE   136      69.200  78.270  74.150  1.00  0.00            
ATOM   2051  HD3 ILE   136      70.490  78.150  72.990  1.00  0.00            
ATOM   2052  C   ILE   136      66.810  81.470  71.660  1.00  0.00            
ATOM   2053  O   ILE   136      67.330  82.420  72.240  1.00  0.00            
ATOM   2054  N   ILE   137      65.490  81.260  71.650  1.00  0.00            
ATOM   2055  H   ILE   137      65.090  80.470  71.170  1.00  0.00            
ATOM   2056  CA  ILE   137      64.470  81.920  72.430  1.00  0.00            
ATOM   2057  HA  ILE   137      65.020  82.370  73.270  1.00  0.00            
ATOM   2058  CB  ILE   137      63.780  82.960  71.570  1.00  0.00            
ATOM   2059  HB  ILE   137      63.160  83.490  72.300  1.00  0.00            
ATOM   2060  CG2 ILE   137      64.810  83.880  70.910  1.00  0.00            
ATOM   2061 1HG2 ILE   137      65.550  84.080  71.690  1.00  0.00            
ATOM   2062 2HG2 ILE   137      65.300  83.520  70.000  1.00  0.00            
ATOM   2063 3HG2 ILE   137      64.360  84.840  70.680  1.00  0.00            
ATOM   2064  CG1 ILE   137      62.680  82.430  70.650  1.00  0.00            
ATOM   2065 1HG1 ILE   137      62.040  81.730  71.210  1.00  0.00            
ATOM   2066 2HG1 ILE   137      63.160  81.870  69.860  1.00  0.00            
ATOM   2067  CD  ILE   137      61.740  83.440  70.000  1.00  0.00            
ATOM   2068  HD1 ILE   137      61.060  83.890  70.720  1.00  0.00            
ATOM   2069  HD2 ILE   137      62.390  84.070  69.390  1.00  0.00            
ATOM   2070  HD3 ILE   137      61.200  82.880  69.250  1.00  0.00            
ATOM   2071  C   ILE   137      63.500  80.940  73.070  1.00  0.00            
ATOM   2072  O   ILE   137      63.360  79.790  72.670  1.00  0.00            
ATOM   2073  N   GLN   138      62.760  81.490  74.040  1.00  0.00            
ATOM   2074  H   GLN   138      63.080  82.390  74.380  1.00  0.00            
ATOM   2075  CA  GLN   138      61.670  80.970  74.850  1.00  0.00            
ATOM   2076  HA  GLN   138      61.550  79.910  74.600  1.00  0.00            
ATOM   2077  CB  GLN   138      61.980  81.210  76.320  1.00  0.00            
ATOM   2078  HB1 GLN   138      61.060  80.850  76.790  1.00  0.00            
ATOM   2079  HB2 GLN   138      62.160  82.270  76.400  1.00  0.00            
ATOM   2080  CG  GLN   138      63.110  80.350  76.890  1.00  0.00            
ATOM   2081  HG1 GLN   138      64.050  80.560  76.380  1.00  0.00            
ATOM   2082  HG2 GLN   138      62.880  79.320  76.620  1.00  0.00            
ATOM   2083  CD  GLN   138      63.460  80.590  78.350  1.00  0.00            
ATOM   2084  OE1 GLN   138      64.570  81.030  78.670  1.00  0.00            
ATOM   2085  NE2 GLN   138      62.580  80.170  79.270  1.00  0.00            
ATOM   2086 1HE2 GLN   138      61.610  79.980  79.040  1.00  0.00            
ATOM   2087 2HE2 GLN   138      62.880  80.250  80.220  1.00  0.00            
ATOM   2088  C   GLN   138      60.400  81.710  74.500  1.00  0.00            
ATOM   2089  O   GLN   138      60.410  82.860  74.040  1.00  0.00            
ATOM   2090  N   GLN   139      59.250  81.110  74.800  1.00  0.00            
ATOM   2091  H   GLN   139      59.150  80.310  75.420  1.00  0.00            
ATOM   2092  CA  GLN   139      57.910  81.640  74.630  1.00  0.00            
ATOM   2093  HA  GLN   139      57.670  81.660  73.570  1.00  0.00            
ATOM   2094  CB  GLN   139      56.860  80.700  75.230  1.00  0.00            
ATOM   2095  HB1 GLN   139      57.110  80.750  76.300  1.00  0.00            
ATOM   2096  HB2 GLN   139      56.980  79.670  74.890  1.00  0.00            
ATOM   2097  CG  GLN   139      55.370  81.060  75.190  1.00  0.00            
ATOM   2098  HG1 GLN   139      55.130  81.850  75.890  1.00  0.00            
ATOM   2099  HG2 GLN   139      54.830  80.190  75.570  1.00  0.00            
ATOM   2100  CD  GLN   139      54.880  81.250  73.770  1.00  0.00            
ATOM   2101  OE1 GLN   139      54.880  82.350  73.230  1.00  0.00            
ATOM   2102  NE2 GLN   139      54.410  80.160  73.160  1.00  0.00            
ATOM   2103 1HE2 GLN   139      54.590  79.230  73.540  1.00  0.00            
ATOM   2104 2HE2 GLN   139      54.140  80.160  72.190  1.00  0.00            
ATOM   2105  C   GLN   139      57.710  83.010  75.280  1.00  0.00            
ATOM   2106  O   GLN   139      58.180  83.240  76.400  1.00  0.00            
ATOM   2107  N   PHE   140      56.900  83.850  74.640  1.00  0.00            
ATOM   2108  H   PHE   140      56.470  83.530  73.780  1.00  0.00            
ATOM   2109  CA  PHE   140      56.670  85.260  74.890  1.00  0.00            
ATOM   2110  HA  PHE   140      56.960  85.540  75.890  1.00  0.00            
ATOM   2111  CB  PHE   140      57.620  86.050  74.000  1.00  0.00            
ATOM   2112  HB1 PHE   140      58.540  85.460  74.030  1.00  0.00            
ATOM   2113  HB2 PHE   140      57.860  87.040  74.410  1.00  0.00            
ATOM   2114  CG  PHE   140      57.430  86.210  72.500  1.00  0.00            
ATOM   2115  CD1 PHE   140      57.890  85.220  71.630  1.00  0.00            
ATOM   2116  HD1 PHE   140      58.330  84.340  72.070  1.00  0.00            
ATOM   2117  CE1 PHE   140      57.920  85.420  70.230  1.00  0.00            
ATOM   2118  HE1 PHE   140      58.570  84.850  69.580  1.00  0.00            
ATOM   2119  CZ  PHE   140      57.330  86.530  69.650  1.00  0.00            
ATOM   2120  HZ  PHE   140      57.440  86.780  68.610  1.00  0.00            
ATOM   2121  CE2 PHE   140      56.730  87.440  70.520  1.00  0.00            
ATOM   2122  HE2 PHE   140      56.120  88.250  70.150  1.00  0.00            
ATOM   2123  CD2 PHE   140      56.830  87.330  71.920  1.00  0.00            
ATOM   2124  HD2 PHE   140      56.610  88.140  72.590  1.00  0.00            
ATOM   2125  C   PHE   140      55.250  85.780  74.750  1.00  0.00            
ATOM   2126  O   PHE   140      54.940  86.790  75.380  1.00  0.00            
ATOM   2127  N   GLU   141      54.380  85.080  74.010  1.00  0.00            
ATOM   2128  H   GLU   141      54.700  84.240  73.560  1.00  0.00            
ATOM   2129  CA  GLU   141      52.940  85.270  74.060  1.00  0.00            
ATOM   2130  HA  GLU   141      52.700  86.330  73.960  1.00  0.00            
ATOM   2131  CB  GLU   141      52.260  84.440  72.970  1.00  0.00            
ATOM   2132  HB1 GLU   141      51.190  84.620  73.070  1.00  0.00            
ATOM   2133  HB2 GLU   141      52.530  83.390  73.020  1.00  0.00            
ATOM   2134  CG  GLU   141      52.610  84.880  71.560  1.00  0.00            
ATOM   2135  HG1 GLU   141      53.660  84.660  71.390  1.00  0.00            
ATOM   2136  HG2 GLU   141      52.430  85.960  71.490  1.00  0.00            
ATOM   2137  CD  GLU   141      51.710  84.200  70.540  1.00  0.00            
ATOM   2138  OE1 GLU   141      50.670  84.750  70.120  1.00  0.00            
ATOM   2139  OE2 GLU   141      52.060  83.130  69.980  1.00  0.00            
ATOM   2140  C   GLU   141      52.330  84.990  75.430  1.00  0.00            
ATOM   2141  O   GLU   141      52.830  84.190  76.210  1.00  0.00            
ATOM   2142  N   GLN   142      51.190  85.580  75.790  1.00  0.00            
ATOM   2143  H   GLN   142      50.790  86.210  75.110  1.00  0.00            
ATOM   2144  CA  GLN   142      50.520  85.430  77.060  1.00  0.00            
ATOM   2145  HA  GLN   142      51.210  85.110  77.840  1.00  0.00            
ATOM   2146  CB  GLN   142      50.000  86.820  77.440  1.00  0.00            
ATOM   2147  HB1 GLN   142      49.310  86.690  78.290  1.00  0.00            
ATOM   2148  HB2 GLN   142      49.390  87.230  76.640  1.00  0.00            
ATOM   2149  CG  GLN   142      51.150  87.760  77.800  1.00  0.00            
ATOM   2150  HG1 GLN   142      51.910  87.760  77.020  1.00  0.00            
ATOM   2151  HG2 GLN   142      51.570  87.500  78.770  1.00  0.00            
ATOM   2152  CD  GLN   142      50.850  89.250  77.920  1.00  0.00            
ATOM   2153  OE1 GLN   142      49.850  89.760  77.410  1.00  0.00            
ATOM   2154  NE2 GLN   142      51.750  90.100  78.430  1.00  0.00            
ATOM   2155 1HE2 GLN   142      52.490  89.780  79.030  1.00  0.00            
ATOM   2156 2HE2 GLN   142      51.460  91.070  78.430  1.00  0.00            
ATOM   2157  C   GLN   142      49.420  84.390  77.100  1.00  0.00            
ATOM   2158  O   GLN   142      48.800  84.110  76.070  1.00  0.00            
ATOM   2159  N   ALA   143      49.060  84.000  78.330  1.00  0.00            
ATOM   2160  H   ALA   143      49.750  84.040  79.070  1.00  0.00            
ATOM   2161  CA  ALA   143      47.800  83.440  78.760  1.00  0.00            
ATOM   2162  HA  ALA   143      47.860  83.290  79.850  1.00  0.00            
ATOM   2163  CB  ALA   143      46.660  84.440  78.610  1.00  0.00            
ATOM   2164  HB1 ALA   143      46.890  85.390  79.090  1.00  0.00            
ATOM   2165  HB2 ALA   143      46.510  84.640  77.540  1.00  0.00            
ATOM   2166  HB3 ALA   143      45.720  84.070  79.000  1.00  0.00            
ATOM   2167  C   ALA   143      47.500  82.100  78.080  1.00  0.00            
ATOM   2168  O   ALA   143      48.260  81.530  77.310  1.00  0.00            
ATOM   2169  N   GLY   144      46.440  81.500  78.620  1.00  0.00            
ATOM   2170  H   GLY   144      45.940  81.900  79.390  1.00  0.00            
ATOM   2171  CA  GLY   144      45.820  80.250  78.210  1.00  0.00            
ATOM   2172  HA1 GLY   144      45.380  80.370  77.220  1.00  0.00            
ATOM   2173  HA2 GLY   144      45.050  80.030  78.940  1.00  0.00            
ATOM   2174  C   GLY   144      46.860  79.140  78.290  1.00  0.00            
ATOM   2175  O   GLY   144      47.530  78.940  79.300  1.00  0.00            
ATOM   2176  N   SER   145      47.060  78.430  77.180  1.00  0.00            
ATOM   2177  H   SER   145      46.620  78.810  76.350  1.00  0.00            
ATOM   2178  CA  SER   145      48.130  77.470  76.990  1.00  0.00            
ATOM   2179  HA  SER   145      48.100  76.740  77.800  1.00  0.00            
ATOM   2180  CB  SER   145      47.850  76.730  75.680  1.00  0.00            
ATOM   2181  HB1 SER   145      47.040  76.000  75.750  1.00  0.00            
ATOM   2182  HB2 SER   145      48.710  76.090  75.470  1.00  0.00            
ATOM   2183  OG  SER   145      47.760  77.590  74.570  1.00  0.00            
ATOM   2184  HG  SER   145      48.150  77.180  73.800  1.00  0.00            
ATOM   2185  C   SER   145      49.540  78.020  76.850  1.00  0.00            
ATOM   2186  O   SER   145      50.430  77.440  77.460  1.00  0.00            
ATOM   2187  N   HIS   146      49.730  79.260  76.380  1.00  0.00            
ATOM   2188  H   HIS   146      48.910  79.850  76.270  1.00  0.00            
ATOM   2189  CA  HIS   146      51.060  79.820  76.290  1.00  0.00            
ATOM   2190  HA  HIS   146      51.620  79.110  75.700  1.00  0.00            
ATOM   2191  CB  HIS   146      51.030  81.070  75.400  1.00  0.00            
ATOM   2192  HB1 HIS   146      52.020  81.450  75.160  1.00  0.00            
ATOM   2193  HB2 HIS   146      50.460  81.740  76.040  1.00  0.00            
ATOM   2194  CG  HIS   146      50.410  80.890  74.040  1.00  0.00            
ATOM   2195  ND1 HIS   146      50.460  79.760  73.240  1.00  0.00            
ATOM   2196  HD1 HIS   146      50.900  78.880  73.450  1.00  0.00            
ATOM   2197  CE1 HIS   146      49.830  80.040  72.090  1.00  0.00            
ATOM   2198  HE1 HIS   146      49.760  79.350  71.250  1.00  0.00            
ATOM   2199  NE2 HIS   146      49.520  81.340  72.020  1.00  0.00            
ATOM   2200  HE2 HIS   146      48.970  81.840  71.330  1.00  0.00            
ATOM   2201  CD2 HIS   146      49.800  81.860  73.270  1.00  0.00            
ATOM   2202  HD2 HIS   146      49.620  82.850  73.640  1.00  0.00            
ATOM   2203  C   HIS   146      51.800  80.080  77.580  1.00  0.00            
ATOM   2204  O   HIS   146      53.030  79.970  77.690  1.00  0.00            
ATOM   2205  N   ALA   147      51.090  80.270  78.690  1.00  0.00            
ATOM   2206  H   ALA   147      50.090  80.420  78.580  1.00  0.00            
ATOM   2207  CA  ALA   147      51.640  80.370  80.030  1.00  0.00            
ATOM   2208  HA  ALA   147      52.590  80.880  79.940  1.00  0.00            
ATOM   2209  CB  ALA   147      50.780  81.280  80.890  1.00  0.00            
ATOM   2210  HB1 ALA   147      50.420  82.150  80.330  1.00  0.00            
ATOM   2211  HB2 ALA   147      49.880  80.720  81.150  1.00  0.00            
ATOM   2212  HB3 ALA   147      51.270  81.450  81.850  1.00  0.00            
ATOM   2213  C   ALA   147      51.760  79.000  80.650  1.00  0.00            
ATOM   2214  O   ALA   147      52.390  78.940  81.720  1.00  0.00            
ATOM   2215  N   ASN   148      51.170  77.950  80.070  1.00  0.00            
ATOM   2216  H   ASN   148      50.730  78.130  79.170  1.00  0.00            
ATOM   2217  CA  ASN   148      50.950  76.650  80.660  1.00  0.00            
ATOM   2218  HA  ASN   148      51.180  76.720  81.730  1.00  0.00            
ATOM   2219  CB  ASN   148      49.460  76.330  80.730  1.00  0.00            
ATOM   2220  HB1 ASN   148      48.900  76.370  79.800  1.00  0.00            
ATOM   2221  HB2 ASN   148      48.920  77.100  81.290  1.00  0.00            
ATOM   2222  CG  ASN   148      49.150  74.990  81.370  1.00  0.00            
ATOM   2223  OD1 ASN   148      48.840  73.990  80.720  1.00  0.00            
ATOM   2224  ND2 ASN   148      49.230  74.910  82.700  1.00  0.00            
ATOM   2225 1HD2 ASN   148      49.310  75.740  83.280  1.00  0.00            
ATOM   2226 2HD2 ASN   148      49.120  74.020  83.170  1.00  0.00            
ATOM   2227  C   ASN   148      51.760  75.490  80.100  1.00  0.00            
ATOM   2228  O   ASN   148      52.090  74.460  80.680  1.00  0.00            
ATOM   2229  N   ARG   149      52.260  75.740  78.890  1.00  0.00            
ATOM   2230  H   ARG   149      52.040  76.650  78.500  1.00  0.00            
ATOM   2231  CA  ARG   149      53.060  74.850  78.080  1.00  0.00            
ATOM   2232  HA  ARG   149      53.310  73.880  78.510  1.00  0.00            
ATOM   2233  CB  ARG   149      52.170  74.550  76.870  1.00  0.00            
ATOM   2234  HB1 ARG   149      52.750  73.870  76.230  1.00  0.00            
ATOM   2235  HB2 ARG   149      52.060  75.410  76.210  1.00  0.00            
ATOM   2236  CG  ARG   149      50.810  73.950  77.190  1.00  0.00            
ATOM   2237  HG1 ARG   149      50.120  74.600  77.730  1.00  0.00            
ATOM   2238  HG2 ARG   149      51.030  72.980  77.660  1.00  0.00            
ATOM   2239  CD  ARG   149      50.210  73.670  75.820  1.00  0.00            
ATOM   2240  HD1 ARG   149      50.790  72.860  75.360  1.00  0.00            
ATOM   2241  HD2 ARG   149      50.220  74.560  75.200  1.00  0.00            
ATOM   2242  NE  ARG   149      48.820  73.190  75.960  1.00  0.00            
ATOM   2243  HE  ARG   149      48.590  72.870  76.890  1.00  0.00            
ATOM   2244  CZ  ARG   149      47.870  73.290  75.030  1.00  0.00            
ATOM   2245  NH1 ARG   149      46.630  72.800  75.200  1.00  0.00            
ATOM   2246 1HH1 ARG   149      46.430  72.280  76.040  1.00  0.00            
ATOM   2247 2HH1 ARG   149      45.970  73.030  74.470  1.00  0.00            
ATOM   2248  NH2 ARG   149      48.060  73.910  73.850  1.00  0.00            
ATOM   2249 1HH2 ARG   149      49.020  74.120  73.600  1.00  0.00            
ATOM   2250 2HH2 ARG   149      47.340  74.100  73.180  1.00  0.00            
ATOM   2251  C   ARG   149      54.400  75.440  77.650  1.00  0.00            
ATOM   2252  O   ARG   149      54.490  76.610  77.300  1.00  0.00            
ATOM   2253  N   TYR   150      55.460  74.630  77.710  1.00  0.00            
ATOM   2254  H   TYR   150      55.350  73.690  78.090  1.00  0.00            
ATOM   2255  CA  TYR   150      56.840  75.050  77.590  1.00  0.00            
ATOM   2256  HA  TYR   150      56.970  76.130  77.610  1.00  0.00            
ATOM   2257  CB  TYR   150      57.630  74.540  78.800  1.00  0.00            
ATOM   2258  HB1 TYR   150      58.710  74.550  78.690  1.00  0.00            
ATOM   2259  HB2 TYR   150      57.350  73.490  78.860  1.00  0.00            
ATOM   2260  CG  TYR   150      57.220  75.340  80.010  1.00  0.00            
ATOM   2261  CD1 TYR   150      56.030  75.120  80.710  1.00  0.00            
ATOM   2262  HD1 TYR   150      55.330  74.360  80.380  1.00  0.00            
ATOM   2263  CE1 TYR   150      55.520  75.940  81.730  1.00  0.00            
ATOM   2264  HE1 TYR   150      54.600  75.700  82.240  1.00  0.00            
ATOM   2265  CZ  TYR   150      56.320  77.000  82.200  1.00  0.00            
ATOM   2266  OH  TYR   150      56.000  77.760  83.280  1.00  0.00            
ATOM   2267  HH  TYR   150      56.640  78.340  83.700  1.00  0.00            
ATOM   2268  CE2 TYR   150      57.540  77.250  81.530  1.00  0.00            
ATOM   2269  HE2 TYR   150      58.290  77.970  81.810  1.00  0.00            
ATOM   2270  CD2 TYR   150      57.980  76.410  80.500  1.00  0.00            
ATOM   2271  HD2 TYR   150      58.900  76.580  79.950  1.00  0.00            
ATOM   2272  C   TYR   150      57.350  74.610  76.240  1.00  0.00            
ATOM   2273  O   TYR   150      57.040  73.500  75.800  1.00  0.00            
ATOM   2274  N   ASP   151      58.120  75.500  75.610  1.00  0.00            
ATOM   2275  H   ASP   151      58.230  76.400  76.050  1.00  0.00            
ATOM   2276  CA  ASP   151      58.750  75.350  74.300  1.00  0.00            
ATOM   2277  HA  ASP   151      59.150  74.340  74.260  1.00  0.00            
ATOM   2278  CB  ASP   151      57.710  75.370  73.180  1.00  0.00            
ATOM   2279  HB1 ASP   151      57.030  74.550  73.430  1.00  0.00            
ATOM   2280  HB2 ASP   151      58.260  75.210  72.250  1.00  0.00            
ATOM   2281  CG  ASP   151      56.900  76.650  73.070  1.00  0.00            
ATOM   2282  OD1 ASP   151      55.800  76.670  73.670  1.00  0.00            
ATOM   2283  OD2 ASP   151      57.310  77.620  72.400  1.00  0.00            
ATOM   2284  C   ASP   151      59.890  76.310  74.030  1.00  0.00            
ATOM   2285  O   ASP   151      59.880  77.490  74.370  1.00  0.00            
ATOM   2286  N   VAL   152      60.930  75.750  73.410  1.00  0.00            
ATOM   2287  H   VAL   152      60.760  74.820  73.050  1.00  0.00            
ATOM   2288  CA  VAL   152      62.160  76.370  72.980  1.00  0.00            
ATOM   2289  HA  VAL   152      62.260  77.380  73.380  1.00  0.00            
ATOM   2290  CB  VAL   152      63.370  75.750  73.690  1.00  0.00            
ATOM   2291  HB  VAL   152      63.390  74.660  73.690  1.00  0.00            
ATOM   2292  CG1 VAL   152      64.690  76.380  73.240  1.00  0.00            
ATOM   2293 1HG1 VAL   152      65.550  76.070  73.840  1.00  0.00            
ATOM   2294 2HG1 VAL   152      64.800  76.070  72.210  1.00  0.00            
ATOM   2295 3HG1 VAL   152      64.580  77.440  73.490  1.00  0.00            
ATOM   2296  CG2 VAL   152      63.300  76.040  75.180  1.00  0.00            
ATOM   2297 1HG2 VAL   152      62.500  75.480  75.660  1.00  0.00            
ATOM   2298 2HG2 VAL   152      64.270  75.670  75.520  1.00  0.00            
ATOM   2299 3HG2 VAL   152      63.160  77.090  75.450  1.00  0.00            
ATOM   2300  C   VAL   152      62.330  76.500  71.480  1.00  0.00            
ATOM   2301  O   VAL   152      62.230  75.490  70.770  1.00  0.00            
ATOM   2302  N   THR   153      62.480  77.700  70.910  1.00  0.00            
ATOM   2303  H   THR   153      62.750  78.430  71.570  1.00  0.00            
ATOM   2304  CA  THR   153      62.440  77.990  69.490  1.00  0.00            
ATOM   2305  HA  THR   153      62.140  77.130  68.880  1.00  0.00            
ATOM   2306  CB  THR   153      61.350  78.990  69.120  1.00  0.00            
ATOM   2307  HB  THR   153      61.590  79.890  69.680  1.00  0.00            
ATOM   2308  CG2 THR   153      61.150  79.320  67.640  1.00  0.00            
ATOM   2309 1HG2 THR   153      62.070  79.790  67.280  1.00  0.00            
ATOM   2310 2HG2 THR   153      61.120  78.420  67.040  1.00  0.00            
ATOM   2311 3HG2 THR   153      60.200  79.850  67.620  1.00  0.00            
ATOM   2312  OG1 THR   153      60.090  78.620  69.630  1.00  0.00            
ATOM   2313  HG1 THR   153      60.040  78.760  70.590  1.00  0.00            
ATOM   2314  C   THR   153      63.790  78.450  68.980  1.00  0.00            
ATOM   2315  O   THR   153      64.390  79.360  69.550  1.00  0.00            
ATOM   2316  N   ILE   154      64.310  77.860  67.910  1.00  0.00            
ATOM   2317  H   ILE   154      63.770  77.090  67.540  1.00  0.00            
ATOM   2318  CA  ILE   154      65.630  78.030  67.320  1.00  0.00            
ATOM   2319  HA  ILE   154      66.340  78.520  67.980  1.00  0.00            
ATOM   2320  CB  ILE   154      66.350  76.740  66.910  1.00  0.00            
ATOM   2321  HB  ILE   154      65.620  76.040  66.510  1.00  0.00            
ATOM   2322  CG2 ILE   154      67.590  76.920  66.040  1.00  0.00            
ATOM   2323 1HG2 ILE   154      68.170  77.730  66.490  1.00  0.00            
ATOM   2324 2HG2 ILE   154      68.240  76.050  66.070  1.00  0.00            
ATOM   2325 3HG2 ILE   154      67.360  77.090  64.990  1.00  0.00            
ATOM   2326  CG1 ILE   154      66.830  76.090  68.200  1.00  0.00            
ATOM   2327 1HG1 ILE   154      66.070  76.130  68.980  1.00  0.00            
ATOM   2328 2HG1 ILE   154      67.660  76.710  68.560  1.00  0.00            
ATOM   2329  CD  ILE   154      67.300  74.650  68.020  1.00  0.00            
ATOM   2330  HD1 ILE   154      66.990  74.130  68.930  1.00  0.00            
ATOM   2331  HD2 ILE   154      66.760  74.210  67.190  1.00  0.00            
ATOM   2332  HD3 ILE   154      68.340  74.410  67.830  1.00  0.00            
ATOM   2333  C   ILE   154      65.530  78.900  66.070  1.00  0.00            
ATOM   2334  O   ILE   154      64.760  78.600  65.160  1.00  0.00            
ATOM   2335  N   LEU   155      66.360  79.930  66.110  1.00  0.00            
ATOM   2336  H   LEU   155      67.030  79.970  66.870  1.00  0.00            
ATOM   2337  CA  LEU   155      66.450  80.980  65.120  1.00  0.00            
ATOM   2338  HA  LEU   155      65.530  80.890  64.530  1.00  0.00            
ATOM   2339  CB  LEU   155      66.380  82.370  65.730  1.00  0.00            
ATOM   2340  HB1 LEU   155      66.420  83.080  64.910  1.00  0.00            
ATOM   2341  HB2 LEU   155      67.220  82.520  66.390  1.00  0.00            
ATOM   2342  CG  LEU   155      65.090  82.860  66.390  1.00  0.00            
ATOM   2343  HG  LEU   155      64.420  83.120  65.580  1.00  0.00            
ATOM   2344  CD1 LEU   155      64.440  81.900  67.380  1.00  0.00            
ATOM   2345 1HD1 LEU   155      63.670  82.500  67.880  1.00  0.00            
ATOM   2346 2HD1 LEU   155      63.970  81.070  66.860  1.00  0.00            
ATOM   2347 3HD1 LEU   155      65.230  81.800  68.140  1.00  0.00            
ATOM   2348  CD2 LEU   155      65.310  84.220  67.060  1.00  0.00            
ATOM   2349 1HD2 LEU   155      64.390  84.480  67.560  1.00  0.00            
ATOM   2350 2HD2 LEU   155      66.050  84.090  67.850  1.00  0.00            
ATOM   2351 3HD2 LEU   155      65.750  84.820  66.260  1.00  0.00            
ATOM   2352  C   LEU   155      67.650  80.740  64.210  1.00  0.00            
ATOM   2353  O   LEU   155      68.740  80.460  64.720  1.00  0.00            
ATOM   2354  N   VAL   156      67.480  81.130  62.950  1.00  0.00            
ATOM   2355  H   VAL   156      66.590  81.490  62.640  1.00  0.00            
ATOM   2356  CA  VAL   156      68.590  81.370  62.050  1.00  0.00            
ATOM   2357  HA  VAL   156      69.600  81.300  62.440  1.00  0.00            
ATOM   2358  CB  VAL   156      68.660  80.320  60.960  1.00  0.00            
ATOM   2359  HB  VAL   156      67.790  80.330  60.290  1.00  0.00            
ATOM   2360  CG1 VAL   156      69.830  80.500  59.980  1.00  0.00            
ATOM   2361 1HG1 VAL   156      69.850  79.670  59.280  1.00  0.00            
ATOM   2362 2HG1 VAL   156      69.610  81.330  59.310  1.00  0.00            
ATOM   2363 3HG1 VAL   156      70.790  80.500  60.500  1.00  0.00            
ATOM   2364  CG2 VAL   156      68.690  78.970  61.660  1.00  0.00            
ATOM   2365 1HG2 VAL   156      68.750  78.230  60.860  1.00  0.00            
ATOM   2366 2HG2 VAL   156      69.560  78.850  62.300  1.00  0.00            
ATOM   2367 3HG2 VAL   156      67.810  78.670  62.220  1.00  0.00            
ATOM   2368  C   VAL   156      68.500  82.710  61.330  1.00  0.00            
ATOM   2369  O   VAL   156      67.480  83.030  60.700  1.00  0.00            
ATOM   2370  N   ASN   157      69.540  83.540  61.340  1.00  0.00            
ATOM   2371  H   ASN   157      70.450  83.190  61.600  1.00  0.00            
ATOM   2372  CA  ASN   157      69.500  84.990  61.160  1.00  0.00            
ATOM   2373  HA  ASN   157      70.350  85.300  61.760  1.00  0.00            
ATOM   2374  CB  ASN   157      69.800  85.180  59.670  1.00  0.00            
ATOM   2375  HB1 ASN   157      69.840  86.210  59.330  1.00  0.00            
ATOM   2376  HB2 ASN   157      68.930  84.880  59.080  1.00  0.00            
ATOM   2377  CG  ASN   157      70.990  84.430  59.080  1.00  0.00            
ATOM   2378  OD1 ASN   157      72.030  84.280  59.710  1.00  0.00            
ATOM   2379  ND2 ASN   157      70.950  84.000  57.820  1.00  0.00            
ATOM   2380 1HD2 ASN   157      70.110  84.150  57.270  1.00  0.00            
ATOM   2381 2HD2 ASN   157      71.690  83.420  57.430  1.00  0.00            
ATOM   2382  C   ASN   157      68.270  85.700  61.670  1.00  0.00            
ATOM   2383  O   ASN   157      67.740  86.580  60.980  1.00  0.00            
ATOM   2384  N   GLY   158      67.750  85.280  62.820  1.00  0.00            
ATOM   2385  H   GLY   158      68.380  84.610  63.240  1.00  0.00            
ATOM   2386  CA  GLY   158      66.600  85.820  63.520  1.00  0.00            
ATOM   2387  HA1 GLY   158      66.590  86.880  63.260  1.00  0.00            
ATOM   2388  HA2 GLY   158      66.780  85.800  64.600  1.00  0.00            
ATOM   2389  C   GLY   158      65.260  85.190  63.160  1.00  0.00            
ATOM   2390  O   GLY   158      64.280  85.370  63.870  1.00  0.00            
ATOM   2391  N   LEU   159      65.160  84.410  62.080  1.00  0.00            
ATOM   2392  H   LEU   159      66.010  84.390  61.540  1.00  0.00            
ATOM   2393  CA  LEU   159      64.010  83.630  61.690  1.00  0.00            
ATOM   2394  HA  LEU   159      63.160  84.300  61.770  1.00  0.00            
ATOM   2395  CB  LEU   159      64.160  83.260  60.210  1.00  0.00            
ATOM   2396  HB1 LEU   159      63.260  82.700  60.010  1.00  0.00            
ATOM   2397  HB2 LEU   159      65.030  82.620  60.060  1.00  0.00            
ATOM   2398  CG  LEU   159      64.230  84.400  59.190  1.00  0.00            
ATOM   2399  HG  LEU   159      64.910  85.180  59.550  1.00  0.00            
ATOM   2400  CD1 LEU   159      64.700  83.820  57.860  1.00  0.00            
ATOM   2401 1HD1 LEU   159      63.970  83.100  57.470  1.00  0.00            
ATOM   2402 2HD1 LEU   159      64.920  84.520  57.060  1.00  0.00            
ATOM   2403 3HD1 LEU   159      65.600  83.240  58.080  1.00  0.00            
ATOM   2404  CD2 LEU   159      62.880  85.090  59.020  1.00  0.00            
ATOM   2405 1HD2 LEU   159      62.160  84.430  58.560  1.00  0.00            
ATOM   2406 2HD2 LEU   159      62.460  85.470  59.950  1.00  0.00            
ATOM   2407 3HD2 LEU   159      62.910  85.990  58.400  1.00  0.00            
ATOM   2408  C   LEU   159      63.810  82.410  62.570  1.00  0.00            
ATOM   2409  O   LEU   159      64.730  81.590  62.650  1.00  0.00            
ATOM   2410  N   PRO   160      62.720  82.160  63.300  1.00  0.00            
ATOM   2411  CD  PRO   160      61.580  83.050  63.250  1.00  0.00            
ATOM   2412  HD1 PRO   160      61.250  83.230  62.220  1.00  0.00            
ATOM   2413  HD2 PRO   160      61.910  84.010  63.690  1.00  0.00            
ATOM   2414  CG  PRO   160      60.500  82.390  64.090  1.00  0.00            
ATOM   2415  HG1 PRO   160      59.730  81.870  63.530  1.00  0.00            
ATOM   2416  HG2 PRO   160      59.970  83.120  64.700  1.00  0.00            
ATOM   2417  CB  PRO   160      61.300  81.470  65.010  1.00  0.00            
ATOM   2418  HB1 PRO   160      60.630  80.670  65.350  1.00  0.00            
ATOM   2419  HB2 PRO   160      61.640  81.980  65.910  1.00  0.00            
ATOM   2420  CA  PRO   160      62.410  80.980  64.100  1.00  0.00            
ATOM   2421  HA  PRO   160      63.270  80.730  64.720  1.00  0.00            
ATOM   2422  C   PRO   160      62.020  79.860  63.140  1.00  0.00            
ATOM   2423  O   PRO   160      60.920  79.770  62.600  1.00  0.00            
ATOM   2424  N   LEU   161      62.870  78.880  62.850  1.00  0.00            
ATOM   2425  H   LEU   161      63.750  78.900  63.360  1.00  0.00            
ATOM   2426  CA  LEU   161      62.750  77.830  61.860  1.00  0.00            
ATOM   2427  HA  LEU   161      61.840  77.970  61.280  1.00  0.00            
ATOM   2428  CB  LEU   161      63.940  77.900  60.920  1.00  0.00            
ATOM   2429  HB1 LEU   161      63.680  77.250  60.070  1.00  0.00            
ATOM   2430  HB2 LEU   161      64.850  77.570  61.430  1.00  0.00            
ATOM   2431  CG  LEU   161      64.230  79.180  60.130  1.00  0.00            
ATOM   2432  HG  LEU   161      64.460  79.960  60.850  1.00  0.00            
ATOM   2433  CD1 LEU   161      65.440  79.050  59.220  1.00  0.00            
ATOM   2434 1HD1 LEU   161      65.700  80.010  58.800  1.00  0.00            
ATOM   2435 2HD1 LEU   161      66.310  78.700  59.780  1.00  0.00            
ATOM   2436 3HD1 LEU   161      65.230  78.360  58.400  1.00  0.00            
ATOM   2437  CD2 LEU   161      63.090  79.720  59.270  1.00  0.00            
ATOM   2438 1HD2 LEU   161      63.500  80.400  58.520  1.00  0.00            
ATOM   2439 2HD2 LEU   161      62.570  78.970  58.670  1.00  0.00            
ATOM   2440 3HD2 LEU   161      62.350  80.260  59.860  1.00  0.00            
ATOM   2441  C   LEU   161      62.510  76.450  62.450  1.00  0.00            
ATOM   2442  O   LEU   161      61.900  75.640  61.760  1.00  0.00            
ATOM   2443  N   VAL   162      62.730  76.280  63.760  1.00  0.00            
ATOM   2444  H   VAL   162      63.110  77.070  64.240  1.00  0.00            
ATOM   2445  CA  VAL   162      62.500  75.030  64.470  1.00  0.00            
ATOM   2446  HA  VAL   162      61.680  74.560  63.940  1.00  0.00            
ATOM   2447  CB  VAL   162      63.750  74.180  64.620  1.00  0.00            
ATOM   2448  HB  VAL   162      64.420  74.620  65.370  1.00  0.00            
ATOM   2449  CG1 VAL   162      63.420  72.750  65.020  1.00  0.00            
ATOM   2450 1HG1 VAL   162      62.990  72.700  66.020  1.00  0.00            
ATOM   2451 2HG1 VAL   162      62.640  72.260  64.450  1.00  0.00            
ATOM   2452 3HG1 VAL   162      64.310  72.150  65.200  1.00  0.00            
ATOM   2453  CG2 VAL   162      64.620  74.130  63.360  1.00  0.00            
ATOM   2454 1HG2 VAL   162      65.490  73.520  63.560  1.00  0.00            
ATOM   2455 2HG2 VAL   162      63.940  73.700  62.620  1.00  0.00            
ATOM   2456 3HG2 VAL   162      64.800  75.110  62.900  1.00  0.00            
ATOM   2457  C   VAL   162      62.010  75.340  65.890  1.00  0.00            
ATOM   2458  O   VAL   162      62.600  76.260  66.440  1.00  0.00            
ATOM   2459  N   GLN   163      60.980  74.590  66.310  1.00  0.00            
ATOM   2460  H   GLN   163      60.580  73.890  65.710  1.00  0.00            
ATOM   2461  CA  GLN   163      60.410  74.720  67.640  1.00  0.00            
ATOM   2462  HA  GLN   163      61.160  75.350  68.120  1.00  0.00            
ATOM   2463  CB  GLN   163      59.130  75.550  67.680  1.00  0.00            
ATOM   2464  HB1 GLN   163      58.390  75.160  66.970  1.00  0.00            
ATOM   2465  HB2 GLN   163      59.330  76.560  67.320  1.00  0.00            
ATOM   2466  CG  GLN   163      58.460  75.630  69.040  1.00  0.00            
ATOM   2467  HG1 GLN   163      59.170  76.000  69.780  1.00  0.00            
ATOM   2468  HG2 GLN   163      58.060  74.630  69.220  1.00  0.00            
ATOM   2469  CD  GLN   163      57.310  76.610  69.200  1.00  0.00            
ATOM   2470  OE1 GLN   163      56.160  76.160  69.260  1.00  0.00            
ATOM   2471  NE2 GLN   163      57.510  77.930  69.140  1.00  0.00            
ATOM   2472 1HE2 GLN   163      58.410  78.390  69.080  1.00  0.00            
ATOM   2473 2HE2 GLN   163      56.730  78.550  69.300  1.00  0.00            
ATOM   2474  C   GLN   163      60.310  73.420  68.420  1.00  0.00            
ATOM   2475  O   GLN   163      59.890  72.450  67.780  1.00  0.00            
ATOM   2476  N   ILE   164      60.930  73.350  69.590  1.00  0.00            
ATOM   2477  H   ILE   164      61.350  74.220  69.890  1.00  0.00            
ATOM   2478  CA  ILE   164      61.090  72.190  70.460  1.00  0.00            
ATOM   2479  HA  ILE   164      60.910  71.340  69.800  1.00  0.00            
ATOM   2480  CB  ILE   164      62.510  72.110  71.010  1.00  0.00            
ATOM   2481  HB  ILE   164      62.690  72.960  71.670  1.00  0.00            
ATOM   2482  CG2 ILE   164      62.790  70.870  71.850  1.00  0.00            
ATOM   2483 1HG2 ILE   164      63.720  70.960  72.440  1.00  0.00            
ATOM   2484 2HG2 ILE   164      61.980  70.620  72.530  1.00  0.00            
ATOM   2485 3HG2 ILE   164      62.800  70.000  71.210  1.00  0.00            
ATOM   2486  CG1 ILE   164      63.570  72.130  69.910  1.00  0.00            
ATOM   2487 1HG1 ILE   164      63.430  72.780  69.060  1.00  0.00            
ATOM   2488 2HG1 ILE   164      63.410  71.180  69.390  1.00  0.00            
ATOM   2489  CD  ILE   164      65.050  72.230  70.310  1.00  0.00            
ATOM   2490  HD1 ILE   164      65.310  71.630  71.180  1.00  0.00            
ATOM   2491  HD2 ILE   164      65.760  72.160  69.490  1.00  0.00            
ATOM   2492  HD3 ILE   164      65.210  73.220  70.730  1.00  0.00            
ATOM   2493  C   ILE   164      60.110  72.300  71.610  1.00  0.00            
ATOM   2494  O   ILE   164      60.190  73.220  72.420  1.00  0.00            
ATOM   2495  N   GLU   165      59.100  71.430  71.700  1.00  0.00            
ATOM   2496  H   GLU   165      59.180  70.530  71.270  1.00  0.00            
ATOM   2497  CA  GLU   165      58.000  71.470  72.640  1.00  0.00            
ATOM   2498  HA  GLU   165      58.000  72.420  73.190  1.00  0.00            
ATOM   2499  CB  GLU   165      56.690  71.380  71.870  1.00  0.00            
ATOM   2500  HB1 GLU   165      55.880  71.430  72.600  1.00  0.00            
ATOM   2501  HB2 GLU   165      56.690  70.420  71.330  1.00  0.00            
ATOM   2502  CG  GLU   165      56.520  72.550  70.900  1.00  0.00            
ATOM   2503  HG1 GLU   165      57.220  72.570  70.060  1.00  0.00            
ATOM   2504  HG2 GLU   165      56.640  73.470  71.470  1.00  0.00            
ATOM   2505  CD  GLU   165      55.210  72.390  70.170  1.00  0.00            
ATOM   2506  OE1 GLU   165      54.270  72.930  70.790  1.00  0.00            
ATOM   2507  OE2 GLU   165      55.080  71.700  69.130  1.00  0.00            
ATOM   2508  C   GLU   165      58.260  70.410  73.710  1.00  0.00            
ATOM   2509  O   GLU   165      58.640  69.290  73.390  1.00  0.00            
ATOM   2510  N   LEU   166      58.020  70.710  74.990  1.00  0.00            
ATOM   2511  H   LEU   166      57.530  71.570  75.210  1.00  0.00            
ATOM   2512  CA  LEU   166      58.530  70.040  76.170  1.00  0.00            
ATOM   2513  HA  LEU   166      59.110  69.200  75.810  1.00  0.00            
ATOM   2514  CB  LEU   166      59.370  70.980  77.040  1.00  0.00            
ATOM   2515  HB1 LEU   166      59.630  70.390  77.910  1.00  0.00            
ATOM   2516  HB2 LEU   166      58.690  71.760  77.410  1.00  0.00            
ATOM   2517  CG  LEU   166      60.460  71.620  76.200  1.00  0.00            
ATOM   2518  HG  LEU   166      59.980  72.240  75.450  1.00  0.00            
ATOM   2519  CD1 LEU   166      61.250  72.580  77.080  1.00  0.00            
ATOM   2520 1HD1 LEU   166      60.660  73.320  77.630  1.00  0.00            
ATOM   2521 2HD1 LEU   166      61.750  72.060  77.900  1.00  0.00            
ATOM   2522 3HD1 LEU   166      62.020  73.070  76.500  1.00  0.00            
ATOM   2523  CD2 LEU   166      61.500  70.690  75.580  1.00  0.00            
ATOM   2524 1HD2 LEU   166      62.250  71.370  75.170  1.00  0.00            
ATOM   2525 2HD2 LEU   166      61.910  70.030  76.350  1.00  0.00            
ATOM   2526 3HD2 LEU   166      61.090  70.200  74.680  1.00  0.00            
ATOM   2527  C   LEU   166      57.430  69.480  77.050  1.00  0.00            
ATOM   2528  O   LEU   166      56.440  70.160  77.360  1.00  0.00            
ATOM   2529  N   LYS   167      57.660  68.310  77.650  1.00  0.00            
ATOM   2530  H   LYS   167      58.250  67.660  77.130  1.00  0.00            
ATOM   2531  CA  LYS   167      56.730  67.660  78.530  1.00  0.00            
ATOM   2532  HA  LYS   167      56.040  68.410  78.920  1.00  0.00            
ATOM   2533  CB  LYS   167      55.870  66.630  77.780  1.00  0.00            
ATOM   2534  HB1 LYS   167      55.230  66.020  78.420  1.00  0.00            
ATOM   2535  HB2 LYS   167      56.580  65.940  77.320  1.00  0.00            
ATOM   2536  CG  LYS   167      55.000  67.240  76.690  1.00  0.00            
ATOM   2537  HG1 LYS   167      54.560  66.410  76.110  1.00  0.00            
ATOM   2538  HG2 LYS   167      55.580  67.800  75.970  1.00  0.00            
ATOM   2539  CD  LYS   167      53.830  68.110  77.130  1.00  0.00            
ATOM   2540  HD1 LYS   167      53.300  68.340  76.210  1.00  0.00            
ATOM   2541  HD2 LYS   167      54.130  69.000  77.680  1.00  0.00            
ATOM   2542  CE  LYS   167      52.910  67.280  78.010  1.00  0.00            
ATOM   2543  HE1 LYS   167      53.560  66.720  78.680  1.00  0.00            
ATOM   2544  HE2 LYS   167      52.370  66.510  77.450  1.00  0.00            
ATOM   2545  NZ  LYS   167      51.920  68.100  78.740  1.00  0.00            
ATOM   2546  HZ1 LYS   167      51.340  67.450  79.240  1.00  0.00            
ATOM   2547  HZ2 LYS   167      52.510  68.640  79.360  1.00  0.00            
ATOM   2548  HZ3 LYS   167      51.440  68.650  78.060  1.00  0.00            
ATOM   2549  C   LYS   167      57.420  67.010  79.730  1.00  0.00            
ATOM   2550  O   LYS   167      58.630  66.850  79.680  1.00  0.00            
ATOM   2551  N   LYS   168      56.750  66.840  80.880  1.00  0.00            
ATOM   2552  H   LYS   168      55.780  67.130  80.860  1.00  0.00            
ATOM   2553  CA  LYS   168      57.310  66.300  82.100  1.00  0.00            
ATOM   2554  HA  LYS   168      58.010  67.030  82.520  1.00  0.00            
ATOM   2555  CB  LYS   168      56.230  66.150  83.160  1.00  0.00            
ATOM   2556  HB1 LYS   168      56.680  65.420  83.830  1.00  0.00            
ATOM   2557  HB2 LYS   168      55.310  65.750  82.730  1.00  0.00            
ATOM   2558  CG  LYS   168      55.840  67.480  83.810  1.00  0.00            
ATOM   2559  HG1 LYS   168      55.560  68.160  83.020  1.00  0.00            
ATOM   2560  HG2 LYS   168      56.580  67.880  84.500  1.00  0.00            
ATOM   2561  CD  LYS   168      54.610  67.230  84.670  1.00  0.00            
ATOM   2562  HD1 LYS   168      54.820  66.450  85.390  1.00  0.00            
ATOM   2563  HD2 LYS   168      53.780  66.990  84.010  1.00  0.00            
ATOM   2564  CE  LYS   168      54.360  68.450  85.570  1.00  0.00            
ATOM   2565  HE1 LYS   168      55.380  68.640  85.900  1.00  0.00            
ATOM   2566  HE2 LYS   168      53.770  68.120  86.430  1.00  0.00            
ATOM   2567  NZ  LYS   168      53.670  69.530  84.870  1.00  0.00            
ATOM   2568  HZ1 LYS   168      52.750  69.260  84.570  1.00  0.00            
ATOM   2569  HZ2 LYS   168      53.560  70.250  85.570  1.00  0.00            
ATOM   2570  HZ3 LYS   168      54.190  70.020  84.140  1.00  0.00            
ATOM   2571  C   LYS   168      58.090  65.010  81.870  1.00  0.00            
ATOM   2572  O   LYS   168      57.570  64.130  81.200  1.00  0.00            
ATOM   2573  N   ARG   169      59.130  64.830  82.690  1.00  0.00            
ATOM   2574  H   ARG   169      59.250  65.410  83.500  1.00  0.00            
ATOM   2575  CA  ARG   169      59.890  63.600  82.810  1.00  0.00            
ATOM   2576  HA  ARG   169      60.520  63.560  81.910  1.00  0.00            
ATOM   2577  CB  ARG   169      60.850  63.750  83.980  1.00  0.00            
ATOM   2578  HB1 ARG   169      60.220  63.760  84.880  1.00  0.00            
ATOM   2579  HB2 ARG   169      61.520  64.600  83.910  1.00  0.00            
ATOM   2580  CG  ARG   169      61.810  62.580  84.210  1.00  0.00            
ATOM   2581  HG1 ARG   169      61.190  61.760  84.580  1.00  0.00            
ATOM   2582  HG2 ARG   169      62.380  62.860  85.090  1.00  0.00            
ATOM   2583  CD  ARG   169      62.660  62.220  83.000  1.00  0.00            
ATOM   2584  HD1 ARG   169      61.920  61.750  82.350  1.00  0.00            
ATOM   2585  HD2 ARG   169      63.440  61.460  83.170  1.00  0.00            
ATOM   2586  NE  ARG   169      63.300  63.360  82.350  1.00  0.00            
ATOM   2587  HE  ARG   169      63.000  64.300  82.560  1.00  0.00            
ATOM   2588  CZ  ARG   169      64.440  63.260  81.640  1.00  0.00            
ATOM   2589  NH1 ARG   169      64.970  62.190  81.040  1.00  0.00            
ATOM   2590 1HH1 ARG   169      64.450  61.330  81.160  1.00  0.00            
ATOM   2591 2HH1 ARG   169      65.810  62.200  80.480  1.00  0.00            
ATOM   2592  NH2 ARG   169      65.240  64.330  81.510  1.00  0.00            
ATOM   2593 1HH2 ARG   169      65.020  65.240  81.890  1.00  0.00            
ATOM   2594 2HH2 ARG   169      66.090  64.300  80.980  1.00  0.00            
ATOM   2595  C   ARG   169      59.060  62.320  82.830  1.00  0.00            
ATOM   2596  O   ARG   169      58.580  61.890  83.880  1.00  0.00            
ATOM   2597  N   GLY   170      59.070  61.730  81.640  1.00  0.00            
ATOM   2598  H   GLY   170      59.670  62.130  80.940  1.00  0.00            
ATOM   2599  CA  GLY   170      58.530  60.420  81.320  1.00  0.00            
ATOM   2600  HA1 GLY   170      58.880  59.750  82.110  1.00  0.00            
ATOM   2601  HA2 GLY   170      58.940  59.970  80.430  1.00  0.00            
ATOM   2602  C   GLY   170      57.010  60.400  81.350  1.00  0.00            
ATOM   2603  O   GLY   170      56.390  59.340  81.390  1.00  0.00            
ATOM   2604  N   VAL   171      56.310  61.530  81.230  1.00  0.00            
ATOM   2605  H   VAL   171      56.840  62.390  81.270  1.00  0.00            
ATOM   2606  CA  VAL   171      54.890  61.650  80.970  1.00  0.00            
ATOM   2607  HA  VAL   171      54.370  60.860  81.520  1.00  0.00            
ATOM   2608  CB  VAL   171      54.390  63.020  81.420  1.00  0.00            
ATOM   2609  HB  VAL   171      55.110  63.340  82.160  1.00  0.00            
ATOM   2610  CG1 VAL   171      54.460  64.030  80.280  1.00  0.00            
ATOM   2611 1HG1 VAL   171      55.420  64.070  79.770  1.00  0.00            
ATOM   2612 2HG1 VAL   171      53.590  63.870  79.640  1.00  0.00            
ATOM   2613 3HG1 VAL   171      54.270  65.030  80.660  1.00  0.00            
ATOM   2614  CG2 VAL   171      52.980  63.060  82.000  1.00  0.00            
ATOM   2615 1HG2 VAL   171      52.200  62.630  81.380  1.00  0.00            
ATOM   2616 2HG2 VAL   171      53.030  62.490  82.930  1.00  0.00            
ATOM   2617 3HG2 VAL   171      52.680  64.100  82.060  1.00  0.00            
ATOM   2618  C   VAL   171      54.440  61.300  79.550  1.00  0.00            
ATOM   2619  O   VAL   171      55.220  61.440  78.600  1.00  0.00            
ATOM   2620  N   ALA   172      53.240  60.770  79.380  1.00  0.00            
ATOM   2621  H   ALA   172      52.640  60.730  80.190  1.00  0.00            
ATOM   2622  CA  ALA   172      52.760  60.260  78.110  1.00  0.00            
ATOM   2623  HA  ALA   172      53.390  59.390  77.930  1.00  0.00            
ATOM   2624  CB  ALA   172      51.390  59.690  78.490  1.00  0.00            
ATOM   2625  HB1 ALA   172      51.580  58.890  79.190  1.00  0.00            
ATOM   2626  HB2 ALA   172      50.740  60.430  78.930  1.00  0.00            
ATOM   2627  HB3 ALA   172      50.850  59.290  77.630  1.00  0.00            
ATOM   2628  C   ALA   172      52.830  61.220  76.940  1.00  0.00            
ATOM   2629  O   ALA   172      52.290  62.320  77.000  1.00  0.00            
ATOM   2630  N   ILE   173      53.570  60.870  75.880  1.00  0.00            
ATOM   2631  H   ILE   173      54.110  60.030  76.030  1.00  0.00            
ATOM   2632  CA  ILE   173      54.000  61.870  74.910  1.00  0.00            
ATOM   2633  HA  ILE   173      54.090  62.800  75.470  1.00  0.00            
ATOM   2634  CB  ILE   173      55.440  61.590  74.460  1.00  0.00            
ATOM   2635  HB  ILE   173      56.030  61.460  75.370  1.00  0.00            
ATOM   2636  CG2 ILE   173      55.570  60.210  73.810  1.00  0.00            
ATOM   2637 1HG2 ILE   173      56.620  59.910  73.810  1.00  0.00            
ATOM   2638 2HG2 ILE   173      54.990  59.460  74.340  1.00  0.00            
ATOM   2639 3HG2 ILE   173      55.200  60.300  72.780  1.00  0.00            
ATOM   2640  CG1 ILE   173      56.060  62.750  73.710  1.00  0.00            
ATOM   2641 1HG1 ILE   173      55.900  63.660  74.300  1.00  0.00            
ATOM   2642 2HG1 ILE   173      55.550  62.960  72.770  1.00  0.00            
ATOM   2643  CD  ILE   173      57.550  62.650  73.390  1.00  0.00            
ATOM   2644  HD1 ILE   173      57.700  61.830  72.690  1.00  0.00            
ATOM   2645  HD2 ILE   173      57.980  63.600  73.050  1.00  0.00            
ATOM   2646  HD3 ILE   173      58.060  62.430  74.330  1.00  0.00            
ATOM   2647  C   ILE   173      53.030  61.950  73.750  1.00  0.00            
ATOM   2648  O   ILE   173      52.760  63.070  73.330  1.00  0.00            
ATOM   2649  N   ARG   174      52.470  60.810  73.330  1.00  0.00            
ATOM   2650  H   ARG   174      52.580  60.010  73.920  1.00  0.00            
ATOM   2651  CA  ARG   174      51.510  60.740  72.260  1.00  0.00            
ATOM   2652  HA  ARG   174      51.900  61.110  71.310  1.00  0.00            
ATOM   2653  CB  ARG   174      51.060  59.300  72.050  1.00  0.00            
ATOM   2654  HB1 ARG   174      50.500  59.020  72.950  1.00  0.00            
ATOM   2655  HB2 ARG   174      51.930  58.650  72.140  1.00  0.00            
ATOM   2656  CG  ARG   174      50.280  58.870  70.800  1.00  0.00            
ATOM   2657  HG1 ARG   174      50.970  58.570  70.010  1.00  0.00            
ATOM   2658  HG2 ARG   174      49.690  59.690  70.380  1.00  0.00            
ATOM   2659  CD  ARG   174      49.400  57.650  71.090  1.00  0.00            
ATOM   2660  HD1 ARG   174      50.030  56.880  71.530  1.00  0.00            
ATOM   2661  HD2 ARG   174      48.820  57.400  70.200  1.00  0.00            
ATOM   2662  NE  ARG   174      48.350  57.800  72.100  1.00  0.00            
ATOM   2663  HE  ARG   174      48.340  58.600  72.720  1.00  0.00            
ATOM   2664  CZ  ARG   174      47.280  57.010  72.310  1.00  0.00            
ATOM   2665  NH1 ARG   174      47.140  55.830  71.700  1.00  0.00            
ATOM   2666 1HH1 ARG   174      47.880  55.590  71.050  1.00  0.00            
ATOM   2667 2HH1 ARG   174      46.300  55.280  71.820  1.00  0.00            
ATOM   2668  NH2 ARG   174      46.340  57.350  73.210  1.00  0.00            
ATOM   2669 1HH2 ARG   174      46.390  58.230  73.700  1.00  0.00            
ATOM   2670 2HH2 ARG   174      45.650  56.680  73.520  1.00  0.00            
ATOM   2671  C   ARG   174      50.270  61.590  72.540  1.00  0.00            
ATOM   2672  O   ARG   174      49.720  62.140  71.580  1.00  0.00            
ATOM   2673  N   GLU   175      49.930  61.880  73.780  1.00  0.00            
ATOM   2674  H   GLU   175      50.480  61.500  74.540  1.00  0.00            
ATOM   2675  CA  GLU   175      48.840  62.720  74.250  1.00  0.00            
ATOM   2676  HA  GLU   175      48.010  62.550  73.570  1.00  0.00            
ATOM   2677  CB  GLU   175      48.460  62.390  75.690  1.00  0.00            
ATOM   2678  HB1 GLU   175      47.520  62.940  75.820  1.00  0.00            
ATOM   2679  HB2 GLU   175      49.220  62.740  76.370  1.00  0.00            
ATOM   2680  CG  GLU   175      48.280  60.900  75.970  1.00  0.00            
ATOM   2681  HG1 GLU   175      47.810  60.680  76.930  1.00  0.00            
ATOM   2682  HG2 GLU   175      49.250  60.400  75.990  1.00  0.00            
ATOM   2683  CD  GLU   175      47.330  60.370  74.890  1.00  0.00            
ATOM   2684  OE1 GLU   175      46.160  60.790  74.760  1.00  0.00            
ATOM   2685  OE2 GLU   175      47.650  59.350  74.250  1.00  0.00            
ATOM   2686  C   GLU   175      49.120  64.220  74.120  1.00  0.00            
ATOM   2687  O   GLU   175      48.300  65.000  73.670  1.00  0.00            
ATOM   2688  N   ALA   176      50.370  64.660  74.300  1.00  0.00            
ATOM   2689  H   ALA   176      51.110  64.010  74.560  1.00  0.00            
ATOM   2690  CA  ALA   176      50.780  66.000  73.970  1.00  0.00            
ATOM   2691  HA  ALA   176      50.130  66.740  74.460  1.00  0.00            
ATOM   2692  CB  ALA   176      52.220  66.300  74.390  1.00  0.00            
ATOM   2693  HB1 ALA   176      52.940  65.930  73.660  1.00  0.00            
ATOM   2694  HB2 ALA   176      52.340  67.390  74.410  1.00  0.00            
ATOM   2695  HB3 ALA   176      52.460  65.790  75.310  1.00  0.00            
ATOM   2696  C   ALA   176      50.830  66.270  72.480  1.00  0.00            
ATOM   2697  O   ALA   176      50.610  67.400  72.050  1.00  0.00            
ATOM   2698  N   PHE   177      50.980  65.250  71.640  1.00  0.00            
ATOM   2699  H   PHE   177      51.200  64.370  72.070  1.00  0.00            
ATOM   2700  CA  PHE   177      50.800  65.320  70.210  1.00  0.00            
ATOM   2701  HA  PHE   177      51.250  66.260  69.880  1.00  0.00            
ATOM   2702  CB  PHE   177      51.450  64.120  69.540  1.00  0.00            
ATOM   2703  HB1 PHE   177      50.930  63.190  69.770  1.00  0.00            
ATOM   2704  HB2 PHE   177      52.460  63.990  69.950  1.00  0.00            
ATOM   2705  CG  PHE   177      51.560  64.280  68.050  1.00  0.00            
ATOM   2706  CD1 PHE   177      52.760  64.770  67.520  1.00  0.00            
ATOM   2707  HD1 PHE   177      53.490  65.030  68.270  1.00  0.00            
ATOM   2708  CE1 PHE   177      52.940  64.810  66.130  1.00  0.00            
ATOM   2709  HE1 PHE   177      53.810  65.290  65.720  1.00  0.00            
ATOM   2710  CZ  PHE   177      51.850  64.500  65.290  1.00  0.00            
ATOM   2711  HZ  PHE   177      51.970  64.740  64.240  1.00  0.00            
ATOM   2712  CE2 PHE   177      50.640  64.070  65.820  1.00  0.00            
ATOM   2713  HE2 PHE   177      49.780  63.900  65.190  1.00  0.00            
ATOM   2714  CD2 PHE   177      50.500  63.930  67.200  1.00  0.00            
ATOM   2715  HD2 PHE   177      49.520  63.650  67.580  1.00  0.00            
ATOM   2716  C   PHE   177      49.330  65.430  69.840  1.00  0.00            
ATOM   2717  O   PHE   177      48.940  66.310  69.070  1.00  0.00            
ATOM   2718  N   ASN   178      48.450  64.560  70.350  1.00  0.00            
ATOM   2719  H   ASN   178      48.880  63.840  70.900  1.00  0.00            
ATOM   2720  CA  ASN   178      47.070  64.320  69.950  1.00  0.00            
ATOM   2721  HA  ASN   178      47.130  64.310  68.860  1.00  0.00            
ATOM   2722  CB  ASN   178      46.700  62.910  70.380  1.00  0.00            
ATOM   2723  HB1 ASN   178      45.630  62.810  70.260  1.00  0.00            
ATOM   2724  HB2 ASN   178      46.880  62.760  71.440  1.00  0.00            
ATOM   2725  CG  ASN   178      47.310  61.830  69.490  1.00  0.00            
ATOM   2726  OD1 ASN   178      47.910  62.040  68.430  1.00  0.00            
ATOM   2727  ND2 ASN   178      47.020  60.570  69.770  1.00  0.00            
ATOM   2728 1HD2 ASN   178      46.580  60.330  70.640  1.00  0.00            
ATOM   2729 2HD2 ASN   178      47.380  59.920  69.090  1.00  0.00            
ATOM   2730  C   ASN   178      46.060  65.360  70.410  1.00  0.00            
ATOM   2731  O   ASN   178      44.950  65.420  69.870  1.00  0.00            
ATOM   2732  N   GLN   179      46.450  66.120  71.430  1.00  0.00            
ATOM   2733  H   GLN   179      47.270  65.810  71.930  1.00  0.00            
ATOM   2734  CA  GLN   179      45.750  67.330  71.800  1.00  0.00            
ATOM   2735  HA  GLN   179      44.720  67.060  72.060  1.00  0.00            
ATOM   2736  CB  GLN   179      46.450  67.860  73.060  1.00  0.00            
ATOM   2737  HB1 GLN   179      47.390  68.260  72.700  1.00  0.00            
ATOM   2738  HB2 GLN   179      46.600  67.090  73.810  1.00  0.00            
ATOM   2739  CG  GLN   179      45.730  69.090  73.600  1.00  0.00            
ATOM   2740  HG1 GLN   179      45.920  69.960  72.970  1.00  0.00            
ATOM   2741  HG2 GLN   179      46.240  69.340  74.530  1.00  0.00            
ATOM   2742  CD  GLN   179      44.250  68.940  73.910  1.00  0.00            
ATOM   2743  OE1 GLN   179      43.750  67.830  74.060  1.00  0.00            
ATOM   2744  NE2 GLN   179      43.480  70.030  73.940  1.00  0.00            
ATOM   2745 1HE2 GLN   179      43.850  70.960  73.780  1.00  0.00            
ATOM   2746 2HE2 GLN   179      42.540  69.940  74.280  1.00  0.00            
ATOM   2747  C   GLN   179      45.640  68.410  70.740  1.00  0.00            
ATOM   2748  O   GLN   179      44.630  69.110  70.700  1.00  0.00            
ATOM   2749  N   ILE   180      46.610  68.640  69.850  1.00  0.00            
ATOM   2750  H   ILE   180      47.480  68.130  69.920  1.00  0.00            
ATOM   2751  CA  ILE   180      46.650  69.730  68.910  1.00  0.00            
ATOM   2752  HA  ILE   180      45.600  69.970  68.760  1.00  0.00            
ATOM   2753  CB  ILE   180      47.290  70.970  69.520  1.00  0.00            
ATOM   2754  HB  ILE   180      46.770  71.150  70.460  1.00  0.00            
ATOM   2755  CG2 ILE   180      48.770  70.750  69.800  1.00  0.00            
ATOM   2756 1HG2 ILE   180      49.010  69.890  70.430  1.00  0.00            
ATOM   2757 2HG2 ILE   180      49.360  70.610  68.900  1.00  0.00            
ATOM   2758 3HG2 ILE   180      49.130  71.610  70.370  1.00  0.00            
ATOM   2759  CG1 ILE   180      47.160  72.180  68.600  1.00  0.00            
ATOM   2760 1HG1 ILE   180      47.710  72.030  67.670  1.00  0.00            
ATOM   2761 2HG1 ILE   180      47.560  73.070  69.100  1.00  0.00            
ATOM   2762  CD  ILE   180      45.690  72.450  68.290  1.00  0.00            
ATOM   2763  HD1 ILE   180      45.040  72.620  69.150  1.00  0.00            
ATOM   2764  HD2 ILE   180      45.720  73.400  67.760  1.00  0.00            
ATOM   2765  HD3 ILE   180      45.170  71.770  67.630  1.00  0.00            
ATOM   2766  C   ILE   180      47.200  69.440  67.530  1.00  0.00            
ATOM   2767  O   ILE   180      46.670  69.810  66.480  1.00  0.00            
ATOM   2768  N   HIS   181      48.290  68.660  67.430  1.00  0.00            
ATOM   2769  H   HIS   181      48.860  68.490  68.230  1.00  0.00            
ATOM   2770  CA  HIS   181      48.860  68.290  66.150  1.00  0.00            
ATOM   2771  HA  HIS   181      48.760  69.060  65.390  1.00  0.00            
ATOM   2772  CB  HIS   181      50.340  67.990  66.370  1.00  0.00            
ATOM   2773  HB1 HIS   181      50.630  67.540  65.410  1.00  0.00            
ATOM   2774  HB2 HIS   181      50.500  67.230  67.140  1.00  0.00            
ATOM   2775  CG  HIS   181      51.240  69.160  66.530  1.00  0.00            
ATOM   2776  ND1 HIS   181      52.560  69.260  66.960  1.00  0.00            
ATOM   2777  HD1 HIS   181      53.110  68.460  67.250  1.00  0.00            
ATOM   2778  CE1 HIS   181      53.150  70.420  66.620  1.00  0.00            
ATOM   2779  HE1 HIS   181      54.030  70.860  67.060  1.00  0.00            
ATOM   2780  NE2 HIS   181      52.170  71.160  66.060  1.00  0.00            
ATOM   2781  HE2 HIS   181      52.270  72.140  65.830  1.00  0.00            
ATOM   2782  CD2 HIS   181      50.990  70.430  66.040  1.00  0.00            
ATOM   2783  HD2 HIS   181      50.100  70.810  65.590  1.00  0.00            
ATOM   2784  C   HIS   181      48.190  67.080  65.510  1.00  0.00            
ATOM   2785  O   HIS   181      48.550  66.660  64.400  1.00  0.00            
ATOM   2786  N   ARG   182      47.270  66.440  66.230  1.00  0.00            
ATOM   2787  H   ARG   182      47.070  66.780  67.160  1.00  0.00            
ATOM   2788  CA  ARG   182      46.310  65.560  65.600  1.00  0.00            
ATOM   2789  HA  ARG   182      46.350  65.710  64.530  1.00  0.00            
ATOM   2790  CB  ARG   182      46.710  64.100  65.800  1.00  0.00            
ATOM   2791  HB1 ARG   182      46.710  63.840  66.860  1.00  0.00            
ATOM   2792  HB2 ARG   182      47.750  63.910  65.550  1.00  0.00            
ATOM   2793  CG  ARG   182      45.880  63.030  65.100  1.00  0.00            
ATOM   2794  HG1 ARG   182      44.850  63.080  65.480  1.00  0.00            
ATOM   2795  HG2 ARG   182      46.290  62.130  65.540  1.00  0.00            
ATOM   2796  CD  ARG   182      45.920  63.060  63.570  1.00  0.00            
ATOM   2797  HD1 ARG   182      46.980  63.200  63.360  1.00  0.00            
ATOM   2798  HD2 ARG   182      45.360  63.940  63.270  1.00  0.00            
ATOM   2799  NE  ARG   182      45.300  61.880  62.970  1.00  0.00            
ATOM   2800  HE  ARG   182      44.390  61.570  63.290  1.00  0.00            
ATOM   2801  CZ  ARG   182      45.690  61.120  61.940  1.00  0.00            
ATOM   2802  NH1 ARG   182      46.680  61.420  61.100  1.00  0.00            
ATOM   2803 1HH1 ARG   182      47.240  62.230  61.340  1.00  0.00            
ATOM   2804 2HH1 ARG   182      46.940  60.870  60.290  1.00  0.00            
ATOM   2805  NH2 ARG   182      45.100  59.950  61.640  1.00  0.00            
ATOM   2806 1HH2 ARG   182      44.360  59.620  62.240  1.00  0.00            
ATOM   2807 2HH2 ARG   182      45.570  59.340  60.980  1.00  0.00            
ATOM   2808  C   ARG   182      44.890  65.950  66.000  1.00  0.00            
ATOM   2809  O   ARG   182      44.080  65.100  66.330  1.00  0.00            
ATOM   2810  N   TYR   183      44.640  67.270  65.980  1.00  0.00            
ATOM   2811  H   TYR   183      45.250  67.970  65.590  1.00  0.00            
ATOM   2812  CA  TYR   183      43.260  67.700  66.180  1.00  0.00            
ATOM   2813  HA  TYR   183      42.550  66.930  65.890  1.00  0.00            
ATOM   2814  CB  TYR   183      43.010  68.100  67.620  1.00  0.00            
ATOM   2815  HB1 TYR   183      43.330  69.120  67.780  1.00  0.00            
ATOM   2816  HB2 TYR   183      43.550  67.520  68.370  1.00  0.00            
ATOM   2817  CG  TYR   183      41.530  68.070  67.950  1.00  0.00            
ATOM   2818  CD1 TYR   183      40.900  66.810  67.950  1.00  0.00            
ATOM   2819  HD1 TYR   183      41.400  65.880  67.750  1.00  0.00            
ATOM   2820  CE1 TYR   183      39.550  66.750  68.330  1.00  0.00            
ATOM   2821  HE1 TYR   183      39.060  65.790  68.460  1.00  0.00            
ATOM   2822  CZ  TYR   183      38.820  67.890  68.690  1.00  0.00            
ATOM   2823  OH  TYR   183      37.500  67.800  69.000  1.00  0.00            
ATOM   2824  HH  TYR   183      37.010  68.570  69.250  1.00  0.00            
ATOM   2825  CE2 TYR   183      39.420  69.140  68.440  1.00  0.00            
ATOM   2826  HE2 TYR   183      38.900  70.080  68.630  1.00  0.00            
ATOM   2827  CD2 TYR   183      40.760  69.230  68.070  1.00  0.00            
ATOM   2828  HD2 TYR   183      41.150  70.230  67.940  1.00  0.00            
ATOM   2829  C   TYR   183      43.030  68.910  65.300  1.00  0.00            
ATOM   2830  O   TYR   183      43.960  69.440  64.700  1.00  0.00            
ATOM   2831  N   SER   184      41.770  69.350  65.200  1.00  0.00            
ATOM   2832  H   SER   184      41.010  68.820  65.630  1.00  0.00            
ATOM   2833  CA  SER   184      41.370  70.300  64.190  1.00  0.00            
ATOM   2834  HA  SER   184      41.750  69.970  63.230  1.00  0.00            
ATOM   2835  CB  SER   184      39.850  70.260  64.250  1.00  0.00            
ATOM   2836  HB1 SER   184      39.420  70.850  63.440  1.00  0.00            
ATOM   2837  HB2 SER   184      39.480  70.490  65.260  1.00  0.00            
ATOM   2838  OG  SER   184      39.400  68.960  63.970  1.00  0.00            
ATOM   2839  HG  SER   184      38.440  68.970  63.930  1.00  0.00            
ATOM   2840  C   SER   184      41.840  71.730  64.500  1.00  0.00            
ATOM   2841  O   SER   184      41.820  72.160  65.650  1.00  0.00            
ATOM   2842  N   LYS   185      42.130  72.540  63.490  1.00  0.00            
ATOM   2843  H   LYS   185      41.860  72.150  62.600  1.00  0.00            
ATOM   2844  CA  LYS   185      42.700  73.870  63.640  1.00  0.00            
ATOM   2845  HA  LYS   185      43.570  73.840  64.290  1.00  0.00            
ATOM   2846  CB  LYS   185      43.160  74.400  62.290  1.00  0.00            
ATOM   2847  HB1 LYS   185      42.310  74.380  61.590  1.00  0.00            
ATOM   2848  HB2 LYS   185      43.980  73.800  61.910  1.00  0.00            
ATOM   2849  CG  LYS   185      43.740  75.810  62.370  1.00  0.00            
ATOM   2850  HG1 LYS   185      44.720  75.750  62.820  1.00  0.00            
ATOM   2851  HG2 LYS   185      43.110  76.510  62.950  1.00  0.00            
ATOM   2852  CD  LYS   185      43.820  76.550  61.040  1.00  0.00            
ATOM   2853  HD1 LYS   185      42.800  76.550  60.620  1.00  0.00            
ATOM   2854  HD2 LYS   185      44.480  75.940  60.420  1.00  0.00            
ATOM   2855  CE  LYS   185      44.370  77.960  61.150  1.00  0.00            
ATOM   2856  HE1 LYS   185      44.350  78.370  60.140  1.00  0.00            
ATOM   2857  HE2 LYS   185      45.380  77.940  61.560  1.00  0.00            
ATOM   2858  NZ  LYS   185      43.550  78.790  62.060  1.00  0.00            
ATOM   2859  HZ1 LYS   185      43.700  78.330  62.950  1.00  0.00            
ATOM   2860  HZ2 LYS   185      44.040  79.660  62.250  1.00  0.00            
ATOM   2861  HZ3 LYS   185      42.560  78.840  61.900  1.00  0.00            
ATOM   2862  C   LYS   185      41.790  74.880  64.330  1.00  0.00            
ATOM   2863  O   LYS   185      40.660  75.110  63.920  1.00  0.00            
ATOM   2864  N   GLU   186      42.370  75.550  65.330  1.00  0.00            
ATOM   2865  H   GLU   186      43.330  75.280  65.470  1.00  0.00            
ATOM   2866  CA  GLU   186      41.790  76.690  66.010  1.00  0.00            
ATOM   2867  HA  GLU   186      40.730  76.510  66.100  1.00  0.00            
ATOM   2868  CB  GLU   186      42.190  76.580  67.490  1.00  0.00            
ATOM   2869  HB1 GLU   186      43.270  76.710  67.470  1.00  0.00            
ATOM   2870  HB2 GLU   186      41.970  75.590  67.880  1.00  0.00            
ATOM   2871  CG  GLU   186      41.660  77.710  68.360  1.00  0.00            
ATOM   2872  HG1 GLU   186      40.580  77.710  68.310  1.00  0.00            
ATOM   2873  HG2 GLU   186      41.840  78.710  67.940  1.00  0.00            
ATOM   2874  CD  GLU   186      42.110  77.630  69.810  1.00  0.00            
ATOM   2875  OE1 GLU   186      41.210  77.890  70.640  1.00  0.00            
ATOM   2876  OE2 GLU   186      43.280  77.280  70.080  1.00  0.00            
ATOM   2877  C   GLU   186      41.930  78.030  65.310  1.00  0.00            
ATOM   2878  O   GLU   186      43.010  78.400  64.870  1.00  0.00            
ATOM   2879  N   SER   187      40.840  78.790  65.380  1.00  0.00            
ATOM   2880  H   SER   187      39.980  78.400  65.750  1.00  0.00            
ATOM   2881  CA  SER   187      40.860  80.200  65.020  1.00  0.00            
ATOM   2882  HA  SER   187      41.470  80.270  64.120  1.00  0.00            
ATOM   2883  CB  SER   187      39.410  80.520  64.710  1.00  0.00            
ATOM   2884  HB1 SER   187      39.220  81.560  64.480  1.00  0.00            
ATOM   2885  HB2 SER   187      38.770  80.100  65.500  1.00  0.00            
ATOM   2886  OG  SER   187      39.090  79.700  63.610  1.00  0.00            
ATOM   2887  HG  SER   187      38.210  80.010  63.340  1.00  0.00            
ATOM   2888  C   SER   187      41.380  81.160  66.080  1.00  0.00            
ATOM   2889  O   SER   187      40.720  81.960  66.750  1.00  0.00            
ATOM   2890  N   PHE   188      42.650  81.000  66.460  1.00  0.00            
ATOM   2891  H   PHE   188      43.130  80.280  65.930  1.00  0.00            
ATOM   2892  CA  PHE   188      43.350  81.760  67.460  1.00  0.00            
ATOM   2893  HA  PHE   188      42.700  82.000  68.290  1.00  0.00            
ATOM   2894  CB  PHE   188      44.410  80.900  68.170  1.00  0.00            
ATOM   2895  HB1 PHE   188      43.960  80.000  68.570  1.00  0.00            
ATOM   2896  HB2 PHE   188      44.800  81.410  69.050  1.00  0.00            
ATOM   2897  CG  PHE   188      45.600  80.480  67.340  1.00  0.00            
ATOM   2898  CD1 PHE   188      45.560  79.200  66.760  1.00  0.00            
ATOM   2899  HD1 PHE   188      44.720  78.560  66.950  1.00  0.00            
ATOM   2900  CE1 PHE   188      46.590  78.710  65.970  1.00  0.00            
ATOM   2901  HE1 PHE   188      46.540  77.770  65.450  1.00  0.00            
ATOM   2902  CZ  PHE   188      47.750  79.510  65.830  1.00  0.00            
ATOM   2903  HZ  PHE   188      48.530  79.250  65.150  1.00  0.00            
ATOM   2904  CE2 PHE   188      47.810  80.770  66.460  1.00  0.00            
ATOM   2905  HE2 PHE   188      48.720  81.350  66.410  1.00  0.00            
ATOM   2906  CD2 PHE   188      46.680  81.330  67.050  1.00  0.00            
ATOM   2907  HD2 PHE   188      46.780  82.330  67.430  1.00  0.00            
ATOM   2908  C   PHE   188      43.850  83.130  67.020  1.00  0.00            
ATOM   2909  O   PHE   188      44.370  83.310  65.910  1.00  0.00            
ATOM   2910  N   ASN   189      43.890  84.120  67.910  1.00  0.00            
ATOM   2911  H   ASN   189      43.510  83.900  68.810  1.00  0.00            
ATOM   2912  CA  ASN   189      44.660  85.350  67.800  1.00  0.00            
ATOM   2913  HA  ASN   189      44.800  85.640  66.760  1.00  0.00            
ATOM   2914  CB  ASN   189      43.840  86.470  68.430  1.00  0.00            
ATOM   2915  HB1 ASN   189      43.580  86.280  69.460  1.00  0.00            
ATOM   2916  HB2 ASN   189      42.920  86.470  67.840  1.00  0.00            
ATOM   2917  CG  ASN   189      44.510  87.830  68.380  1.00  0.00            
ATOM   2918  OD1 ASN   189      44.850  88.290  67.290  1.00  0.00            
ATOM   2919  ND2 ASN   189      44.840  88.490  69.490  1.00  0.00            
ATOM   2920 1HD2 ASN   189      44.620  88.110  70.400  1.00  0.00            
ATOM   2921 2HD2 ASN   189      45.580  89.160  69.340  1.00  0.00            
ATOM   2922  C   ASN   189      46.060  85.300  68.420  1.00  0.00            
ATOM   2923  O   ASN   189      46.310  84.560  69.360  1.00  0.00            
ATOM   2924  N   SER   190      46.970  86.160  67.950  1.00  0.00            
ATOM   2925  H   SER   190      46.700  86.750  67.180  1.00  0.00            
ATOM   2926  CA  SER   190      48.400  86.060  68.220  1.00  0.00            
ATOM   2927  HA  SER   190      48.550  85.570  69.180  1.00  0.00            
ATOM   2928  CB  SER   190      48.950  85.170  67.110  1.00  0.00            
ATOM   2929  HB1 SER   190      48.850  85.700  66.160  1.00  0.00            
ATOM   2930  HB2 SER   190      48.320  84.290  67.040  1.00  0.00            
ATOM   2931  OG  SER   190      50.270  84.750  67.360  1.00  0.00            
ATOM   2932  HG  SER   190      50.400  84.350  68.220  1.00  0.00            
ATOM   2933  C   SER   190      49.150  87.380  68.240  1.00  0.00            
ATOM   2934  O   SER   190      48.690  88.400  67.730  1.00  0.00            
ATOM   2935  N   GLU   191      50.290  87.420  68.920  1.00  0.00            
ATOM   2936  H   GLU   191      50.500  86.630  69.520  1.00  0.00            
ATOM   2937  CA  GLU   191      51.240  88.480  69.180  1.00  0.00            
ATOM   2938  HA  GLU   191      51.070  89.310  68.490  1.00  0.00            
ATOM   2939  CB  GLU   191      51.150  88.960  70.630  1.00  0.00            
ATOM   2940  HB1 GLU   191      51.980  89.560  70.980  1.00  0.00            
ATOM   2941  HB2 GLU   191      51.190  88.050  71.220  1.00  0.00            
ATOM   2942  CG  GLU   191      49.890  89.820  70.770  1.00  0.00            
ATOM   2943  HG1 GLU   191      49.040  89.270  70.380  1.00  0.00            
ATOM   2944  HG2 GLU   191      49.980  90.760  70.220  1.00  0.00            
ATOM   2945  CD  GLU   191      49.750  90.190  72.240  1.00  0.00            
ATOM   2946  OE1 GLU   191      48.740  89.800  72.860  1.00  0.00            
ATOM   2947  OE2 GLU   191      50.670  90.770  72.850  1.00  0.00            
ATOM   2948  C   GLU   191      52.610  87.990  68.730  1.00  0.00            
ATOM   2949  O   GLU   191      53.610  88.560  69.140  1.00  0.00            
ATOM   2950  N   ASN   192      52.720  86.900  67.960  1.00  0.00            
ATOM   2951  H   ASN   192      51.870  86.380  67.730  1.00  0.00            
ATOM   2952  CA  ASN   192      53.910  86.340  67.360  1.00  0.00            
ATOM   2953  HA  ASN   192      54.670  87.120  67.350  1.00  0.00            
ATOM   2954  CB  ASN   192      54.450  85.210  68.230  1.00  0.00            
ATOM   2955  HB1 ASN   192      53.710  84.440  68.410  1.00  0.00            
ATOM   2956  HB2 ASN   192      54.670  85.580  69.230  1.00  0.00            
ATOM   2957  CG  ASN   192      55.660  84.560  67.570  1.00  0.00            
ATOM   2958  OD1 ASN   192      56.140  84.930  66.510  1.00  0.00            
ATOM   2959  ND2 ASN   192      56.280  83.560  68.220  1.00  0.00            
ATOM   2960 1HD2 ASN   192      55.850  83.240  69.080  1.00  0.00            
ATOM   2961 2HD2 ASN   192      57.000  83.070  67.720  1.00  0.00            
ATOM   2962  C   ASN   192      53.530  85.800  66.000  1.00  0.00            
ATOM   2963  O   ASN   192      53.090  84.660  65.850  1.00  0.00            
ATOM   2964  N   SER   193      53.650  86.650  64.980  1.00  0.00            
ATOM   2965  H   SER   193      54.240  87.450  65.190  1.00  0.00            
ATOM   2966  CA  SER   193      53.460  86.220  63.610  1.00  0.00            
ATOM   2967  HA  SER   193      52.620  85.570  63.400  1.00  0.00            
ATOM   2968  CB  SER   193      53.110  87.440  62.760  1.00  0.00            
ATOM   2969  HB1 SER   193      52.050  87.620  62.970  1.00  0.00            
ATOM   2970  HB2 SER   193      53.230  87.150  61.720  1.00  0.00            
ATOM   2971  OG  SER   193      53.940  88.530  63.070  1.00  0.00            
ATOM   2972  HG  SER   193      53.730  88.870  63.950  1.00  0.00            
ATOM   2973  C   SER   193      54.630  85.550  62.890  1.00  0.00            
ATOM   2974  O   SER   193      54.360  84.740  62.000  1.00  0.00            
ATOM   2975  N   LEU   194      55.830  85.640  63.450  1.00  0.00            
ATOM   2976  H   LEU   194      55.940  86.100  64.350  1.00  0.00            
ATOM   2977  CA  LEU   194      57.010  85.050  62.850  1.00  0.00            
ATOM   2978  HA  LEU   194      57.070  85.230  61.770  1.00  0.00            
ATOM   2979  CB  LEU   194      58.290  85.630  63.440  1.00  0.00            
ATOM   2980  HB1 LEU   194      59.060  85.090  62.890  1.00  0.00            
ATOM   2981  HB2 LEU   194      58.430  85.380  64.500  1.00  0.00            
ATOM   2982  CG  LEU   194      58.550  87.120  63.230  1.00  0.00            
ATOM   2983  HG  LEU   194      58.270  87.360  62.200  1.00  0.00            
ATOM   2984  CD1 LEU   194      57.830  88.130  64.130  1.00  0.00            
ATOM   2985 1HD1 LEU   194      58.290  88.110  65.120  1.00  0.00            
ATOM   2986 2HD1 LEU   194      57.910  89.170  63.850  1.00  0.00            
ATOM   2987 3HD1 LEU   194      56.770  87.850  64.140  1.00  0.00            
ATOM   2988  CD2 LEU   194      60.040  87.350  63.380  1.00  0.00            
ATOM   2989 1HD2 LEU   194      60.390  87.310  64.420  1.00  0.00            
ATOM   2990 2HD2 LEU   194      60.530  86.680  62.670  1.00  0.00            
ATOM   2991 3HD2 LEU   194      60.240  88.370  63.060  1.00  0.00            
ATOM   2992  C   LEU   194      56.960  83.530  62.890  1.00  0.00            
ATOM   2993  O   LEU   194      57.720  82.960  62.120  1.00  0.00            
ATOM   2994  N   PHE   195      56.150  82.940  63.770  1.00  0.00            
ATOM   2995  H   PHE   195      55.590  83.640  64.260  1.00  0.00            
ATOM   2996  CA  PHE   195      55.730  81.560  63.800  1.00  0.00            
ATOM   2997  HA  PHE   195      56.470  80.960  64.320  1.00  0.00            
ATOM   2998  CB  PHE   195      54.470  81.530  64.670  1.00  0.00            
ATOM   2999  HB1 PHE   195      53.610  81.930  64.140  1.00  0.00            
ATOM   3000  HB2 PHE   195      54.560  82.130  65.570  1.00  0.00            
ATOM   3001  CG  PHE   195      54.050  80.150  65.120  1.00  0.00            
ATOM   3002  CD1 PHE   195      54.430  79.710  66.400  1.00  0.00            
ATOM   3003  HD1 PHE   195      55.020  80.290  67.090  1.00  0.00            
ATOM   3004  CE1 PHE   195      54.320  78.350  66.730  1.00  0.00            
ATOM   3005  HE1 PHE   195      54.760  77.940  67.630  1.00  0.00            
ATOM   3006  CZ  PHE   195      53.520  77.510  65.950  1.00  0.00            
ATOM   3007  HZ  PHE   195      53.380  76.490  66.270  1.00  0.00            
ATOM   3008  CE2 PHE   195      52.920  78.010  64.790  1.00  0.00            
ATOM   3009  HE2 PHE   195      52.380  77.300  64.180  1.00  0.00            
ATOM   3010  CD2 PHE   195      53.290  79.280  64.320  1.00  0.00            
ATOM   3011  HD2 PHE   195      52.950  79.660  63.370  1.00  0.00            
ATOM   3012  C   PHE   195      55.430  80.970  62.430  1.00  0.00            
ATOM   3013  O   PHE   195      55.730  79.800  62.210  1.00  0.00            
ATOM   3014  N   LYS   196      55.050  81.740  61.410  1.00  0.00            
ATOM   3015  H   LYS   196      54.760  82.680  61.670  1.00  0.00            
ATOM   3016  CA  LYS   196      54.880  81.270  60.050  1.00  0.00            
ATOM   3017  HA  LYS   196      54.030  80.580  60.060  1.00  0.00            
ATOM   3018  CB  LYS   196      54.360  82.350  59.100  1.00  0.00            
ATOM   3019  HB1 LYS   196      53.470  82.770  59.570  1.00  0.00            
ATOM   3020  HB2 LYS   196      54.090  81.820  58.180  1.00  0.00            
ATOM   3021  CG  LYS   196      55.410  83.390  58.680  1.00  0.00            
ATOM   3022  HG1 LYS   196      56.240  82.920  58.170  1.00  0.00            
ATOM   3023  HG2 LYS   196      55.880  83.820  59.560  1.00  0.00            
ATOM   3024  CD  LYS   196      54.730  84.540  57.940  1.00  0.00            
ATOM   3025  HD1 LYS   196      54.280  84.020  57.090  1.00  0.00            
ATOM   3026  HD2 LYS   196      55.470  85.310  57.690  1.00  0.00            
ATOM   3027  CE  LYS   196      53.840  85.310  58.890  1.00  0.00            
ATOM   3028  HE1 LYS   196      54.480  85.710  59.670  1.00  0.00            
ATOM   3029  HE2 LYS   196      53.090  84.680  59.360  1.00  0.00            
ATOM   3030  NZ  LYS   196      53.090  86.350  58.160  1.00  0.00            
ATOM   3031  HZ1 LYS   196      52.460  86.820  58.800  1.00  0.00            
ATOM   3032  HZ2 LYS   196      53.620  87.040  57.650  1.00  0.00            
ATOM   3033  HZ3 LYS   196      52.480  85.930  57.460  1.00  0.00            
ATOM   3034  C   LYS   196      56.120  80.650  59.440  1.00  0.00            
ATOM   3035  O   LYS   196      56.010  79.810  58.560  1.00  0.00            
ATOM   3036  N   TYR   197      57.300  81.080  59.890  1.00  0.00            
ATOM   3037  H   TYR   197      57.280  81.850  60.550  1.00  0.00            
ATOM   3038  CA  TYR   197      58.600  80.670  59.430  1.00  0.00            
ATOM   3039  HA  TYR   197      58.480  80.470  58.360  1.00  0.00            
ATOM   3040  CB  TYR   197      59.730  81.690  59.460  1.00  0.00            
ATOM   3041  HB1 TYR   197      60.520  81.160  58.940  1.00  0.00            
ATOM   3042  HB2 TYR   197      59.960  81.700  60.520  1.00  0.00            
ATOM   3043  CG  TYR   197      59.420  83.080  58.950  1.00  0.00            
ATOM   3044  CD1 TYR   197      59.690  84.160  59.790  1.00  0.00            
ATOM   3045  HD1 TYR   197      60.180  83.930  60.720  1.00  0.00            
ATOM   3046  CE1 TYR   197      59.310  85.450  59.360  1.00  0.00            
ATOM   3047  HE1 TYR   197      59.500  86.310  59.960  1.00  0.00            
ATOM   3048  CZ  TYR   197      58.830  85.630  58.050  1.00  0.00            
ATOM   3049  OH  TYR   197      58.570  86.910  57.650  1.00  0.00            
ATOM   3050  HH  TYR   197      58.540  86.840  56.690  1.00  0.00            
ATOM   3051  CE2 TYR   197      58.710  84.560  57.150  1.00  0.00            
ATOM   3052  HE2 TYR   197      58.460  84.680  56.100  1.00  0.00            
ATOM   3053  CD2 TYR   197      58.940  83.270  57.650  1.00  0.00            
ATOM   3054  HD2 TYR   197      58.720  82.400  57.050  1.00  0.00            
ATOM   3055  C   TYR   197      59.020  79.280  59.910  1.00  0.00            
ATOM   3056  O   TYR   197      60.070  78.790  59.480  1.00  0.00            
ATOM   3057  N   LEU   198      58.250  78.730  60.850  1.00  0.00            
ATOM   3058  H   LEU   198      57.510  79.250  61.290  1.00  0.00            
ATOM   3059  CA  LEU   198      58.570  77.400  61.300  1.00  0.00            
ATOM   3060  HA  LEU   198      59.600  77.450  61.670  1.00  0.00            
ATOM   3061  CB  LEU   198      57.760  77.170  62.580  1.00  0.00            
ATOM   3062  HB1 LEU   198      57.750  76.110  62.780  1.00  0.00            
ATOM   3063  HB2 LEU   198      56.720  77.420  62.360  1.00  0.00            
ATOM   3064  CG  LEU   198      58.090  77.990  63.820  1.00  0.00            
ATOM   3065  HG  LEU   198      58.220  79.020  63.490  1.00  0.00            
ATOM   3066  CD1 LEU   198      57.040  77.920  64.920  1.00  0.00            
ATOM   3067 1HD1 LEU   198      57.370  78.590  65.730  1.00  0.00            
ATOM   3068 2HD1 LEU   198      56.090  78.240  64.490  1.00  0.00            
ATOM   3069 3HD1 LEU   198      56.860  76.910  65.250  1.00  0.00            
ATOM   3070  CD2 LEU   198      59.440  77.500  64.330  1.00  0.00            
ATOM   3071 1HD2 LEU   198      60.230  77.630  63.580  1.00  0.00            
ATOM   3072 2HD2 LEU   198      59.820  78.150  65.130  1.00  0.00            
ATOM   3073 3HD2 LEU   198      59.350  76.460  64.660  1.00  0.00            
ATOM   3074  C   LEU   198      58.450  76.240  60.320  1.00  0.00            
ATOM   3075  O   LEU   198      57.350  75.830  59.950  1.00  0.00            
ATOM   3076  N   GLN   199      59.600  75.640  60.020  1.00  0.00            
ATOM   3077  H   GLN   199      60.460  76.170  60.090  1.00  0.00            
ATOM   3078  CA  GLN   199      59.690  74.400  59.270  1.00  0.00            
ATOM   3079  HA  GLN   199      59.000  74.450  58.420  1.00  0.00            
ATOM   3080  CB  GLN   199      61.000  74.420  58.490  1.00  0.00            
ATOM   3081  HB1 GLN   199      60.960  73.610  57.760  1.00  0.00            
ATOM   3082  HB2 GLN   199      61.750  74.140  59.230  1.00  0.00            
ATOM   3083  CG  GLN   199      61.390  75.670  57.720  1.00  0.00            
ATOM   3084  HG1 GLN   199      62.330  75.430  57.220  1.00  0.00            
ATOM   3085  HG2 GLN   199      61.520  76.510  58.400  1.00  0.00            
ATOM   3086  CD  GLN   199      60.290  76.170  56.790  1.00  0.00            
ATOM   3087  OE1 GLN   199      59.960  75.630  55.740  1.00  0.00            
ATOM   3088  NE2 GLN   199      59.550  77.180  57.250  1.00  0.00            
ATOM   3089 1HE2 GLN   199      59.760  77.550  58.170  1.00  0.00            
ATOM   3090 2HE2 GLN   199      58.830  77.560  56.650  1.00  0.00            
ATOM   3091  C   GLN   199      59.550  73.110  60.060  1.00  0.00            
ATOM   3092  O   GLN   199      58.780  72.240  59.660  1.00  0.00            
ATOM   3093  N   LEU   200      60.190  72.960  61.210  1.00  0.00            
ATOM   3094  H   LEU   200      60.890  73.630  61.490  1.00  0.00            
ATOM   3095  CA  LEU   200      60.310  71.700  61.930  1.00  0.00            
ATOM   3096  HA  LEU   200      59.670  70.960  61.420  1.00  0.00            
ATOM   3097  CB  LEU   200      61.750  71.190  61.830  1.00  0.00            
ATOM   3098  HB1 LEU   200      61.790  70.210  62.310  1.00  0.00            
ATOM   3099  HB2 LEU   200      62.360  71.910  62.380  1.00  0.00            
ATOM   3100  CG  LEU   200      62.190  70.980  60.390  1.00  0.00            
ATOM   3101  HG  LEU   200      62.300  71.870  59.770  1.00  0.00            
ATOM   3102  CD1 LEU   200      63.630  70.520  60.580  1.00  0.00            
ATOM   3103 1HD1 LEU   200      64.210  71.420  60.770  1.00  0.00            
ATOM   3104 2HD1 LEU   200      63.740  69.690  61.270  1.00  0.00            
ATOM   3105 3HD1 LEU   200      63.960  70.250  59.560  1.00  0.00            
ATOM   3106  CD2 LEU   200      61.450  69.860  59.650  1.00  0.00            
ATOM   3107 1HD2 LEU   200      60.450  70.130  59.330  1.00  0.00            
ATOM   3108 2HD2 LEU   200      61.930  69.790  58.670  1.00  0.00            
ATOM   3109 3HD2 LEU   200      61.420  68.930  60.210  1.00  0.00            
ATOM   3110  C   LEU   200      59.960  71.810  63.410  1.00  0.00            
ATOM   3111  O   LEU   200      60.060  72.910  63.960  1.00  0.00            
ATOM   3112  N   PHE   201      59.510  70.650  63.860  1.00  0.00            
ATOM   3113  H   PHE   201      59.450  69.840  63.260  1.00  0.00            
ATOM   3114  CA  PHE   201      59.110  70.430  65.250  1.00  0.00            
ATOM   3115  HA  PHE   201      59.340  71.390  65.710  1.00  0.00            
ATOM   3116  CB  PHE   201      57.590  70.200  65.250  1.00  0.00            
ATOM   3117  HB1 PHE   201      57.290  69.820  66.230  1.00  0.00            
ATOM   3118  HB2 PHE   201      57.380  69.450  64.490  1.00  0.00            
ATOM   3119  CG  PHE   201      56.720  71.400  65.020  1.00  0.00            
ATOM   3120  CD1 PHE   201      56.820  72.570  65.810  1.00  0.00            
ATOM   3121  HD1 PHE   201      57.470  72.680  66.660  1.00  0.00            
ATOM   3122  CE1 PHE   201      55.950  73.620  65.550  1.00  0.00            
ATOM   3123  HE1 PHE   201      55.920  74.470  66.210  1.00  0.00            
ATOM   3124  CZ  PHE   201      55.090  73.590  64.430  1.00  0.00            
ATOM   3125  HZ  PHE   201      54.520  74.470  64.180  1.00  0.00            
ATOM   3126  CE2 PHE   201      55.100  72.480  63.590  1.00  0.00            
ATOM   3127  HE2 PHE   201      54.520  72.490  62.670  1.00  0.00            
ATOM   3128  CD2 PHE   201      55.870  71.350  63.910  1.00  0.00            
ATOM   3129  HD2 PHE   201      55.770  70.490  63.280  1.00  0.00            
ATOM   3130  C   PHE   201      59.740  69.240  65.950  1.00  0.00            
ATOM   3131  O   PHE   201      60.090  68.260  65.310  1.00  0.00            
ATOM   3132  N   VAL   202      59.820  69.360  67.270  1.00  0.00            
ATOM   3133  H   VAL   202      59.460  70.200  67.710  1.00  0.00            
ATOM   3134  CA  VAL   202      60.220  68.300  68.170  1.00  0.00            
ATOM   3135  HA  VAL   202      60.170  67.330  67.680  1.00  0.00            
ATOM   3136  CB  VAL   202      61.670  68.470  68.620  1.00  0.00            
ATOM   3137  HB  VAL   202      61.690  69.330  69.290  1.00  0.00            
ATOM   3138  CG1 VAL   202      62.130  67.310  69.480  1.00  0.00            
ATOM   3139 1HG1 VAL   202      63.170  67.520  69.760  1.00  0.00            
ATOM   3140 2HG1 VAL   202      61.460  67.180  70.330  1.00  0.00            
ATOM   3141 3HG1 VAL   202      62.190  66.430  68.830  1.00  0.00            
ATOM   3142  CG2 VAL   202      62.660  68.620  67.460  1.00  0.00            
ATOM   3143 1HG2 VAL   202      62.710  69.560  66.920  1.00  0.00            
ATOM   3144 2HG2 VAL   202      63.690  68.470  67.780  1.00  0.00            
ATOM   3145 3HG2 VAL   202      62.610  67.760  66.800  1.00  0.00            
ATOM   3146  C   VAL   202      59.260  68.240  69.350  1.00  0.00            
ATOM   3147  O   VAL   202      58.870  69.300  69.850  1.00  0.00            
ATOM   3148  N   ILE   203      58.970  67.010  69.780  1.00  0.00            
ATOM   3149  H   ILE   203      59.400  66.230  69.300  1.00  0.00            
ATOM   3150  CA  ILE   203      58.380  66.780  71.080  1.00  0.00            
ATOM   3151  HA  ILE   203      58.110  67.760  71.470  1.00  0.00            
ATOM   3152  CB  ILE   203      57.070  66.000  70.910  1.00  0.00            
ATOM   3153  HB  ILE   203      56.430  66.600  70.270  1.00  0.00            
ATOM   3154  CG2 ILE   203      57.340  64.640  70.260  1.00  0.00            
ATOM   3155 1HG2 ILE   203      56.450  64.040  70.140  1.00  0.00            
ATOM   3156 2HG2 ILE   203      57.730  64.740  69.250  1.00  0.00            
ATOM   3157 3HG2 ILE   203      58.050  64.080  70.870  1.00  0.00            
ATOM   3158  CG1 ILE   203      56.210  65.850  72.160  1.00  0.00            
ATOM   3159 1HG1 ILE   203      56.790  65.590  73.030  1.00  0.00            
ATOM   3160 2HG1 ILE   203      55.410  65.150  71.900  1.00  0.00            
ATOM   3161  CD  ILE   203      55.550  67.170  72.580  1.00  0.00            
ATOM   3162  HD1 ILE   203      54.940  67.630  71.810  1.00  0.00            
ATOM   3163  HD2 ILE   203      54.830  67.060  73.400  1.00  0.00            
ATOM   3164  HD3 ILE   203      56.330  67.880  72.840  1.00  0.00            
ATOM   3165  C   ILE   203      59.420  66.190  72.020  1.00  0.00            
ATOM   3166  O   ILE   203      60.210  65.360  71.570  1.00  0.00            
ATOM   3167  N   SER   204      59.400  66.550  73.310  1.00  0.00            
ATOM   3168  H   SER   204      58.830  67.310  73.640  1.00  0.00            
ATOM   3169  CA  SER   204      60.180  65.820  74.300  1.00  0.00            
ATOM   3170  HA  SER   204      60.380  64.830  73.870  1.00  0.00            
ATOM   3171  CB  SER   204      61.550  66.460  74.480  1.00  0.00            
ATOM   3172  HB1 SER   204      61.410  67.480  74.850  1.00  0.00            
ATOM   3173  HB2 SER   204      62.040  66.390  73.520  1.00  0.00            
ATOM   3174  OG  SER   204      62.250  65.630  75.380  1.00  0.00            
ATOM   3175  HG  SER   204      62.610  64.880  74.900  1.00  0.00            
ATOM   3176  C   SER   204      59.370  65.550  75.560  1.00  0.00            
ATOM   3177  O   SER   204      58.680  66.450  76.030  1.00  0.00            
ATOM   3178  N   ASN   205      59.550  64.370  76.150  1.00  0.00            
ATOM   3179  H   ASN   205      60.090  63.720  75.610  1.00  0.00            
ATOM   3180  CA  ASN   205      59.230  64.120  77.540  1.00  0.00            
ATOM   3181  HA  ASN   205      58.830  65.080  77.870  1.00  0.00            
ATOM   3182  CB  ASN   205      58.130  63.070  77.670  1.00  0.00            
ATOM   3183  HB1 ASN   205      57.410  63.360  76.900  1.00  0.00            
ATOM   3184  HB2 ASN   205      57.620  63.230  78.610  1.00  0.00            
ATOM   3185  CG  ASN   205      58.670  61.650  77.610  1.00  0.00            
ATOM   3186  OD1 ASN   205      59.860  61.460  77.370  1.00  0.00            
ATOM   3187  ND2 ASN   205      57.730  60.710  77.680  1.00  0.00            
ATOM   3188 1HD2 ASN   205      56.800  60.850  78.070  1.00  0.00            
ATOM   3189 2HD2 ASN   205      57.940  59.730  77.620  1.00  0.00            
ATOM   3190  C   ASN   205      60.480  63.910  78.400  1.00  0.00            
ATOM   3191  O   ASN   205      60.570  63.370  79.490  1.00  0.00            
ATOM   3192  N   GLY   206      61.580  64.480  77.890  1.00  0.00            
ATOM   3193  H   GLY   206      61.530  64.980  77.020  1.00  0.00            
ATOM   3194  CA  GLY   206      62.850  64.350  78.560  1.00  0.00            
ATOM   3195  HA1 GLY   206      62.770  64.440  79.640  1.00  0.00            
ATOM   3196  HA2 GLY   206      63.580  65.090  78.230  1.00  0.00            
ATOM   3197  C   GLY   206      63.530  63.040  78.190  1.00  0.00            
ATOM   3198  O   GLY   206      64.580  63.080  77.540  1.00  0.00            
ATOM   3199  N   THR   207      63.010  61.890  78.610  1.00  0.00            
ATOM   3200  H   THR   207      62.120  61.910  79.090  1.00  0.00            
ATOM   3201  CA  THR   207      63.480  60.560  78.240  1.00  0.00            
ATOM   3202  HA  THR   207      64.570  60.540  78.340  1.00  0.00            
ATOM   3203  CB  THR   207      62.870  59.510  79.160  1.00  0.00            
ATOM   3204  HB  THR   207      63.030  58.500  78.770  1.00  0.00            
ATOM   3205  CG2 THR   207      61.390  59.640  79.510  1.00  0.00            
ATOM   3206 1HG2 THR   207      60.870  59.700  78.550  1.00  0.00            
ATOM   3207 2HG2 THR   207      61.080  58.790  80.130  1.00  0.00            
ATOM   3208 3HG2 THR   207      61.130  60.550  80.040  1.00  0.00            
ATOM   3209  OG1 THR   207      63.500  59.550  80.420  1.00  0.00            
ATOM   3210  HG1 THR   207      63.050  58.860  80.910  1.00  0.00            
ATOM   3211  C   THR   207      63.100  60.110  76.840  1.00  0.00            
ATOM   3212  O   THR   207      63.760  59.210  76.330  1.00  0.00            
ATOM   3213  N   ASP   208      62.160  60.770  76.140  1.00  0.00            
ATOM   3214  H   ASP   208      61.760  61.650  76.440  1.00  0.00            
ATOM   3215  CA  ASP   208      61.850  60.450  74.760  1.00  0.00            
ATOM   3216  HA  ASP   208      62.680  59.900  74.330  1.00  0.00            
ATOM   3217  CB  ASP   208      60.570  59.630  74.800  1.00  0.00            
ATOM   3218  HB1 ASP   208      59.720  60.250  75.080  1.00  0.00            
ATOM   3219  HB2 ASP   208      60.810  58.780  75.440  1.00  0.00            
ATOM   3220  CG  ASP   208      60.200  58.980  73.480  1.00  0.00            
ATOM   3221  OD1 ASP   208      59.070  58.470  73.340  1.00  0.00            
ATOM   3222  OD2 ASP   208      61.000  58.910  72.510  1.00  0.00            
ATOM   3223  C   ASP   208      61.670  61.740  73.970  1.00  0.00            
ATOM   3224  O   ASP   208      60.910  62.620  74.370  1.00  0.00            
ATOM   3225  N   THR   209      62.380  61.840  72.840  1.00  0.00            
ATOM   3226  H   THR   209      63.160  61.190  72.820  1.00  0.00            
ATOM   3227  CA  THR   209      62.400  63.070  72.090  1.00  0.00            
ATOM   3228  HA  THR   209      61.600  63.780  72.300  1.00  0.00            
ATOM   3229  CB  THR   209      63.720  63.800  72.350  1.00  0.00            
ATOM   3230  HB  THR   209      64.570  63.160  72.110  1.00  0.00            
ATOM   3231  CG2 THR   209      63.850  65.120  71.610  1.00  0.00            
ATOM   3232 1HG2 THR   209      62.940  65.720  71.540  1.00  0.00            
ATOM   3233 2HG2 THR   209      64.560  65.730  72.150  1.00  0.00            
ATOM   3234 3HG2 THR   209      64.200  64.930  70.600  1.00  0.00            
ATOM   3235  OG1 THR   209      63.800  64.040  73.730  1.00  0.00            
ATOM   3236  HG1 THR   209      64.540  63.470  73.910  1.00  0.00            
ATOM   3237  C   THR   209      62.260  62.690  70.620  1.00  0.00            
ATOM   3238  O   THR   209      62.840  61.690  70.210  1.00  0.00            
ATOM   3239  N   ARG   210      61.280  63.280  69.910  1.00  0.00            
ATOM   3240  H   ARG   210      60.740  64.030  70.320  1.00  0.00            
ATOM   3241  CA  ARG   210      60.900  62.830  68.590  1.00  0.00            
ATOM   3242  HA  ARG   210      61.770  62.280  68.240  1.00  0.00            
ATOM   3243  CB  ARG   210      59.690  61.900  68.600  1.00  0.00            
ATOM   3244  HB1 ARG   210      59.530  61.550  67.580  1.00  0.00            
ATOM   3245  HB2 ARG   210      58.830  62.530  68.850  1.00  0.00            
ATOM   3246  CG  ARG   210      59.770  60.730  69.570  1.00  0.00            
ATOM   3247  HG1 ARG   210      59.590  61.050  70.590  1.00  0.00            
ATOM   3248  HG2 ARG   210      60.800  60.370  69.540  1.00  0.00            
ATOM   3249  CD  ARG   210      58.690  59.680  69.310  1.00  0.00            
ATOM   3250  HD1 ARG   210      58.660  59.370  68.260  1.00  0.00            
ATOM   3251  HD2 ARG   210      57.700  60.070  69.510  1.00  0.00            
ATOM   3252  NE  ARG   210      58.850  58.590  70.270  1.00  0.00            
ATOM   3253  HE  ARG   210      59.390  58.790  71.100  1.00  0.00            
ATOM   3254  CZ  ARG   210      58.090  57.490  70.350  1.00  0.00            
ATOM   3255  NH1 ARG   210      57.200  57.180  69.390  1.00  0.00            
ATOM   3256 1HH1 ARG   210      57.040  57.710  68.550  1.00  0.00            
ATOM   3257 2HH1 ARG   210      56.600  56.390  69.580  1.00  0.00            
ATOM   3258  NH2 ARG   210      58.110  56.730  71.450  1.00  0.00            
ATOM   3259 1HH2 ARG   210      58.570  57.130  72.260  1.00  0.00            
ATOM   3260 2HH2 ARG   210      57.370  56.070  71.620  1.00  0.00            
ATOM   3261  C   ARG   210      60.670  64.060  67.730  1.00  0.00            
ATOM   3262  O   ARG   210      59.970  64.970  68.170  1.00  0.00            
ATOM   3263  N   TYR   211      61.270  64.090  66.540  1.00  0.00            
ATOM   3264  H   TYR   211      61.780  63.260  66.270  1.00  0.00            
ATOM   3265  CA  TYR   211      61.290  65.190  65.600  1.00  0.00            
ATOM   3266  HA  TYR   211      60.770  65.970  66.150  1.00  0.00            
ATOM   3267  CB  TYR   211      62.730  65.610  65.360  1.00  0.00            
ATOM   3268  HB1 TYR   211      63.230  65.740  66.320  1.00  0.00            
ATOM   3269  HB2 TYR   211      62.810  66.600  64.930  1.00  0.00            
ATOM   3270  CG  TYR   211      63.500  64.760  64.380  1.00  0.00            
ATOM   3271  CD1 TYR   211      64.030  63.540  64.800  1.00  0.00            
ATOM   3272  HD1 TYR   211      63.970  63.300  65.850  1.00  0.00            
ATOM   3273  CE1 TYR   211      64.610  62.650  63.890  1.00  0.00            
ATOM   3274  HE1 TYR   211      65.070  61.720  64.180  1.00  0.00            
ATOM   3275  CZ  TYR   211      64.610  63.040  62.530  1.00  0.00            
ATOM   3276  OH  TYR   211      65.190  62.170  61.650  1.00  0.00            
ATOM   3277  HH  TYR   211      64.940  62.320  60.730  1.00  0.00            
ATOM   3278  CE2 TYR   211      64.150  64.290  62.060  1.00  0.00            
ATOM   3279  HE2 TYR   211      64.210  64.580  61.030  1.00  0.00            
ATOM   3280  CD2 TYR   211      63.520  65.090  63.010  1.00  0.00            
ATOM   3281  HD2 TYR   211      63.030  65.980  62.640  1.00  0.00            
ATOM   3282  C   TYR   211      60.500  64.930  64.330  1.00  0.00            
ATOM   3283  O   TYR   211      60.530  63.810  63.820  1.00  0.00            
ATOM   3284  N   PHE   212      59.800  65.940  63.780  1.00  0.00            
ATOM   3285  H   PHE   212      59.750  66.790  64.330  1.00  0.00            
ATOM   3286  CA  PHE   212      58.950  65.840  62.620  1.00  0.00            
ATOM   3287  HA  PHE   212      59.370  65.050  61.980  1.00  0.00            
ATOM   3288  CB  PHE   212      57.580  65.330  63.070  1.00  0.00            
ATOM   3289  HB1 PHE   212      57.740  64.290  63.330  1.00  0.00            
ATOM   3290  HB2 PHE   212      57.000  65.180  62.160  1.00  0.00            
ATOM   3291  CG  PHE   212      56.830  66.020  64.180  1.00  0.00            
ATOM   3292  CD1 PHE   212      55.870  67.010  63.960  1.00  0.00            
ATOM   3293  HD1 PHE   212      55.710  67.370  62.960  1.00  0.00            
ATOM   3294  CE1 PHE   212      55.340  67.700  65.070  1.00  0.00            
ATOM   3295  HE1 PHE   212      54.520  68.370  64.860  1.00  0.00            
ATOM   3296  CZ  PHE   212      55.660  67.450  66.410  1.00  0.00            
ATOM   3297  HZ  PHE   212      55.270  67.890  67.310  1.00  0.00            
ATOM   3298  CE2 PHE   212      56.620  66.450  66.620  1.00  0.00            
ATOM   3299  HE2 PHE   212      56.850  66.180  67.640  1.00  0.00            
ATOM   3300  CD2 PHE   212      57.080  65.700  65.530  1.00  0.00            
ATOM   3301  HD2 PHE   212      57.790  64.940  65.780  1.00  0.00            
ATOM   3302  C   PHE   212      58.830  67.170  61.900  1.00  0.00            
ATOM   3303  O   PHE   212      59.190  68.230  62.410  1.00  0.00            
ATOM   3304  N   ALA   213      58.190  67.190  60.720  1.00  0.00            
ATOM   3305  H   ALA   213      57.870  66.310  60.370  1.00  0.00            
ATOM   3306  CA  ALA   213      58.010  68.460  60.040  1.00  0.00            
ATOM   3307  HA  ALA   213      58.680  69.180  60.530  1.00  0.00            
ATOM   3308  CB  ALA   213      58.400  68.240  58.590  1.00  0.00            
ATOM   3309  HB1 ALA   213      57.960  67.300  58.260  1.00  0.00            
ATOM   3310  HB2 ALA   213      57.920  69.040  58.020  1.00  0.00            
ATOM   3311  HB3 ALA   213      59.470  68.210  58.360  1.00  0.00            
ATOM   3312  C   ALA   213      56.580  68.980  60.110  1.00  0.00            
ATOM   3313  O   ALA   213      55.660  68.270  60.500  1.00  0.00            
ATOM   3314  N   ASN   214      56.410  70.280  59.870  1.00  0.00            
ATOM   3315  H   ASN   214      57.190  70.860  59.630  1.00  0.00            
ATOM   3316  CA  ASN   214      55.140  70.960  59.940  1.00  0.00            
ATOM   3317  HA  ASN   214      54.650  70.740  60.880  1.00  0.00            
ATOM   3318  CB  ASN   214      55.390  72.460  59.860  1.00  0.00            
ATOM   3319  HB1 ASN   214      55.890  72.740  58.930  1.00  0.00            
ATOM   3320  HB2 ASN   214      56.100  72.690  60.660  1.00  0.00            
ATOM   3321  CG  ASN   214      54.160  73.280  60.220  1.00  0.00            
ATOM   3322  OD1 ASN   214      53.120  72.750  60.600  1.00  0.00            
ATOM   3323  ND2 ASN   214      54.260  74.610  60.200  1.00  0.00            
ATOM   3324 1HD2 ASN   214      55.120  75.020  59.840  1.00  0.00            
ATOM   3325 2HD2 ASN   214      53.500  75.260  60.380  1.00  0.00            
ATOM   3326  C   ASN   214      54.240  70.480  58.800  1.00  0.00            
ATOM   3327  O   ASN   214      54.450  70.670  57.610  1.00  0.00            
ATOM   3328  N   THR   215      53.090  69.890  59.150  1.00  0.00            
ATOM   3329  H   THR   215      52.850  70.010  60.120  1.00  0.00            
ATOM   3330  CA  THR   215      52.100  69.330  58.250  1.00  0.00            
ATOM   3331  HA  THR   215      52.260  69.730  57.250  1.00  0.00            
ATOM   3332  CB  THR   215      52.230  67.820  58.110  1.00  0.00            
ATOM   3333  HB  THR   215      51.360  67.460  57.560  1.00  0.00            
ATOM   3334  CG2 THR   215      53.520  67.290  57.520  1.00  0.00            
ATOM   3335 1HG2 THR   215      54.340  67.850  57.980  1.00  0.00            
ATOM   3336 2HG2 THR   215      53.450  66.220  57.700  1.00  0.00            
ATOM   3337 3HG2 THR   215      53.520  67.540  56.450  1.00  0.00            
ATOM   3338  OG1 THR   215      52.180  67.300  59.420  1.00  0.00            
ATOM   3339  HG1 THR   215      52.710  67.920  59.940  1.00  0.00            
ATOM   3340  C   THR   215      50.660  69.610  58.670  1.00  0.00            
ATOM   3341  O   THR   215      50.430  70.000  59.810  1.00  0.00            
ATOM   3342  N   THR   216      49.740  69.300  57.750  1.00  0.00            
ATOM   3343  H   THR   216      50.000  69.040  56.810  1.00  0.00            
ATOM   3344  CA  THR   216      48.310  69.320  57.970  1.00  0.00            
ATOM   3345  HA  THR   216      48.220  69.390  59.040  1.00  0.00            
ATOM   3346  CB  THR   216      47.620  70.510  57.320  1.00  0.00            
ATOM   3347  HB  THR   216      46.540  70.490  57.450  1.00  0.00            
ATOM   3348  CG2 THR   216      48.090  71.830  57.930  1.00  0.00            
ATOM   3349 1HG2 THR   216      47.810  71.880  58.990  1.00  0.00            
ATOM   3350 2HG2 THR   216      49.170  71.970  57.910  1.00  0.00            
ATOM   3351 3HG2 THR   216      47.480  72.630  57.510  1.00  0.00            
ATOM   3352  OG1 THR   216      48.000  70.500  55.970  1.00  0.00            
ATOM   3353  HG1 THR   216      47.310  70.900  55.420  1.00  0.00            
ATOM   3354  C   THR   216      47.610  68.070  57.430  1.00  0.00            
ATOM   3355  O   THR   216      46.510  67.730  57.850  1.00  0.00            
ATOM   3356  N   LYS   217      48.250  67.390  56.480  1.00  0.00            
ATOM   3357  H   LYS   217      49.060  67.850  56.090  1.00  0.00            
ATOM   3358  CA  LYS   217      47.650  66.320  55.700  1.00  0.00            
ATOM   3359  HA  LYS   217      46.590  66.570  55.750  1.00  0.00            
ATOM   3360  CB  LYS   217      48.080  66.230  54.240  1.00  0.00            
ATOM   3361  HB1 LYS   217      48.090  65.160  54.030  1.00  0.00            
ATOM   3362  HB2 LYS   217      49.040  66.690  54.020  1.00  0.00            
ATOM   3363  CG  LYS   217      46.990  66.780  53.320  1.00  0.00            
ATOM   3364  HG1 LYS   217      46.060  66.330  53.640  1.00  0.00            
ATOM   3365  HG2 LYS   217      47.100  66.450  52.280  1.00  0.00            
ATOM   3366  CD  LYS   217      46.770  68.280  53.360  1.00  0.00            
ATOM   3367  HD1 LYS   217      47.780  68.680  53.390  1.00  0.00            
ATOM   3368  HD2 LYS   217      46.220  68.550  54.250  1.00  0.00            
ATOM   3369  CE  LYS   217      46.000  68.710  52.110  1.00  0.00            
ATOM   3370  HE1 LYS   217      44.980  68.320  52.110  1.00  0.00            
ATOM   3371  HE2 LYS   217      46.560  68.360  51.230  1.00  0.00            
ATOM   3372  NZ  LYS   217      46.090  70.170  52.080  1.00  0.00            
ATOM   3373  HZ1 LYS   217      45.810  70.580  52.970  1.00  0.00            
ATOM   3374  HZ2 LYS   217      47.030  70.480  51.820  1.00  0.00            
ATOM   3375  HZ3 LYS   217      45.460  70.600  51.420  1.00  0.00            
ATOM   3376  C   LYS   217      47.660  64.970  56.400  1.00  0.00            
ATOM   3377  O   LYS   217      48.710  64.490  56.820  1.00  0.00            
ATOM   3378  N   ARG   218      46.460  64.420  56.590  1.00  0.00            
ATOM   3379  H   ARG   218      45.630  64.840  56.200  1.00  0.00            
ATOM   3380  CA  ARG   218      46.220  63.270  57.440  1.00  0.00            
ATOM   3381  HA  ARG   218      46.510  63.540  58.450  1.00  0.00            
ATOM   3382  CB  ARG   218      44.750  62.870  57.370  1.00  0.00            
ATOM   3383  HB1 ARG   218      44.440  62.410  56.430  1.00  0.00            
ATOM   3384  HB2 ARG   218      44.170  63.770  57.500  1.00  0.00            
ATOM   3385  CG  ARG   218      44.320  61.980  58.550  1.00  0.00            
ATOM   3386  HG1 ARG   218      44.480  62.510  59.490  1.00  0.00            
ATOM   3387  HG2 ARG   218      44.980  61.120  58.580  1.00  0.00            
ATOM   3388  CD  ARG   218      42.920  61.390  58.440  1.00  0.00            
ATOM   3389  HD1 ARG   218      42.740  61.010  57.430  1.00  0.00            
ATOM   3390  HD2 ARG   218      42.160  62.170  58.430  1.00  0.00            
ATOM   3391  NE  ARG   218      42.570  60.480  59.530  1.00  0.00            
ATOM   3392  HE  ARG   218      42.380  60.880  60.430  1.00  0.00            
ATOM   3393  CZ  ARG   218      42.610  59.130  59.550  1.00  0.00            
ATOM   3394  NH1 ARG   218      43.100  58.440  58.520  1.00  0.00            
ATOM   3395 1HH1 ARG   218      43.640  59.000  57.880  1.00  0.00            
ATOM   3396 2HH1 ARG   218      43.170  57.440  58.640  1.00  0.00            
ATOM   3397  NH2 ARG   218      42.200  58.390  60.600  1.00  0.00            
ATOM   3398 1HH2 ARG   218      42.190  58.770  61.530  1.00  0.00            
ATOM   3399 2HH2 ARG   218      42.290  57.390  60.490  1.00  0.00            
ATOM   3400  C   ARG   218      47.150  62.110  57.150  1.00  0.00            
ATOM   3401  O   ARG   218      47.760  61.520  58.040  1.00  0.00            
ATOM   3402  N   ASP   219      47.350  61.840  55.850  1.00  0.00            
ATOM   3403  H   ASP   219      46.790  62.480  55.300  1.00  0.00            
ATOM   3404  CA  ASP   219      48.310  60.950  55.250  1.00  0.00            
ATOM   3405  HA  ASP   219      47.840  59.960  55.180  1.00  0.00            
ATOM   3406  CB  ASP   219      48.570  61.550  53.870  1.00  0.00            
ATOM   3407  HB1 ASP   219      49.050  62.520  53.950  1.00  0.00            
ATOM   3408  HB2 ASP   219      47.590  61.740  53.460  1.00  0.00            
ATOM   3409  CG  ASP   219      49.320  60.680  52.860  1.00  0.00            
ATOM   3410  OD1 ASP   219      49.570  61.060  51.710  1.00  0.00            
ATOM   3411  OD2 ASP   219      49.630  59.520  53.190  1.00  0.00            
ATOM   3412  C   ASP   219      49.600  60.840  56.040  1.00  0.00            
ATOM   3413  O   ASP   219      49.970  59.750  56.470  1.00  0.00            
ATOM   3414  N   LYS   220      50.310  61.950  56.260  1.00  0.00            
ATOM   3415  H   LYS   220      50.020  62.820  55.840  1.00  0.00            
ATOM   3416  CA  LYS   220      51.630  61.970  56.850  1.00  0.00            
ATOM   3417  HA  LYS   220      52.010  60.950  56.920  1.00  0.00            
ATOM   3418  CB  LYS   220      52.560  62.870  56.030  1.00  0.00            
ATOM   3419  HB1 LYS   220      53.560  62.590  56.360  1.00  0.00            
ATOM   3420  HB2 LYS   220      52.280  63.890  56.300  1.00  0.00            
ATOM   3421  CG  LYS   220      52.400  62.740  54.510  1.00  0.00            
ATOM   3422  HG1 LYS   220      53.040  63.500  54.050  1.00  0.00            
ATOM   3423  HG2 LYS   220      51.390  63.070  54.290  1.00  0.00            
ATOM   3424  CD  LYS   220      52.710  61.340  53.980  1.00  0.00            
ATOM   3425  HD1 LYS   220      52.190  60.610  54.600  1.00  0.00            
ATOM   3426  HD2 LYS   220      53.780  61.270  54.200  1.00  0.00            
ATOM   3427  CE  LYS   220      52.640  61.190  52.460  1.00  0.00            
ATOM   3428  HE1 LYS   220      53.560  61.470  51.960  1.00  0.00            
ATOM   3429  HE2 LYS   220      51.890  61.920  52.150  1.00  0.00            
ATOM   3430  NZ  LYS   220      52.090  59.910  52.010  1.00  0.00            
ATOM   3431  HZ1 LYS   220      51.120  59.770  52.260  1.00  0.00            
ATOM   3432  HZ2 LYS   220      51.830  59.860  51.030  1.00  0.00            
ATOM   3433  HZ3 LYS   220      52.770  59.210  52.300  1.00  0.00            
ATOM   3434  C   LYS   220      51.640  62.540  58.260  1.00  0.00            
ATOM   3435  O   LYS   220      52.460  62.230  59.100  1.00  0.00            
ATOM   3436  N   ASN   221      50.610  63.320  58.640  1.00  0.00            
ATOM   3437  H   ASN   221      49.830  63.460  58.010  1.00  0.00            
ATOM   3438  CA  ASN   221      50.450  63.970  59.930  1.00  0.00            
ATOM   3439  HA  ASN   221      51.400  64.360  60.290  1.00  0.00            
ATOM   3440  CB  ASN   221      49.390  65.060  59.810  1.00  0.00            
ATOM   3441  HB1 ASN   221      48.420  64.580  59.670  1.00  0.00            
ATOM   3442  HB2 ASN   221      49.580  65.620  58.900  1.00  0.00            
ATOM   3443  CG  ASN   221      49.330  65.970  61.030  1.00  0.00            
ATOM   3444  OD1 ASN   221      50.370  66.380  61.550  1.00  0.00            
ATOM   3445  ND2 ASN   221      48.160  66.180  61.610  1.00  0.00            
ATOM   3446 1HD2 ASN   221      47.280  66.120  61.110  1.00  0.00            
ATOM   3447 2HD2 ASN   221      48.210  66.650  62.510  1.00  0.00            
ATOM   3448  C   ASN   221      49.930  62.960  60.950  1.00  0.00            
ATOM   3449  O   ASN   221      48.780  63.060  61.370  1.00  0.00            
ATOM   3450  N   SER   222      50.820  62.200  61.580  1.00  0.00            
ATOM   3451  H   SER   222      51.790  62.190  61.310  1.00  0.00            
ATOM   3452  CA  SER   222      50.630  61.550  62.870  1.00  0.00            
ATOM   3453  HA  SER   222      50.030  62.180  63.530  1.00  0.00            
ATOM   3454  CB  SER   222      49.820  60.260  62.680  1.00  0.00            
ATOM   3455  HB1 SER   222      48.860  60.450  62.200  1.00  0.00            
ATOM   3456  HB2 SER   222      49.590  59.750  63.600  1.00  0.00            
ATOM   3457  OG  SER   222      50.500  59.360  61.820  1.00  0.00            
ATOM   3458  HG  SER   222      50.610  59.900  61.030  1.00  0.00            
ATOM   3459  C   SER   222      51.890  61.310  63.660  1.00  0.00            
ATOM   3460  O   SER   222      53.040  61.270  63.200  1.00  0.00            
ATOM   3461  N   PHE   223      51.730  60.980  64.950  1.00  0.00            
ATOM   3462  H   PHE   223      50.790  60.900  65.300  1.00  0.00            
ATOM   3463  CA  PHE   223      52.790  60.600  65.870  1.00  0.00            
ATOM   3464  HA  PHE   223      53.560  61.360  65.810  1.00  0.00            
ATOM   3465  CB  PHE   223      52.170  60.650  67.260  1.00  0.00            
ATOM   3466  HB1 PHE   223      51.410  59.870  67.170  1.00  0.00            
ATOM   3467  HB2 PHE   223      51.790  61.640  67.520  1.00  0.00            
ATOM   3468  CG  PHE   223      53.140  60.250  68.340  1.00  0.00            
ATOM   3469  CD1 PHE   223      54.070  61.190  68.790  1.00  0.00            
ATOM   3470  HD1 PHE   223      54.100  62.230  68.460  1.00  0.00            
ATOM   3471  CE1 PHE   223      54.980  60.870  69.800  1.00  0.00            
ATOM   3472  HE1 PHE   223      55.640  61.660  70.130  1.00  0.00            
ATOM   3473  CZ  PHE   223      55.110  59.520  70.160  1.00  0.00            
ATOM   3474  HZ  PHE   223      55.890  59.260  70.860  1.00  0.00            
ATOM   3475  CE2 PHE   223      54.300  58.520  69.610  1.00  0.00            
ATOM   3476  HE2 PHE   223      54.380  57.480  69.900  1.00  0.00            
ATOM   3477  CD2 PHE   223      53.310  58.900  68.700  1.00  0.00            
ATOM   3478  HD2 PHE   223      52.660  58.170  68.260  1.00  0.00            
ATOM   3479  C   PHE   223      53.430  59.270  65.490  1.00  0.00            
ATOM   3480  O   PHE   223      54.630  59.170  65.690  1.00  0.00            
ATOM   3481  N   ASP   224      52.710  58.380  64.790  1.00  0.00            
ATOM   3482  H   ASP   224      51.760  58.660  64.560  1.00  0.00            
ATOM   3483  CA  ASP   224      53.250  57.180  64.190  1.00  0.00            
ATOM   3484  HA  ASP   224      53.740  56.560  64.940  1.00  0.00            
ATOM   3485  CB  ASP   224      52.150  56.360  63.500  1.00  0.00            
ATOM   3486  HB1 ASP   224      52.520  55.360  63.280  1.00  0.00            
ATOM   3487  HB2 ASP   224      51.970  56.760  62.500  1.00  0.00            
ATOM   3488  CG  ASP   224      50.840  56.310  64.250  1.00  0.00            
ATOM   3489  OD1 ASP   224      50.090  57.300  64.360  1.00  0.00            
ATOM   3490  OD2 ASP   224      50.510  55.260  64.860  1.00  0.00            
ATOM   3491  C   ASP   224      54.360  57.460  63.190  1.00  0.00            
ATOM   3492  O   ASP   224      55.240  56.610  63.150  1.00  0.00            
ATOM   3493  N   PHE   225      54.390  58.590  62.470  1.00  0.00            
ATOM   3494  H   PHE   225      53.590  59.160  62.690  1.00  0.00            
ATOM   3495  CA  PHE   225      55.350  59.120  61.530  1.00  0.00            
ATOM   3496  HA  PHE   225      55.740  58.180  61.100  1.00  0.00            
ATOM   3497  CB  PHE   225      54.610  59.940  60.490  1.00  0.00            
ATOM   3498  HB1 PHE   225      55.270  60.770  60.200  1.00  0.00            
ATOM   3499  HB2 PHE   225      53.720  60.410  60.920  1.00  0.00            
ATOM   3500  CG  PHE   225      54.230  59.330  59.160  1.00  0.00            
ATOM   3501  CD1 PHE   225      55.030  59.520  58.020  1.00  0.00            
ATOM   3502  HD1 PHE   225      55.970  60.060  58.060  1.00  0.00            
ATOM   3503  CE1 PHE   225      54.580  59.050  56.790  1.00  0.00            
ATOM   3504  HE1 PHE   225      55.050  59.370  55.870  1.00  0.00            
ATOM   3505  CZ  PHE   225      53.450  58.240  56.690  1.00  0.00            
ATOM   3506  HZ  PHE   225      53.050  57.920  55.740  1.00  0.00            
ATOM   3507  CE2 PHE   225      52.710  57.950  57.840  1.00  0.00            
ATOM   3508  HE2 PHE   225      51.800  57.350  57.810  1.00  0.00            
ATOM   3509  CD2 PHE   225      53.080  58.550  59.050  1.00  0.00            
ATOM   3510  HD2 PHE   225      52.490  58.330  59.910  1.00  0.00            
ATOM   3511  C   PHE   225      56.550  59.760  62.210  1.00  0.00            
ATOM   3512  O   PHE   225      57.480  60.230  61.560  1.00  0.00            
ATOM   3513  N   THR   226      56.560  59.940  63.540  1.00  0.00            
ATOM   3514  H   THR   226      55.700  59.830  64.040  1.00  0.00            
ATOM   3515  CA  THR   226      57.620  60.610  64.270  1.00  0.00            
ATOM   3516  HA  THR   226      58.170  61.280  63.610  1.00  0.00            
ATOM   3517  CB  THR   226      57.170  61.500  65.430  1.00  0.00            
ATOM   3518  HB  THR   226      58.080  62.040  65.710  1.00  0.00            
ATOM   3519  CG2 THR   226      56.040  62.460  65.070  1.00  0.00            
ATOM   3520 1HG2 THR   226      55.250  61.940  64.540  1.00  0.00            
ATOM   3521 2HG2 THR   226      55.530  62.860  65.950  1.00  0.00            
ATOM   3522 3HG2 THR   226      56.460  63.150  64.340  1.00  0.00            
ATOM   3523  OG1 THR   226      56.600  60.750  66.480  1.00  0.00            
ATOM   3524  HG1 THR   226      55.860  60.240  66.150  1.00  0.00            
ATOM   3525  C   THR   226      58.640  59.610  64.790  1.00  0.00            
ATOM   3526  O   THR   226      58.300  58.480  65.130  1.00  0.00            
ATOM   3527  N   MET   227      59.910  60.000  64.830  1.00  0.00            
ATOM   3528  H   MET   227      60.080  60.930  64.470  1.00  0.00            
ATOM   3529  CA  MET   227      61.120  59.240  65.110  1.00  0.00            
ATOM   3530  HA  MET   227      60.790  58.390  65.710  1.00  0.00            
ATOM   3531  CB  MET   227      61.840  58.810  63.840  1.00  0.00            
ATOM   3532  HB1 MET   227      61.180  58.080  63.350  1.00  0.00            
ATOM   3533  HB2 MET   227      62.830  58.410  64.040  1.00  0.00            
ATOM   3534  CG  MET   227      62.030  59.950  62.840  1.00  0.00            
ATOM   3535  HG1 MET   227      62.640  59.460  62.080  1.00  0.00            
ATOM   3536  HG2 MET   227      62.670  60.690  63.300  1.00  0.00            
ATOM   3537  SD  MET   227      60.550  60.670  62.080  1.00  0.00            
ATOM   3538  CE  MET   227      61.180  62.080  61.130  1.00  0.00            
ATOM   3539  HE1 MET   227      61.890  62.660  61.730  1.00  0.00            
ATOM   3540  HE2 MET   227      61.680  61.730  60.230  1.00  0.00            
ATOM   3541  HE3 MET   227      60.380  62.750  60.840  1.00  0.00            
ATOM   3542  C   MET   227      62.060  59.900  66.100  1.00  0.00            
ATOM   3543  O   MET   227      62.210  61.130  66.190  1.00  0.00            
ATOM   3544  N   ASN   228      62.670  59.030  66.890  1.00  0.00            
ATOM   3545  H   ASN   228      62.310  58.080  66.980  1.00  0.00            
ATOM   3546  CA  ASN   228      63.860  59.270  67.670  1.00  0.00            
ATOM   3547  HA  ASN   228      63.750  60.250  68.120  1.00  0.00            
ATOM   3548  CB  ASN   228      64.120  58.110  68.620  1.00  0.00            
ATOM   3549  HB1 ASN   228      64.940  58.440  69.250  1.00  0.00            
ATOM   3550  HB2 ASN   228      64.270  57.180  68.070  1.00  0.00            
ATOM   3551  CG  ASN   228      62.990  57.810  69.600  1.00  0.00            
ATOM   3552  OD1 ASN   228      62.540  56.710  69.890  1.00  0.00            
ATOM   3553  ND2 ASN   228      62.630  58.850  70.340  1.00  0.00            
ATOM   3554 1HD2 ASN   228      63.050  59.770  70.280  1.00  0.00            
ATOM   3555 2HD2 ASN   228      61.970  58.690  71.090  1.00  0.00            
ATOM   3556  C   ASN   228      65.060  59.550  66.770  1.00  0.00            
ATOM   3557  O   ASN   228      65.060  59.240  65.580  1.00  0.00            
ATOM   3558  N   TRP   229      66.130  60.120  67.330  1.00  0.00            
ATOM   3559  H   TRP   229      66.180  60.030  68.340  1.00  0.00            
ATOM   3560  CA  TRP   229      67.460  60.230  66.760  1.00  0.00            
ATOM   3561  HA  TRP   229      67.360  60.330  65.680  1.00  0.00            
ATOM   3562  CB  TRP   229      68.020  61.570  67.240  1.00  0.00            
ATOM   3563  HB1 TRP   229      68.300  61.520  68.290  1.00  0.00            
ATOM   3564  HB2 TRP   229      67.280  62.360  67.130  1.00  0.00            
ATOM   3565  CG  TRP   229      69.240  62.010  66.490  1.00  0.00            
ATOM   3566  CD1 TRP   229      70.510  62.010  66.930  1.00  0.00            
ATOM   3567  HD1 TRP   229      70.880  61.580  67.850  1.00  0.00            
ATOM   3568  NE1 TRP   229      71.420  62.360  65.940  1.00  0.00            
ATOM   3569  HE1 TRP   229      72.410  62.200  66.000  1.00  0.00            
ATOM   3570  CE2 TRP   229      70.730  62.830  64.850  1.00  0.00            
ATOM   3571  CZ2 TRP   229      71.140  63.240  63.580  1.00  0.00            
ATOM   3572  HZ2 TRP   229      72.190  63.320  63.310  1.00  0.00            
ATOM   3573  CH2 TRP   229      70.140  63.510  62.630  1.00  0.00            
ATOM   3574  HH2 TRP   229      70.440  63.810  61.630  1.00  0.00            
ATOM   3575  CZ3 TRP   229      68.800  63.470  62.980  1.00  0.00            
ATOM   3576  HZ3 TRP   229      67.980  63.670  62.310  1.00  0.00            
ATOM   3577  CE3 TRP   229      68.390  62.960  64.220  1.00  0.00            
ATOM   3578  HE3 TRP   229      67.340  62.750  64.350  1.00  0.00            
ATOM   3579  CD2 TRP   229      69.350  62.670  65.200  1.00  0.00            
ATOM   3580  C   TRP   229      68.330  59.020  67.030  1.00  0.00            
ATOM   3581  O   TRP   229      67.940  58.100  67.760  1.00  0.00            
ATOM   3582  N   ALA   230      69.450  58.940  66.310  1.00  0.00            
ATOM   3583  H   ALA   230      69.700  59.690  65.690  1.00  0.00            
ATOM   3584  CA  ALA   230      70.280  57.760  66.250  1.00  0.00            
ATOM   3585  HA  ALA   230      70.170  57.230  67.200  1.00  0.00            
ATOM   3586  CB  ALA   230      69.770  56.840  65.140  1.00  0.00            
ATOM   3587  HB1 ALA   230      68.680  56.830  65.160  1.00  0.00            
ATOM   3588  HB2 ALA   230      70.080  57.030  64.120  1.00  0.00            
ATOM   3589  HB3 ALA   230      70.040  55.810  65.390  1.00  0.00            
ATOM   3590  C   ALA   230      71.780  58.020  66.110  1.00  0.00            
ATOM   3591  O   ALA   230      72.180  59.130  65.780  1.00  0.00            
ATOM   3592  N   LYS   231      72.670  57.060  66.370  1.00  0.00            
ATOM   3593  H   LYS   231      72.380  56.140  66.680  1.00  0.00            
ATOM   3594  CA  LYS   231      74.090  57.100  66.080  1.00  0.00            
ATOM   3595  HA  LYS   231      74.410  58.140  66.010  1.00  0.00            
ATOM   3596  CB  LYS   231      74.880  56.510  67.240  1.00  0.00            
ATOM   3597  HB1 LYS   231      75.950  56.700  67.140  1.00  0.00            
ATOM   3598  HB2 LYS   231      74.790  55.420  67.330  1.00  0.00            
ATOM   3599  CG  LYS   231      74.410  57.240  68.490  1.00  0.00            
ATOM   3600  HG1 LYS   231      73.520  56.740  68.870  1.00  0.00            
ATOM   3601  HG2 LYS   231      74.040  58.240  68.280  1.00  0.00            
ATOM   3602  CD  LYS   231      75.530  57.200  69.540  1.00  0.00            
ATOM   3603  HD1 LYS   231      75.230  57.850  70.360  1.00  0.00            
ATOM   3604  HD2 LYS   231      76.520  57.540  69.230  1.00  0.00            
ATOM   3605  CE  LYS   231      75.690  55.750  69.990  1.00  0.00            
ATOM   3606  HE1 LYS   231      75.900  55.170  69.090  1.00  0.00            
ATOM   3607  HE2 LYS   231      74.730  55.430  70.390  1.00  0.00            
ATOM   3608  NZ  LYS   231      76.760  55.640  70.990  1.00  0.00            
ATOM   3609  HZ1 LYS   231      76.860  54.800  71.540  1.00  0.00            
ATOM   3610  HZ2 LYS   231      77.570  55.810  70.410  1.00  0.00            
ATOM   3611  HZ3 LYS   231      76.740  56.300  71.750  1.00  0.00            
ATOM   3612  C   LYS   231      74.370  56.390  64.760  1.00  0.00            
ATOM   3613  O   LYS   231      73.460  55.970  64.040  1.00  0.00            
ATOM   3614  N   SER   232      75.620  56.380  64.300  1.00  0.00            
ATOM   3615  H   SER   232      76.430  56.500  64.900  1.00  0.00            
ATOM   3616  CA  SER   232      75.920  55.930  62.960  1.00  0.00            
ATOM   3617  HA  SER   232      75.320  56.470  62.220  1.00  0.00            
ATOM   3618  CB  SER   232      77.360  56.250  62.560  1.00  0.00            
ATOM   3619  HB1 SER   232      77.650  56.230  61.500  1.00  0.00            
ATOM   3620  HB2 SER   232      78.010  55.550  63.080  1.00  0.00            
ATOM   3621  OG  SER   232      77.620  57.560  62.990  1.00  0.00            
ATOM   3622  HG  SER   232      76.950  58.150  62.630  1.00  0.00            
ATOM   3623  C   SER   232      75.700  54.440  62.750  1.00  0.00            
ATOM   3624  O   SER   232      75.330  54.000  61.660  1.00  0.00            
ATOM   3625  N   ASP   233      75.890  53.590  63.770  1.00  0.00            
ATOM   3626  H   ASP   233      76.330  53.840  64.640  1.00  0.00            
ATOM   3627  CA  ASP   233      75.480  52.200  63.760  1.00  0.00            
ATOM   3628  HA  ASP   233      75.730  51.840  62.770  1.00  0.00            
ATOM   3629  CB  ASP   233      76.390  51.480  64.740  1.00  0.00            
ATOM   3630  HB1 ASP   233      77.420  51.790  64.550  1.00  0.00            
ATOM   3631  HB2 ASP   233      76.350  50.420  64.510  1.00  0.00            
ATOM   3632  CG  ASP   233      75.980  51.730  66.180  1.00  0.00            
ATOM   3633  OD1 ASP   233      76.210  50.740  66.910  1.00  0.00            
ATOM   3634  OD2 ASP   233      75.440  52.810  66.500  1.00  0.00            
ATOM   3635  C   ASP   233      73.980  51.960  63.970  1.00  0.00            
ATOM   3636  O   ASP   233      73.560  50.830  64.250  1.00  0.00            
ATOM   3637  N   ASN   234      73.220  53.050  63.930  1.00  0.00            
ATOM   3638  H   ASN   234      73.610  53.920  63.620  1.00  0.00            
ATOM   3639  CA  ASN   234      71.800  53.110  64.230  1.00  0.00            
ATOM   3640  HA  ASN   234      71.570  54.170  64.290  1.00  0.00            
ATOM   3641  CB  ASN   234      70.880  52.560  63.140  1.00  0.00            
ATOM   3642  HB1 ASN   234      70.770  51.490  63.310  1.00  0.00            
ATOM   3643  HB2 ASN   234      71.420  52.650  62.190  1.00  0.00            
ATOM   3644  CG  ASN   234      69.500  53.190  62.960  1.00  0.00            
ATOM   3645  OD1 ASN   234      69.320  54.400  63.060  1.00  0.00            
ATOM   3646  ND2 ASN   234      68.470  52.390  62.650  1.00  0.00            
ATOM   3647 1HD2 ASN   234      68.640  51.420  62.420  1.00  0.00            
ATOM   3648 2HD2 ASN   234      67.560  52.760  62.840  1.00  0.00            
ATOM   3649  C   ASN   234      71.370  52.630  65.610  1.00  0.00            
ATOM   3650  O   ASN   234      70.200  52.350  65.850  1.00  0.00            
ATOM   3651  N   THR   235      72.270  52.680  66.590  1.00  0.00            
ATOM   3652  H   THR   235      73.230  52.810  66.320  1.00  0.00            
ATOM   3653  CA  THR   235      71.800  52.630  67.960  1.00  0.00            
ATOM   3654  HA  THR   235      71.090  51.810  68.040  1.00  0.00            
ATOM   3655  CB  THR   235      72.940  52.350  68.940  1.00  0.00            
ATOM   3656  HB  THR   235      72.600  52.450  69.980  1.00  0.00            
ATOM   3657  CG2 THR   235      73.350  50.890  68.810  1.00  0.00            
ATOM   3658 1HG2 THR   235      73.790  50.840  67.820  1.00  0.00            
ATOM   3659 2HG2 THR   235      74.060  50.640  69.620  1.00  0.00            
ATOM   3660 3HG2 THR   235      72.450  50.290  68.790  1.00  0.00            
ATOM   3661  OG1 THR   235      74.080  53.160  68.780  1.00  0.00            
ATOM   3662  HG1 THR   235      74.500  53.080  67.920  1.00  0.00            
ATOM   3663  C   THR   235      71.150  53.950  68.380  1.00  0.00            
ATOM   3664  O   THR   235      71.480  55.000  67.830  1.00  0.00            
ATOM   3665  N   LEU   236      70.230  53.910  69.350  1.00  0.00            
ATOM   3666  H   LEU   236      70.130  53.030  69.830  1.00  0.00            
ATOM   3667  CA  LEU   236      69.280  54.940  69.710  1.00  0.00            
ATOM   3668  HA  LEU   236      68.900  55.320  68.770  1.00  0.00            
ATOM   3669  CB  LEU   236      68.020  54.330  70.340  1.00  0.00            
ATOM   3670  HB1 LEU   236      67.500  55.180  70.770  1.00  0.00            
ATOM   3671  HB2 LEU   236      68.320  53.730  71.200  1.00  0.00            
ATOM   3672  CG  LEU   236      67.140  53.530  69.390  1.00  0.00            
ATOM   3673  HG  LEU   236      66.860  54.220  68.600  1.00  0.00            
ATOM   3674  CD1 LEU   236      67.680  52.150  68.970  1.00  0.00            
ATOM   3675 1HD1 LEU   236      67.010  51.460  68.470  1.00  0.00            
ATOM   3676 2HD1 LEU   236      68.540  52.350  68.330  1.00  0.00            
ATOM   3677 3HD1 LEU   236      67.960  51.760  69.950  1.00  0.00            
ATOM   3678  CD2 LEU   236      65.910  53.270  70.230  1.00  0.00            
ATOM   3679 1HD2 LEU   236      66.150  52.400  70.840  1.00  0.00            
ATOM   3680 2HD2 LEU   236      65.650  54.190  70.750  1.00  0.00            
ATOM   3681 3HD2 LEU   236      65.150  52.920  69.520  1.00  0.00            
ATOM   3682  C   LEU   236      69.720  56.090  70.600  1.00  0.00            
ATOM   3683  O   LEU   236      70.430  55.800  71.560  1.00  0.00            
ATOM   3684  N   ILE   237      69.310  57.300  70.250  1.00  0.00            
ATOM   3685  H   ILE   237      68.730  57.330  69.420  1.00  0.00            
ATOM   3686  CA  ILE   237      69.350  58.560  70.960  1.00  0.00            
ATOM   3687  HA  ILE   237      69.740  58.510  71.980  1.00  0.00            
ATOM   3688  CB  ILE   237      70.330  59.460  70.190  1.00  0.00            
ATOM   3689  HB  ILE   237      70.000  59.550  69.160  1.00  0.00            
ATOM   3690  CG2 ILE   237      70.310  60.880  70.740  1.00  0.00            
ATOM   3691 1HG2 ILE   237      69.300  61.270  70.710  1.00  0.00            
ATOM   3692 2HG2 ILE   237      70.590  61.030  71.790  1.00  0.00            
ATOM   3693 3HG2 ILE   237      71.000  61.410  70.090  1.00  0.00            
ATOM   3694  CG1 ILE   237      71.760  58.950  70.140  1.00  0.00            
ATOM   3695 1HG1 ILE   237      72.420  59.610  69.600  1.00  0.00            
ATOM   3696 2HG1 ILE   237      71.770  58.010  69.600  1.00  0.00            
ATOM   3697  CD  ILE   237      72.470  58.670  71.470  1.00  0.00            
ATOM   3698  HD1 ILE   237      73.400  58.120  71.280  1.00  0.00            
ATOM   3699  HD2 ILE   237      72.580  59.580  72.060  1.00  0.00            
ATOM   3700  HD3 ILE   237      71.770  58.010  72.000  1.00  0.00            
ATOM   3701  C   ILE   237      67.960  59.160  71.160  1.00  0.00            
ATOM   3702  O   ILE   237      67.280  59.490  70.190  1.00  0.00            
ATOM   3703  N   LYS   238      67.500  59.330  72.390  1.00  0.00            
ATOM   3704  H   LYS   238      67.990  58.920  73.170  1.00  0.00            
ATOM   3705  CA  LYS   238      66.140  59.760  72.670  1.00  0.00            
ATOM   3706  HA  LYS   238      65.930  60.480  71.880  1.00  0.00            
ATOM   3707  CB  LYS   238      65.190  58.560  72.570  1.00  0.00            
ATOM   3708  HB1 LYS   238      65.450  58.040  71.640  1.00  0.00            
ATOM   3709  HB2 LYS   238      64.160  58.890  72.440  1.00  0.00            
ATOM   3710  CG  LYS   238      65.300  57.580  73.730  1.00  0.00            
ATOM   3711  HG1 LYS   238      65.210  58.100  74.690  1.00  0.00            
ATOM   3712  HG2 LYS   238      66.350  57.260  73.680  1.00  0.00            
ATOM   3713  CD  LYS   238      64.330  56.420  73.810  1.00  0.00            
ATOM   3714  HD1 LYS   238      64.570  55.820  74.690  1.00  0.00            
ATOM   3715  HD2 LYS   238      64.530  55.730  72.990  1.00  0.00            
ATOM   3716  CE  LYS   238      62.860  56.840  73.840  1.00  0.00            
ATOM   3717  HE1 LYS   238      62.560  57.140  72.830  1.00  0.00            
ATOM   3718  HE2 LYS   238      62.670  57.700  74.470  1.00  0.00            
ATOM   3719  NZ  LYS   238      62.020  55.670  74.150  1.00  0.00            
ATOM   3720  HZ1 LYS   238      62.460  54.870  73.710  1.00  0.00            
ATOM   3721  HZ2 LYS   238      61.860  55.660  75.140  1.00  0.00            
ATOM   3722  HZ3 LYS   238      61.120  55.720  73.690  1.00  0.00            
ATOM   3723  C   LYS   238      65.960  60.570  73.940  1.00  0.00            
ATOM   3724  O   LYS   238      65.070  61.430  73.960  1.00  0.00            
ATOM   3725  N   ASP   239      66.800  60.390  74.950  1.00  0.00            
ATOM   3726  H   ASP   239      67.550  59.710  74.940  1.00  0.00            
ATOM   3727  CA  ASP   239      66.880  61.330  76.060  1.00  0.00            
ATOM   3728  HA  ASP   239      65.920  61.530  76.550  1.00  0.00            
ATOM   3729  CB  ASP   239      67.760  60.780  77.170  1.00  0.00            
ATOM   3730  HB1 ASP   239      68.810  60.670  76.940  1.00  0.00            
ATOM   3731  HB2 ASP   239      67.340  59.810  77.440  1.00  0.00            
ATOM   3732  CG  ASP   239      67.770  61.720  78.370  1.00  0.00            
ATOM   3733  OD1 ASP   239      68.560  62.690  78.340  1.00  0.00            
ATOM   3734  OD2 ASP   239      67.070  61.370  79.360  1.00  0.00            
ATOM   3735  C   ASP   239      67.410  62.660  75.560  1.00  0.00            
ATOM   3736  O   ASP   239      68.230  62.800  74.660  1.00  0.00            
ATOM   3737  N   LEU   240      66.870  63.760  76.120  1.00  0.00            
ATOM   3738  H   LEU   240      66.130  63.660  76.810  1.00  0.00            
ATOM   3739  CA  LEU   240      66.980  65.080  75.560  1.00  0.00            
ATOM   3740  HA  LEU   240      66.820  65.090  74.480  1.00  0.00            
ATOM   3741  CB  LEU   240      65.990  66.040  76.210  1.00  0.00            
ATOM   3742  HB1 LEU   240      66.090  66.060  77.300  1.00  0.00            
ATOM   3743  HB2 LEU   240      65.020  65.580  76.020  1.00  0.00            
ATOM   3744  CG  LEU   240      66.120  67.440  75.610  1.00  0.00            
ATOM   3745  HG  LEU   240      67.130  67.790  75.770  1.00  0.00            
ATOM   3746  CD1 LEU   240      65.580  67.590  74.190  1.00  0.00            
ATOM   3747 1HD1 LEU   240      65.690  68.640  73.900  1.00  0.00            
ATOM   3748 2HD1 LEU   240      66.270  67.040  73.540  1.00  0.00            
ATOM   3749 3HD1 LEU   240      64.540  67.310  74.040  1.00  0.00            
ATOM   3750  CD2 LEU   240      65.230  68.330  76.470  1.00  0.00            
ATOM   3751 1HD2 LEU   240      65.430  69.390  76.360  1.00  0.00            
ATOM   3752 2HD2 LEU   240      64.180  68.070  76.290  1.00  0.00            
ATOM   3753 3HD2 LEU   240      65.410  68.180  77.530  1.00  0.00            
ATOM   3754  C   LEU   240      68.430  65.530  75.660  1.00  0.00            
ATOM   3755  O   LEU   240      68.990  66.180  74.780  1.00  0.00            
ATOM   3756  N   LYS   241      69.070  65.160  76.780  1.00  0.00            
ATOM   3757  H   LYS   241      68.560  64.550  77.410  1.00  0.00            
ATOM   3758  CA  LYS   241      70.430  65.540  77.050  1.00  0.00            
ATOM   3759  HA  LYS   241      70.610  66.610  76.930  1.00  0.00            
ATOM   3760  CB  LYS   241      70.850  65.230  78.490  1.00  0.00            
ATOM   3761  HB1 LYS   241      71.010  64.170  78.640  1.00  0.00            
ATOM   3762  HB2 LYS   241      70.000  65.580  79.080  1.00  0.00            
ATOM   3763  CG  LYS   241      72.080  65.920  79.080  1.00  0.00            
ATOM   3764  HG1 LYS   241      72.900  65.990  78.350  1.00  0.00            
ATOM   3765  HG2 LYS   241      72.390  65.350  79.950  1.00  0.00            
ATOM   3766  CD  LYS   241      71.820  67.330  79.570  1.00  0.00            
ATOM   3767  HD1 LYS   241      71.140  67.330  80.430  1.00  0.00            
ATOM   3768  HD2 LYS   241      71.350  68.000  78.850  1.00  0.00            
ATOM   3769  CE  LYS   241      73.090  67.990  80.090  1.00  0.00            
ATOM   3770  HE1 LYS   241      73.870  67.550  79.480  1.00  0.00            
ATOM   3771  HE2 LYS   241      73.220  67.710  81.130  1.00  0.00            
ATOM   3772  NZ  LYS   241      73.190  69.470  80.020  1.00  0.00            
ATOM   3773  HZ1 LYS   241      73.150  69.750  79.040  1.00  0.00            
ATOM   3774  HZ2 LYS   241      72.570  69.940  80.650  1.00  0.00            
ATOM   3775  HZ3 LYS   241      74.070  69.720  80.430  1.00  0.00            
ATOM   3776  C   LYS   241      71.410  64.970  76.030  1.00  0.00            
ATOM   3777  O   LYS   241      72.330  65.700  75.680  1.00  0.00            
ATOM   3778  N   ASP   242      71.230  63.760  75.490  1.00  0.00            
ATOM   3779  H   ASP   242      70.360  63.320  75.740  1.00  0.00            
ATOM   3780  CA  ASP   242      71.960  63.190  74.370  1.00  0.00            
ATOM   3781  HA  ASP   242      72.980  63.500  74.640  1.00  0.00            
ATOM   3782  CB  ASP   242      71.830  61.680  74.360  1.00  0.00            
ATOM   3783  HB1 ASP   242      72.250  61.290  73.430  1.00  0.00            
ATOM   3784  HB2 ASP   242      70.790  61.330  74.320  1.00  0.00            
ATOM   3785  CG  ASP   242      72.590  61.150  75.560  1.00  0.00            
ATOM   3786  OD1 ASP   242      73.810  60.900  75.500  1.00  0.00            
ATOM   3787  OD2 ASP   242      71.960  60.980  76.630  1.00  0.00            
ATOM   3788  C   ASP   242      71.590  63.880  73.050  1.00  0.00            
ATOM   3789  O   ASP   242      72.510  64.300  72.370  1.00  0.00            
ATOM   3790  N   PHE   243      70.270  64.020  72.870  1.00  0.00            
ATOM   3791  H   PHE   243      69.600  63.650  73.530  1.00  0.00            
ATOM   3792  CA  PHE   243      69.750  64.630  71.670  1.00  0.00            
ATOM   3793  HA  PHE   243      69.980  63.960  70.840  1.00  0.00            
ATOM   3794  CB  PHE   243      68.220  64.690  71.850  1.00  0.00            
ATOM   3795  HB1 PHE   243      67.910  65.430  72.570  1.00  0.00            
ATOM   3796  HB2 PHE   243      67.890  63.800  72.380  1.00  0.00            
ATOM   3797  CG  PHE   243      67.360  64.680  70.620  1.00  0.00            
ATOM   3798  CD1 PHE   243      67.190  65.920  69.960  1.00  0.00            
ATOM   3799  HD1 PHE   243      67.690  66.840  70.220  1.00  0.00            
ATOM   3800  CE1 PHE   243      66.500  65.950  68.750  1.00  0.00            
ATOM   3801  HE1 PHE   243      66.360  66.850  68.160  1.00  0.00            
ATOM   3802  CZ  PHE   243      65.800  64.810  68.330  1.00  0.00            
ATOM   3803  HZ  PHE   243      65.250  64.760  67.400  1.00  0.00            
ATOM   3804  CE2 PHE   243      65.820  63.620  69.040  1.00  0.00            
ATOM   3805  HE2 PHE   243      65.240  62.750  68.730  1.00  0.00            
ATOM   3806  CD2 PHE   243      66.650  63.550  70.160  1.00  0.00            
ATOM   3807  HD2 PHE   243      66.760  62.640  70.730  1.00  0.00            
ATOM   3808  C   PHE   243      70.280  66.030  71.410  1.00  0.00            
ATOM   3809  O   PHE   243      70.440  66.450  70.260  1.00  0.00            
ATOM   3810  N   THR   244      70.570  66.750  72.500  1.00  0.00            
ATOM   3811  H   THR   244      70.440  66.320  73.410  1.00  0.00            
ATOM   3812  CA  THR   244      71.070  68.100  72.360  1.00  0.00            
ATOM   3813  HA  THR   244      70.430  68.550  71.600  1.00  0.00            
ATOM   3814  CB  THR   244      70.780  68.850  73.650  1.00  0.00            
ATOM   3815  HB  THR   244      71.280  68.350  74.490  1.00  0.00            
ATOM   3816  CG2 THR   244      71.120  70.340  73.510  1.00  0.00            
ATOM   3817 1HG2 THR   244      70.540  70.980  74.180  1.00  0.00            
ATOM   3818 2HG2 THR   244      72.190  70.410  73.730  1.00  0.00            
ATOM   3819 3HG2 THR   244      70.890  70.610  72.480  1.00  0.00            
ATOM   3820  OG1 THR   244      69.390  68.920  73.850  1.00  0.00            
ATOM   3821  HG1 THR   244      69.150  67.990  73.940  1.00  0.00            
ATOM   3822  C   THR   244      72.540  68.190  71.970  1.00  0.00            
ATOM   3823  O   THR   244      72.920  69.200  71.350  1.00  0.00            
ATOM   3824  N   ALA   245      73.330  67.180  72.300  1.00  0.00            
ATOM   3825  H   ALA   245      72.940  66.400  72.800  1.00  0.00            
ATOM   3826  CA  ALA   245      74.690  67.000  71.830  1.00  0.00            
ATOM   3827  HA  ALA   245      75.080  68.010  71.840  1.00  0.00            
ATOM   3828  CB  ALA   245      75.360  66.060  72.840  1.00  0.00            
ATOM   3829  HB1 ALA   245      74.830  65.110  72.810  1.00  0.00            
ATOM   3830  HB2 ALA   245      76.430  66.070  72.610  1.00  0.00            
ATOM   3831  HB3 ALA   245      75.230  66.540  73.810  1.00  0.00            
ATOM   3832  C   ALA   245      74.840  66.500  70.400  1.00  0.00            
ATOM   3833  O   ALA   245      75.680  66.960  69.640  1.00  0.00            
ATOM   3834  N   THR   246      73.960  65.590  69.970  1.00  0.00            
ATOM   3835  H   THR   246      73.300  65.210  70.640  1.00  0.00            
ATOM   3836  CA  THR   246      74.050  64.990  68.650  1.00  0.00            
ATOM   3837  HA  THR   246      75.090  64.960  68.350  1.00  0.00            
ATOM   3838  CB  THR   246      73.510  63.570  68.750  1.00  0.00            
ATOM   3839  HB  THR   246      73.170  63.180  67.780  1.00  0.00            
ATOM   3840  CG2 THR   246      74.610  62.720  69.360  1.00  0.00            
ATOM   3841 1HG2 THR   246      74.250  61.690  69.480  1.00  0.00            
ATOM   3842 2HG2 THR   246      75.420  62.640  68.630  1.00  0.00            
ATOM   3843 3HG2 THR   246      74.980  62.980  70.350  1.00  0.00            
ATOM   3844  OG1 THR   246      72.380  63.510  69.580  1.00  0.00            
ATOM   3845  HG1 THR   246      72.680  63.450  70.500  1.00  0.00            
ATOM   3846  C   THR   246      73.250  65.660  67.540  1.00  0.00            
ATOM   3847  O   THR   246      73.720  65.690  66.400  1.00  0.00            
ATOM   3848  N   CYS   247      71.990  66.040  67.730  1.00  0.00            
ATOM   3849  H   CYS   247      71.640  65.680  68.610  1.00  0.00            
ATOM   3850  CA  CYS   247      71.100  66.530  66.690  1.00  0.00            
ATOM   3851  HA  CYS   247      71.490  66.180  65.730  1.00  0.00            
ATOM   3852  CB  CYS   247      69.650  66.080  66.880  1.00  0.00            
ATOM   3853  HB1 CYS   247      69.330  66.290  67.900  1.00  0.00            
ATOM   3854  HB2 CYS   247      69.740  65.000  66.760  1.00  0.00            
ATOM   3855  SG  CYS   247      68.510  66.720  65.630  1.00  0.00            
ATOM   3856  HG  CYS   247      68.960  66.190  64.490  1.00  0.00            
ATOM   3857  C   CYS   247      71.090  68.050  66.600  1.00  0.00            
ATOM   3858  O   CYS   247      71.180  68.650  65.530  1.00  0.00            
ATOM   3859  N   PHE   248      70.990  68.740  67.730  1.00  0.00            
ATOM   3860  H   PHE   248      70.830  68.190  68.550  1.00  0.00            
ATOM   3861  CA  PHE   248      70.690  70.170  67.770  1.00  0.00            
ATOM   3862  HA  PHE   248      69.990  70.460  67.000  1.00  0.00            
ATOM   3863  CB  PHE   248      70.020  70.590  69.080  1.00  0.00            
ATOM   3864  HB1 PHE   248      69.910  71.680  69.040  1.00  0.00            
ATOM   3865  HB2 PHE   248      70.730  70.360  69.870  1.00  0.00            
ATOM   3866  CG  PHE   248      68.710  69.940  69.410  1.00  0.00            
ATOM   3867  CD1 PHE   248      68.350  69.640  70.740  1.00  0.00            
ATOM   3868  HD1 PHE   248      68.980  69.850  71.580  1.00  0.00            
ATOM   3869  CE1 PHE   248      67.050  69.290  71.090  1.00  0.00            
ATOM   3870  HE1 PHE   248      66.780  69.160  72.140  1.00  0.00            
ATOM   3871  CZ  PHE   248      66.140  69.060  70.060  1.00  0.00            
ATOM   3872  HZ  PHE   248      65.120  68.870  70.360  1.00  0.00            
ATOM   3873  CE2 PHE   248      66.450  69.430  68.740  1.00  0.00            
ATOM   3874  HE2 PHE   248      65.670  69.580  68.000  1.00  0.00            
ATOM   3875  CD2 PHE   248      67.750  69.800  68.400  1.00  0.00            
ATOM   3876  HD2 PHE   248      67.930  69.980  67.350  1.00  0.00            
ATOM   3877  C   PHE   248      72.010  70.900  67.670  1.00  0.00            
ATOM   3878  O   PHE   248      71.980  72.100  67.390  1.00  0.00            
ATOM   3879  N   GLN   249      73.180  70.260  67.740  1.00  0.00            
ATOM   3880  H   GLN   249      73.280  69.260  67.840  1.00  0.00            
ATOM   3881  CA  GLN   249      74.380  70.890  67.240  1.00  0.00            
ATOM   3882  HA  GLN   249      74.550  71.770  67.850  1.00  0.00            
ATOM   3883  CB  GLN   249      75.530  69.920  67.470  1.00  0.00            
ATOM   3884  HB1 GLN   249      75.490  69.580  68.500  1.00  0.00            
ATOM   3885  HB2 GLN   249      76.370  70.620  67.420  1.00  0.00            
ATOM   3886  CG  GLN   249      75.710  68.800  66.450  1.00  0.00            
ATOM   3887  HG1 GLN   249      75.580  69.100  65.410  1.00  0.00            
ATOM   3888  HG2 GLN   249      74.990  68.010  66.670  1.00  0.00            
ATOM   3889  CD  GLN   249      77.110  68.180  66.460  1.00  0.00            
ATOM   3890  OE1 GLN   249      77.870  68.350  65.520  1.00  0.00            
ATOM   3891  NE2 GLN   249      77.470  67.450  67.510  1.00  0.00            
ATOM   3892 1HE2 GLN   249      76.840  67.420  68.300  1.00  0.00            
ATOM   3893 2HE2 GLN   249      78.280  66.850  67.550  1.00  0.00            
ATOM   3894  C   GLN   249      74.370  71.460  65.830  1.00  0.00            
ATOM   3895  O   GLN   249      73.820  70.810  64.950  1.00  0.00            
ATOM   3896  N   LYS   250      75.090  72.560  65.570  1.00  0.00            
ATOM   3897  H   LYS   250      75.770  72.790  66.280  1.00  0.00            
ATOM   3898  CA  LYS   250      74.830  73.560  64.560  1.00  0.00            
ATOM   3899  HA  LYS   250      73.810  73.900  64.660  1.00  0.00            
ATOM   3900  CB  LYS   250      75.750  74.740  64.870  1.00  0.00            
ATOM   3901  HB1 LYS   250      76.770  74.490  64.600  1.00  0.00            
ATOM   3902  HB2 LYS   250      75.610  75.050  65.910  1.00  0.00            
ATOM   3903  CG  LYS   250      75.410  75.940  63.990  1.00  0.00            
ATOM   3904  HG1 LYS   250      74.420  76.330  64.220  1.00  0.00            
ATOM   3905  HG2 LYS   250      75.390  75.730  62.920  1.00  0.00            
ATOM   3906  CD  LYS   250      76.390  77.050  64.350  1.00  0.00            
ATOM   3907  HD1 LYS   250      77.370  76.580  64.330  1.00  0.00            
ATOM   3908  HD2 LYS   250      76.060  77.380  65.340  1.00  0.00            
ATOM   3909  CE  LYS   250      76.350  78.260  63.420  1.00  0.00            
ATOM   3910  HE1 LYS   250      75.360  78.690  63.320  1.00  0.00            
ATOM   3911  HE2 LYS   250      76.640  77.900  62.420  1.00  0.00            
ATOM   3912  NZ  LYS   250      77.210  79.300  64.000  1.00  0.00            
ATOM   3913  HZ1 LYS   250      76.850  79.640  64.870  1.00  0.00            
ATOM   3914  HZ2 LYS   250      78.170  79.000  64.080  1.00  0.00            
ATOM   3915  HZ3 LYS   250      77.240  80.130  63.410  1.00  0.00            
ATOM   3916  C   LYS   250      74.960  72.990  63.150  1.00  0.00            
ATOM   3917  O   LYS   250      74.190  73.230  62.240  1.00  0.00            
ATOM   3918  N   HIS   251      76.010  72.170  63.010  1.00  0.00            
ATOM   3919  H   HIS   251      76.520  72.000  63.860  1.00  0.00            
ATOM   3920  CA  HIS   251      76.300  71.320  61.870  1.00  0.00            
ATOM   3921  HA  HIS   251      76.450  71.920  60.970  1.00  0.00            
ATOM   3922  CB  HIS   251      77.630  70.630  62.160  1.00  0.00            
ATOM   3923  HB1 HIS   251      77.590  69.920  62.970  1.00  0.00            
ATOM   3924  HB2 HIS   251      78.310  71.420  62.480  1.00  0.00            
ATOM   3925  CG  HIS   251      78.170  69.930  60.940  1.00  0.00            
ATOM   3926  ND1 HIS   251      78.520  68.590  60.950  1.00  0.00            
ATOM   3927  HD1 HIS   251      78.410  67.970  61.740  1.00  0.00            
ATOM   3928  CE1 HIS   251      78.770  68.220  59.690  1.00  0.00            
ATOM   3929  HE1 HIS   251      79.160  67.250  59.430  1.00  0.00            
ATOM   3930  NE2 HIS   251      78.500  69.230  58.860  1.00  0.00            
ATOM   3931  HE2 HIS   251      78.540  69.060  57.870  1.00  0.00            
ATOM   3932  CD2 HIS   251      78.050  70.290  59.620  1.00  0.00            
ATOM   3933  HD2 HIS   251      77.620  71.240  59.310  1.00  0.00            
ATOM   3934  C   HIS   251      75.230  70.310  61.510  1.00  0.00            
ATOM   3935  O   HIS   251      74.890  70.150  60.340  1.00  0.00            
ATOM   3936  N   THR   252      74.660  69.580  62.490  1.00  0.00            
ATOM   3937  H   THR   252      75.060  69.620  63.410  1.00  0.00            
ATOM   3938  CA  THR   252      73.590  68.660  62.190  1.00  0.00            
ATOM   3939  HA  THR   252      73.860  68.070  61.310  1.00  0.00            
ATOM   3940  CB  THR   252      73.320  67.670  63.320  1.00  0.00            
ATOM   3941  HB  THR   252      73.010  68.120  64.250  1.00  0.00            
ATOM   3942  CG2 THR   252      72.210  66.710  62.910  1.00  0.00            
ATOM   3943 1HG2 THR   252      72.360  65.680  63.260  1.00  0.00            
ATOM   3944 2HG2 THR   252      71.220  66.980  63.260  1.00  0.00            
ATOM   3945 3HG2 THR   252      72.130  66.720  61.820  1.00  0.00            
ATOM   3946  OG1 THR   252      74.440  66.850  63.600  1.00  0.00            
ATOM   3947  HG1 THR   252      74.150  66.240  64.280  1.00  0.00            
ATOM   3948  C   THR   252      72.300  69.420  61.900  1.00  0.00            
ATOM   3949  O   THR   252      71.820  69.310  60.780  1.00  0.00            
ATOM   3950  N   LEU   253      71.810  70.280  62.790  1.00  0.00            
ATOM   3951  H   LEU   253      72.330  70.600  63.590  1.00  0.00            
ATOM   3952  CA  LEU   253      70.470  70.830  62.730  1.00  0.00            
ATOM   3953  HA  LEU   253      69.790  69.990  62.790  1.00  0.00            
ATOM   3954  CB  LEU   253      70.170  71.660  63.970  1.00  0.00            
ATOM   3955  HB1 LEU   253      70.870  72.490  64.010  1.00  0.00            
ATOM   3956  HB2 LEU   253      70.360  71.110  64.900  1.00  0.00            
ATOM   3957  CG  LEU   253      68.720  72.150  63.980  1.00  0.00            
ATOM   3958  HG  LEU   253      68.650  72.860  63.170  1.00  0.00            
ATOM   3959  CD1 LEU   253      67.740  70.980  64.010  1.00  0.00            
ATOM   3960 1HD1 LEU   253      67.700  70.480  63.050  1.00  0.00            
ATOM   3961 2HD1 LEU   253      68.050  70.250  64.750  1.00  0.00            
ATOM   3962 3HD1 LEU   253      66.760  71.400  64.250  1.00  0.00            
ATOM   3963  CD2 LEU   253      68.460  72.890  65.290  1.00  0.00            
ATOM   3964 1HD2 LEU   253      67.420  73.180  65.360  1.00  0.00            
ATOM   3965 2HD2 LEU   253      68.780  72.230  66.090  1.00  0.00            
ATOM   3966 3HD2 LEU   253      69.100  73.780  65.210  1.00  0.00            
ATOM   3967  C   LEU   253      70.230  71.520  61.400  1.00  0.00            
ATOM   3968  O   LEU   253      69.250  71.200  60.720  1.00  0.00            
ATOM   3969  N   LEU   254      71.200  72.330  60.970  1.00  0.00            
ATOM   3970  H   LEU   254      72.010  72.430  61.560  1.00  0.00            
ATOM   3971  CA  LEU   254      71.110  73.200  59.820  1.00  0.00            
ATOM   3972  HA  LEU   254      70.160  73.730  59.850  1.00  0.00            
ATOM   3973  CB  LEU   254      72.330  74.120  59.660  1.00  0.00            
ATOM   3974  HB1 LEU   254      72.240  74.630  58.710  1.00  0.00            
ATOM   3975  HB2 LEU   254      73.200  73.470  59.700  1.00  0.00            
ATOM   3976  CG  LEU   254      72.590  75.230  60.680  1.00  0.00            
ATOM   3977  HG  LEU   254      72.650  74.840  61.700  1.00  0.00            
ATOM   3978  CD1 LEU   254      73.870  75.960  60.290  1.00  0.00            
ATOM   3979 1HD1 LEU   254      73.960  76.390  59.290  1.00  0.00            
ATOM   3980 2HD1 LEU   254      74.040  76.750  61.020  1.00  0.00            
ATOM   3981 3HD1 LEU   254      74.780  75.360  60.300  1.00  0.00            
ATOM   3982  CD2 LEU   254      71.470  76.260  60.630  1.00  0.00            
ATOM   3983 1HD2 LEU   254      71.600  76.930  61.480  1.00  0.00            
ATOM   3984 2HD2 LEU   254      71.410  76.740  59.650  1.00  0.00            
ATOM   3985 3HD2 LEU   254      70.540  75.790  60.950  1.00  0.00            
ATOM   3986  C   LEU   254      71.050  72.370  58.550  1.00  0.00            
ATOM   3987  O   LEU   254      70.400  72.790  57.590  1.00  0.00            
ATOM   3988  N   ASN   255      71.630  71.180  58.570  1.00  0.00            
ATOM   3989  H   ASN   255      72.010  70.860  59.460  1.00  0.00            
ATOM   3990  CA  ASN   255      71.570  70.190  57.510  1.00  0.00            
ATOM   3991  HA  ASN   255      71.510  70.700  56.550  1.00  0.00            
ATOM   3992  CB  ASN   255      72.830  69.320  57.500  1.00  0.00            
ATOM   3993  HB1 ASN   255      72.590  68.400  56.960  1.00  0.00            
ATOM   3994  HB2 ASN   255      73.160  68.970  58.480  1.00  0.00            
ATOM   3995  CG  ASN   255      73.950  70.060  56.790  1.00  0.00            
ATOM   3996  OD1 ASN   255      73.810  70.470  55.630  1.00  0.00            
ATOM   3997  ND2 ASN   255      75.110  70.260  57.410  1.00  0.00            
ATOM   3998 1HD2 ASN   255      75.120  69.900  58.350  1.00  0.00            
ATOM   3999 2HD2 ASN   255      75.950  70.510  56.890  1.00  0.00            
ATOM   4000  C   ASN   255      70.270  69.420  57.620  1.00  0.00            
ATOM   4001  O   ASN   255      69.770  69.050  56.560  1.00  0.00            
ATOM   4002  N   VAL   256      69.650  69.180  58.780  1.00  0.00            
ATOM   4003  H   VAL   256      70.090  69.430  59.650  1.00  0.00            
ATOM   4004  CA  VAL   256      68.340  68.580  58.860  1.00  0.00            
ATOM   4005  HA  VAL   256      68.310  67.650  58.290  1.00  0.00            
ATOM   4006  CB  VAL   256      67.930  68.270  60.300  1.00  0.00            
ATOM   4007  HB  VAL   256      68.170  69.090  60.960  1.00  0.00            
ATOM   4008  CG1 VAL   256      66.430  67.970  60.420  1.00  0.00            
ATOM   4009 1HG1 VAL   256      66.200  67.200  59.670  1.00  0.00            
ATOM   4010 2HG1 VAL   256      66.250  67.560  61.410  1.00  0.00            
ATOM   4011 3HG1 VAL   256      65.760  68.790  60.180  1.00  0.00            
ATOM   4012  CG2 VAL   256      68.770  67.140  60.880  1.00  0.00            
ATOM   4013 1HG2 VAL   256      69.780  67.450  61.130  1.00  0.00            
ATOM   4014 2HG2 VAL   256      68.480  66.720  61.850  1.00  0.00            
ATOM   4015 3HG2 VAL   256      68.830  66.390  60.090  1.00  0.00            
ATOM   4016  C   VAL   256      67.310  69.520  58.240  1.00  0.00            
ATOM   4017  O   VAL   256      66.450  69.130  57.440  1.00  0.00            
ATOM   4018  N   LEU   257      67.410  70.810  58.570  1.00  0.00            
ATOM   4019  H   LEU   257      68.000  70.910  59.380  1.00  0.00            
ATOM   4020  CA  LEU   257      66.560  71.950  58.270  1.00  0.00            
ATOM   4021  HA  LEU   257      65.560  71.610  58.560  1.00  0.00            
ATOM   4022  CB  LEU   257      67.010  73.140  59.110  1.00  0.00            
ATOM   4023  HB1 LEU   257      68.070  73.190  58.870  1.00  0.00            
ATOM   4024  HB2 LEU   257      66.990  72.900  60.170  1.00  0.00            
ATOM   4025  CG  LEU   257      66.390  74.530  58.970  1.00  0.00            
ATOM   4026  HG  LEU   257      66.490  74.860  57.940  1.00  0.00            
ATOM   4027  CD1 LEU   257      64.900  74.590  59.320  1.00  0.00            
ATOM   4028 1HD1 LEU   257      64.860  74.230  60.350  1.00  0.00            
ATOM   4029 2HD1 LEU   257      64.520  75.610  59.230  1.00  0.00            
ATOM   4030 3HD1 LEU   257      64.270  73.930  58.750  1.00  0.00            
ATOM   4031  CD2 LEU   257      67.210  75.470  59.840  1.00  0.00            
ATOM   4032 1HD2 LEU   257      66.740  76.450  59.690  1.00  0.00            
ATOM   4033 2HD2 LEU   257      67.320  75.200  60.890  1.00  0.00            
ATOM   4034 3HD2 LEU   257      68.250  75.520  59.510  1.00  0.00            
ATOM   4035  C   LEU   257      66.570  72.220  56.770  1.00  0.00            
ATOM   4036  O   LEU   257      65.510  72.480  56.210  1.00  0.00            
ATOM   4037  N   VAL   258      67.770  72.200  56.190  1.00  0.00            
ATOM   4038  H   VAL   258      68.580  72.140  56.780  1.00  0.00            
ATOM   4039  CA  VAL   258      68.030  72.550  54.810  1.00  0.00            
ATOM   4040  HA  VAL   258      67.170  73.070  54.400  1.00  0.00            
ATOM   4041  CB  VAL   258      69.210  73.520  54.750  1.00  0.00            
ATOM   4042  HB  VAL   258      70.080  72.970  55.110  1.00  0.00            
ATOM   4043  CG1 VAL   258      69.510  74.030  53.340  1.00  0.00            
ATOM   4044 1HG1 VAL   258      68.650  74.610  53.010  1.00  0.00            
ATOM   4045 2HG1 VAL   258      70.370  74.700  53.390  1.00  0.00            
ATOM   4046 3HG1 VAL   258      69.790  73.250  52.640  1.00  0.00            
ATOM   4047  CG2 VAL   258      69.100  74.730  55.680  1.00  0.00            
ATOM   4048 1HG2 VAL   258      70.020  75.310  55.630  1.00  0.00            
ATOM   4049 2HG2 VAL   258      68.200  75.310  55.440  1.00  0.00            
ATOM   4050 3HG2 VAL   258      68.890  74.360  56.680  1.00  0.00            
ATOM   4051  C   VAL   258      68.150  71.440  53.780  1.00  0.00            
ATOM   4052  O   VAL   258      67.540  71.590  52.720  1.00  0.00            
ATOM   4053  N   ASN   259      68.860  70.340  54.050  1.00  0.00            
ATOM   4054  H   ASN   259      69.180  70.240  55.000  1.00  0.00            
ATOM   4055  CA  ASN   259      69.120  69.310  53.060  1.00  0.00            
ATOM   4056  HA  ASN   259      68.930  69.720  52.060  1.00  0.00            
ATOM   4057  CB  ASN   259      70.610  68.960  53.020  1.00  0.00            
ATOM   4058  HB1 ASN   259      70.720  68.470  53.980  1.00  0.00            
ATOM   4059  HB2 ASN   259      71.220  69.870  53.030  1.00  0.00            
ATOM   4060  CG  ASN   259      71.030  68.040  51.890  1.00  0.00            
ATOM   4061  OD1 ASN   259      70.110  67.500  51.280  1.00  0.00            
ATOM   4062  ND2 ASN   259      72.300  67.740  51.670  1.00  0.00            
ATOM   4063 1HD2 ASN   259      73.060  67.910  52.320  1.00  0.00            
ATOM   4064 2HD2 ASN   259      72.500  67.170  50.850  1.00  0.00            
ATOM   4065  C   ASN   259      68.190  68.120  53.260  1.00  0.00            
ATOM   4066  O   ASN   259      67.540  67.750  52.290  1.00  0.00            
ATOM   4067  N   TYR   260      68.140  67.600  54.480  1.00  0.00            
ATOM   4068  H   TYR   260      68.880  67.810  55.150  1.00  0.00            
ATOM   4069  CA  TYR   260      67.380  66.410  54.830  1.00  0.00            
ATOM   4070  HA  TYR   260      67.280  65.870  53.890  1.00  0.00            
ATOM   4071  CB  TYR   260      68.190  65.460  55.690  1.00  0.00            
ATOM   4072  HB1 TYR   260      67.710  64.490  55.630  1.00  0.00            
ATOM   4073  HB2 TYR   260      68.220  65.770  56.730  1.00  0.00            
ATOM   4074  CG  TYR   260      69.620  65.270  55.220  1.00  0.00            
ATOM   4075  CD1 TYR   260      70.690  65.990  55.770  1.00  0.00            
ATOM   4076  HD1 TYR   260      70.480  66.540  56.670  1.00  0.00            
ATOM   4077  CE1 TYR   260      71.980  65.950  55.210  1.00  0.00            
ATOM   4078  HE1 TYR   260      72.740  66.550  55.690  1.00  0.00            
ATOM   4079  CZ  TYR   260      72.200  65.190  54.050  1.00  0.00            
ATOM   4080  OH  TYR   260      73.450  65.250  53.520  1.00  0.00            
ATOM   4081  HH  TYR   260      73.970  65.830  54.060  1.00  0.00            
ATOM   4082  CE2 TYR   260      71.180  64.350  53.560  1.00  0.00            
ATOM   4083  HE2 TYR   260      71.380  63.710  52.720  1.00  0.00            
ATOM   4084  CD2 TYR   260      69.900  64.430  54.140  1.00  0.00            
ATOM   4085  HD2 TYR   260      69.110  63.820  53.740  1.00  0.00            
ATOM   4086  C   TYR   260      65.920  66.550  55.220  1.00  0.00            
ATOM   4087  O   TYR   260      65.330  65.610  55.760  1.00  0.00            
ATOM   4088  N   SER   261      65.410  67.710  54.800  1.00  0.00            
ATOM   4089  H   SER   261      66.090  68.330  54.360  1.00  0.00            
ATOM   4090  CA  SER   261      64.030  68.140  54.710  1.00  0.00            
ATOM   4091  HA  SER   261      63.370  67.480  55.280  1.00  0.00            
ATOM   4092  CB  SER   261      63.820  69.580  55.180  1.00  0.00            
ATOM   4093  HB1 SER   261      62.820  69.920  54.940  1.00  0.00            
ATOM   4094  HB2 SER   261      64.580  70.230  54.780  1.00  0.00            
ATOM   4095  OG  SER   261      63.840  69.680  56.590  1.00  0.00            
ATOM   4096  HG  SER   261      64.720  69.460  56.950  1.00  0.00            
ATOM   4097  C   SER   261      63.500  68.030  53.290  1.00  0.00            
ATOM   4098  O   SER   261      64.110  68.610  52.390  1.00  0.00            
ATOM   4099  N   VAL   262      62.430  67.270  53.060  1.00  0.00            
ATOM   4100  H   VAL   262      61.880  67.060  53.880  1.00  0.00            
ATOM   4101  CA  VAL   262      61.850  67.080  51.740  1.00  0.00            
ATOM   4102  HA  VAL   262      62.420  67.570  50.950  1.00  0.00            
ATOM   4103  CB  VAL   262      61.940  65.610  51.290  1.00  0.00            
ATOM   4104  HB  VAL   262      61.410  65.650  50.330  1.00  0.00            
ATOM   4105  CG1 VAL   262      63.380  65.190  51.070  1.00  0.00            
ATOM   4106 1HG1 VAL   262      63.940  65.960  50.520  1.00  0.00            
ATOM   4107 2HG1 VAL   262      63.930  65.000  51.990  1.00  0.00            
ATOM   4108 3HG1 VAL   262      63.190  64.320  50.450  1.00  0.00            
ATOM   4109  CG2 VAL   262      61.160  64.650  52.190  1.00  0.00            
ATOM   4110 1HG2 VAL   262      61.450  64.830  53.220  1.00  0.00            
ATOM   4111 2HG2 VAL   262      60.110  64.810  51.950  1.00  0.00            
ATOM   4112 3HG2 VAL   262      61.320  63.660  51.750  1.00  0.00            
ATOM   4113  C   VAL   262      60.470  67.640  51.460  1.00  0.00            
ATOM   4114  O   VAL   262      59.630  67.730  52.360  1.00  0.00            
ATOM   4115  N   PHE   263      60.230  68.100  50.220  1.00  0.00            
ATOM   4116  H   PHE   263      60.970  68.110  49.540  1.00  0.00            
ATOM   4117  CA  PHE   263      58.980  68.700  49.780  1.00  0.00            
ATOM   4118  HA  PHE   263      58.260  68.650  50.590  1.00  0.00            
ATOM   4119  CB  PHE   263      59.250  70.100  49.250  1.00  0.00            
ATOM   4120  HB1 PHE   263      59.840  70.130  48.320  1.00  0.00            
ATOM   4121  HB2 PHE   263      59.870  70.570  50.000  1.00  0.00            
ATOM   4122  CG  PHE   263      57.990  70.940  49.310  1.00  0.00            
ATOM   4123  CD1 PHE   263      57.260  71.200  48.140  1.00  0.00            
ATOM   4124  HD1 PHE   263      57.580  70.780  47.210  1.00  0.00            
ATOM   4125  CE1 PHE   263      56.090  71.970  48.180  1.00  0.00            
ATOM   4126  HE1 PHE   263      55.580  72.190  47.250  1.00  0.00            
ATOM   4127  CZ  PHE   263      55.680  72.550  49.390  1.00  0.00            
ATOM   4128  HZ  PHE   263      54.840  73.230  49.410  1.00  0.00            
ATOM   4129  CE2 PHE   263      56.350  72.270  50.590  1.00  0.00            
ATOM   4130  HE2 PHE   263      56.100  72.700  51.540  1.00  0.00            
ATOM   4131  CD2 PHE   263      57.510  71.480  50.500  1.00  0.00            
ATOM   4132  HD2 PHE   263      58.060  71.340  51.420  1.00  0.00            
ATOM   4133  C   PHE   263      58.420  67.810  48.670  1.00  0.00            
ATOM   4134  O   PHE   263      59.080  66.950  48.090  1.00  0.00            
ATOM   4135  N   ASP   264      57.120  67.970  48.420  1.00  0.00            
ATOM   4136  H   ASP   264      56.580  68.530  49.070  1.00  0.00            
ATOM   4137  CA  ASP   264      56.460  67.260  47.350  1.00  0.00            
ATOM   4138  HA  ASP   264      57.120  67.160  46.490  1.00  0.00            
ATOM   4139  CB  ASP   264      56.010  65.890  47.850  1.00  0.00            
ATOM   4140  HB1 ASP   264      55.130  66.130  48.460  1.00  0.00            
ATOM   4141  HB2 ASP   264      56.810  65.390  48.410  1.00  0.00            
ATOM   4142  CG  ASP   264      55.500  65.020  46.710  1.00  0.00            
ATOM   4143  OD1 ASP   264      54.260  64.910  46.640  1.00  0.00            
ATOM   4144  OD2 ASP   264      56.300  64.580  45.850  1.00  0.00            
ATOM   4145  C   ASP   264      55.300  68.150  46.920  1.00  0.00            
ATOM   4146  O   ASP   264      54.530  68.680  47.730  1.00  0.00            
ATOM   4147  N   SER   265      54.990  68.100  45.620  1.00  0.00            
ATOM   4148  H   SER   265      55.580  67.480  45.090  1.00  0.00            
ATOM   4149  CA  SER   265      53.920  68.770  44.910  1.00  0.00            
ATOM   4150  HA  SER   265      54.050  69.820  45.130  1.00  0.00            
ATOM   4151  CB  SER   265      53.970  68.450  43.420  1.00  0.00            
ATOM   4152  HB1 SER   265      53.170  68.960  42.900  1.00  0.00            
ATOM   4153  HB2 SER   265      53.880  67.380  43.230  1.00  0.00            
ATOM   4154  OG  SER   265      55.200  68.940  42.910  1.00  0.00            
ATOM   4155  HG  SER   265      55.240  68.800  41.970  1.00  0.00            
ATOM   4156  C   SER   265      52.520  68.430  45.440  1.00  0.00            
ATOM   4157  O   SER   265      51.590  69.190  45.170  1.00  0.00            
ATOM   4158  N   SER   266      52.420  67.440  46.310  1.00  0.00            
ATOM   4159  H   SER   266      53.320  66.990  46.450  1.00  0.00            
ATOM   4160  CA  SER   266      51.300  67.270  47.210  1.00  0.00            
ATOM   4161  HA  SER   266      50.460  67.330  46.520  1.00  0.00            
ATOM   4162  CB  SER   266      51.260  65.870  47.830  1.00  0.00            
ATOM   4163  HB1 SER   266      51.210  65.200  46.970  1.00  0.00            
ATOM   4164  HB2 SER   266      50.400  65.750  48.490  1.00  0.00            
ATOM   4165  OG  SER   266      52.390  65.460  48.540  1.00  0.00            
ATOM   4166  HG  SER   266      53.070  65.290  47.870  1.00  0.00            
ATOM   4167  C   SER   266      51.130  68.400  48.220  1.00  0.00            
ATOM   4168  O   SER   266      50.380  68.230  49.170  1.00  0.00            
ATOM   4169  N   GLN   267      51.750  69.570  48.050  1.00  0.00            
ATOM   4170  H   GLN   267      52.170  69.740  47.150  1.00  0.00            
ATOM   4171  CA  GLN   267      51.690  70.680  48.990  1.00  0.00            
ATOM   4172  HA  GLN   267      52.320  71.380  48.440  1.00  0.00            
ATOM   4173  CB  GLN   267      50.320  71.340  48.920  1.00  0.00            
ATOM   4174  HB1 GLN   267      50.430  72.240  49.510  1.00  0.00            
ATOM   4175  HB2 GLN   267      49.540  70.650  49.270  1.00  0.00            
ATOM   4176  CG  GLN   267      49.880  71.790  47.530  1.00  0.00            
ATOM   4177  HG1 GLN   267      49.660  70.890  46.940  1.00  0.00            
ATOM   4178  HG2 GLN   267      50.640  72.450  47.090  1.00  0.00            
ATOM   4179  CD  GLN   267      48.530  72.470  47.490  1.00  0.00            
ATOM   4180  OE1 GLN   267      47.640  72.250  48.310  1.00  0.00            
ATOM   4181  NE2 GLN   267      48.390  73.570  46.740  1.00  0.00            
ATOM   4182 1HE2 GLN   267      49.210  73.880  46.230  1.00  0.00            
ATOM   4183 2HE2 GLN   267      47.580  74.160  46.770  1.00  0.00            
ATOM   4184  C   GLN   267      52.240  70.350  50.370  1.00  0.00            
ATOM   4185  O   GLN   267      51.950  71.030  51.340  1.00  0.00            
ATOM   4186  N   THR   268      53.050  69.300  50.580  1.00  0.00            
ATOM   4187  H   THR   268      53.290  68.710  49.780  1.00  0.00            
ATOM   4188  CA  THR   268      53.520  68.770  51.840  1.00  0.00            
ATOM   4189  HA  THR   268      52.900  69.230  52.630  1.00  0.00            
ATOM   4190  CB  THR   268      53.170  67.310  52.030  1.00  0.00            
ATOM   4191  HB  THR   268      53.860  66.780  51.360  1.00  0.00            
ATOM   4192  CG2 THR   268      53.430  66.820  53.460  1.00  0.00            
ATOM   4193 1HG2 THR   268      52.790  67.390  54.150  1.00  0.00            
ATOM   4194 2HG2 THR   268      53.220  65.750  53.480  1.00  0.00            
ATOM   4195 3HG2 THR   268      54.480  66.840  53.750  1.00  0.00            
ATOM   4196  OG1 THR   268      51.810  67.120  51.760  1.00  0.00            
ATOM   4197  HG1 THR   268      51.640  66.830  50.860  1.00  0.00            
ATOM   4198  C   THR   268      55.010  68.870  52.120  1.00  0.00            
ATOM   4199  O   THR   268      55.750  68.320  51.320  1.00  0.00            
ATOM   4200  N   LEU   269      55.400  69.350  53.300  1.00  0.00            
ATOM   4201  H   LEU   269      54.730  69.900  53.820  1.00  0.00            
ATOM   4202  CA  LEU   269      56.740  69.240  53.870  1.00  0.00            
ATOM   4203  HA  LEU   269      57.450  69.080  53.070  1.00  0.00            
ATOM   4204  CB  LEU   269      57.160  70.520  54.580  1.00  0.00            
ATOM   4205  HB1 LEU   269      56.480  70.670  55.420  1.00  0.00            
ATOM   4206  HB2 LEU   269      57.010  71.370  53.890  1.00  0.00            
ATOM   4207  CG  LEU   269      58.580  70.590  55.130  1.00  0.00            
ATOM   4208  HG  LEU   269      58.910  69.740  55.730  1.00  0.00            
ATOM   4209  CD1 LEU   269      59.540  70.780  53.970  1.00  0.00            
ATOM   4210 1HD1 LEU   269      59.420  69.920  53.330  1.00  0.00            
ATOM   4211 2HD1 LEU   269      59.450  71.740  53.450  1.00  0.00            
ATOM   4212 3HD1 LEU   269      60.530  70.860  54.430  1.00  0.00            
ATOM   4213  CD2 LEU   269      58.770  71.840  55.990  1.00  0.00            
ATOM   4214 1HD2 LEU   269      59.800  72.000  56.300  1.00  0.00            
ATOM   4215 2HD2 LEU   269      58.450  72.740  55.460  1.00  0.00            
ATOM   4216 3HD2 LEU   269      58.160  71.730  56.880  1.00  0.00            
ATOM   4217  C   LEU   269      56.830  68.060  54.830  1.00  0.00            
ATOM   4218  O   LEU   269      55.880  67.790  55.550  1.00  0.00            
ATOM   4219  N   LEU   270      57.990  67.410  54.830  1.00  0.00            
ATOM   4220  H   LEU   270      58.700  67.850  54.240  1.00  0.00            
ATOM   4221  CA  LEU   270      58.420  66.260  55.590  1.00  0.00            
ATOM   4222  HA  LEU   270      57.940  66.270  56.560  1.00  0.00            
ATOM   4223  CB  LEU   270      58.020  65.030  54.770  1.00  0.00            
ATOM   4224  HB1 LEU   270      58.470  64.170  55.270  1.00  0.00            
ATOM   4225  HB2 LEU   270      58.360  65.150  53.740  1.00  0.00            
ATOM   4226  CG  LEU   270      56.520  64.770  54.750  1.00  0.00            
ATOM   4227  HG  LEU   270      55.970  65.420  54.080  1.00  0.00            
ATOM   4228  CD1 LEU   270      56.440  63.340  54.230  1.00  0.00            
ATOM   4229 1HD1 LEU   270      56.910  62.660  54.930  1.00  0.00            
ATOM   4230 2HD1 LEU   270      55.380  63.100  54.190  1.00  0.00            
ATOM   4231 3HD1 LEU   270      56.730  63.260  53.180  1.00  0.00            
ATOM   4232  CD2 LEU   270      55.730  64.730  56.060  1.00  0.00            
ATOM   4233 1HD2 LEU   270      55.770  65.710  56.520  1.00  0.00            
ATOM   4234 2HD2 LEU   270      54.680  64.500  55.870  1.00  0.00            
ATOM   4235 3HD2 LEU   270      56.180  64.070  56.790  1.00  0.00            
ATOM   4236  C   LEU   270      59.920  66.250  55.860  1.00  0.00            
ATOM   4237  O   LEU   270      60.650  67.110  55.350  1.00  0.00            
ATOM   4238  N   VAL   271      60.430  65.300  56.630  1.00  0.00            
ATOM   4239  H   VAL   271      59.930  64.430  56.760  1.00  0.00            
ATOM   4240  CA  VAL   271      61.820  65.210  57.040  1.00  0.00            
ATOM   4241  HA  VAL   271      62.430  65.640  56.240  1.00  0.00            
ATOM   4242  CB  VAL   271      62.070  66.000  58.310  1.00  0.00            
ATOM   4243  HB  VAL   271      61.470  66.910  58.260  1.00  0.00            
ATOM   4244  CG1 VAL   271      61.670  65.170  59.530  1.00  0.00            
ATOM   4245 1HG1 VAL   271      62.410  64.370  59.610  1.00  0.00            
ATOM   4246 2HG1 VAL   271      61.810  65.770  60.430  1.00  0.00            
ATOM   4247 3HG1 VAL   271      60.700  64.700  59.380  1.00  0.00            
ATOM   4248  CG2 VAL   271      63.540  66.450  58.310  1.00  0.00            
ATOM   4249 1HG2 VAL   271      63.670  67.110  57.460  1.00  0.00            
ATOM   4250 2HG2 VAL   271      63.710  66.980  59.240  1.00  0.00            
ATOM   4251 3HG2 VAL   271      64.190  65.570  58.260  1.00  0.00            
ATOM   4252  C   VAL   271      62.300  63.770  57.000  1.00  0.00            
ATOM   4253  O   VAL   271      61.460  62.870  57.090  1.00  0.00            
ATOM   4254  N   MET   272      63.590  63.570  56.730  1.00  0.00            
ATOM   4255  H   MET   272      64.220  64.360  56.680  1.00  0.00            
ATOM   4256  CA  MET   272      64.180  62.240  56.720  1.00  0.00            
ATOM   4257  HA  MET   272      63.520  61.610  56.120  1.00  0.00            
ATOM   4258  CB  MET   272      65.520  62.180  55.980  1.00  0.00            
ATOM   4259  HB1 MET   272      66.050  61.260  56.230  1.00  0.00            
ATOM   4260  HB2 MET   272      66.150  63.010  56.320  1.00  0.00            
ATOM   4261  CG  MET   272      65.360  62.210  54.470  1.00  0.00            
ATOM   4262  HG1 MET   272      65.120  63.210  54.100  1.00  0.00            
ATOM   4263  HG2 MET   272      64.610  61.490  54.160  1.00  0.00            
ATOM   4264  SD  MET   272      66.830  61.850  53.480  1.00  0.00            
ATOM   4265  CE  MET   272      65.940  61.830  51.910  1.00  0.00            
ATOM   4266  HE1 MET   272      66.580  61.430  51.130  1.00  0.00            
ATOM   4267  HE2 MET   272      65.080  61.160  51.840  1.00  0.00            
ATOM   4268  HE3 MET   272      65.590  62.830  51.650  1.00  0.00            
ATOM   4269  C   MET   272      64.250  61.610  58.100  1.00  0.00            
ATOM   4270  O   MET   272      64.520  62.380  59.020  1.00  0.00            
ATOM   4271  N   ARG   273      64.130  60.290  58.260  1.00  0.00            
ATOM   4272  H   ARG   273      64.150  59.780  57.390  1.00  0.00            
ATOM   4273  CA  ARG   273      64.370  59.620  59.520  1.00  0.00            
ATOM   4274  HA  ARG   273      64.070  60.340  60.300  1.00  0.00            
ATOM   4275  CB  ARG   273      63.520  58.360  59.620  1.00  0.00            
ATOM   4276  HB1 ARG   273      63.510  57.960  60.620  1.00  0.00            
ATOM   4277  HB2 ARG   273      63.940  57.610  58.950  1.00  0.00            
ATOM   4278  CG  ARG   273      62.060  58.530  59.210  1.00  0.00            
ATOM   4279  HG1 ARG   273      62.120  58.640  58.130  1.00  0.00            
ATOM   4280  HG2 ARG   273      61.730  59.470  59.630  1.00  0.00            
ATOM   4281  CD  ARG   273      61.160  57.330  59.520  1.00  0.00            
ATOM   4282  HD1 ARG   273      61.320  57.210  60.600  1.00  0.00            
ATOM   4283  HD2 ARG   273      61.460  56.420  59.000  1.00  0.00            
ATOM   4284  NE  ARG   273      59.750  57.600  59.310  1.00  0.00            
ATOM   4285  HE  ARG   273      59.500  58.590  59.320  1.00  0.00            
ATOM   4286  CZ  ARG   273      58.750  56.750  59.050  1.00  0.00            
ATOM   4287  NH1 ARG   273      58.950  55.450  58.750  1.00  0.00            
ATOM   4288 1HH1 ARG   273      59.850  55.070  58.540  1.00  0.00            
ATOM   4289 2HH1 ARG   273      58.170  54.940  58.350  1.00  0.00            
ATOM   4290  NH2 ARG   273      57.510  57.250  59.110  1.00  0.00            
ATOM   4291 1HH2 ARG   273      57.460  58.230  59.330  1.00  0.00            
ATOM   4292 2HH2 ARG   273      56.730  56.790  58.670  1.00  0.00            
ATOM   4293  C   ARG   273      65.860  59.350  59.620  1.00  0.00            
ATOM   4294  O   ARG   273      66.510  59.390  58.570  1.00  0.00            
ATOM   4295  N   PRO   274      66.480  59.000  60.760  1.00  0.00            
ATOM   4296  CD  PRO   274      65.750  58.770  61.980  1.00  0.00            
ATOM   4297  HD1 PRO   274      65.280  57.790  62.140  1.00  0.00            
ATOM   4298  HD2 PRO   274      65.120  59.630  62.180  1.00  0.00            
ATOM   4299  CG  PRO   274      66.840  58.810  63.040  1.00  0.00            
ATOM   4300  HG1 PRO   274      66.670  58.090  63.840  1.00  0.00            
ATOM   4301  HG2 PRO   274      66.830  59.840  63.400  1.00  0.00            
ATOM   4302  CB  PRO   274      68.210  58.540  62.400  1.00  0.00            
ATOM   4303  HB1 PRO   274      68.480  57.490  62.430  1.00  0.00            
ATOM   4304  HB2 PRO   274      68.960  59.210  62.840  1.00  0.00            
ATOM   4305  CA  PRO   274      67.920  58.950  60.960  1.00  0.00            
ATOM   4306  HA  PRO   274      68.280  59.960  60.790  1.00  0.00            
ATOM   4307  C   PRO   274      68.770  58.110  60.020  1.00  0.00            
ATOM   4308  O   PRO   274      69.560  58.600  59.220  1.00  0.00            
ATOM   4309  N   TYR   275      68.560  56.800  60.040  1.00  0.00            
ATOM   4310  H   TYR   275      67.920  56.450  60.730  1.00  0.00            
ATOM   4311  CA  TYR   275      69.040  55.850  59.050  1.00  0.00            
ATOM   4312  HA  TYR   275      70.070  55.600  59.280  1.00  0.00            
ATOM   4313  CB  TYR   275      68.360  54.500  59.290  1.00  0.00            
ATOM   4314  HB1 TYR   275      68.930  54.140  60.150  1.00  0.00            
ATOM   4315  HB2 TYR   275      68.560  53.880  58.420  1.00  0.00            
ATOM   4316  CG  TYR   275      66.910  54.360  59.680  1.00  0.00            
ATOM   4317  CD1 TYR   275      66.550  54.360  61.030  1.00  0.00            
ATOM   4318  HD1 TYR   275      67.340  54.430  61.760  1.00  0.00            
ATOM   4319  CE1 TYR   275      65.200  54.450  61.400  1.00  0.00            
ATOM   4320  HE1 TYR   275      65.050  54.410  62.460  1.00  0.00            
ATOM   4321  CZ  TYR   275      64.200  54.530  60.420  1.00  0.00            
ATOM   4322  OH  TYR   275      62.930  54.830  60.840  1.00  0.00            
ATOM   4323  HH  TYR   275      62.920  54.930  61.790  1.00  0.00            
ATOM   4324  CE2 TYR   275      64.550  54.580  59.060  1.00  0.00            
ATOM   4325  HE2 TYR   275      63.790  54.740  58.310  1.00  0.00            
ATOM   4326  CD2 TYR   275      65.900  54.430  58.710  1.00  0.00            
ATOM   4327  HD2 TYR   275      66.260  54.570  57.700  1.00  0.00            
ATOM   4328  C   TYR   275      68.960  56.350  57.620  1.00  0.00            
ATOM   4329  O   TYR   275      69.680  55.790  56.790  1.00  0.00            
ATOM   4330  N   GLN   276      68.040  57.220  57.220  1.00  0.00            
ATOM   4331  H   GLN   276      67.400  57.510  57.940  1.00  0.00            
ATOM   4332  CA  GLN   276      67.950  57.680  55.850  1.00  0.00            
ATOM   4333  HA  GLN   276      68.160  56.800  55.240  1.00  0.00            
ATOM   4334  CB  GLN   276      66.540  58.160  55.540  1.00  0.00            
ATOM   4335  HB1 GLN   276      66.410  58.290  54.460  1.00  0.00            
ATOM   4336  HB2 GLN   276      66.280  59.020  56.160  1.00  0.00            
ATOM   4337  CG  GLN   276      65.480  57.120  55.910  1.00  0.00            
ATOM   4338  HG1 GLN   276      65.740  56.660  56.850  1.00  0.00            
ATOM   4339  HG2 GLN   276      65.620  56.300  55.200  1.00  0.00            
ATOM   4340  CD  GLN   276      64.020  57.560  55.960  1.00  0.00            
ATOM   4341  OE1 GLN   276      63.710  58.740  55.900  1.00  0.00            
ATOM   4342  NE2 GLN   276      63.130  56.620  56.280  1.00  0.00            
ATOM   4343 1HE2 GLN   276      63.400  55.660  56.080  1.00  0.00            
ATOM   4344 2HE2 GLN   276      62.150  56.810  56.380  1.00  0.00            
ATOM   4345  C   GLN   276      68.930  58.800  55.510  1.00  0.00            
ATOM   4346  O   GLN   276      69.580  58.820  54.470  1.00  0.00            
ATOM   4347  N   ILE   277      69.160  59.670  56.500  1.00  0.00            
ATOM   4348  H   ILE   277      68.630  59.510  57.340  1.00  0.00            
ATOM   4349  CA  ILE   277      70.210  60.670  56.430  1.00  0.00            
ATOM   4350  HA  ILE   277      70.100  61.300  55.550  1.00  0.00            
ATOM   4351  CB  ILE   277      70.190  61.550  57.680  1.00  0.00            
ATOM   4352  HB  ILE   277      70.440  60.970  58.570  1.00  0.00            
ATOM   4353  CG2 ILE   277      71.310  62.570  57.680  1.00  0.00            
ATOM   4354 1HG2 ILE   277      72.290  62.110  57.520  1.00  0.00            
ATOM   4355 2HG2 ILE   277      71.160  63.390  56.960  1.00  0.00            
ATOM   4356 3HG2 ILE   277      71.360  63.140  58.600  1.00  0.00            
ATOM   4357  CG1 ILE   277      68.880  62.310  57.860  1.00  0.00            
ATOM   4358 1HG1 ILE   277      68.180  61.620  58.320  1.00  0.00            
ATOM   4359 2HG1 ILE   277      68.460  62.610  56.900  1.00  0.00            
ATOM   4360  CD  ILE   277      68.870  63.500  58.810  1.00  0.00            
ATOM   4361  HD1 ILE   277      69.490  64.360  58.540  1.00  0.00            
ATOM   4362  HD2 ILE   277      67.830  63.840  58.780  1.00  0.00            
ATOM   4363  HD3 ILE   277      69.070  63.210  59.850  1.00  0.00            
ATOM   4364  C   ILE   277      71.480  59.840  56.330  1.00  0.00            
ATOM   4365  O   ILE   277      72.300  60.070  55.440  1.00  0.00            
ATOM   4366  N   ALA   278      71.610  58.930  57.300  1.00  0.00            
ATOM   4367  H   ALA   278      70.880  58.930  57.990  1.00  0.00            
ATOM   4368  CA  ALA   278      72.820  58.140  57.440  1.00  0.00            
ATOM   4369  HA  ALA   278      73.600  58.870  57.670  1.00  0.00            
ATOM   4370  CB  ALA   278      72.720  57.280  58.700  1.00  0.00            
ATOM   4371  HB1 ALA   278      71.930  56.530  58.590  1.00  0.00            
ATOM   4372  HB2 ALA   278      73.680  56.840  58.970  1.00  0.00            
ATOM   4373  HB3 ALA   278      72.450  57.930  59.520  1.00  0.00            
ATOM   4374  C   ALA   278      73.210  57.300  56.230  1.00  0.00            
ATOM   4375  O   ALA   278      74.410  57.170  56.000  1.00  0.00            
ATOM   4376  N   ALA   279      72.230  56.820  55.480  1.00  0.00            
ATOM   4377  H   ALA   279      71.310  57.170  55.740  1.00  0.00            
ATOM   4378  CA  ALA   279      72.390  56.080  54.240  1.00  0.00            
ATOM   4379  HA  ALA   279      73.210  55.380  54.410  1.00  0.00            
ATOM   4380  CB  ALA   279      71.140  55.230  54.070  1.00  0.00            
ATOM   4381  HB1 ALA   279      70.270  55.870  53.900  1.00  0.00            
ATOM   4382  HB2 ALA   279      71.210  54.560  53.210  1.00  0.00            
ATOM   4383  HB3 ALA   279      71.180  54.510  54.880  1.00  0.00            
ATOM   4384  C   ALA   279      72.730  56.930  53.030  1.00  0.00            
ATOM   4385  O   ALA   279      73.390  56.450  52.120  1.00  0.00            
ATOM   4386  N   THR   280      72.370  58.220  53.090  1.00  0.00            
ATOM   4387  H   THR   280      71.980  58.530  53.980  1.00  0.00            
ATOM   4388  CA  THR   280      72.830  59.170  52.110  1.00  0.00            
ATOM   4389  HA  THR   280      72.820  58.650  51.160  1.00  0.00            
ATOM   4390  CB  THR   280      71.930  60.390  51.930  1.00  0.00            
ATOM   4391  HB  THR   280      71.990  60.970  52.860  1.00  0.00            
ATOM   4392  CG2 THR   280      72.310  61.200  50.700  1.00  0.00            
ATOM   4393 1HG2 THR   280      72.440  60.530  49.860  1.00  0.00            
ATOM   4394 2HG2 THR   280      71.440  61.800  50.450  1.00  0.00            
ATOM   4395 3HG2 THR   280      73.220  61.770  50.910  1.00  0.00            
ATOM   4396  OG1 THR   280      70.590  59.980  51.810  1.00  0.00            
ATOM   4397  HG1 THR   280      70.310  59.660  52.670  1.00  0.00            
ATOM   4398  C   THR   280      74.260  59.600  52.390  1.00  0.00            
ATOM   4399  O   THR   280      75.140  59.430  51.540  1.00  0.00            
ATOM   4400  N   GLU   281      74.540  60.120  53.590  1.00  0.00            
ATOM   4401  H   GLU   281      73.810  60.250  54.280  1.00  0.00            
ATOM   4402  CA  GLU   281      75.870  60.410  54.070  1.00  0.00            
ATOM   4403  HA  GLU   281      76.210  61.340  53.620  1.00  0.00            
ATOM   4404  CB  GLU   281      75.880  60.630  55.580  1.00  0.00            
ATOM   4405  HB1 GLU   281      76.900  60.390  55.900  1.00  0.00            
ATOM   4406  HB2 GLU   281      75.210  59.910  56.040  1.00  0.00            
ATOM   4407  CG  GLU   281      75.380  61.990  56.030  1.00  0.00            
ATOM   4408  HG1 GLU   281      74.310  61.970  56.280  1.00  0.00            
ATOM   4409  HG2 GLU   281      75.470  62.630  55.150  1.00  0.00            
ATOM   4410  CD  GLU   281      76.100  62.560  57.250  1.00  0.00            
ATOM   4411  OE1 GLU   281      76.990  63.400  56.990  1.00  0.00            
ATOM   4412  OE2 GLU   281      75.820  62.140  58.390  1.00  0.00            
ATOM   4413  C   GLU   281      76.910  59.340  53.770  1.00  0.00            
ATOM   4414  O   GLU   281      78.030  59.700  53.430  1.00  0.00            
ATOM   4415  N   ARG   282      76.560  58.050  53.850  1.00  0.00            
ATOM   4416  H   ARG   282      75.640  57.880  54.240  1.00  0.00            
ATOM   4417  CA  ARG   282      77.530  57.000  53.630  1.00  0.00            
ATOM   4418  HA  ARG   282      78.450  57.380  54.100  1.00  0.00            
ATOM   4419  CB  ARG   282      77.080  55.760  54.370  1.00  0.00            
ATOM   4420  HB1 ARG   282      76.610  55.120  53.610  1.00  0.00            
ATOM   4421  HB2 ARG   282      76.380  56.070  55.150  1.00  0.00            
ATOM   4422  CG  ARG   282      78.270  55.070  55.010  1.00  0.00            
ATOM   4423  HG1 ARG   282      78.770  55.710  55.750  1.00  0.00            
ATOM   4424  HG2 ARG   282      79.080  54.920  54.290  1.00  0.00            
ATOM   4425  CD  ARG   282      77.920  53.710  55.630  1.00  0.00            
ATOM   4426  HD1 ARG   282      77.750  53.050  54.790  1.00  0.00            
ATOM   4427  HD2 ARG   282      77.000  53.860  56.190  1.00  0.00            
ATOM   4428  NE  ARG   282      78.930  53.230  56.570  1.00  0.00            
ATOM   4429  HE  ARG   282      79.480  52.410  56.370  1.00  0.00            
ATOM   4430  CZ  ARG   282      79.220  53.860  57.720  1.00  0.00            
ATOM   4431  NH1 ARG   282      78.530  54.880  58.250  1.00  0.00            
ATOM   4432 1HH1 ARG   282      77.650  55.170  57.850  1.00  0.00            
ATOM   4433 2HH1 ARG   282      78.740  55.250  59.160  1.00  0.00            
ATOM   4434  NH2 ARG   282      80.190  53.280  58.450  1.00  0.00            
ATOM   4435 1HH2 ARG   282      80.660  52.450  58.120  1.00  0.00            
ATOM   4436 2HH2 ARG   282      80.640  53.750  59.220  1.00  0.00            
ATOM   4437  C   ARG   282      77.890  56.710  52.180  1.00  0.00            
ATOM   4438  O   ARG   282      78.910  56.030  52.000  1.00  0.00            
ATOM   4439  N   ILE   283      77.120  57.210  51.210  1.00  0.00            
ATOM   4440  H   ILE   283      76.290  57.740  51.420  1.00  0.00            
ATOM   4441  CA  ILE   283      77.350  57.160  49.780  1.00  0.00            
ATOM   4442  HA  ILE   283      77.660  56.140  49.570  1.00  0.00            
ATOM   4443  CB  ILE   283      76.030  57.390  49.070  1.00  0.00            
ATOM   4444  HB  ILE   283      75.530  58.230  49.560  1.00  0.00            
ATOM   4445  CG2 ILE   283      76.170  57.650  47.580  1.00  0.00            
ATOM   4446 1HG2 ILE   283      76.780  58.530  47.410  1.00  0.00            
ATOM   4447 2HG2 ILE   283      76.840  56.870  47.200  1.00  0.00            
ATOM   4448 3HG2 ILE   283      75.180  57.800  47.140  1.00  0.00            
ATOM   4449  CG1 ILE   283      75.150  56.170  49.350  1.00  0.00            
ATOM   4450 1HG1 ILE   283      75.200  55.930  50.420  1.00  0.00            
ATOM   4451 2HG1 ILE   283      75.520  55.240  48.940  1.00  0.00            
ATOM   4452  CD  ILE   283      73.690  56.340  48.960  1.00  0.00            
ATOM   4453  HD1 ILE   283      73.530  56.280  47.880  1.00  0.00            
ATOM   4454  HD2 ILE   283      73.130  55.560  49.480  1.00  0.00            
ATOM   4455  HD3 ILE   283      73.330  57.290  49.340  1.00  0.00            
ATOM   4456  C   ILE   283      78.430  58.190  49.460  1.00  0.00            
ATOM   4457  O   ILE   283      79.510  57.860  48.970  1.00  0.00            
ATOM   4458  N   LEU   284      78.220  59.470  49.810  1.00  0.00            
ATOM   4459  H   LEU   284      77.330  59.820  50.130  1.00  0.00            
ATOM   4460  CA  LEU   284      79.250  60.490  49.780  1.00  0.00            
ATOM   4461  HA  LEU   284      79.600  60.700  48.770  1.00  0.00            
ATOM   4462  CB  LEU   284      78.770  61.860  50.250  1.00  0.00            
ATOM   4463  HB1 LEU   284      79.650  62.490  50.330  1.00  0.00            
ATOM   4464  HB2 LEU   284      78.470  61.740  51.300  1.00  0.00            
ATOM   4465  CG  LEU   284      77.690  62.590  49.460  1.00  0.00            
ATOM   4466  HG  LEU   284      77.780  63.620  49.750  1.00  0.00            
ATOM   4467  CD1 LEU   284      77.980  62.740  47.960  1.00  0.00            
ATOM   4468 1HD1 LEU   284      78.940  63.240  47.830  1.00  0.00            
ATOM   4469 2HD1 LEU   284      78.060  61.770  47.460  1.00  0.00            
ATOM   4470 3HD1 LEU   284      77.150  63.340  47.590  1.00  0.00            
ATOM   4471  CD2 LEU   284      76.270  62.120  49.730  1.00  0.00            
ATOM   4472 1HD2 LEU   284      75.560  62.870  49.380  1.00  0.00            
ATOM   4473 2HD2 LEU   284      75.970  61.260  49.120  1.00  0.00            
ATOM   4474 3HD2 LEU   284      76.000  61.960  50.770  1.00  0.00            
ATOM   4475  C   LEU   284      80.600  60.190  50.440  1.00  0.00            
ATOM   4476  O   LEU   284      81.690  60.360  49.890  1.00  0.00            
ATOM   4477  N   TRP   285      80.540  59.610  51.630  1.00  0.00            
ATOM   4478  H   TRP   285      79.650  59.510  52.090  1.00  0.00            
ATOM   4479  CA  TRP   285      81.720  59.300  52.420  1.00  0.00            
ATOM   4480  HA  TRP   285      82.230  60.250  52.590  1.00  0.00            
ATOM   4481  CB  TRP   285      81.290  58.680  53.740  1.00  0.00            
ATOM   4482  HB1 TRP   285      80.580  57.890  53.470  1.00  0.00            
ATOM   4483  HB2 TRP   285      80.760  59.440  54.300  1.00  0.00            
ATOM   4484  CG  TRP   285      82.290  57.950  54.580  1.00  0.00            
ATOM   4485  CD1 TRP   285      83.300  58.530  55.250  1.00  0.00            
ATOM   4486  HD1 TRP   285      83.380  59.590  55.490  1.00  0.00            
ATOM   4487  NE1 TRP   285      83.960  57.560  55.970  1.00  0.00            
ATOM   4488  HE1 TRP   285      84.670  57.710  56.680  1.00  0.00            
ATOM   4489  CE2 TRP   285      83.600  56.300  55.550  1.00  0.00            
ATOM   4490  CZ2 TRP   285      83.960  54.980  55.850  1.00  0.00            
ATOM   4491  HZ2 TRP   285      84.910  54.830  56.340  1.00  0.00            
ATOM   4492  CH2 TRP   285      83.290  53.910  55.230  1.00  0.00            
ATOM   4493  HH2 TRP   285      83.760  52.970  55.490  1.00  0.00            
ATOM   4494  CZ3 TRP   285      82.300  54.140  54.270  1.00  0.00            
ATOM   4495  HZ3 TRP   285      81.810  53.280  53.840  1.00  0.00            
ATOM   4496  CE3 TRP   285      81.880  55.440  54.000  1.00  0.00            
ATOM   4497  HE3 TRP   285      81.150  55.630  53.220  1.00  0.00            
ATOM   4498  CD2 TRP   285      82.530  56.520  54.630  1.00  0.00            
ATOM   4499  C   TRP   285      82.550  58.360  51.560  1.00  0.00            
ATOM   4500  O   TRP   285      83.720  58.700  51.330  1.00  0.00            
ATOM   4501  N   LYS   286      82.030  57.230  51.090  1.00  0.00            
ATOM   4502  H   LYS   286      81.040  57.080  51.190  1.00  0.00            
ATOM   4503  CA  LYS   286      82.750  56.220  50.320  1.00  0.00            
ATOM   4504  HA  LYS   286      83.660  56.000  50.870  1.00  0.00            
ATOM   4505  CB  LYS   286      81.910  54.950  50.310  1.00  0.00            
ATOM   4506  HB1 LYS   286      80.860  55.130  50.060  1.00  0.00            
ATOM   4507  HB2 LYS   286      81.920  54.590  51.350  1.00  0.00            
ATOM   4508  CG  LYS   286      82.400  53.810  49.420  1.00  0.00            
ATOM   4509  HG1 LYS   286      82.380  54.050  48.360  1.00  0.00            
ATOM   4510  HG2 LYS   286      81.630  53.050  49.600  1.00  0.00            
ATOM   4511  CD  LYS   286      83.770  53.280  49.800  1.00  0.00            
ATOM   4512  HD1 LYS   286      83.520  52.680  50.670  1.00  0.00            
ATOM   4513  HD2 LYS   286      84.510  54.050  49.990  1.00  0.00            
ATOM   4514  CE  LYS   286      84.240  52.260  48.760  1.00  0.00            
ATOM   4515  HE1 LYS   286      84.090  52.510  47.710  1.00  0.00            
ATOM   4516  HE2 LYS   286      83.670  51.340  48.860  1.00  0.00            
ATOM   4517  NZ  LYS   286      85.620  51.800  48.940  1.00  0.00            
ATOM   4518  HZ1 LYS   286      85.900  51.700  49.920  1.00  0.00            
ATOM   4519  HZ2 LYS   286      85.860  50.900  48.540  1.00  0.00            
ATOM   4520  HZ3 LYS   286      86.330  52.460  48.660  1.00  0.00            
ATOM   4521  C   LYS   286      83.000  56.720  48.900  1.00  0.00            
ATOM   4522  O   LYS   286      84.000  56.280  48.340  1.00  0.00            
ATOM   4523  N   ILE   287      82.170  57.480  48.210  1.00  0.00            
ATOM   4524  H   ILE   287      81.300  57.700  48.670  1.00  0.00            
ATOM   4525  CA  ILE   287      82.570  58.060  46.940  1.00  0.00            
ATOM   4526  HA  ILE   287      82.700  57.260  46.200  1.00  0.00            
ATOM   4527  CB  ILE   287      81.530  59.080  46.480  1.00  0.00            
ATOM   4528  HB  ILE   287      81.290  59.820  47.230  1.00  0.00            
ATOM   4529  CG2 ILE   287      82.100  59.820  45.270  1.00  0.00            
ATOM   4530 1HG2 ILE   287      82.810  59.210  44.700  1.00  0.00            
ATOM   4531 2HG2 ILE   287      81.370  60.260  44.600  1.00  0.00            
ATOM   4532 3HG2 ILE   287      82.560  60.740  45.630  1.00  0.00            
ATOM   4533  CG1 ILE   287      80.310  58.390  45.890  1.00  0.00            
ATOM   4534 1HG1 ILE   287      80.210  57.420  46.400  1.00  0.00            
ATOM   4535 2HG1 ILE   287      80.460  57.990  44.890  1.00  0.00            
ATOM   4536  CD  ILE   287      79.070  59.270  45.870  1.00  0.00            
ATOM   4537  HD1 ILE   287      78.220  58.660  45.560  1.00  0.00            
ATOM   4538  HD2 ILE   287      78.960  59.680  46.880  1.00  0.00            
ATOM   4539  HD3 ILE   287      79.170  60.150  45.250  1.00  0.00            
ATOM   4540  C   ILE   287      83.920  58.770  47.090  1.00  0.00            
ATOM   4541  O   ILE   287      84.870  58.410  46.410  1.00  0.00            
ATOM   4542  N   LYS   288      83.980  59.760  47.990  1.00  0.00            
ATOM   4543  H   LYS   288      83.170  59.910  48.560  1.00  0.00            
ATOM   4544  CA  LYS   288      85.090  60.660  48.250  1.00  0.00            
ATOM   4545  HA  LYS   288      85.390  61.140  47.320  1.00  0.00            
ATOM   4546  CB  LYS   288      84.670  61.780  49.190  1.00  0.00            
ATOM   4547  HB1 LYS   288      85.620  62.260  49.440  1.00  0.00            
ATOM   4548  HB2 LYS   288      84.240  61.270  50.040  1.00  0.00            
ATOM   4549  CG  LYS   288      83.700  62.790  48.590  1.00  0.00            
ATOM   4550  HG1 LYS   288      82.800  62.310  48.230  1.00  0.00            
ATOM   4551  HG2 LYS   288      84.050  63.060  47.590  1.00  0.00            
ATOM   4552  CD  LYS   288      83.310  63.890  49.580  1.00  0.00            
ATOM   4553  HD1 LYS   288      82.510  64.430  49.090  1.00  0.00            
ATOM   4554  HD2 LYS   288      84.160  64.520  49.850  1.00  0.00            
ATOM   4555  CE  LYS   288      82.710  63.190  50.790  1.00  0.00            
ATOM   4556  HE1 LYS   288      83.470  62.620  51.340  1.00  0.00            
ATOM   4557  HE2 LYS   288      81.870  62.630  50.360  1.00  0.00            
ATOM   4558  NZ  LYS   288      82.230  64.130  51.820  1.00  0.00            
ATOM   4559  HZ1 LYS   288      81.910  63.660  52.650  1.00  0.00            
ATOM   4560  HZ2 LYS   288      82.960  64.770  52.060  1.00  0.00            
ATOM   4561  HZ3 LYS   288      81.360  64.560  51.540  1.00  0.00            
ATOM   4562  C   LYS   288      86.300  59.870  48.710  1.00  0.00            
ATOM   4563  O   LYS   288      87.410  60.210  48.310  1.00  0.00            
ATOM   4564  N   SER   289      86.110  58.870  49.590  1.00  0.00            
ATOM   4565  H   SER   289      85.200  58.760  50.000  1.00  0.00            
ATOM   4566  CA  SER   289      87.230  58.050  50.000  1.00  0.00            
ATOM   4567  HA  SER   289      88.020  58.700  50.400  1.00  0.00            
ATOM   4568  CB  SER   289      86.800  57.080  51.090  1.00  0.00            
ATOM   4569  HB1 SER   289      86.400  57.600  51.960  1.00  0.00            
ATOM   4570  HB2 SER   289      87.740  56.610  51.340  1.00  0.00            
ATOM   4571  OG  SER   289      85.920  56.040  50.700  1.00  0.00            
ATOM   4572  HG  SER   289      85.560  55.690  51.500  1.00  0.00            
ATOM   4573  C   SER   289      87.720  57.140  48.890  1.00  0.00            
ATOM   4574  O   SER   289      88.930  56.960  48.730  1.00  0.00            
ATOM   4575  N   SER   290      86.900  56.750  47.900  1.00  0.00            
ATOM   4576  H   SER   290      85.920  56.860  48.090  1.00  0.00            
ATOM   4577  CA  SER   290      87.340  56.020  46.730  1.00  0.00            
ATOM   4578  HA  SER   290      87.950  55.190  47.130  1.00  0.00            
ATOM   4579  CB  SER   290      86.170  55.290  46.090  1.00  0.00            
ATOM   4580  HB1 SER   290      86.510  54.760  45.200  1.00  0.00            
ATOM   4581  HB2 SER   290      85.530  55.970  45.530  1.00  0.00            
ATOM   4582  OG  SER   290      85.480  54.530  47.070  1.00  0.00            
ATOM   4583  HG  SER   290      84.820  55.040  47.530  1.00  0.00            
ATOM   4584  C   SER   290      88.150  56.910  45.800  1.00  0.00            
ATOM   4585  O   SER   290      89.270  56.620  45.420  1.00  0.00            
ATOM   4586  N   PHE   291      87.580  58.100  45.570  1.00  0.00            
ATOM   4587  H   PHE   291      86.670  58.090  46.000  1.00  0.00            
ATOM   4588  CA  PHE   291      88.250  59.190  44.900  1.00  0.00            
ATOM   4589  HA  PHE   291      88.390  58.750  43.910  1.00  0.00            
ATOM   4590  CB  PHE   291      87.380  60.440  44.910  1.00  0.00            
ATOM   4591  HB1 PHE   291      87.170  60.780  45.930  1.00  0.00            
ATOM   4592  HB2 PHE   291      86.490  60.190  44.330  1.00  0.00            
ATOM   4593  CG  PHE   291      87.950  61.680  44.240  1.00  0.00            
ATOM   4594  CD1 PHE   291      88.130  61.690  42.860  1.00  0.00            
ATOM   4595  HD1 PHE   291      87.720  60.900  42.240  1.00  0.00            
ATOM   4596  CE1 PHE   291      88.860  62.720  42.260  1.00  0.00            
ATOM   4597  HE1 PHE   291      88.970  62.650  41.190  1.00  0.00            
ATOM   4598  CZ  PHE   291      89.260  63.840  43.000  1.00  0.00            
ATOM   4599  HZ  PHE   291      89.690  64.660  42.430  1.00  0.00            
ATOM   4600  CE2 PHE   291      89.100  63.810  44.390  1.00  0.00            
ATOM   4601  HE2 PHE   291      89.650  64.560  44.950  1.00  0.00            
ATOM   4602  CD2 PHE   291      88.470  62.720  45.000  1.00  0.00            
ATOM   4603  HD2 PHE   291      88.420  62.670  46.080  1.00  0.00            
ATOM   4604  C   PHE   291      89.680  59.420  45.400  1.00  0.00            
ATOM   4605  O   PHE   291      90.550  59.380  44.540  1.00  0.00            
ATOM   4606  N   THR   292      89.790  59.600  46.720  1.00  0.00            
ATOM   4607  H   THR   292      88.920  59.600  47.240  1.00  0.00            
ATOM   4608  CA  THR   292      91.050  59.960  47.330  1.00  0.00            
ATOM   4609  HA  THR   292      91.330  60.830  46.730  1.00  0.00            
ATOM   4610  CB  THR   292      90.900  60.260  48.810  1.00  0.00            
ATOM   4611  HB  THR   292      90.780  59.350  49.400  1.00  0.00            
ATOM   4612  CG2 THR   292      92.230  60.860  49.280  1.00  0.00            
ATOM   4613 1HG2 THR   292      92.560  61.480  48.450  1.00  0.00            
ATOM   4614 2HG2 THR   292      92.200  61.390  50.230  1.00  0.00            
ATOM   4615 3HG2 THR   292      92.840  59.950  49.290  1.00  0.00            
ATOM   4616  OG1 THR   292      89.940  61.260  49.120  1.00  0.00            
ATOM   4617  HG1 THR   292      89.070  60.950  48.850  1.00  0.00            
ATOM   4618  C   THR   292      92.110  58.900  47.080  1.00  0.00            
ATOM   4619  O   THR   292      93.260  59.190  46.730  1.00  0.00            
ATOM   4620  N   ALA   293      91.790  57.610  47.100  1.00  0.00            
ATOM   4621  H   ALA   293      90.830  57.370  47.300  1.00  0.00            
ATOM   4622  CA  ALA   293      92.760  56.540  47.000  1.00  0.00            
ATOM   4623  HA  ALA   293      93.670  56.880  47.470  1.00  0.00            
ATOM   4624  CB  ALA   293      92.160  55.410  47.840  1.00  0.00            
ATOM   4625  HB1 ALA   293      91.290  55.000  47.340  1.00  0.00            
ATOM   4626  HB2 ALA   293      92.960  54.680  47.930  1.00  0.00            
ATOM   4627  HB3 ALA   293      92.020  55.860  48.830  1.00  0.00            
ATOM   4628  C   ALA   293      93.060  56.120  45.560  1.00  0.00            
ATOM   4629  O   ALA   293      93.640  55.070  45.290  1.00  0.00            
ATOM   4630  N   LYS   294      92.600  56.950  44.620  1.00  0.00            
ATOM   4631  H   LYS   294      92.090  57.720  45.010  1.00  0.00            
ATOM   4632  CA  LYS   294      92.400  56.610  43.220  1.00  0.00            
ATOM   4633  HA  LYS   294      91.700  57.350  42.840  1.00  0.00            
ATOM   4634  CB  LYS   294      93.700  56.820  42.460  1.00  0.00            
ATOM   4635  HB1 LYS   294      93.500  56.350  41.490  1.00  0.00            
ATOM   4636  HB2 LYS   294      94.520  56.280  42.950  1.00  0.00            
ATOM   4637  CG  LYS   294      94.160  58.270  42.400  1.00  0.00            
ATOM   4638  HG1 LYS   294      93.320  58.950  42.550  1.00  0.00            
ATOM   4639  HG2 LYS   294      94.520  58.530  41.410  1.00  0.00            
ATOM   4640  CD  LYS   294      95.120  58.670  43.520  1.00  0.00            
ATOM   4641  HD1 LYS   294      96.040  58.100  43.550  1.00  0.00            
ATOM   4642  HD2 LYS   294      94.510  58.520  44.420  1.00  0.00            
ATOM   4643  CE  LYS   294      95.420  60.150  43.270  1.00  0.00            
ATOM   4644  HE1 LYS   294      94.540  60.740  43.020  1.00  0.00            
ATOM   4645  HE2 LYS   294      95.880  60.140  42.280  1.00  0.00            
ATOM   4646  NZ  LYS   294      96.250  60.730  44.330  1.00  0.00            
ATOM   4647  HZ1 LYS   294      96.730  61.590  44.080  1.00  0.00            
ATOM   4648  HZ2 LYS   294      95.670  60.960  45.120  1.00  0.00            
ATOM   4649  HZ3 LYS   294      96.940  60.040  44.590  1.00  0.00            
ATOM   4650  C   LYS   294      91.720  55.270  42.920  1.00  0.00            
ATOM   4651  O   LYS   294      91.980  54.620  41.910  1.00  0.00            
ATOM   4652  N   ASN   295      90.780  54.840  43.750  1.00  0.00            
ATOM   4653  H   ASN   295      90.530  55.470  44.500  1.00  0.00            
ATOM   4654  CA  ASN   295      89.920  53.690  43.560  1.00  0.00            
ATOM   4655  HA  ASN   295      90.430  52.840  43.100  1.00  0.00            
ATOM   4656  CB  ASN   295      89.450  53.220  44.940  1.00  0.00            
ATOM   4657  HB1 ASN   295      88.800  53.990  45.360  1.00  0.00            
ATOM   4658  HB2 ASN   295      90.280  52.920  45.580  1.00  0.00            
ATOM   4659  CG  ASN   295      88.590  51.970  44.840  1.00  0.00            
ATOM   4660  OD1 ASN   295      88.310  51.410  43.790  1.00  0.00            
ATOM   4661  ND2 ASN   295      88.010  51.640  46.000  1.00  0.00            
ATOM   4662 1HD2 ASN   295      88.490  51.930  46.840  1.00  0.00            
ATOM   4663 2HD2 ASN   295      87.530  50.760  45.990  1.00  0.00            
ATOM   4664  C   ASN   295      88.740  54.170  42.730  1.00  0.00            
ATOM   4665  O   ASN   295      87.890  55.010  43.010  1.00  0.00            
ATOM   4666  N   TRP   296      88.520  53.420  41.640  1.00  0.00            
ATOM   4667  H   TRP   296      89.250  52.750  41.440  1.00  0.00            
ATOM   4668  CA  TRP   296      87.310  53.230  40.870  1.00  0.00            
ATOM   4669  HA  TRP   296      86.490  53.170  41.590  1.00  0.00            
ATOM   4670  CB  TRP   296      87.000  54.470  40.050  1.00  0.00            
ATOM   4671  HB1 TRP   296      86.810  55.280  40.760  1.00  0.00            
ATOM   4672  HB2 TRP   296      86.110  54.360  39.440  1.00  0.00            
ATOM   4673  CG  TRP   296      88.060  55.090  39.190  1.00  0.00            
ATOM   4674  CD1 TRP   296      88.270  54.850  37.870  1.00  0.00            
ATOM   4675  HD1 TRP   296      87.810  54.070  37.310  1.00  0.00            
ATOM   4676  NE1 TRP   296      89.360  55.590  37.440  1.00  0.00            
ATOM   4677  HE1 TRP   296      89.850  55.420  36.570  1.00  0.00            
ATOM   4678  CE2 TRP   296      89.820  56.490  38.370  1.00  0.00            
ATOM   4679  CZ2 TRP   296      90.870  57.400  38.450  1.00  0.00            
ATOM   4680  HZ2 TRP   296      91.530  57.580  37.610  1.00  0.00            
ATOM   4681  CH2 TRP   296      90.990  58.170  39.610  1.00  0.00            
ATOM   4682  HH2 TRP   296      91.660  59.010  39.560  1.00  0.00            
ATOM   4683  CZ3 TRP   296      90.150  57.950  40.710  1.00  0.00            
ATOM   4684  HZ3 TRP   296      90.180  58.480  41.660  1.00  0.00            
ATOM   4685  CE3 TRP   296      89.160  56.960  40.630  1.00  0.00            
ATOM   4686  HE3 TRP   296      88.610  56.760  41.540  1.00  0.00            
ATOM   4687  CD2 TRP   296      88.960  56.210  39.470  1.00  0.00            
ATOM   4688  C   TRP   296      87.280  51.970  40.020  1.00  0.00            
ATOM   4689  O   TRP   296      88.280  51.250  39.990  1.00  0.00            
ATOM   4690  N   SER   297      86.180  51.710  39.310  1.00  0.00            
ATOM   4691  H   SER   297      85.410  52.370  39.340  1.00  0.00            
ATOM   4692  CA  SER   297      85.930  50.680  38.320  1.00  0.00            
ATOM   4693  HA  SER   297      84.940  50.960  37.970  1.00  0.00            
ATOM   4694  CB  SER   297      86.700  50.790  37.010  1.00  0.00            
ATOM   4695  HB1 SER   297      86.240  50.110  36.300  1.00  0.00            
ATOM   4696  HB2 SER   297      87.750  50.530  37.180  1.00  0.00            
ATOM   4697  OG  SER   297      86.500  52.120  36.570  1.00  0.00            
ATOM   4698  HG  SER   297      86.730  52.110  35.640  1.00  0.00            
ATOM   4699  C   SER   297      86.040  49.310  38.980  1.00  0.00            
ATOM   4700  O   SER   297      86.250  48.360  38.220  1.00  0.00            
ATOM   4701  N   LYS   298      85.970  49.130  40.310  1.00  0.00            
ATOM   4702  H   LYS   298      85.900  49.990  40.820  1.00  0.00            
ATOM   4703  CA  LYS   298      85.700  47.880  41.000  1.00  0.00            
ATOM   4704  HA  LYS   298      85.590  47.080  40.270  1.00  0.00            
ATOM   4705  CB  LYS   298      86.880  47.780  41.950  1.00  0.00            
ATOM   4706  HB1 LYS   298      86.720  47.060  42.750  1.00  0.00            
ATOM   4707  HB2 LYS   298      87.130  48.710  42.470  1.00  0.00            
ATOM   4708  CG  LYS   298      88.120  47.300  41.200  1.00  0.00            
ATOM   4709  HG1 LYS   298      88.490  48.070  40.540  1.00  0.00            
ATOM   4710  HG2 LYS   298      87.770  46.410  40.680  1.00  0.00            
ATOM   4711  CD  LYS   298      89.240  46.820  42.120  1.00  0.00            
ATOM   4712  HD1 LYS   298      88.960  45.860  42.560  1.00  0.00            
ATOM   4713  HD2 LYS   298      89.290  47.660  42.820  1.00  0.00            
ATOM   4714  CE  LYS   298      90.520  46.640  41.330  1.00  0.00            
ATOM   4715  HE1 LYS   298      90.760  47.570  40.810  1.00  0.00            
ATOM   4716  HE2 LYS   298      90.380  45.780  40.670  1.00  0.00            
ATOM   4717  NZ  LYS   298      91.670  46.280  42.150  1.00  0.00            
ATOM   4718  HZ1 LYS   298      91.930  46.790  42.980  1.00  0.00            
ATOM   4719  HZ2 LYS   298      91.580  45.320  42.480  1.00  0.00            
ATOM   4720  HZ3 LYS   298      92.530  46.240  41.620  1.00  0.00            
ATOM   4721  C   LYS   298      84.400  47.970  41.800  1.00  0.00            
ATOM   4722  O   LYS   298      84.000  49.030  42.280  1.00  0.00            
ATOM   4723  N   PRO   299      83.780  46.830  42.110  1.00  0.00            
ATOM   4724  CD  PRO   299      83.870  45.560  41.420  1.00  0.00            
ATOM   4725  HD1 PRO   299      84.850  45.200  41.740  1.00  0.00            
ATOM   4726  HD2 PRO   299      83.870  45.680  40.340  1.00  0.00            
ATOM   4727  CG  PRO   299      82.780  44.610  41.880  1.00  0.00            
ATOM   4728  HG1 PRO   299      83.060  43.570  41.710  1.00  0.00            
ATOM   4729  HG2 PRO   299      81.840  44.820  41.350  1.00  0.00            
ATOM   4730  CB  PRO   299      82.670  45.130  43.310  1.00  0.00            
ATOM   4731  HB1 PRO   299      83.380  44.680  44.010  1.00  0.00            
ATOM   4732  HB2 PRO   299      81.670  45.010  43.700  1.00  0.00            
ATOM   4733  CA  PRO   299      82.800  46.640  43.170  1.00  0.00            
ATOM   4734  HA  PRO   299      81.850  47.090  42.890  1.00  0.00            
ATOM   4735  C   PRO   299      83.230  47.200  44.520  1.00  0.00            
ATOM   4736  O   PRO   299      82.390  47.500  45.360  1.00  0.00            
ATOM   4737  N   GLU   300      84.540  47.210  44.750  1.00  0.00            
ATOM   4738  H   GLU   300      85.100  46.660  44.120  1.00  0.00            
ATOM   4739  CA  GLU   300      85.150  47.750  45.960  1.00  0.00            
ATOM   4740  HA  GLU   300      84.480  47.460  46.780  1.00  0.00            
ATOM   4741  CB  GLU   300      86.590  47.270  46.030  1.00  0.00            
ATOM   4742  HB1 GLU   300      87.150  47.570  45.140  1.00  0.00            
ATOM   4743  HB2 GLU   300      86.650  46.190  46.060  1.00  0.00            
ATOM   4744  CG  GLU   300      87.440  47.680  47.230  1.00  0.00            
ATOM   4745  HG1 GLU   300      87.470  48.760  47.340  1.00  0.00            
ATOM   4746  HG2 GLU   300      88.480  47.450  47.000  1.00  0.00            
ATOM   4747  CD  GLU   300      87.150  46.950  48.540  1.00  0.00            
ATOM   4748  OE1 GLU   300      86.860  47.560  49.590  1.00  0.00            
ATOM   4749  OE2 GLU   300      87.260  45.710  48.520  1.00  0.00            
ATOM   4750  C   GLU   300      84.940  49.260  45.940  1.00  0.00            
ATOM   4751  O   GLU   300      84.950  49.820  47.020  1.00  0.00            
ATOM   4752  N   SER   301      84.820  49.990  44.830  1.00  0.00            
ATOM   4753  H   SER   301      84.740  49.490  43.950  1.00  0.00            
ATOM   4754  CA  SER   301      84.740  51.430  44.760  1.00  0.00            
ATOM   4755  HA  SER   301      85.350  51.910  45.520  1.00  0.00            
ATOM   4756  CB  SER   301      85.210  52.010  43.420  1.00  0.00            
ATOM   4757  HB1 SER   301      85.820  52.890  43.700  1.00  0.00            
ATOM   4758  HB2 SER   301      84.330  52.290  42.850  1.00  0.00            
ATOM   4759  OG  SER   301      85.970  51.110  42.660  1.00  0.00            
ATOM   4760  HG  SER   301      86.720  50.800  43.180  1.00  0.00            
ATOM   4761  C   SER   301      83.350  51.920  45.130  1.00  0.00            
ATOM   4762  O   SER   301      83.000  53.100  45.000  1.00  0.00            
ATOM   4763  N   GLY   302      82.520  50.980  45.590  1.00  0.00            
ATOM   4764  H   GLY   302      82.900  50.070  45.800  1.00  0.00            
ATOM   4765  CA  GLY   302      81.090  51.130  45.770  1.00  0.00            
ATOM   4766  HA1 GLY   302      80.740  50.360  45.090  1.00  0.00            
ATOM   4767  HA2 GLY   302      80.780  52.100  45.380  1.00  0.00            
ATOM   4768  C   GLY   302      80.660  50.740  47.170  1.00  0.00            
ATOM   4769  O   GLY   302      81.470  50.670  48.110  1.00  0.00            
ATOM   4770  N   GLY   303      79.380  50.380  47.260  1.00  0.00            
ATOM   4771  H   GLY   303      78.830  50.360  46.400  1.00  0.00            
ATOM   4772  CA  GLY   303      78.840  49.620  48.350  1.00  0.00            
ATOM   4773  HA1 GLY   303      78.990  50.190  49.270  1.00  0.00            
ATOM   4774  HA2 GLY   303      79.370  48.660  48.440  1.00  0.00            
ATOM   4775  C   GLY   303      77.370  49.300  48.200  1.00  0.00            
ATOM   4776  O   GLY   303      76.730  49.920  47.340  1.00  0.00            
ATOM   4777  N   TYR   304      76.780  48.390  48.970  1.00  0.00            
ATOM   4778  H   TYR   304      77.280  47.870  49.680  1.00  0.00            
ATOM   4779  CA  TYR   304      75.340  48.180  48.890  1.00  0.00            
ATOM   4780  HA  TYR   304      74.850  48.860  48.210  1.00  0.00            
ATOM   4781  CB  TYR   304      74.940  46.790  48.400  1.00  0.00            
ATOM   4782  HB1 TYR   304      75.430  46.570  47.450  1.00  0.00            
ATOM   4783  HB2 TYR   304      73.860  46.760  48.270  1.00  0.00            
ATOM   4784  CG  TYR   304      75.300  45.600  49.250  1.00  0.00            
ATOM   4785  CD1 TYR   304      76.590  45.060  49.190  1.00  0.00            
ATOM   4786  HD1 TYR   304      77.370  45.420  48.550  1.00  0.00            
ATOM   4787  CE1 TYR   304      76.930  43.900  49.900  1.00  0.00            
ATOM   4788  HE1 TYR   304      77.930  43.490  49.870  1.00  0.00            
ATOM   4789  CZ  TYR   304      75.990  43.390  50.820  1.00  0.00            
ATOM   4790  OH  TYR   304      76.430  42.400  51.640  1.00  0.00            
ATOM   4791  HH  TYR   304      75.670  42.180  52.180  1.00  0.00            
ATOM   4792  CE2 TYR   304      74.670  43.860  50.810  1.00  0.00            
ATOM   4793  HE2 TYR   304      73.880  43.440  51.420  1.00  0.00            
ATOM   4794  CD2 TYR   304      74.300  44.930  49.990  1.00  0.00            
ATOM   4795  HD2 TYR   304      73.290  45.280  50.020  1.00  0.00            
ATOM   4796  C   TYR   304      74.620  48.470  50.190  1.00  0.00            
ATOM   4797  O   TYR   304      75.240  48.220  51.230  1.00  0.00            
ATOM   4798  N   ILE   305      73.400  49.030  50.180  1.00  0.00            
ATOM   4799  H   ILE   305      72.910  49.110  49.310  1.00  0.00            
ATOM   4800  CA  ILE   305      72.740  49.550  51.360  1.00  0.00            
ATOM   4801  HA  ILE   305      73.430  49.560  52.220  1.00  0.00            
ATOM   4802  CB  ILE   305      72.160  50.940  51.120  1.00  0.00            
ATOM   4803  HB  ILE   305      71.460  50.860  50.290  1.00  0.00            
ATOM   4804  CG2 ILE   305      71.360  51.460  52.300  1.00  0.00            
ATOM   4805 1HG2 ILE   305      72.010  51.800  53.120  1.00  0.00            
ATOM   4806 2HG2 ILE   305      70.780  52.330  51.990  1.00  0.00            
ATOM   4807 3HG2 ILE   305      70.700  50.780  52.820  1.00  0.00            
ATOM   4808  CG1 ILE   305      73.120  52.030  50.620  1.00  0.00            
ATOM   4809 1HG1 ILE   305      74.120  51.750  50.940  1.00  0.00            
ATOM   4810 2HG1 ILE   305      72.820  53.020  50.930  1.00  0.00            
ATOM   4811  CD  ILE   305      73.280  52.120  49.110  1.00  0.00            
ATOM   4812  HD1 ILE   305      73.950  51.320  48.820  1.00  0.00            
ATOM   4813  HD2 ILE   305      72.310  51.970  48.630  1.00  0.00            
ATOM   4814  HD3 ILE   305      73.670  53.120  48.890  1.00  0.00            
ATOM   4815  C   ILE   305      71.590  48.620  51.690  1.00  0.00            
ATOM   4816  O   ILE   305      70.520  48.740  51.100  1.00  0.00            
ATOM   4817  N   TRP   306      71.730  47.570  52.520  1.00  0.00            
ATOM   4818  H   TRP   306      72.600  47.420  53.010  1.00  0.00            
ATOM   4819  CA  TRP   306      70.740  46.580  52.850  1.00  0.00            
ATOM   4820  HA  TRP   306      70.270  46.430  51.880  1.00  0.00            
ATOM   4821  CB  TRP   306      71.340  45.210  53.170  1.00  0.00            
ATOM   4822  HB1 TRP   306      71.990  45.350  54.030  1.00  0.00            
ATOM   4823  HB2 TRP   306      71.940  44.810  52.360  1.00  0.00            
ATOM   4824  CG  TRP   306      70.300  44.190  53.500  1.00  0.00            
ATOM   4825  CD1 TRP   306      69.130  44.100  52.830  1.00  0.00            
ATOM   4826  HD1 TRP   306      68.870  44.590  51.910  1.00  0.00            
ATOM   4827  NE1 TRP   306      68.300  43.230  53.510  1.00  0.00            
ATOM   4828  HE1 TRP   306      67.310  43.160  53.290  1.00  0.00            
ATOM   4829  CE2 TRP   306      68.900  42.710  54.630  1.00  0.00            
ATOM   4830  CZ2 TRP   306      68.440  41.950  55.710  1.00  0.00            
ATOM   4831  HZ2 TRP   306      67.380  41.830  55.830  1.00  0.00            
ATOM   4832  CH2 TRP   306      69.320  41.550  56.710  1.00  0.00            
ATOM   4833  HH2 TRP   306      68.980  41.000  57.570  1.00  0.00            
ATOM   4834  CZ3 TRP   306      70.640  42.050  56.650  1.00  0.00            
ATOM   4835  HZ3 TRP   306      71.250  41.860  57.510  1.00  0.00            
ATOM   4836  CE3 TRP   306      71.120  42.850  55.620  1.00  0.00            
ATOM   4837  HE3 TRP   306      72.140  43.190  55.530  1.00  0.00            
ATOM   4838  CD2 TRP   306      70.220  43.240  54.610  1.00  0.00            
ATOM   4839  C   TRP   306      69.810  47.070  53.950  1.00  0.00            
ATOM   4840  O   TRP   306      70.120  46.890  55.120  1.00  0.00            
ATOM   4841  N   HIS   307      68.780  47.900  53.720  1.00  0.00            
ATOM   4842  H   HIS   307      68.510  47.960  52.760  1.00  0.00            
ATOM   4843  CA  HIS   307      67.880  48.420  54.730  1.00  0.00            
ATOM   4844  HA  HIS   307      68.140  48.190  55.760  1.00  0.00            
ATOM   4845  CB  HIS   307      68.030  49.930  54.560  1.00  0.00            
ATOM   4846  HB1 HIS   307      67.160  50.350  55.070  1.00  0.00            
ATOM   4847  HB2 HIS   307      67.850  50.180  53.510  1.00  0.00            
ATOM   4848  CG  HIS   307      69.220  50.610  55.170  1.00  0.00            
ATOM   4849  ND1 HIS   307      69.400  51.960  55.460  1.00  0.00            
ATOM   4850  HD1 HIS   307      68.710  52.640  55.150  1.00  0.00            
ATOM   4851  CE1 HIS   307      70.560  52.180  56.090  1.00  0.00            
ATOM   4852  HE1 HIS   307      71.050  53.110  56.320  1.00  0.00            
ATOM   4853  NE2 HIS   307      71.230  51.010  56.150  1.00  0.00            
ATOM   4854  HE2 HIS   307      72.020  50.930  56.770  1.00  0.00            
ATOM   4855  CD2 HIS   307      70.350  50.040  55.690  1.00  0.00            
ATOM   4856  HD2 HIS   307      70.550  48.980  55.750  1.00  0.00            
ATOM   4857  C   HIS   307      66.500  47.890  54.400  1.00  0.00            
ATOM   4858  O   HIS   307      66.160  47.540  53.270  1.00  0.00            
ATOM   4859  N   THR   308      65.760  47.810  55.510  1.00  0.00            
ATOM   4860  H   THR   308      66.060  48.020  56.450  1.00  0.00            
ATOM   4861  CA  THR   308      64.500  47.080  55.480  1.00  0.00            
ATOM   4862  HA  THR   308      64.540  46.140  54.930  1.00  0.00            
ATOM   4863  CB  THR   308      64.180  46.580  56.880  1.00  0.00            
ATOM   4864  HB  THR   308      65.070  46.170  57.360  1.00  0.00            
ATOM   4865  CG2 THR   308      63.590  47.660  57.800  1.00  0.00            
ATOM   4866 1HG2 THR   308      63.930  47.610  58.830  1.00  0.00            
ATOM   4867 2HG2 THR   308      63.960  48.640  57.500  1.00  0.00            
ATOM   4868 3HG2 THR   308      62.510  47.530  57.820  1.00  0.00            
ATOM   4869  OG1 THR   308      63.300  45.480  56.880  1.00  0.00            
ATOM   4870  HG1 THR   308      63.850  44.700  56.870  1.00  0.00            
ATOM   4871  C   THR   308      63.330  47.790  54.820  1.00  0.00            
ATOM   4872  O   THR   308      63.540  48.850  54.210  1.00  0.00            
ATOM   4873  N   THR   309      62.150  47.160  54.780  1.00  0.00            
ATOM   4874  H   THR   309      62.070  46.210  55.090  1.00  0.00            
ATOM   4875  CA  THR   309      60.930  47.740  54.240  1.00  0.00            
ATOM   4876  HA  THR   309      61.180  48.220  53.300  1.00  0.00            
ATOM   4877  CB  THR   309      59.920  46.630  53.950  1.00  0.00            
ATOM   4878  HB  THR   309      60.210  46.070  53.060  1.00  0.00            
ATOM   4879  CG2 THR   309      59.650  45.680  55.110  1.00  0.00            
ATOM   4880 1HG2 THR   309      59.200  46.310  55.870  1.00  0.00            
ATOM   4881 2HG2 THR   309      58.910  44.930  54.830  1.00  0.00            
ATOM   4882 3HG2 THR   309      60.550  45.130  55.430  1.00  0.00            
ATOM   4883  OG1 THR   309      58.620  47.170  53.830  1.00  0.00            
ATOM   4884  HG1 THR   309      58.630  47.560  52.940  1.00  0.00            
ATOM   4885  C   THR   309      60.420  48.840  55.160  1.00  0.00            
ATOM   4886  O   THR   309      60.430  48.700  56.380  1.00  0.00            
ATOM   4887  N   GLY   310      59.890  49.910  54.560  1.00  0.00            
ATOM   4888  H   GLY   310      59.740  49.850  53.560  1.00  0.00            
ATOM   4889  CA  GLY   310      59.440  51.150  55.150  1.00  0.00            
ATOM   4890  HA1 GLY   310      58.820  50.830  55.980  1.00  0.00            
ATOM   4891  HA2 GLY   310      58.780  51.710  54.510  1.00  0.00            
ATOM   4892  C   GLY   310      60.600  52.070  55.500  1.00  0.00            
ATOM   4893  O   GLY   310      60.370  53.120  56.090  1.00  0.00            
ATOM   4894  N   SER   311      61.850  51.660  55.240  1.00  0.00            
ATOM   4895  H   SER   311      61.930  50.760  54.800  1.00  0.00            
ATOM   4896  CA  SER   311      63.050  52.280  55.750  1.00  0.00            
ATOM   4897  HA  SER   311      62.760  52.650  56.730  1.00  0.00            
ATOM   4898  CB  SER   311      64.290  51.390  55.790  1.00  0.00            
ATOM   4899  HB1 SER   311      63.930  50.420  56.110  1.00  0.00            
ATOM   4900  HB2 SER   311      65.030  51.700  56.530  1.00  0.00            
ATOM   4901  OG  SER   311      64.920  51.430  54.530  1.00  0.00            
ATOM   4902  HG  SER   311      64.250  51.260  53.880  1.00  0.00            
ATOM   4903  C   SER   311      63.500  53.570  55.060  1.00  0.00            
ATOM   4904  O   SER   311      64.430  54.160  55.610  1.00  0.00            
ATOM   4905  N   GLY   312      62.950  53.970  53.900  1.00  0.00            
ATOM   4906  H   GLY   312      62.110  53.550  53.540  1.00  0.00            
ATOM   4907  CA  GLY   312      63.340  55.130  53.130  1.00  0.00            
ATOM   4908  HA1 GLY   312      63.810  55.980  53.640  1.00  0.00            
ATOM   4909  HA2 GLY   312      62.450  55.560  52.680  1.00  0.00            
ATOM   4910  C   GLY   312      64.230  54.890  51.920  1.00  0.00            
ATOM   4911  O   GLY   312      64.590  55.900  51.340  1.00  0.00            
ATOM   4912  N   LYS   313      64.580  53.630  51.610  1.00  0.00            
ATOM   4913  H   LYS   313      64.250  52.830  52.120  1.00  0.00            
ATOM   4914  CA  LYS   313      65.400  53.340  50.450  1.00  0.00            
ATOM   4915  HA  LYS   313      66.390  53.750  50.660  1.00  0.00            
ATOM   4916  CB  LYS   313      65.390  51.850  50.130  1.00  0.00            
ATOM   4917  HB1 LYS   313      66.100  51.850  49.290  1.00  0.00            
ATOM   4918  HB2 LYS   313      64.390  51.570  49.790  1.00  0.00            
ATOM   4919  CG  LYS   313      66.070  50.800  51.010  1.00  0.00            
ATOM   4920  HG1 LYS   313      65.520  50.730  51.950  1.00  0.00            
ATOM   4921  HG2 LYS   313      67.130  50.920  51.280  1.00  0.00            
ATOM   4922  CD  LYS   313      65.960  49.440  50.350  1.00  0.00            
ATOM   4923  HD1 LYS   313      66.530  48.780  51.010  1.00  0.00            
ATOM   4924  HD2 LYS   313      66.370  49.420  49.340  1.00  0.00            
ATOM   4925  CE  LYS   313      64.600  48.750  50.260  1.00  0.00            
ATOM   4926  HE1 LYS   313      64.640  47.770  49.780  1.00  0.00            
ATOM   4927  HE2 LYS   313      63.970  49.470  49.750  1.00  0.00            
ATOM   4928  NZ  LYS   313      63.970  48.530  51.580  1.00  0.00            
ATOM   4929  HZ1 LYS   313      63.770  49.420  52.010  1.00  0.00            
ATOM   4930  HZ2 LYS   313      63.120  48.030  51.430  1.00  0.00            
ATOM   4931  HZ3 LYS   313      64.530  48.040  52.260  1.00  0.00            
ATOM   4932  C   LYS   313      64.990  54.180  49.250  1.00  0.00            
ATOM   4933  O   LYS   313      65.840  54.900  48.720  1.00  0.00            
ATOM   4934  N   THR   314      63.730  54.070  48.840  1.00  0.00            
ATOM   4935  H   THR   314      63.130  53.410  49.320  1.00  0.00            
ATOM   4936  CA  THR   314      63.160  54.720  47.670  1.00  0.00            
ATOM   4937  HA  THR   314      63.740  54.440  46.780  1.00  0.00            
ATOM   4938  CB  THR   314      61.750  54.200  47.400  1.00  0.00            
ATOM   4939  HB  THR   314      61.090  54.790  48.030  1.00  0.00            
ATOM   4940  CG2 THR   314      61.210  54.450  46.000  1.00  0.00            
ATOM   4941 1HG2 THR   314      61.320  55.470  45.640  1.00  0.00            
ATOM   4942 2HG2 THR   314      61.610  53.710  45.310  1.00  0.00            
ATOM   4943 3HG2 THR   314      60.120  54.390  46.060  1.00  0.00            
ATOM   4944  OG1 THR   314      61.640  52.840  47.730  1.00  0.00            
ATOM   4945  HG1 THR   314      62.460  52.380  47.510  1.00  0.00            
ATOM   4946  C   THR   314      63.180  56.220  47.910  1.00  0.00            
ATOM   4947  O   THR   314      63.380  56.950  46.930  1.00  0.00            
ATOM   4948  N   LEU   315      63.010  56.810  49.090  1.00  0.00            
ATOM   4949  H   LEU   315      62.940  56.190  49.880  1.00  0.00            
ATOM   4950  CA  LEU   315      63.150  58.220  49.370  1.00  0.00            
ATOM   4951  HA  LEU   315      62.640  58.840  48.630  1.00  0.00            
ATOM   4952  CB  LEU   315      62.360  58.390  50.660  1.00  0.00            
ATOM   4953  HB1 LEU   315      62.780  57.670  51.370  1.00  0.00            
ATOM   4954  HB2 LEU   315      61.290  58.240  50.540  1.00  0.00            
ATOM   4955  CG  LEU   315      62.590  59.770  51.260  1.00  0.00            
ATOM   4956  HG  LEU   315      63.510  60.320  50.990  1.00  0.00            
ATOM   4957  CD1 LEU   315      61.370  60.600  50.900  1.00  0.00            
ATOM   4958 1HD1 LEU   315      60.470  60.330  51.450  1.00  0.00            
ATOM   4959 2HD1 LEU   315      61.620  61.600  51.260  1.00  0.00            
ATOM   4960 3HD1 LEU   315      61.120  60.640  49.840  1.00  0.00            
ATOM   4961  CD2 LEU   315      62.590  59.690  52.780  1.00  0.00            
ATOM   4962 1HD2 LEU   315      62.620  60.660  53.280  1.00  0.00            
ATOM   4963 2HD2 LEU   315      61.740  59.150  53.190  1.00  0.00            
ATOM   4964 3HD2 LEU   315      63.480  59.150  53.130  1.00  0.00            
ATOM   4965  C   LEU   315      64.610  58.620  49.260  1.00  0.00            
ATOM   4966  O   LEU   315      64.860  59.750  48.850  1.00  0.00            
ATOM   4967  N   THR   316      65.560  57.760  49.630  1.00  0.00            
ATOM   4968  H   THR   316      65.280  56.800  49.780  1.00  0.00            
ATOM   4969  CA  THR   316      66.970  58.020  49.880  1.00  0.00            
ATOM   4970  HA  THR   316      67.030  59.040  50.260  1.00  0.00            
ATOM   4971  CB  THR   316      67.530  56.960  50.820  1.00  0.00            
ATOM   4972  HB  THR   316      67.520  55.980  50.350  1.00  0.00            
ATOM   4973  CG2 THR   316      68.920  57.420  51.250  1.00  0.00            
ATOM   4974 1HG2 THR   316      69.400  56.610  51.780  1.00  0.00            
ATOM   4975 2HG2 THR   316      69.490  57.550  50.340  1.00  0.00            
ATOM   4976 3HG2 THR   316      68.870  58.350  51.820  1.00  0.00            
ATOM   4977  OG1 THR   316      66.760  56.970  52.000  1.00  0.00            
ATOM   4978  HG1 THR   316      65.850  56.750  51.750  1.00  0.00            
ATOM   4979  C   THR   316      67.790  58.020  48.600  1.00  0.00            
ATOM   4980  O   THR   316      68.560  58.940  48.350  1.00  0.00            
ATOM   4981  N   SER   317      67.660  56.950  47.800  1.00  0.00            
ATOM   4982  H   SER   317      66.860  56.330  47.850  1.00  0.00            
ATOM   4983  CA  SER   317      68.450  56.750  46.610  1.00  0.00            
ATOM   4984  HA  SER   317      69.530  56.710  46.790  1.00  0.00            
ATOM   4985  CB  SER   317      67.960  55.480  45.920  1.00  0.00            
ATOM   4986  HB1 SER   317      68.000  54.730  46.710  1.00  0.00            
ATOM   4987  HB2 SER   317      68.660  55.340  45.100  1.00  0.00            
ATOM   4988  OG  SER   317      66.590  55.680  45.630  1.00  0.00            
ATOM   4989  HG  SER   317      66.190  54.850  45.340  1.00  0.00            
ATOM   4990  C   SER   317      68.230  57.900  45.630  1.00  0.00            
ATOM   4991  O   SER   317      69.230  58.270  45.020  1.00  0.00            
ATOM   4992  N   PHE   318      67.030  58.450  45.490  1.00  0.00            
ATOM   4993  H   PHE   318      66.330  58.040  46.090  1.00  0.00            
ATOM   4994  CA  PHE   318      66.740  59.540  44.570  1.00  0.00            
ATOM   4995  HA  PHE   318      67.320  59.320  43.680  1.00  0.00            
ATOM   4996  CB  PHE   318      65.260  59.480  44.170  1.00  0.00            
ATOM   4997  HB1 PHE   318      64.700  59.620  45.100  1.00  0.00            
ATOM   4998  HB2 PHE   318      65.030  58.500  43.740  1.00  0.00            
ATOM   4999  CG  PHE   318      64.870  60.550  43.190  1.00  0.00            
ATOM   5000  CD1 PHE   318      63.840  61.470  43.410  1.00  0.00            
ATOM   5001  HD1 PHE   318      63.190  61.400  44.280  1.00  0.00            
ATOM   5002  CE1 PHE   318      63.650  62.500  42.490  1.00  0.00            
ATOM   5003  HE1 PHE   318      62.920  63.250  42.720  1.00  0.00            
ATOM   5004  CZ  PHE   318      64.420  62.620  41.320  1.00  0.00            
ATOM   5005  HZ  PHE   318      64.330  63.500  40.690  1.00  0.00            
ATOM   5006  CE2 PHE   318      65.390  61.650  41.060  1.00  0.00            
ATOM   5007  HE2 PHE   318      65.960  61.790  40.150  1.00  0.00            
ATOM   5008  CD2 PHE   318      65.660  60.680  42.040  1.00  0.00            
ATOM   5009  HD2 PHE   318      66.430  59.950  41.850  1.00  0.00            
ATOM   5010  C   PHE   318      67.270  60.850  45.130  1.00  0.00            
ATOM   5011  O   PHE   318      67.630  61.680  44.300  1.00  0.00            
ATOM   5012  N   LYS   319      67.440  61.000  46.450  1.00  0.00            
ATOM   5013  H   LYS   319      67.220  60.250  47.100  1.00  0.00            
ATOM   5014  CA  LYS   319      68.090  62.140  47.060  1.00  0.00            
ATOM   5015  HA  LYS   319      67.690  63.040  46.600  1.00  0.00            
ATOM   5016  CB  LYS   319      67.770  62.050  48.550  1.00  0.00            
ATOM   5017  HB1 LYS   319      68.240  61.140  48.920  1.00  0.00            
ATOM   5018  HB2 LYS   319      66.680  61.990  48.690  1.00  0.00            
ATOM   5019  CG  LYS   319      68.400  63.200  49.340  1.00  0.00            
ATOM   5020  HG1 LYS   319      69.480  63.160  49.280  1.00  0.00            
ATOM   5021  HG2 LYS   319      68.030  63.080  50.360  1.00  0.00            
ATOM   5022  CD  LYS   319      67.940  64.560  48.830  1.00  0.00            
ATOM   5023  HD1 LYS   319      66.850  64.530  48.800  1.00  0.00            
ATOM   5024  HD2 LYS   319      68.330  64.710  47.820  1.00  0.00            
ATOM   5025  CE  LYS   319      68.450  65.610  49.820  1.00  0.00            
ATOM   5026  HE1 LYS   319      69.540  65.580  49.730  1.00  0.00            
ATOM   5027  HE2 LYS   319      68.100  65.380  50.830  1.00  0.00            
ATOM   5028  NZ  LYS   319      67.930  66.940  49.480  1.00  0.00            
ATOM   5029  HZ1 LYS   319      68.530  67.630  49.890  1.00  0.00            
ATOM   5030  HZ2 LYS   319      68.000  67.140  48.490  1.00  0.00            
ATOM   5031  HZ3 LYS   319      66.970  67.040  49.790  1.00  0.00            
ATOM   5032  C   LYS   319      69.600  62.100  46.900  1.00  0.00            
ATOM   5033  O   LYS   319      70.320  63.080  46.700  1.00  0.00            
ATOM   5034  N   ALA   320      70.090  60.890  47.160  1.00  0.00            
ATOM   5035  H   ALA   320      69.440  60.220  47.530  1.00  0.00            
ATOM   5036  CA  ALA   320      71.510  60.590  47.080  1.00  0.00            
ATOM   5037  HA  ALA   320      71.980  61.350  47.690  1.00  0.00            
ATOM   5038  CB  ALA   320      71.700  59.220  47.740  1.00  0.00            
ATOM   5039  HB1 ALA   320      71.360  58.370  47.150  1.00  0.00            
ATOM   5040  HB2 ALA   320      72.760  58.990  47.870  1.00  0.00            
ATOM   5041  HB3 ALA   320      71.180  59.120  48.680  1.00  0.00            
ATOM   5042  C   ALA   320      72.040  60.680  45.660  1.00  0.00            
ATOM   5043  O   ALA   320      73.190  61.090  45.490  1.00  0.00            
ATOM   5044  N   ALA   321      71.200  60.490  44.650  1.00  0.00            
ATOM   5045  H   ALA   321      70.330  60.020  44.830  1.00  0.00            
ATOM   5046  CA  ALA   321      71.600  60.840  43.300  1.00  0.00            
ATOM   5047  HA  ALA   321      72.560  60.360  43.130  1.00  0.00            
ATOM   5048  CB  ALA   321      70.690  60.110  42.320  1.00  0.00            
ATOM   5049  HB1 ALA   321      70.510  59.060  42.570  1.00  0.00            
ATOM   5050  HB2 ALA   321      69.710  60.580  42.290  1.00  0.00            
ATOM   5051  HB3 ALA   321      71.170  60.170  41.340  1.00  0.00            
ATOM   5052  C   ALA   321      71.770  62.320  42.960  1.00  0.00            
ATOM   5053  O   ALA   321      72.790  62.690  42.390  1.00  0.00            
ATOM   5054  N   ARG   322      70.780  63.060  43.450  1.00  0.00            
ATOM   5055  H   ARG   322      69.960  62.600  43.840  1.00  0.00            
ATOM   5056  CA  ARG   322      70.650  64.510  43.390  1.00  0.00            
ATOM   5057  HA  ARG   322      70.770  64.750  42.340  1.00  0.00            
ATOM   5058  CB  ARG   322      69.220  64.930  43.690  1.00  0.00            
ATOM   5059  HB1 ARG   322      69.220  66.010  43.620  1.00  0.00            
ATOM   5060  HB2 ARG   322      69.010  64.650  44.720  1.00  0.00
[truncated: 731,552 more chars]
