# Supplementary material for: The helical domain of the EcoR124I motor subunit participates in ATPase activity and dsDNA translocation
Source: PeerJ. 2017 Jan 18;5:e2887. doi: 10.7717/peerj.2887 (PMC5248579; doi:10.7717/peerj.2887)
Supplement: Supplemental Information 1 — The file contains the pdb files of all created models of EcoR124I HsdR, WT as well as of each mutant. All initial models used for molecular dynamics and the final equilibrated structure after molecular dynamics are included for each structure. [file peerj-05-2887-s001.zip › models/K527A_100ns_md.pdb]

REMARK    GENERATED BY TRJCONV
TITLE     HSDR t= 100000.00000
REMARK    THIS IS A SIMULATION BOX
CRYST1  116.449  116.449  116.449  90.00  90.00  90.00 P 1           1
MODEL        1
ATOM      1  N   ASN    13      30.310  62.640  74.370  1.00  0.00            
ATOM      2  H1  ASN    13      30.370  63.210  73.540  1.00  0.00            
ATOM      3  H2  ASN    13      29.470  62.710  74.910  1.00  0.00            
ATOM      4  H3  ASN    13      31.100  62.910  74.950  1.00  0.00            
ATOM      5  CA  ASN    13      30.600  61.270  73.930  1.00  0.00            
ATOM      6  HA  ASN    13      30.760  60.690  74.850  1.00  0.00            
ATOM      7  CB  ASN    13      29.330  60.870  73.160  1.00  0.00            
ATOM      8  HB1 ASN    13      29.330  61.350  72.180  1.00  0.00            
ATOM      9  HB2 ASN    13      28.450  61.290  73.650  1.00  0.00            
ATOM     10  CG  ASN    13      29.240  59.370  72.950  1.00  0.00            
ATOM     11  OD1 ASN    13      30.170  58.580  73.150  1.00  0.00            
ATOM     12  ND2 ASN    13      28.060  58.900  72.540  1.00  0.00            
ATOM     13 1HD2 ASN    13      27.460  59.680  72.310  1.00  0.00            
ATOM     14 2HD2 ASN    13      27.930  58.080  71.970  1.00  0.00            
ATOM     15  C   ASN    13      31.940  61.210  73.210  1.00  0.00            
ATOM     16  O   ASN    13      32.320  62.200  72.590  1.00  0.00            
ATOM     17  N   PHE    14      32.600  60.050  73.170  1.00  0.00            
ATOM     18  H   PHE    14      32.130  59.280  73.620  1.00  0.00            
ATOM     19  CA  PHE    14      34.010  59.890  72.870  1.00  0.00            
ATOM     20  HA  PHE    14      34.370  60.660  72.170  1.00  0.00            
ATOM     21  CB  PHE    14      34.810  60.040  74.160  1.00  0.00            
ATOM     22  HB1 PHE    14      35.860  59.960  73.850  1.00  0.00            
ATOM     23  HB2 PHE    14      34.510  59.310  74.910  1.00  0.00            
ATOM     24  CG  PHE    14      34.760  61.360  74.920  1.00  0.00            
ATOM     25  CD1 PHE    14      34.420  61.380  76.270  1.00  0.00            
ATOM     26  HD1 PHE    14      34.210  60.430  76.730  1.00  0.00            
ATOM     27  CE1 PHE    14      34.570  62.540  77.050  1.00  0.00            
ATOM     28  HE1 PHE    14      34.450  62.540  78.120  1.00  0.00            
ATOM     29  CZ  PHE    14      34.930  63.740  76.410  1.00  0.00            
ATOM     30  HZ  PHE    14      35.050  64.640  76.990  1.00  0.00            
ATOM     31  CE2 PHE    14      35.090  63.730  75.010  1.00  0.00            
ATOM     32  HE2 PHE    14      35.490  64.620  74.540  1.00  0.00            
ATOM     33  CD2 PHE    14      35.070  62.560  74.260  1.00  0.00            
ATOM     34  HD2 PHE    14      35.160  62.480  73.190  1.00  0.00            
ATOM     35  C   PHE    14      34.260  58.520  72.270  1.00  0.00            
ATOM     36  O   PHE    14      33.390  57.660  72.350  1.00  0.00            
ATOM     37  N   ILE    15      35.370  58.340  71.540  1.00  0.00            
ATOM     38  H   ILE    15      36.050  59.090  71.520  1.00  0.00            
ATOM     39  CA  ILE    15      35.800  57.100  70.940  1.00  0.00            
ATOM     40  HA  ILE    15      35.130  56.300  71.250  1.00  0.00            
ATOM     41  CB  ILE    15      35.740  57.150  69.410  1.00  0.00            
ATOM     42  HB  ILE    15      36.250  56.290  69.000  1.00  0.00            
ATOM     43  CG2 ILE    15      34.280  57.050  68.970  1.00  0.00            
ATOM     44 1HG2 ILE    15      33.770  57.750  69.620  1.00  0.00            
ATOM     45 2HG2 ILE    15      34.110  57.270  67.920  1.00  0.00            
ATOM     46 3HG2 ILE    15      34.040  56.000  69.170  1.00  0.00            
ATOM     47  CG1 ILE    15      36.430  58.390  68.830  1.00  0.00            
ATOM     48 1HG1 ILE    15      37.190  58.610  69.570  1.00  0.00            
ATOM     49 2HG1 ILE    15      35.680  59.180  68.850  1.00  0.00            
ATOM     50  CD  ILE    15      37.100  58.110  67.480  1.00  0.00            
ATOM     51  HD1 ILE    15      36.360  57.710  66.790  1.00  0.00            
ATOM     52  HD2 ILE    15      37.380  59.070  67.030  1.00  0.00            
ATOM     53  HD3 ILE    15      37.830  57.310  67.400  1.00  0.00            
ATOM     54  C   ILE    15      37.160  56.580  71.380  1.00  0.00            
ATOM     55  O   ILE    15      37.480  55.440  71.060  1.00  0.00            
ATOM     56  N   VAL    16      37.910  57.380  72.140  1.00  0.00            
ATOM     57  H   VAL    16      37.560  58.300  72.370  1.00  0.00            
ATOM     58  CA  VAL    16      39.010  56.950  72.970  1.00  0.00            
ATOM     59  HA  VAL    16      39.260  55.910  72.770  1.00  0.00            
ATOM     60  CB  VAL    16      40.350  57.620  72.710  1.00  0.00            
ATOM     61  HB  VAL    16      40.230  58.660  73.020  1.00  0.00            
ATOM     62  CG1 VAL    16      41.480  56.790  73.340  1.00  0.00            
ATOM     63 1HG1 VAL    16      41.460  55.780  72.950  1.00  0.00            
ATOM     64 2HG1 VAL    16      42.490  57.110  73.070  1.00  0.00            
ATOM     65 3HG1 VAL    16      41.390  56.700  74.420  1.00  0.00            
ATOM     66  CG2 VAL    16      40.720  57.690  71.230  1.00  0.00            
ATOM     67 1HG2 VAL    16      39.900  58.050  70.610  1.00  0.00            
ATOM     68 2HG2 VAL    16      41.460  58.460  70.990  1.00  0.00            
ATOM     69 3HG2 VAL    16      41.080  56.710  70.900  1.00  0.00            
ATOM     70  C   VAL    16      38.590  57.000  74.430  1.00  0.00            
ATOM     71  O   VAL    16      37.990  58.000  74.840  1.00  0.00            
ATOM     72  N   LEU    17      38.770  55.890  75.140  1.00  0.00            
ATOM     73  H   LEU    17      39.180  55.060  74.720  1.00  0.00            
ATOM     74  CA  LEU    17      38.010  55.470  76.290  1.00  0.00            
ATOM     75  HA  LEU    17      37.390  56.300  76.660  1.00  0.00            
ATOM     76  CB  LEU    17      37.240  54.210  75.900  1.00  0.00            
ATOM     77  HB1 LEU    17      36.770  53.800  76.790  1.00  0.00            
ATOM     78  HB2 LEU    17      37.910  53.460  75.520  1.00  0.00            
ATOM     79  CG  LEU    17      36.210  54.480  74.810  1.00  0.00            
ATOM     80  HG  LEU    17      36.670  54.860  73.910  1.00  0.00            
ATOM     81  CD1 LEU    17      35.560  53.130  74.510  1.00  0.00            
ATOM     82 1HD1 LEU    17      36.390  52.480  74.210  1.00  0.00            
ATOM     83 2HD1 LEU    17      35.060  52.790  75.410  1.00  0.00            
ATOM     84 3HD1 LEU    17      34.850  53.280  73.690  1.00  0.00            
ATOM     85  CD2 LEU    17      35.100  55.440  75.220  1.00  0.00            
ATOM     86 1HD2 LEU    17      34.280  55.520  74.510  1.00  0.00            
ATOM     87 2HD2 LEU    17      34.710  55.040  76.160  1.00  0.00            
ATOM     88 3HD2 LEU    17      35.610  56.400  75.410  1.00  0.00            
ATOM     89  C   LEU    17      38.920  55.300  77.500  1.00  0.00            
ATOM     90  O   LEU    17      40.080  54.900  77.370  1.00  0.00            
ATOM     91  N   ASP    18      38.370  55.640  78.660  1.00  0.00            
ATOM     92  H   ASP    18      37.420  56.000  78.580  1.00  0.00            
ATOM     93  CA  ASP    18      38.940  55.600  79.990  1.00  0.00            
ATOM     94  HA  ASP    18      39.870  55.040  80.010  1.00  0.00            
ATOM     95  CB  ASP    18      39.370  57.020  80.370  1.00  0.00            
ATOM     96  HB1 ASP    18      38.490  57.670  80.420  1.00  0.00            
ATOM     97  HB2 ASP    18      40.000  57.440  79.580  1.00  0.00            
ATOM     98  CG  ASP    18      40.230  57.080  81.620  1.00  0.00            
ATOM     99  OD1 ASP    18      40.960  56.130  81.960  1.00  0.00            
ATOM    100  OD2 ASP    18      40.250  58.140  82.280  1.00  0.00            
ATOM    101  C   ASP    18      38.030  54.970  81.030  1.00  0.00            
ATOM    102  O   ASP    18      36.820  55.120  80.920  1.00  0.00            
ATOM    103  N   LYS    19      38.580  54.350  82.080  1.00  0.00            
ATOM    104  H   LYS    19      39.590  54.360  82.040  1.00  0.00            
ATOM    105  CA  LYS    19      37.990  53.510  83.110  1.00  0.00            
ATOM    106  HA  LYS    19      38.730  52.810  83.490  1.00  0.00            
ATOM    107  CB  LYS    19      37.410  54.260  84.300  1.00  0.00            
ATOM    108  HB1 LYS    19      37.260  53.640  85.200  1.00  0.00            
ATOM    109  HB2 LYS    19      36.440  54.690  84.050  1.00  0.00            
ATOM    110  CG  LYS    19      38.410  55.350  84.700  1.00  0.00            
ATOM    111  HG1 LYS    19      37.920  55.860  85.520  1.00  0.00            
ATOM    112  HG2 LYS    19      38.470  56.070  83.890  1.00  0.00            
ATOM    113  CD  LYS    19      39.770  54.890  85.220  1.00  0.00            
ATOM    114  HD1 LYS    19      40.460  54.610  84.420  1.00  0.00            
ATOM    115  HD2 LYS    19      39.630  53.960  85.770  1.00  0.00            
ATOM    116  CE  LYS    19      40.300  55.940  86.190  1.00  0.00            
ATOM    117  HE1 LYS    19      39.550  56.000  86.990  1.00  0.00            
ATOM    118  HE2 LYS    19      40.300  56.860  85.600  1.00  0.00            
ATOM    119  NZ  LYS    19      41.660  55.580  86.620  1.00  0.00            
ATOM    120  HZ1 LYS    19      42.210  55.260  85.850  1.00  0.00            
ATOM    121  HZ2 LYS    19      42.150  56.410  86.920  1.00  0.00            
ATOM    122  HZ3 LYS    19      41.520  54.950  87.410  1.00  0.00            
ATOM    123  C   LYS    19      36.870  52.580  82.630  1.00  0.00            
ATOM    124  O   LYS    19      35.940  52.250  83.350  1.00  0.00            
ATOM    125  N   TYR    20      37.030  52.080  81.400  1.00  0.00            
ATOM    126  H   TYR    20      37.870  52.380  80.910  1.00  0.00            
ATOM    127  CA  TYR    20      36.190  51.210  80.610  1.00  0.00            
ATOM    128  HA  TYR    20      35.170  51.250  81.010  1.00  0.00            
ATOM    129  CB  TYR    20      36.090  51.640  79.150  1.00  0.00            
ATOM    130  HB1 TYR    20      37.080  51.720  78.690  1.00  0.00            
ATOM    131  HB2 TYR    20      35.840  52.690  79.220  1.00  0.00            
ATOM    132  CG  TYR    20      35.180  50.850  78.240  1.00  0.00            
ATOM    133  CD1 TYR    20      35.590  50.170  77.080  1.00  0.00            
ATOM    134  HD1 TYR    20      36.630  50.310  76.860  1.00  0.00            
ATOM    135  CE1 TYR    20      34.750  49.320  76.360  1.00  0.00            
ATOM    136  HE1 TYR    20      35.090  48.700  75.540  1.00  0.00            
ATOM    137  CZ  TYR    20      33.420  49.150  76.810  1.00  0.00            
ATOM    138  OH  TYR    20      32.490  48.350  76.240  1.00  0.00            
ATOM    139  HH  TYR    20      32.840  47.830  75.510  1.00  0.00            
ATOM    140  CE2 TYR    20      32.910  49.870  77.910  1.00  0.00            
ATOM    141  HE2 TYR    20      31.870  49.820  78.220  1.00  0.00            
ATOM    142  CD2 TYR    20      33.860  50.610  78.620  1.00  0.00            
ATOM    143  HD2 TYR    20      33.450  51.190  79.440  1.00  0.00            
ATOM    144  C   TYR    20      36.710  49.790  80.790  1.00  0.00            
ATOM    145  O   TYR    20      37.850  49.600  81.240  1.00  0.00            
ATOM    146  N   ILE    21      35.780  48.870  80.540  1.00  0.00            
ATOM    147  H   ILE    21      34.920  49.030  80.040  1.00  0.00            
ATOM    148  CA  ILE    21      35.990  47.490  80.950  1.00  0.00            
ATOM    149  HA  ILE    21      36.290  47.500  82.000  1.00  0.00            
ATOM    150  CB  ILE    21      34.750  46.610  80.920  1.00  0.00            
ATOM    151  HB  ILE    21      35.010  45.570  81.110  1.00  0.00            
ATOM    152  CG2 ILE    21      33.700  47.100  81.910  1.00  0.00            
ATOM    153 1HG2 ILE    21      34.000  46.920  82.930  1.00  0.00            
ATOM    154 2HG2 ILE    21      33.450  48.150  81.740  1.00  0.00            
ATOM    155 3HG2 ILE    21      32.820  46.490  81.740  1.00  0.00            
ATOM    156  CG1 ILE    21      33.990  46.530  79.580  1.00  0.00            
ATOM    157 1HG1 ILE    21      33.770  47.510  79.150  1.00  0.00            
ATOM    158 2HG1 ILE    21      32.990  46.120  79.730  1.00  0.00            
ATOM    159  CD  ILE    21      34.760  45.630  78.630  1.00  0.00            
ATOM    160  HD1 ILE    21      35.320  46.120  77.840  1.00  0.00            
ATOM    161  HD2 ILE    21      35.360  44.810  79.050  1.00  0.00            
ATOM    162  HD3 ILE    21      33.990  45.110  78.050  1.00  0.00            
ATOM    163  C   ILE    21      37.190  46.820  80.310  1.00  0.00            
ATOM    164  O   ILE    21      37.630  47.250  79.240  1.00  0.00            
ATOM    165  N   LYS    22      37.610  45.670  80.850  1.00  0.00            
ATOM    166  H   LYS    22      37.110  45.260  81.620  1.00  0.00            
ATOM    167  CA  LYS    22      38.420  44.730  80.120  1.00  0.00            
ATOM    168  HA  LYS    22      38.650  45.120  79.120  1.00  0.00            
ATOM    169  CB  LYS    22      39.770  44.600  80.810  1.00  0.00            
ATOM    170  HB1 LYS    22      40.240  45.570  80.920  1.00  0.00            
ATOM    171  HB2 LYS    22      40.440  44.000  80.190  1.00  0.00            
ATOM    172  CG  LYS    22      39.780  44.120  82.260  1.00  0.00            
ATOM    173  HG1 LYS    22      39.700  43.030  82.180  1.00  0.00            
ATOM    174  HG2 LYS    22      38.960  44.560  82.800  1.00  0.00            
ATOM    175  CD  LYS    22      41.140  44.190  82.970  1.00  0.00            
ATOM    176  HD1 LYS    22      41.920  43.780  82.340  1.00  0.00            
ATOM    177  HD2 LYS    22      41.190  43.680  83.920  1.00  0.00            
ATOM    178  CE  LYS    22      41.540  45.630  83.260  1.00  0.00            
ATOM    179  HE1 LYS    22      40.670  46.030  83.800  1.00  0.00            
ATOM    180  HE2 LYS    22      41.560  46.210  82.340  1.00  0.00            
ATOM    181  NZ  LYS    22      42.860  45.810  83.890  1.00  0.00            
ATOM    182  HZ1 LYS    22      43.540  45.590  83.170  1.00  0.00            
ATOM    183  HZ2 LYS    22      43.030  46.730  84.280  1.00  0.00            
ATOM    184  HZ3 LYS    22      42.990  45.160  84.660  1.00  0.00            
ATOM    185  C   LYS    22      37.750  43.410  79.760  1.00  0.00            
ATOM    186  O   LYS    22      36.940  42.830  80.470  1.00  0.00            
ATOM    187  N   ALA    23      38.180  42.870  78.610  1.00  0.00            
ATOM    188  H   ALA    23      38.780  43.420  78.020  1.00  0.00            
ATOM    189  CA  ALA    23      37.560  41.710  78.000  1.00  0.00            
ATOM    190  HA  ALA    23      36.490  41.850  78.090  1.00  0.00            
ATOM    191  CB  ALA    23      37.900  41.830  76.520  1.00  0.00            
ATOM    192  HB1 ALA    23      37.500  40.960  76.010  1.00  0.00            
ATOM    193  HB2 ALA    23      37.420  42.730  76.150  1.00  0.00            
ATOM    194  HB3 ALA    23      38.970  41.860  76.300  1.00  0.00            
ATOM    195  C   ALA    23      37.990  40.330  78.490  1.00  0.00            
ATOM    196  O   ALA    23      39.000  40.230  79.180  1.00  0.00            
ATOM    197  N   GLU    24      37.240  39.250  78.270  1.00  0.00            
ATOM    198  H   GLU    24      36.360  39.380  77.820  1.00  0.00            
ATOM    199  CA  GLU    24      37.470  37.910  78.780  1.00  0.00            
ATOM    200  HA  GLU    24      38.510  37.840  79.060  1.00  0.00            
ATOM    201  CB  GLU    24      36.660  37.680  80.050  1.00  0.00            
ATOM    202  HB1 GLU    24      35.620  37.850  79.780  1.00  0.00            
ATOM    203  HB2 GLU    24      36.920  38.440  80.790  1.00  0.00            
ATOM    204  CG  GLU    24      36.820  36.380  80.830  1.00  0.00            
ATOM    205  HG1 GLU    24      37.850  36.160  81.090  1.00  0.00            
ATOM    206  HG2 GLU    24      36.490  35.570  80.190  1.00  0.00            
ATOM    207  CD  GLU    24      35.850  36.370  82.000  1.00  0.00            
ATOM    208  OE1 GLU    24      34.900  37.190  82.070  1.00  0.00            
ATOM    209  OE2 GLU    24      36.090  35.520  82.890  1.00  0.00            
ATOM    210  C   GLU    24      37.200  36.900  77.670  1.00  0.00            
ATOM    211  O   GLU    24      36.180  37.010  77.000  1.00  0.00            
ATOM    212  N   PRO    25      38.000  35.840  77.530  1.00  0.00            
ATOM    213  CD  PRO    25      39.250  35.480  78.170  1.00  0.00            
ATOM    214  HD1 PRO    25      39.010  34.840  79.020  1.00  0.00            
ATOM    215  HD2 PRO    25      39.810  36.260  78.670  1.00  0.00            
ATOM    216  CG  PRO    25      40.060  34.790  77.070  1.00  0.00            
ATOM    217  HG1 PRO    25      40.700  34.060  77.550  1.00  0.00            
ATOM    218  HG2 PRO    25      40.390  35.580  76.380  1.00  0.00            
ATOM    219  CB  PRO    25      38.950  34.050  76.340  1.00  0.00            
ATOM    220  HB1 PRO    25      38.770  33.060  76.770  1.00  0.00            
ATOM    221  HB2 PRO    25      39.170  33.860  75.300  1.00  0.00            
ATOM    222  CA  PRO    25      37.660  34.860  76.520  1.00  0.00            
ATOM    223  HA  PRO    25      37.410  35.390  75.610  1.00  0.00            
ATOM    224  C   PRO    25      36.430  33.990  76.800  1.00  0.00            
ATOM    225  O   PRO    25      35.980  33.930  77.940  1.00  0.00            
ATOM    226  N   THR    26      36.040  33.170  75.830  1.00  0.00            
ATOM    227  H   THR    26      36.670  33.050  75.060  1.00  0.00            
ATOM    228  CA  THR    26      34.960  32.200  75.950  1.00  0.00            
ATOM    229  HA  THR    26      34.100  32.850  76.170  1.00  0.00            
ATOM    230  CB  THR    26      34.570  31.570  74.620  1.00  0.00            
ATOM    231  HB  THR    26      35.440  31.110  74.150  1.00  0.00            
ATOM    232  CG2 THR    26      33.520  30.480  74.790  1.00  0.00            
ATOM    233 1HG2 THR    26      33.330  29.940  73.860  1.00  0.00            
ATOM    234 2HG2 THR    26      33.880  29.730  75.500  1.00  0.00            
ATOM    235 3HG2 THR    26      32.600  30.840  75.240  1.00  0.00            
ATOM    236  OG1 THR    26      33.980  32.480  73.720  1.00  0.00            
ATOM    237  HG1 THR    26      34.640  33.100  73.400  1.00  0.00            
ATOM    238  C   THR    26      35.120  31.180  77.080  1.00  0.00            
ATOM    239  O   THR    26      34.240  31.090  77.920  1.00  0.00            
ATOM    240  N   GLY    27      36.030  30.220  76.870  1.00  0.00            
ATOM    241  H   GLY    27      35.910  29.400  77.440  1.00  0.00            
ATOM    242  CA  GLY    27      37.010  30.040  75.830  1.00  0.00            
ATOM    243  HA1 GLY    27      37.590  30.960  75.690  1.00  0.00            
ATOM    244  HA2 GLY    27      36.610  29.670  74.880  1.00  0.00            
ATOM    245  C   GLY    27      37.920  28.900  76.290  1.00  0.00            
ATOM    246  O   GLY    27      38.400  28.990  77.410  1.00  0.00            
ATOM    247  N   ASP    28      38.200  27.800  75.560  1.00  0.00            
ATOM    248  H   ASP    28      38.890  27.170  75.940  1.00  0.00            
ATOM    249  CA  ASP    28      37.980  27.570  74.150  1.00  0.00            
ATOM    250  HA  ASP    28      38.610  26.720  73.920  1.00  0.00            
ATOM    251  CB  ASP    28      36.510  27.290  73.840  1.00  0.00            
ATOM    252  HB1 ASP    28      35.880  28.180  73.900  1.00  0.00            
ATOM    253  HB2 ASP    28      36.310  26.600  74.660  1.00  0.00            
ATOM    254  CG  ASP    28      36.230  26.500  72.560  1.00  0.00            
ATOM    255  OD1 ASP    28      37.070  25.880  71.900  1.00  0.00            
ATOM    256  OD2 ASP    28      35.070  26.540  72.070  1.00  0.00            
ATOM    257  C   ASP    28      38.690  28.540  73.220  1.00  0.00            
ATOM    258  O   ASP    28      39.210  29.570  73.670  1.00  0.00            
ATOM    259  N   SER    29      38.660  28.280  71.910  1.00  0.00            
ATOM    260  H   SER    29      38.280  27.400  71.630  1.00  0.00            
ATOM    261  CA  SER    29      38.780  29.300  70.890  1.00  0.00            
ATOM    262  HA  SER    29      38.500  28.830  69.950  1.00  0.00            
ATOM    263  CB  SER    29      37.600  30.260  70.950  1.00  0.00            
ATOM    264  HB1 SER    29      37.630  30.890  70.060  1.00  0.00            
ATOM    265  HB2 SER    29      37.600  30.820  71.880  1.00  0.00            
ATOM    266  OG  SER    29      36.440  29.450  70.870  1.00  0.00            
ATOM    267  HG  SER    29      35.660  29.990  71.000  1.00  0.00            
ATOM    268  C   SER    29      40.160  29.950  70.850  1.00  0.00            
ATOM    269  O   SER    29      40.290  31.080  70.380  1.00  0.00            
ATOM    270  N   TYR    30      41.200  29.200  71.230  1.00  0.00            
ATOM    271  H   TYR    30      40.980  28.260  71.540  1.00  0.00            
ATOM    272  CA  TYR    30      42.600  29.570  71.330  1.00  0.00            
ATOM    273  HA  TYR    30      42.750  30.610  71.030  1.00  0.00            
ATOM    274  CB  TYR    30      42.910  29.720  72.820  1.00  0.00            
ATOM    275  HB1 TYR    30      42.050  30.250  73.250  1.00  0.00            
ATOM    276  HB2 TYR    30      43.740  30.390  72.980  1.00  0.00            
ATOM    277  CG  TYR    30      43.310  28.470  73.570  1.00  0.00            
ATOM    278  CD1 TYR    30      44.660  28.240  73.850  1.00  0.00            
ATOM    279  HD1 TYR    30      45.410  28.970  73.610  1.00  0.00            
ATOM    280  CE1 TYR    30      45.100  27.020  74.400  1.00  0.00            
ATOM    281  HE1 TYR    30      46.150  26.840  74.570  1.00  0.00            
ATOM    282  CZ  TYR    30      44.150  26.030  74.700  1.00  0.00            
ATOM    283  OH  TYR    30      44.550  24.880  75.300  1.00  0.00            
ATOM    284  HH  TYR    30      43.750  24.370  75.360  1.00  0.00            
ATOM    285  CE2 TYR    30      42.780  26.330  74.540  1.00  0.00            
ATOM    286  HE2 TYR    30      42.080  25.550  74.840  1.00  0.00            
ATOM    287  CD2 TYR    30      42.350  27.550  74.000  1.00  0.00            
ATOM    288  HD2 TYR    30      41.300  27.720  73.800  1.00  0.00            
ATOM    289  C   TYR    30      43.610  28.610  70.740  1.00  0.00            
ATOM    290  O   TYR    30      44.780  28.940  70.490  1.00  0.00            
ATOM    291  N   GLN    31      43.250  27.380  70.380  1.00  0.00            
ATOM    292  H   GLN    31      42.320  27.050  70.620  1.00  0.00            
ATOM    293  CA  GLN    31      44.110  26.280  70.000  1.00  0.00            
ATOM    294  HA  GLN    31      44.880  26.270  70.760  1.00  0.00            
ATOM    295  CB  GLN    31      43.380  24.940  70.050  1.00  0.00            
ATOM    296  HB1 GLN    31      44.110  24.150  69.860  1.00  0.00            
ATOM    297  HB2 GLN    31      42.660  24.880  69.230  1.00  0.00            
ATOM    298  CG  GLN    31      42.770  24.610  71.410  1.00  0.00            
ATOM    299  HG1 GLN    31      43.410  24.910  72.240  1.00  0.00            
ATOM    300  HG2 GLN    31      42.820  23.530  71.600  1.00  0.00            
ATOM    301  CD  GLN    31      41.380  25.160  71.680  1.00  0.00            
ATOM    302  OE1 GLN    31      41.060  26.340  71.610  1.00  0.00            
ATOM    303  NE2 GLN    31      40.430  24.290  72.040  1.00  0.00            
ATOM    304 1HE2 GLN    31      40.750  23.370  72.290  1.00  0.00            
ATOM    305 2HE2 GLN    31      39.480  24.560  72.290  1.00  0.00            
ATOM    306  C   GLN    31      44.780  26.430  68.630  1.00  0.00            
ATOM    307  O   GLN    31      45.820  25.820  68.400  1.00  0.00            
ATOM    308  N   SER    32      44.280  27.300  67.750  1.00  0.00            
ATOM    309  H   SER    32      43.350  27.670  67.830  1.00  0.00            
ATOM    310  CA  SER    32      44.870  27.750  66.500  1.00  0.00            
ATOM    311  HA  SER    32      45.960  27.780  66.580  1.00  0.00            
ATOM    312  CB  SER    32      44.730  26.720  65.390  1.00  0.00            
ATOM    313  HB1 SER    32      45.090  25.770  65.770  1.00  0.00            
ATOM    314  HB2 SER    32      45.340  27.050  64.550  1.00  0.00            
ATOM    315  OG  SER    32      43.370  26.540  65.030  1.00  0.00            
ATOM    316  HG  SER    32      42.910  26.110  65.750  1.00  0.00            
ATOM    317  C   SER    32      44.330  29.110  66.100  1.00  0.00            
ATOM    318  O   SER    32      43.450  29.700  66.740  1.00  0.00            
ATOM    319  N   GLU    33      44.840  29.560  64.960  1.00  0.00            
ATOM    320  H   GLU    33      45.390  28.910  64.400  1.00  0.00            
ATOM    321  CA  GLU    33      44.250  30.700  64.270  1.00  0.00            
ATOM    322  HA  GLU    33      44.060  31.460  65.040  1.00  0.00            
ATOM    323  CB  GLU    33      45.290  31.320  63.340  1.00  0.00            
ATOM    324  HB1 GLU    33      46.250  31.500  63.830  1.00  0.00            
ATOM    325  HB2 GLU    33      44.830  32.280  63.080  1.00  0.00            
ATOM    326  CG  GLU    33      45.720  30.550  62.110  1.00  0.00            
ATOM    327  HG1 GLU    33      46.020  31.160  61.270  1.00  0.00            
ATOM    328  HG2 GLU    33      44.870  29.950  61.770  1.00  0.00            
ATOM    329  CD  GLU    33      46.830  29.530  62.380  1.00  0.00            
ATOM    330  OE1 GLU    33      46.660  28.520  63.090  1.00  0.00            
ATOM    331  OE2 GLU    33      47.980  29.770  61.970  1.00  0.00            
ATOM    332  C   GLU    33      42.850  30.500  63.740  1.00  0.00            
ATOM    333  O   GLU    33      42.060  31.440  63.740  1.00  0.00            
ATOM    334  N   SER    34      42.510  29.260  63.350  1.00  0.00            
ATOM    335  H   SER    34      43.240  28.570  63.250  1.00  0.00            
ATOM    336  CA  SER    34      41.150  28.840  63.100  1.00  0.00            
ATOM    337  HA  SER    34      40.730  29.620  62.470  1.00  0.00            
ATOM    338  CB  SER    34      41.100  27.530  62.330  1.00  0.00            
ATOM    339  HB1 SER    34      40.250  27.650  61.650  1.00  0.00            
ATOM    340  HB2 SER    34      40.910  26.690  62.980  1.00  0.00            
ATOM    341  OG  SER    34      42.310  27.220  61.670  1.00  0.00            
ATOM    342  HG  SER    34      42.430  27.860  60.960  1.00  0.00            
ATOM    343  C   SER    34      40.310  28.780  64.380  1.00  0.00            
ATOM    344  O   SER    34      39.090  28.630  64.330  1.00  0.00            
ATOM    345  N   ASP    35      40.890  28.940  65.570  1.00  0.00            
ATOM    346  H   ASP    35      41.870  29.180  65.580  1.00  0.00            
ATOM    347  CA  ASP    35      40.050  28.830  66.750  1.00  0.00            
ATOM    348  HA  ASP    35      39.040  28.470  66.530  1.00  0.00            
ATOM    349  CB  ASP    35      40.660  27.870  67.760  1.00  0.00            
ATOM    350  HB1 ASP    35      40.190  27.960  68.740  1.00  0.00            
ATOM    351  HB2 ASP    35      41.690  28.180  67.910  1.00  0.00            
ATOM    352  CG  ASP    35      40.560  26.410  67.340  1.00  0.00            
ATOM    353  OD1 ASP    35      39.470  25.820  67.500  1.00  0.00            
ATOM    354  OD2 ASP    35      41.580  25.810  66.920  1.00  0.00            
ATOM    355  C   ASP    35      39.930  30.240  67.300  1.00  0.00            
ATOM    356  O   ASP    35      38.810  30.680  67.560  1.00  0.00            
ATOM    357  N   LEU    36      40.970  31.060  67.160  1.00  0.00            
ATOM    358  H   LEU    36      41.840  30.680  66.830  1.00  0.00            
ATOM    359  CA  LEU    36      40.850  32.510  67.180  1.00  0.00            
ATOM    360  HA  LEU    36      40.550  32.760  68.190  1.00  0.00            
ATOM    361  CB  LEU    36      42.250  33.090  66.990  1.00  0.00            
ATOM    362  HB1 LEU    36      42.510  33.230  65.930  1.00  0.00            
ATOM    363  HB2 LEU    36      43.010  32.380  67.310  1.00  0.00            
ATOM    364  CG  LEU    36      42.660  34.500  67.440  1.00  0.00            
ATOM    365  HG  LEU    36      42.010  35.250  67.000  1.00  0.00            
ATOM    366  CD1 LEU    36      42.450  34.560  68.950  1.00  0.00            
ATOM    367 1HD1 LEU    36      42.600  35.630  69.130  1.00  0.00            
ATOM    368 2HD1 LEU    36      41.450  34.300  69.290  1.00  0.00            
ATOM    369 3HD1 LEU    36      43.280  34.090  69.500  1.00  0.00            
ATOM    370  CD2 LEU    36      44.070  34.970  67.130  1.00  0.00            
ATOM    371 1HD2 LEU    36      44.780  34.350  67.660  1.00  0.00            
ATOM    372 2HD2 LEU    36      44.320  35.010  66.070  1.00  0.00            
ATOM    373 3HD2 LEU    36      44.060  36.030  67.380  1.00  0.00            
ATOM    374  C   LEU    36      39.860  33.140  66.200  1.00  0.00            
ATOM    375  O   LEU    36      39.140  34.060  66.570  1.00  0.00            
ATOM    376  N   GLU    37      39.630  32.490  65.070  1.00  0.00            
ATOM    377  H   GLU    37      40.360  31.920  64.640  1.00  0.00            
ATOM    378  CA  GLU    37      38.510  32.810  64.200  1.00  0.00            
ATOM    379  HA  GLU    37      38.550  33.810  63.800  1.00  0.00            
ATOM    380  CB  GLU    37      38.750  31.950  62.950  1.00  0.00            
ATOM    381  HB1 GLU    37      38.640  30.910  63.260  1.00  0.00            
ATOM    382  HB2 GLU    37      39.790  32.150  62.720  1.00  0.00            
ATOM    383  CG  GLU    37      37.920  32.170  61.690  1.00  0.00            
ATOM    384  HG1 GLU    37      38.430  32.720  60.900  1.00  0.00            
ATOM    385  HG2 GLU    37      37.180  32.910  62.000  1.00  0.00            
ATOM    386  CD  GLU    37      37.300  30.920  61.100  1.00  0.00            
ATOM    387  OE1 GLU    37      37.790  30.410  60.070  1.00  0.00            
ATOM    388  OE2 GLU    37      36.280  30.480  61.670  1.00  0.00            
ATOM    389  C   GLU    37      37.130  32.620  64.810  1.00  0.00            
ATOM    390  O   GLU    37      36.180  33.370  64.600  1.00  0.00            
ATOM    391  N   ARG    38      37.010  31.750  65.820  1.00  0.00            
ATOM    392  H   ARG    38      37.860  31.270  66.080  1.00  0.00            
ATOM    393  CA  ARG    38      35.810  31.500  66.600  1.00  0.00            
ATOM    394  HA  ARG    38      34.990  31.690  65.920  1.00  0.00            
ATOM    395  CB  ARG    38      35.770  30.050  67.090  1.00  0.00            
ATOM    396  HB1 ARG    38      36.520  29.860  67.840  1.00  0.00            
ATOM    397  HB2 ARG    38      36.050  29.460  66.220  1.00  0.00            
ATOM    398  CG  ARG    38      34.420  29.650  67.680  1.00  0.00            
ATOM    399  HG1 ARG    38      33.620  29.990  67.010  1.00  0.00            
ATOM    400  HG2 ARG    38      34.230  30.150  68.620  1.00  0.00            
ATOM    401  CD  ARG    38      34.260  28.150  67.930  1.00  0.00            
ATOM    402  HD1 ARG    38      34.340  27.590  67.010  1.00  0.00            
ATOM    403  HD2 ARG    38      33.280  28.000  68.390  1.00  0.00            
ATOM    404  NE  ARG    38      35.230  27.500  68.800  1.00  0.00            
ATOM    405  HE  ARG    38      35.110  27.530  69.820  1.00  0.00            
ATOM    406  CZ  ARG    38      36.390  26.970  68.380  1.00  0.00            
ATOM    407  NH1 ARG    38      36.800  26.870  67.100  1.00  0.00            
ATOM    408 1HH1 ARG    38      36.010  26.780  66.480  1.00  0.00            
ATOM    409 2HH1 ARG    38      37.600  26.270  66.980  1.00  0.00            
ATOM    410  NH2 ARG    38      37.230  26.390  69.250  1.00  0.00            
ATOM    411 1HH2 ARG    38      37.140  26.230  70.240  1.00  0.00            
ATOM    412 2HH2 ARG    38      38.100  25.990  68.950  1.00  0.00            
ATOM    413  C   ARG    38      35.590  32.650  67.580  1.00  0.00            
ATOM    414  O   ARG    38      34.530  33.280  67.560  1.00  0.00            
ATOM    415  N   GLU    39      36.630  32.980  68.330  1.00  0.00            
ATOM    416  H   GLU    39      37.480  32.420  68.220  1.00  0.00            
ATOM    417  CA  GLU    39      36.530  34.040  69.300  1.00  0.00            
ATOM    418  HA  GLU    39      35.630  33.880  69.890  1.00  0.00            
ATOM    419  CB  GLU    39      37.750  34.190  70.220  1.00  0.00            
ATOM    420  HB1 GLU    39      38.480  34.840  69.720  1.00  0.00            
ATOM    421  HB2 GLU    39      38.180  33.220  70.470  1.00  0.00            
ATOM    422  CG  GLU    39      37.500  34.880  71.550  1.00  0.00            
ATOM    423  HG1 GLU    39      37.000  35.820  71.290  1.00  0.00            
ATOM    424  HG2 GLU    39      38.460  35.070  72.030  1.00  0.00            
ATOM    425  CD  GLU    39      36.760  33.970  72.500  1.00  0.00            
ATOM    426  OE1 GLU    39      37.390  33.310  73.360  1.00  0.00            
ATOM    427  OE2 GLU    39      35.540  34.200  72.650  1.00  0.00            
ATOM    428  C   GLU    39      36.290  35.410  68.680  1.00  0.00            
ATOM    429  O   GLU    39      35.510  36.180  69.260  1.00  0.00            
ATOM    430  N   LEU    40      36.960  35.750  67.580  1.00  0.00            
ATOM    431  H   LEU    40      37.560  35.060  67.140  1.00  0.00            
ATOM    432  CA  LEU    40      36.740  37.040  66.960  1.00  0.00            
ATOM    433  HA  LEU    40      36.940  37.810  67.710  1.00  0.00            
ATOM    434  CB  LEU    40      37.810  37.250  65.890  1.00  0.00            
ATOM    435  HB1 LEU    40      37.680  36.530  65.090  1.00  0.00            
ATOM    436  HB2 LEU    40      38.770  36.920  66.310  1.00  0.00            
ATOM    437  CG  LEU    40      37.810  38.660  65.300  1.00  0.00            
ATOM    438  HG  LEU    40      36.900  38.820  64.710  1.00  0.00            
ATOM    439  CD1 LEU    40      38.040  39.810  66.270  1.00  0.00            
ATOM    440 1HD1 LEU    40      38.320  40.730  65.750  1.00  0.00            
ATOM    441 2HD1 LEU    40      37.120  39.960  66.830  1.00  0.00            
ATOM    442 3HD1 LEU    40      38.800  39.640  67.030  1.00  0.00            
ATOM    443  CD2 LEU    40      39.000  38.800  64.370  1.00  0.00            
ATOM    444 1HD2 LEU    40      39.900  38.700  64.970  1.00  0.00            
ATOM    445 2HD2 LEU    40      39.010  38.000  63.620  1.00  0.00            
ATOM    446 3HD2 LEU    40      38.900  39.780  63.890  1.00  0.00            
ATOM    447  C   LEU    40      35.350  37.190  66.380  1.00  0.00            
ATOM    448  O   LEU    40      34.770  38.230  66.650  1.00  0.00            
ATOM    449  N   ILE    41      34.830  36.110  65.800  1.00  0.00            
ATOM    450  H   ILE    41      35.330  35.230  65.760  1.00  0.00            
ATOM    451  CA  ILE    41      33.450  36.100  65.360  1.00  0.00            
ATOM    452  HA  ILE    41      33.290  37.090  64.930  1.00  0.00            
ATOM    453  CB  ILE    41      33.130  34.960  64.380  1.00  0.00            
ATOM    454  HB  ILE    41      33.540  34.090  64.890  1.00  0.00            
ATOM    455  CG2 ILE    41      31.640  34.680  64.220  1.00  0.00            
ATOM    456 1HG2 ILE    41      31.460  34.090  63.320  1.00  0.00            
ATOM    457 2HG2 ILE    41      31.300  34.130  65.090  1.00  0.00            
ATOM    458 3HG2 ILE    41      30.980  35.530  64.030  1.00  0.00            
ATOM    459  CG1 ILE    41      33.850  35.160  63.050  1.00  0.00            
ATOM    460 1HG1 ILE    41      33.520  34.370  62.380  1.00  0.00            
ATOM    461 2HG1 ILE    41      34.900  35.260  63.270  1.00  0.00            
ATOM    462  CD  ILE    41      33.430  36.420  62.280  1.00  0.00            
ATOM    463  HD1 ILE    41      32.500  36.210  61.750  1.00  0.00            
ATOM    464  HD2 ILE    41      33.420  37.350  62.860  1.00  0.00            
ATOM    465  HD3 ILE    41      34.170  36.450  61.490  1.00  0.00            
ATOM    466  C   ILE    41      32.510  36.180  66.560  1.00  0.00            
ATOM    467  O   ILE    41      31.570  36.970  66.510  1.00  0.00            
ATOM    468  N   GLN    42      32.600  35.320  67.570  1.00  0.00            
ATOM    469  H   GLN    42      33.410  34.730  67.540  1.00  0.00            
ATOM    470  CA  GLN    42      31.690  35.240  68.700  1.00  0.00            
ATOM    471  HA  GLN    42      30.660  35.400  68.390  1.00  0.00            
ATOM    472  CB  GLN    42      31.920  33.880  69.370  1.00  0.00            
ATOM    473  HB1 GLN    42      31.450  33.860  70.360  1.00  0.00            
ATOM    474  HB2 GLN    42      33.000  33.690  69.450  1.00  0.00            
ATOM    475  CG  GLN    42      31.400  32.790  68.450  1.00  0.00            
ATOM    476  HG1 GLN    42      31.860  32.960  67.480  1.00  0.00            
ATOM    477  HG2 GLN    42      30.330  32.940  68.280  1.00  0.00            
ATOM    478  CD  GLN    42      31.550  31.330  68.850  1.00  0.00            
ATOM    479  OE1 GLN    42      32.100  31.030  69.910  1.00  0.00            
ATOM    480  NE2 GLN    42      31.050  30.380  68.050  1.00  0.00            
ATOM    481 1HE2 GLN    42      30.790  30.700  67.130  1.00  0.00            
ATOM    482 2HE2 GLN    42      30.950  29.460  68.450  1.00  0.00            
ATOM    483  C   GLN    42      31.700  36.450  69.630  1.00  0.00            
ATOM    484  O   GLN    42      30.690  36.810  70.230  1.00  0.00            
ATOM    485  N   ASP    43      32.750  37.260  69.580  1.00  0.00            
ATOM    486  H   ASP    43      33.500  37.180  68.910  1.00  0.00            
ATOM    487  CA  ASP    43      32.840  38.560  70.230  1.00  0.00            
ATOM    488  HA  ASP    43      32.220  38.640  71.120  1.00  0.00            
ATOM    489  CB  ASP    43      34.330  38.790  70.490  1.00  0.00            
ATOM    490  HB1 ASP    43      34.890  39.020  69.590  1.00  0.00            
ATOM    491  HB2 ASP    43      34.800  37.980  71.040  1.00  0.00            
ATOM    492  CG  ASP    43      34.430  39.960  71.440  1.00  0.00            
ATOM    493  OD1 ASP    43      34.720  41.090  71.010  1.00  0.00            
ATOM    494  OD2 ASP    43      34.350  39.750  72.680  1.00  0.00            
ATOM    495  C   ASP    43      32.250  39.650  69.360  1.00  0.00            
ATOM    496  O   ASP    43      31.380  40.360  69.870  1.00  0.00            
ATOM    497  N   LEU    44      32.650  39.740  68.090  1.00  0.00            
ATOM    498  H   LEU    44      33.280  39.070  67.670  1.00  0.00            
ATOM    499  CA  LEU    44      32.140  40.790  67.230  1.00  0.00            
ATOM    500  HA  LEU    44      32.250  41.750  67.740  1.00  0.00            
ATOM    501  CB  LEU    44      32.930  40.920  65.930  1.00  0.00            
ATOM    502  HB1 LEU    44      32.370  41.540  65.250  1.00  0.00            
ATOM    503  HB2 LEU    44      33.100  39.930  65.510  1.00  0.00            
ATOM    504  CG  LEU    44      34.300  41.580  66.120  1.00  0.00            
ATOM    505  HG  LEU    44      34.850  41.200  66.990  1.00  0.00            
ATOM    506  CD1 LEU    44      35.160  41.240  64.920  1.00  0.00            
ATOM    507 1HD1 LEU    44      35.170  40.160  64.810  1.00  0.00            
ATOM    508 2HD1 LEU    44      34.830  41.730  64.000  1.00  0.00            
ATOM    509 3HD1 LEU    44      36.160  41.650  65.050  1.00  0.00            
ATOM    510  CD2 LEU    44      34.110  43.090  66.230  1.00  0.00            
ATOM    511 1HD2 LEU    44      33.440  43.360  65.420  1.00  0.00            
ATOM    512 2HD2 LEU    44      33.600  43.470  67.120  1.00  0.00            
ATOM    513 3HD2 LEU    44      35.050  43.650  66.120  1.00  0.00            
ATOM    514  C   LEU    44      30.640  40.690  67.040  1.00  0.00            
ATOM    515  O   LEU    44      30.030  41.750  66.990  1.00  0.00            
ATOM    516  N   ARG    45      30.000  39.520  67.120  1.00  0.00            
ATOM    517  H   ARG    45      30.510  38.650  67.130  1.00  0.00            
ATOM    518  CA  ARG    45      28.560  39.380  67.170  1.00  0.00            
ATOM    519  HA  ARG    45      28.120  39.920  66.320  1.00  0.00            
ATOM    520  CB  ARG    45      28.220  37.920  66.890  1.00  0.00            
ATOM    521  HB1 ARG    45      28.460  37.260  67.720  1.00  0.00            
ATOM    522  HB2 ARG    45      28.790  37.420  66.110  1.00  0.00            
ATOM    523  CG  ARG    45      26.740  37.810  66.530  1.00  0.00            
ATOM    524  HG1 ARG    45      26.380  38.410  65.700  1.00  0.00            
ATOM    525  HG2 ARG    45      26.260  38.100  67.470  1.00  0.00            
ATOM    526  CD  ARG    45      26.480  36.350  66.140  1.00  0.00            
ATOM    527  HD1 ARG    45      26.970  35.680  66.850  1.00  0.00            
ATOM    528  HD2 ARG    45      26.930  36.090  65.180  1.00  0.00            
ATOM    529  NE  ARG    45      25.030  36.170  66.060  1.00  0.00            
ATOM    530  HE  ARG    45      24.370  36.900  66.280  1.00  0.00            
ATOM    531  CZ  ARG    45      24.430  34.990  65.920  1.00  0.00            
ATOM    532  NH1 ARG    45      25.120  33.880  65.610  1.00  0.00            
ATOM    533 1HH1 ARG    45      26.120  33.960  65.440  1.00  0.00            
ATOM    534 2HH1 ARG    45      24.690  32.970  65.620  1.00  0.00            
ATOM    535  NH2 ARG    45      23.120  34.840  66.170  1.00  0.00            
ATOM    536 1HH2 ARG    45      22.600  35.600  66.590  1.00  0.00            
ATOM    537 2HH2 ARG    45      22.820  33.880  66.180  1.00  0.00            
ATOM    538  C   ARG    45      27.960  39.990  68.430  1.00  0.00            
ATOM    539  O   ARG    45      27.080  40.840  68.340  1.00  0.00            
ATOM    540  N   ASN    46      28.560  39.710  69.590  1.00  0.00            
ATOM    541  H   ASN    46      29.430  39.200  69.550  1.00  0.00            
ATOM    542  CA  ASN    46      28.140  40.400  70.790  1.00  0.00            
ATOM    543  HA  ASN    46      27.070  40.280  70.890  1.00  0.00            
ATOM    544  CB  ASN    46      28.740  39.600  71.960  1.00  0.00            
ATOM    545  HB1 ASN    46      29.830  39.520  71.890  1.00  0.00            
ATOM    546  HB2 ASN    46      28.260  38.620  71.980  1.00  0.00            
ATOM    547  CG  ASN    46      28.460  40.190  73.330  1.00  0.00            
ATOM    548  OD1 ASN    46      27.280  40.290  73.660  1.00  0.00            
ATOM    549  ND2 ASN    46      29.460  40.530  74.140  1.00  0.00            
ATOM    550 1HD2 ASN    46      30.420  40.370  73.880  1.00  0.00            
ATOM    551 2HD2 ASN    46      29.230  41.040  74.990  1.00  0.00            
ATOM    552  C   ASN    46      28.440  41.880  70.860  1.00  0.00            
ATOM    553  O   ASN    46      27.640  42.610  71.460  1.00  0.00            
ATOM    554  N   GLN    47      29.510  42.420  70.270  1.00  0.00            
ATOM    555  H   GLN    47      30.210  41.810  69.870  1.00  0.00            
ATOM    556  CA  GLN    47      29.760  43.840  70.150  1.00  0.00            
ATOM    557  HA  GLN    47      29.820  44.290  71.150  1.00  0.00            
ATOM    558  CB  GLN    47      31.200  43.970  69.650  1.00  0.00            
ATOM    559  HB1 GLN    47      31.330  45.010  69.360  1.00  0.00            
ATOM    560  HB2 GLN    47      31.260  43.480  68.670  1.00  0.00            
ATOM    561  CG  GLN    47      32.430  43.440  70.380  1.00  0.00            
ATOM    562  HG1 GLN    47      33.330  43.460  69.770  1.00  0.00            
ATOM    563  HG2 GLN    47      32.270  42.400  70.650  1.00  0.00            
ATOM    564  CD  GLN    47      32.800  44.030  71.740  1.00  0.00            
ATOM    565  OE1 GLN    47      32.310  44.970  72.360  1.00  0.00            
ATOM    566  NE2 GLN    47      33.790  43.360  72.350  1.00  0.00            
ATOM    567 1HE2 GLN    47      34.150  42.510  71.940  1.00  0.00            
ATOM    568 2HE2 GLN    47      34.070  43.620  73.280  1.00  0.00            
ATOM    569  C   GLN    47      28.690  44.530  69.340  1.00  0.00            
ATOM    570  O   GLN    47      28.310  45.630  69.750  1.00  0.00            
ATOM    571  N   GLY    48      28.130  43.890  68.300  1.00  0.00            
ATOM    572  H   GLY    48      28.450  42.940  68.140  1.00  0.00            
ATOM    573  CA  GLY    48      26.920  44.290  67.640  1.00  0.00            
ATOM    574  HA1 GLY    48      26.520  45.290  67.840  1.00  0.00            
ATOM    575  HA2 GLY    48      26.230  43.620  68.160  1.00  0.00            
ATOM    576  C   GLY    48      26.880  44.080  66.140  1.00  0.00            
ATOM    577  O   GLY    48      25.940  44.540  65.490  1.00  0.00            
ATOM    578  N   TYR    49      27.760  43.210  65.640  1.00  0.00            
ATOM    579  H   TYR    49      28.510  42.850  66.220  1.00  0.00            
ATOM    580  CA  TYR    49      27.850  42.930  64.220  1.00  0.00            
ATOM    581  HA  TYR    49      27.550  43.820  63.660  1.00  0.00            
ATOM    582  CB  TYR    49      29.270  42.570  63.800  1.00  0.00            
ATOM    583  HB1 TYR    49      29.260  42.020  62.860  1.00  0.00            
ATOM    584  HB2 TYR    49      29.650  41.860  64.550  1.00  0.00            
ATOM    585  CG  TYR    49      30.180  43.780  63.830  1.00  0.00            
ATOM    586  CD1 TYR    49      30.710  44.220  65.050  1.00  0.00            
ATOM    587  HD1 TYR    49      30.450  43.780  66.000  1.00  0.00            
ATOM    588  CE1 TYR    49      31.440  45.410  65.030  1.00  0.00            
ATOM    589  HE1 TYR    49      31.780  45.850  65.960  1.00  0.00            
ATOM    590  CZ  TYR    49      31.700  46.130  63.860  1.00  0.00            
ATOM    591  OH  TYR    49      32.390  47.300  63.850  1.00  0.00            
ATOM    592  HH  TYR    49      32.920  47.250  64.650  1.00  0.00            
ATOM    593  CE2 TYR    49      31.230  45.530  62.670  1.00  0.00            
ATOM    594  HE2 TYR    49      31.510  46.030  61.750  1.00  0.00            
ATOM    595  CD2 TYR    49      30.420  44.390  62.600  1.00  0.00            
ATOM    596  HD2 TYR    49      30.130  43.950  61.660  1.00  0.00            
ATOM    597  C   TYR    49      26.870  41.850  63.810  1.00  0.00            
ATOM    598  O   TYR    49      26.530  40.960  64.580  1.00  0.00            
ATOM    599  N   GLU    50      26.410  41.910  62.560  1.00  0.00            
ATOM    600  H   GLU    50      26.800  42.560  61.880  1.00  0.00            
ATOM    601  CA  GLU    50      25.570  40.830  62.090  1.00  0.00            
ATOM    602  HA  GLU    50      25.090  40.300  62.910  1.00  0.00            
ATOM    603  CB  GLU    50      24.460  41.440  61.240  1.00  0.00            
ATOM    604  HB1 GLU    50      24.980  42.170  60.620  1.00  0.00            
ATOM    605  HB2 GLU    50      23.810  41.960  61.930  1.00  0.00            
ATOM    606  CG  GLU    50      23.630  40.470  60.410  1.00  0.00            
ATOM    607  HG1 GLU    50      22.990  39.870  61.080  1.00  0.00            
ATOM    608  HG2 GLU    50      24.250  39.790  59.820  1.00  0.00            
ATOM    609  CD  GLU    50      22.600  41.220  59.560  1.00  0.00            
ATOM    610  OE1 GLU    50      21.480  41.470  60.050  1.00  0.00            
ATOM    611  OE2 GLU    50      22.940  41.610  58.430  1.00  0.00            
ATOM    612  C   GLU    50      26.370  39.770  61.350  1.00  0.00            
ATOM    613  O   GLU    50      27.270  40.080  60.570  1.00  0.00            
ATOM    614  N   PHE    51      25.960  38.510  61.500  1.00  0.00            
ATOM    615  H   PHE    51      25.170  38.290  62.070  1.00  0.00            
ATOM    616  CA  PHE    51      26.590  37.400  60.800  1.00  0.00            
ATOM    617  HA  PHE    51      27.500  37.790  60.340  1.00  0.00            
ATOM    618  CB  PHE    51      26.900  36.250  61.750  1.00  0.00            
ATOM    619  HB1 PHE    51      25.940  35.930  62.190  1.00  0.00            
ATOM    620  HB2 PHE    51      27.540  36.600  62.570  1.00  0.00            
ATOM    621  CG  PHE    51      27.700  35.130  61.140  1.00  0.00            
ATOM    622  CD1 PHE    51      29.080  35.130  60.970  1.00  0.00            
ATOM    623  HD1 PHE    51      29.650  35.970  61.330  1.00  0.00            
ATOM    624  CE1 PHE    51      29.710  34.120  60.230  1.00  0.00            
ATOM    625  HE1 PHE    51      30.770  34.140  60.040  1.00  0.00            
ATOM    626  CZ  PHE    51      28.900  33.080  59.720  1.00  0.00            
ATOM    627  HZ  PHE    51      29.370  32.270  59.170  1.00  0.00            
ATOM    628  CE2 PHE    51      27.510  33.080  59.870  1.00  0.00            
ATOM    629  HE2 PHE    51      26.970  32.310  59.350  1.00  0.00            
ATOM    630  CD2 PHE    51      26.900  34.130  60.570  1.00  0.00            
ATOM    631  HD2 PHE    51      25.810  34.120  60.620  1.00  0.00            
ATOM    632  C   PHE    51      25.820  36.860  59.600  1.00  0.00            
ATOM    633  O   PHE    51      24.640  36.530  59.720  1.00  0.00            
ATOM    634  N   ILE    52      26.530  36.770  58.470  1.00  0.00            
ATOM    635  H   ILE    52      27.530  36.910  58.440  1.00  0.00            
ATOM    636  CA  ILE    52      25.990  36.280  57.220  1.00  0.00            
ATOM    637  HA  ILE    52      24.950  35.950  57.300  1.00  0.00            
ATOM    638  CB  ILE    52      25.980  37.410  56.180  1.00  0.00            
ATOM    639  HB  ILE    52      25.540  37.020  55.260  1.00  0.00            
ATOM    640  CG2 ILE    52      25.010  38.470  56.690  1.00  0.00            
ATOM    641 1HG2 ILE    52      25.420  38.950  57.580  1.00  0.00            
ATOM    642 2HG2 ILE    52      24.930  39.210  55.880  1.00  0.00            
ATOM    643 3HG2 ILE    52      24.040  38.070  56.950  1.00  0.00            
ATOM    644  CG1 ILE    52      27.310  38.040  55.780  1.00  0.00            
ATOM    645 1HG1 ILE    52      28.010  37.300  55.390  1.00  0.00            
ATOM    646 2HG1 ILE    52      27.730  38.410  56.710  1.00  0.00            
ATOM    647  CD  ILE    52      27.310  39.110  54.690  1.00  0.00            
ATOM    648  HD1 ILE    52      28.360  39.230  54.420  1.00  0.00            
ATOM    649  HD2 ILE    52      26.830  38.780  53.770  1.00  0.00            
ATOM    650  HD3 ILE    52      26.900  40.090  54.920  1.00  0.00            
ATOM    651  C   ILE    52      26.760  35.060  56.750  1.00  0.00            
ATOM    652  O   ILE    52      27.970  34.970  56.590  1.00  0.00            
ATOM    653  N   SER    53      25.970  34.180  56.110  1.00  0.00            
ATOM    654  H   SER    53      24.970  34.270  56.080  1.00  0.00            
ATOM    655  CA  SER    53      26.470  32.880  55.680  1.00  0.00            
ATOM    656  HA  SER    53      27.000  32.510  56.550  1.00  0.00            
ATOM    657  CB  SER    53      25.360  31.890  55.400  1.00  0.00            
ATOM    658  HB1 SER    53      25.740  30.900  55.150  1.00  0.00            
ATOM    659  HB2 SER    53      24.660  32.290  54.650  1.00  0.00            
ATOM    660  OG  SER    53      24.580  31.700  56.550  1.00  0.00            
ATOM    661  HG  SER    53      24.180  32.570  56.670  1.00  0.00            
ATOM    662  C   SER    53      27.280  32.920  54.390  1.00  0.00            
ATOM    663  O   SER    53      27.990  31.960  54.120  1.00  0.00            
ATOM    664  N   VAL    54      27.120  33.900  53.500  1.00  0.00            
ATOM    665  H   VAL    54      26.570  34.680  53.830  1.00  0.00            
ATOM    666  CA  VAL    54      27.630  34.070  52.140  1.00  0.00            
ATOM    667  HA  VAL    54      27.520  33.090  51.660  1.00  0.00            
ATOM    668  CB  VAL    54      26.670  34.960  51.350  1.00  0.00            
ATOM    669  HB  VAL    54      26.970  34.960  50.300  1.00  0.00            
ATOM    670  CG1 VAL    54      25.310  34.270  51.330  1.00  0.00            
ATOM    671 1HG1 VAL    54      25.400  33.180  51.490  1.00  0.00            
ATOM    672 2HG1 VAL    54      24.760  34.750  52.140  1.00  0.00            
ATOM    673 3HG1 VAL    54      24.860  34.590  50.390  1.00  0.00            
ATOM    674  CG2 VAL    54      26.550  36.420  51.760  1.00  0.00            
ATOM    675 1HG2 VAL    54      25.650  36.860  51.300  1.00  0.00            
ATOM    676 2HG2 VAL    54      26.310  36.390  52.820  1.00  0.00            
ATOM    677 3HG2 VAL    54      27.370  37.110  51.560  1.00  0.00            
ATOM    678  C   VAL    54      29.100  34.470  52.100  1.00  0.00            
ATOM    679  O   VAL    54      29.700  35.100  52.960  1.00  0.00            
ATOM    680  N   LYS    55      29.710  34.100  50.960  1.00  0.00            
ATOM    681  H   LYS    55      29.160  33.600  50.280  1.00  0.00            
ATOM    682  CA  LYS    55      31.140  34.160  50.760  1.00  0.00            
ATOM    683  HA  LYS    55      31.540  35.050  51.240  1.00  0.00            
ATOM    684  CB  LYS    55      31.810  32.900  51.310  1.00  0.00            
ATOM    685  HB1 LYS    55      31.370  32.780  52.300  1.00  0.00            
ATOM    686  HB2 LYS    55      32.860  33.070  51.500  1.00  0.00            
ATOM    687  CG  LYS    55      31.710  31.590  50.530  1.00  0.00            
ATOM    688  HG1 LYS    55      32.560  30.960  50.790  1.00  0.00            
ATOM    689  HG2 LYS    55      31.720  31.760  49.440  1.00  0.00            
ATOM    690  CD  LYS    55      30.470  30.790  50.900  1.00  0.00            
ATOM    691  HD1 LYS    55      30.420  29.970  50.190  1.00  0.00            
ATOM    692  HD2 LYS    55      29.560  31.390  50.880  1.00  0.00            
ATOM    693  CE  LYS    55      30.480  30.250  52.330  1.00  0.00            
ATOM    694  HE1 LYS    55      30.840  31.020  53.020  1.00  0.00            
ATOM    695  HE2 LYS    55      31.230  29.460  52.340  1.00  0.00            
ATOM    696  NZ  LYS    55      29.090  29.880  52.630  1.00  0.00            
ATOM    697  HZ1 LYS    55      28.520  30.650  52.930  1.00  0.00            
ATOM    698  HZ2 LYS    55      28.640  29.240  51.990  1.00  0.00            
ATOM    699  HZ3 LYS    55      29.150  29.260  53.430  1.00  0.00            
ATOM    700  C   LYS    55      31.640  34.350  49.330  1.00  0.00            
ATOM    701  O   LYS    55      32.830  34.610  49.170  1.00  0.00            
ATOM    702  N   SER    56      30.900  34.160  48.230  1.00  0.00            
ATOM    703  H   SER    56      29.930  33.910  48.370  1.00  0.00            
ATOM    704  CA  SER    56      31.290  34.450  46.860  1.00  0.00            
ATOM    705  HA  SER    56      32.370  34.470  46.680  1.00  0.00            
ATOM    706  CB  SER    56      30.930  33.260  45.980  1.00  0.00            
ATOM    707  HB1 SER    56      30.910  33.510  44.920  1.00  0.00            
ATOM    708  HB2 SER    56      29.950  32.910  46.270  1.00  0.00            
ATOM    709  OG  SER    56      31.720  32.120  46.270  1.00  0.00            
ATOM    710  HG  SER    56      31.180  31.380  45.990  1.00  0.00            
ATOM    711  C   SER    56      30.610  35.710  46.360  1.00  0.00            
ATOM    712  O   SER    56      29.650  36.150  46.980  1.00  0.00            
ATOM    713  N   GLN    57      31.060  36.320  45.260  1.00  0.00            
ATOM    714  H   GLN    57      31.770  35.830  44.720  1.00  0.00            
ATOM    715  CA  GLN    57      30.710  37.670  44.840  1.00  0.00            
ATOM    716  HA  GLN    57      30.960  38.300  45.680  1.00  0.00            
ATOM    717  CB  GLN    57      31.670  38.030  43.720  1.00  0.00            
ATOM    718  HB1 GLN    57      31.640  37.280  42.920  1.00  0.00            
ATOM    719  HB2 GLN    57      32.630  37.790  44.170  1.00  0.00            
ATOM    720  CG  GLN    57      31.650  39.450  43.150  1.00  0.00            
ATOM    721  HG1 GLN    57      31.460  40.150  43.960  1.00  0.00            
ATOM    722  HG2 GLN    57      30.810  39.680  42.500  1.00  0.00            
ATOM    723  CD  GLN    57      32.900  39.910  42.430  1.00  0.00            
ATOM    724  OE1 GLN    57      33.680  40.670  43.000  1.00  0.00            
ATOM    725  NE2 GLN    57      33.240  39.490  41.200  1.00  0.00            
ATOM    726 1HE2 GLN    57      32.530  39.150  40.560  1.00  0.00            
ATOM    727 2HE2 GLN    57      34.040  39.880  40.730  1.00  0.00            
ATOM    728  C   GLN    57      29.270  37.830  44.380  1.00  0.00            
ATOM    729  O   GLN    57      28.630  38.790  44.820  1.00  0.00            
ATOM    730  N   SER    58      28.690  36.920  43.610  1.00  0.00            
ATOM    731  H   SER    58      29.290  36.140  43.410  1.00  0.00            
ATOM    732  CA  SER    58      27.320  37.200  43.210  1.00  0.00            
ATOM    733  HA  SER    58      27.190  38.190  42.780  1.00  0.00            
ATOM    734  CB  SER    58      26.850  36.270  42.100  1.00  0.00            
ATOM    735  HB1 SER    58      27.530  36.280  41.270  1.00  0.00            
ATOM    736  HB2 SER    58      25.830  36.520  41.810  1.00  0.00            
ATOM    737  OG  SER    58      26.730  34.950  42.610  1.00  0.00            
ATOM    738  HG  SER    58      26.740  34.270  41.930  1.00  0.00            
ATOM    739  C   SER    58      26.310  37.150  44.350  1.00  0.00            
ATOM    740  O   SER    58      25.380  37.940  44.400  1.00  0.00            
ATOM    741  N   ALA    59      26.520  36.210  45.270  1.00  0.00            
ATOM    742  H   ALA    59      27.230  35.540  45.050  1.00  0.00            
ATOM    743  CA  ALA    59      25.760  36.150  46.510  1.00  0.00            
ATOM    744  HA  ALA    59      24.700  36.210  46.270  1.00  0.00            
ATOM    745  CB  ALA    59      26.140  34.850  47.230  1.00  0.00            
ATOM    746  HB1 ALA    59      25.640  34.840  48.200  1.00  0.00            
ATOM    747  HB2 ALA    59      25.890  33.930  46.710  1.00  0.00            
ATOM    748  HB3 ALA    59      27.230  34.810  47.330  1.00  0.00            
ATOM    749  C   ALA    59      25.960  37.410  47.330  1.00  0.00            
ATOM    750  O   ALA    59      25.030  38.050  47.820  1.00  0.00            
ATOM    751  N   MET    60      27.170  37.870  47.630  1.00  0.00            
ATOM    752  H   MET    60      27.960  37.310  47.310  1.00  0.00            
ATOM    753  CA  MET    60      27.460  39.050  48.410  1.00  0.00            
ATOM    754  HA  MET    60      27.090  38.800  49.410  1.00  0.00            
ATOM    755  CB  MET    60      28.970  39.140  48.640  1.00  0.00            
ATOM    756  HB1 MET    60      29.280  40.140  48.900  1.00  0.00            
ATOM    757  HB2 MET    60      29.580  38.920  47.760  1.00  0.00            
ATOM    758  CG  MET    60      29.430  38.090  49.650  1.00  0.00            
ATOM    759  HG1 MET    60      29.010  37.170  49.250  1.00  0.00            
ATOM    760  HG2 MET    60      29.020  38.240  50.640  1.00  0.00            
ATOM    761  SD  MET    60      31.220  37.880  49.790  1.00  0.00            
ATOM    762  CE  MET    60      31.670  39.440  50.600  1.00  0.00            
ATOM    763  HE1 MET    60      31.710  40.280  49.910  1.00  0.00            
ATOM    764  HE2 MET    60      30.980  39.530  51.420  1.00  0.00            
ATOM    765  HE3 MET    60      32.650  39.360  51.100  1.00  0.00            
ATOM    766  C   MET    60      26.870  40.310  47.790  1.00  0.00            
ATOM    767  O   MET    60      26.460  41.190  48.550  1.00  0.00            
ATOM    768  N   LEU    61      26.670  40.350  46.470  1.00  0.00            
ATOM    769  H   LEU    61      27.090  39.550  46.020  1.00  0.00            
ATOM    770  CA  LEU    61      26.030  41.410  45.730  1.00  0.00            
ATOM    771  HA  LEU    61      26.550  42.280  46.150  1.00  0.00            
ATOM    772  CB  LEU    61      26.350  41.210  44.250  1.00  0.00            
ATOM    773  HB1 LEU    61      25.730  40.350  44.000  1.00  0.00            
ATOM    774  HB2 LEU    61      27.420  40.990  44.220  1.00  0.00            
ATOM    775  CG  LEU    61      26.170  42.440  43.360  1.00  0.00            
ATOM    776  HG  LEU    61      25.190  42.890  43.490  1.00  0.00            
ATOM    777  CD1 LEU    61      27.240  43.480  43.700  1.00  0.00            
ATOM    778 1HD1 LEU    61      28.250  43.090  43.800  1.00  0.00            
ATOM    779 2HD1 LEU    61      27.190  44.360  43.060  1.00  0.00            
ATOM    780 3HD1 LEU    61      27.000  43.960  44.650  1.00  0.00            
ATOM    781  CD2 LEU    61      26.200  42.100  41.870  1.00  0.00            
ATOM    782 1HD2 LEU    61      27.210  41.910  41.510  1.00  0.00            
ATOM    783 2HD2 LEU    61      25.730  41.130  41.730  1.00  0.00            
ATOM    784 3HD2 LEU    61      25.770  42.920  41.310  1.00  0.00            
ATOM    785  C   LEU    61      24.570  41.640  46.050  1.00  0.00            
ATOM    786  O   LEU    61      24.060  42.750  45.940  1.00  0.00            
ATOM    787  N   ALA    62      23.930  40.530  46.440  1.00  0.00            
ATOM    788  H   ALA    62      24.300  39.600  46.310  1.00  0.00            
ATOM    789  CA  ALA    62      22.520  40.510  46.780  1.00  0.00            
ATOM    790  HA  ALA    62      22.000  41.090  46.010  1.00  0.00            
ATOM    791  CB  ALA    62      22.070  39.060  46.640  1.00  0.00            
ATOM    792  HB1 ALA    62      22.750  38.450  47.230  1.00  0.00            
ATOM    793  HB2 ALA    62      21.070  39.030  47.070  1.00  0.00            
ATOM    794  HB3 ALA    62      21.920  38.780  45.600  1.00  0.00            
ATOM    795  C   ALA    62      22.300  41.060  48.180  1.00  0.00            
ATOM    796  O   ALA    62      21.290  41.750  48.370  1.00  0.00            
ATOM    797  N   ASN    63      23.270  40.880  49.070  1.00  0.00            
ATOM    798  H   ASN    63      24.070  40.390  48.670  1.00  0.00            
ATOM    799  CA  ASN    63      23.310  41.410  50.410  1.00  0.00            
ATOM    800  HA  ASN    63      22.320  41.310  50.850  1.00  0.00            
ATOM    801  CB  ASN    63      24.210  40.470  51.200  1.00  0.00            
ATOM    802  HB1 ASN    63      25.100  40.220  50.630  1.00  0.00            
ATOM    803  HB2 ASN    63      23.670  39.520  51.250  1.00  0.00            
ATOM    804  CG  ASN    63      24.510  41.080  52.570  1.00  0.00            
ATOM    805  OD1 ASN    63      23.690  40.980  53.480  1.00  0.00            
ATOM    806  ND2 ASN    63      25.770  41.470  52.740  1.00  0.00            
ATOM    807 1HD2 ASN    63      26.530  41.130  52.170  1.00  0.00            
ATOM    808 2HD2 ASN    63      26.090  41.710  53.670  1.00  0.00            
ATOM    809  C   ASN    63      23.810  42.850  50.420  1.00  0.00            
ATOM    810  O   ASN    63      23.350  43.610  51.270  1.00  0.00            
ATOM    811  N   VAL    64      24.690  43.260  49.500  1.00  0.00            
ATOM    812  H   VAL    64      25.040  42.480  48.950  1.00  0.00            
ATOM    813  CA  VAL    64      25.020  44.630  49.190  1.00  0.00            
ATOM    814  HA  VAL    64      25.320  45.020  50.160  1.00  0.00            
ATOM    815  CB  VAL    64      26.200  44.680  48.230  1.00  0.00            
ATOM    816  HB  VAL    64      26.080  44.110  47.310  1.00  0.00            
ATOM    817  CG1 VAL    64      26.560  46.110  47.810  1.00  0.00            
ATOM    818 1HG1 VAL    64      25.680  46.560  47.380  1.00  0.00            
ATOM    819 2HG1 VAL    64      26.760  46.790  48.640  1.00  0.00            
ATOM    820 3HG1 VAL    64      27.390  46.140  47.090  1.00  0.00            
ATOM    821  CG2 VAL    64      27.530  44.280  48.860  1.00  0.00            
ATOM    822 1HG2 VAL    64      28.320  44.170  48.120  1.00  0.00            
ATOM    823 2HG2 VAL    64      27.800  45.040  49.590  1.00  0.00            
ATOM    824 3HG2 VAL    64      27.480  43.270  49.280  1.00  0.00            
ATOM    825  C   VAL    64      23.760  45.360  48.730  1.00  0.00            
ATOM    826  O   VAL    64      23.550  46.500  49.120  1.00  0.00            
ATOM    827  N   ARG    65      22.990  44.800  47.800  1.00  0.00            
ATOM    828  H   ARG    65      23.310  43.990  47.300  1.00  0.00            
ATOM    829  CA  ARG    65      21.860  45.430  47.150  1.00  0.00            
ATOM    830  HA  ARG    65      22.140  46.400  46.740  1.00  0.00            
ATOM    831  CB  ARG    65      21.320  44.570  46.010  1.00  0.00            
ATOM    832  HB1 ARG    65      21.090  43.580  46.400  1.00  0.00            
ATOM    833  HB2 ARG    65      22.100  44.410  45.270  1.00  0.00            
ATOM    834  CG  ARG    65      20.010  45.030  45.360  1.00  0.00            
ATOM    835  HG1 ARG    65      20.090  46.090  45.090  1.00  0.00            
ATOM    836  HG2 ARG    65      19.230  45.000  46.110  1.00  0.00            
ATOM    837  CD  ARG    65      19.770  44.200  44.110  1.00  0.00            
ATOM    838  HD1 ARG    65      19.670  43.160  44.430  1.00  0.00            
ATOM    839  HD2 ARG    65      20.570  44.330  43.400  1.00  0.00            
ATOM    840  NE  ARG    65      18.470  44.590  43.530  1.00  0.00            
ATOM    841  HE  ARG    65      18.060  45.390  43.960  1.00  0.00            
ATOM    842  CZ  ARG    65      17.720  44.160  42.500  1.00  0.00            
ATOM    843  NH1 ARG    65      16.620  44.860  42.180  1.00  0.00            
ATOM    844 1HH1 ARG    65      16.190  45.460  42.870  1.00  0.00            
ATOM    845 2HH1 ARG    65      16.010  44.430  41.500  1.00  0.00            
ATOM    846  NH2 ARG    65      17.990  43.020  41.880  1.00  0.00            
ATOM    847 1HH2 ARG    65      18.830  42.540  42.180  1.00  0.00            
ATOM    848 2HH2 ARG    65      17.450  42.590  41.140  1.00  0.00            
ATOM    849  C   ARG    65      20.790  45.720  48.200  1.00  0.00            
ATOM    850  O   ARG    65      20.280  46.830  48.320  1.00  0.00            
ATOM    851  N   GLU    66      20.530  44.820  49.140  1.00  0.00            
ATOM    852  H   GLU    66      20.920  43.890  49.060  1.00  0.00            
ATOM    853  CA  GLU    66      19.620  44.940  50.270  1.00  0.00            
ATOM    854  HA  GLU    66      18.610  45.060  49.880  1.00  0.00            
ATOM    855  CB  GLU    66      19.700  43.700  51.170  1.00  0.00            
ATOM    856  HB1 GLU    66      20.660  43.750  51.700  1.00  0.00            
ATOM    857  HB2 GLU    66      19.770  42.870  50.460  1.00  0.00            
ATOM    858  CG  GLU    66      18.560  43.480  52.160  1.00  0.00            
ATOM    859  HG1 GLU    66      18.360  44.330  52.820  1.00  0.00            
ATOM    860  HG2 GLU    66      18.870  42.610  52.740  1.00  0.00            
ATOM    861  CD  GLU    66      17.210  43.160  51.540  1.00  0.00            
ATOM    862  OE1 GLU    66      17.070  42.170  50.810  1.00  0.00            
ATOM    863  OE2 GLU    66      16.210  43.900  51.730  1.00  0.00            
ATOM    864  C   GLU    66      19.900  46.130  51.170  1.00  0.00            
ATOM    865  O   GLU    66      18.940  46.820  51.500  1.00  0.00            
ATOM    866  N   GLN    67      21.150  46.290  51.600  1.00  0.00            
ATOM    867  H   GLN    67      21.880  45.670  51.270  1.00  0.00            
ATOM    868  CA  GLN    67      21.690  47.270  52.510  1.00  0.00            
ATOM    869  HA  GLN    67      21.130  47.410  53.430  1.00  0.00            
ATOM    870  CB  GLN    67      23.030  46.750  53.040  1.00  0.00            
ATOM    871  HB1 GLN    67      23.710  47.550  53.310  1.00  0.00            
ATOM    872  HB2 GLN    67      23.630  46.270  52.270  1.00  0.00            
ATOM    873  CG  GLN    67      22.910  45.790  54.220  1.00  0.00            
ATOM    874  HG1 GLN    67      22.200  45.010  53.940  1.00  0.00            
ATOM    875  HG2 GLN    67      22.440  46.280  55.080  1.00  0.00            
ATOM    876  CD  GLN    67      24.190  45.130  54.700  1.00  0.00            
ATOM    877  OE1 GLN    67      24.530  45.040  55.870  1.00  0.00            
ATOM    878  NE2 GLN    67      24.830  44.380  53.790  1.00  0.00            
ATOM    879 1HE2 GLN    67      24.450  44.250  52.870  1.00  0.00            
ATOM    880 2HE2 GLN    67      25.570  43.770  54.130  1.00  0.00            
ATOM    881  C   GLN    67      21.600  48.690  51.950  1.00  0.00            
ATOM    882  O   GLN    67      21.170  49.560  52.690  1.00  0.00            
ATOM    883  N   LEU    68      22.150  48.870  50.740  1.00  0.00            
ATOM    884  H   LEU    68      22.550  48.110  50.220  1.00  0.00            
ATOM    885  CA  LEU    68      22.140  50.120  50.020  1.00  0.00            
ATOM    886  HA  LEU    68      22.430  50.890  50.730  1.00  0.00            
ATOM    887  CB  LEU    68      23.140  50.200  48.870  1.00  0.00            
ATOM    888  HB1 LEU    68      22.960  51.020  48.170  1.00  0.00            
ATOM    889  HB2 LEU    68      22.920  49.310  48.270  1.00  0.00            
ATOM    890  CG  LEU    68      24.600  50.120  49.310  1.00  0.00            
ATOM    891  HG  LEU    68      24.850  49.150  49.730  1.00  0.00            
ATOM    892  CD1 LEU    68      25.420  50.420  48.060  1.00  0.00            
ATOM    893 1HD1 LEU    68      26.500  50.410  48.250  1.00  0.00            
ATOM    894 2HD1 LEU    68      25.110  49.680  47.330  1.00  0.00            
ATOM    895 3HD1 LEU    68      25.250  51.420  47.660  1.00  0.00            
ATOM    896  CD2 LEU    68      24.930  51.250  50.270  1.00  0.00            
ATOM    897 1HD2 LEU    68      24.450  51.090  51.230  1.00  0.00            
ATOM    898 2HD2 LEU    68      26.000  51.420  50.410  1.00  0.00            
ATOM    899 3HD2 LEU    68      24.570  52.180  49.820  1.00  0.00            
ATOM    900  C   LEU    68      20.700  50.500  49.650  1.00  0.00            
ATOM    901  O   LEU    68      20.350  51.670  49.730  1.00  0.00            
ATOM    902  N   GLN    69      19.870  49.520  49.270  1.00  0.00            
ATOM    903  H   GLN    69      20.170  48.580  49.040  1.00  0.00            
ATOM    904  CA  GLN    69      18.460  49.780  49.060  1.00  0.00            
ATOM    905  HA  GLN    69      18.450  50.680  48.440  1.00  0.00            
ATOM    906  CB  GLN    69      17.790  48.670  48.250  1.00  0.00            
ATOM    907  HB1 GLN    69      16.760  49.010  48.250  1.00  0.00            
ATOM    908  HB2 GLN    69      17.850  47.710  48.750  1.00  0.00            
ATOM    909  CG  GLN    69      18.210  48.550  46.780  1.00  0.00            
ATOM    910  HG1 GLN    69      19.250  48.230  46.850  1.00  0.00            
ATOM    911  HG2 GLN    69      18.210  49.600  46.450  1.00  0.00            
ATOM    912  CD  GLN    69      17.330  47.670  45.920  1.00  0.00            
ATOM    913  OE1 GLN    69      17.800  46.760  45.240  1.00  0.00            
ATOM    914  NE2 GLN    69      16.020  47.920  45.890  1.00  0.00            
ATOM    915 1HE2 GLN    69      15.600  48.650  46.440  1.00  0.00            
ATOM    916 2HE2 GLN    69      15.590  47.250  45.280  1.00  0.00            
ATOM    917  C   GLN    69      17.770  50.260  50.320  1.00  0.00            
ATOM    918  O   GLN    69      17.190  51.340  50.360  1.00  0.00            
ATOM    919  N   ASN    70      17.980  49.480  51.390  1.00  0.00            
ATOM    920  H   ASN    70      18.590  48.670  51.270  1.00  0.00            
ATOM    921  CA  ASN    70      17.590  49.880  52.730  1.00  0.00            
ATOM    922  HA  ASN    70      16.520  50.030  52.620  1.00  0.00            
ATOM    923  CB  ASN    70      17.890  48.710  53.670  1.00  0.00            
ATOM    924  HB1 ASN    70      18.960  48.500  53.680  1.00  0.00            
ATOM    925  HB2 ASN    70      17.440  47.810  53.250  1.00  0.00            
ATOM    926  CG  ASN    70      17.350  48.880  55.080  1.00  0.00            
ATOM    927  OD1 ASN    70      18.150  49.240  55.940  1.00  0.00            
ATOM    928  ND2 ASN    70      16.070  48.630  55.340  1.00  0.00            
ATOM    929 1HD2 ASN    70      15.530  48.190  54.610  1.00  0.00            
ATOM    930 2HD2 ASN    70      15.770  48.680  56.310  1.00  0.00            
ATOM    931  C   ASN    70      18.140  51.240  53.120  1.00  0.00            
ATOM    932  O   ASN    70      17.390  51.980  53.760  1.00  0.00            
ATOM    933  N   LEU    71      19.380  51.610  52.810  1.00  0.00            
ATOM    934  H   LEU    71      20.020  50.840  52.670  1.00  0.00            
ATOM    935  CA  LEU    71      20.000  52.840  53.260  1.00  0.00            
ATOM    936  HA  LEU    71      19.870  52.980  54.330  1.00  0.00            
ATOM    937  CB  LEU    71      21.500  52.670  53.060  1.00  0.00            
ATOM    938  HB1 LEU    71      21.680  52.450  52.000  1.00  0.00            
ATOM    939  HB2 LEU    71      21.830  51.850  53.700  1.00  0.00            
ATOM    940  CG  LEU    71      22.450  53.790  53.420  1.00  0.00            
ATOM    941  HG  LEU    71      22.090  54.720  52.980  1.00  0.00            
ATOM    942  CD1 LEU    71      22.580  53.960  54.940  1.00  0.00            
ATOM    943 1HD1 LEU    71      22.880  53.110  55.530  1.00  0.00            
ATOM    944 2HD1 LEU    71      23.270  54.790  55.120  1.00  0.00            
ATOM    945 3HD1 LEU    71      21.620  54.170  55.390  1.00  0.00            
ATOM    946  CD2 LEU    71      23.870  53.570  52.900  1.00  0.00            
ATOM    947 1HD2 LEU    71      24.170  52.570  53.240  1.00  0.00            
ATOM    948 2HD2 LEU    71      23.830  53.590  51.820  1.00  0.00            
ATOM    949 3HD2 LEU    71      24.530  54.290  53.370  1.00  0.00            
ATOM    950  C   LEU    71      19.400  54.090  52.630  1.00  0.00            
ATOM    951  O   LEU    71      19.480  55.140  53.270  1.00  0.00            
ATOM    952  N   ASN    72      18.880  54.070  51.400  1.00  0.00            
ATOM    953  H   ASN    72      18.910  53.190  50.900  1.00  0.00            
ATOM    954  CA  ASN    72      18.370  55.180  50.620  1.00  0.00            
ATOM    955  HA  ASN    72      18.670  56.090  51.150  1.00  0.00            
ATOM    956  CB  ASN    72      19.110  55.230  49.290  1.00  0.00            
ATOM    957  HB1 ASN    72      18.650  55.950  48.620  1.00  0.00            
ATOM    958  HB2 ASN    72      19.290  54.250  48.830  1.00  0.00            
ATOM    959  CG  ASN    72      20.560  55.640  49.440  1.00  0.00            
ATOM    960  OD1 ASN    72      20.920  56.820  49.330  1.00  0.00            
ATOM    961  ND2 ASN    72      21.410  54.630  49.600  1.00  0.00            
ATOM    962 1HD2 ASN    72      20.910  53.740  49.590  1.00  0.00            
ATOM    963 2HD2 ASN    72      22.410  54.760  49.700  1.00  0.00            
ATOM    964  C   ASN    72      16.870  55.190  50.350  1.00  0.00            
ATOM    965  O   ASN    72      16.290  56.180  49.930  1.00  0.00            
ATOM    966  N   GLY    73      16.240  54.030  50.580  1.00  0.00            
ATOM    967  H   GLY    73      16.690  53.160  50.820  1.00  0.00            
ATOM    968  CA  GLY    73      14.800  53.940  50.370  1.00  0.00            
ATOM    969  HA1 GLY    73      14.290  54.760  50.870  1.00  0.00            
ATOM    970  HA2 GLY    73      14.390  53.050  50.840  1.00  0.00            
ATOM    971  C   GLY    73      14.370  53.850  48.920  1.00  0.00            
ATOM    972  O   GLY    73      13.550  54.660  48.480  1.00  0.00            
ATOM    973  N   VAL    74      14.930  52.920  48.140  1.00  0.00            
ATOM    974  H   VAL    74      15.500  52.300  48.680  1.00  0.00            
ATOM    975  CA  VAL    74      15.060  52.950  46.690  1.00  0.00            
ATOM    976  HA  VAL    74      14.200  53.510  46.340  1.00  0.00            
ATOM    977  CB  VAL    74      16.390  53.540  46.230  1.00  0.00            
ATOM    978  HB  VAL    74      16.570  54.530  46.640  1.00  0.00            
ATOM    979  CG1 VAL    74      17.630  52.710  46.560  1.00  0.00            
ATOM    980 1HG1 VAL    74      17.540  51.740  46.080  1.00  0.00            
ATOM    981 2HG1 VAL    74      18.550  53.230  46.270  1.00  0.00            
ATOM    982 3HG1 VAL    74      17.640  52.510  47.620  1.00  0.00            
ATOM    983  CG2 VAL    74      16.260  53.670  44.710  1.00  0.00            
ATOM    984 1HG2 VAL    74      16.390  52.680  44.280  1.00  0.00            
ATOM    985 2HG2 VAL    74      15.410  54.260  44.370  1.00  0.00            
ATOM    986 3HG2 VAL    74      17.140  54.210  44.340  1.00  0.00            
ATOM    987  C   VAL    74      14.840  51.520  46.190  1.00  0.00            
ATOM    988  O   VAL    74      15.370  50.560  46.740  1.00  0.00            
ATOM    989  N   VAL    75      13.970  51.380  45.190  1.00  0.00            
ATOM    990  H   VAL    75      13.520  52.170  44.760  1.00  0.00            
ATOM    991  CA  VAL    75      13.700  50.160  44.460  1.00  0.00            
ATOM    992  HA  VAL    75      14.050  49.320  45.080  1.00  0.00            
ATOM    993  CB  VAL    75      12.200  49.990  44.270  1.00  0.00            
ATOM    994  HB  VAL    75      12.050  49.070  43.690  1.00  0.00            
ATOM    995  CG1 VAL    75      11.580  49.760  45.640  1.00  0.00            
ATOM    996 1HG1 VAL    75      11.800  50.520  46.390  1.00  0.00            
ATOM    997 2HG1 VAL    75      10.510  49.670  45.480  1.00  0.00            
ATOM    998 3HG1 VAL    75      11.870  48.770  46.010  1.00  0.00            
ATOM    999  CG2 VAL    75      11.430  51.060  43.500  1.00  0.00            
ATOM   1000 1HG2 VAL    75      11.610  50.830  42.450  1.00  0.00            
ATOM   1001 2HG2 VAL    75      10.360  50.980  43.720  1.00  0.00            
ATOM   1002 3HG2 VAL    75      11.750  52.070  43.750  1.00  0.00            
ATOM   1003  C   VAL    75      14.500  50.140  43.160  1.00  0.00            
ATOM   1004  O   VAL    75      14.420  51.130  42.430  1.00  0.00            
ATOM   1005  N   PHE    76      15.080  49.000  42.780  1.00  0.00            
ATOM   1006  H   PHE    76      15.020  48.190  43.360  1.00  0.00            
ATOM   1007  CA  PHE    76      15.790  48.770  41.530  1.00  0.00            
ATOM   1008  HA  PHE    76      15.600  49.690  40.970  1.00  0.00            
ATOM   1009  CB  PHE    76      17.280  48.560  41.780  1.00  0.00            
ATOM   1010  HB1 PHE    76      17.770  48.260  40.860  1.00  0.00            
ATOM   1011  HB2 PHE    76      17.380  47.920  42.660  1.00  0.00            
ATOM   1012  CG  PHE    76      18.070  49.840  41.940  1.00  0.00            
ATOM   1013  CD1 PHE    76      18.290  50.310  43.240  1.00  0.00            
ATOM   1014  HD1 PHE    76      17.820  49.800  44.050  1.00  0.00            
ATOM   1015  CE1 PHE    76      19.250  51.270  43.540  1.00  0.00            
ATOM   1016  HE1 PHE    76      19.550  51.580  44.540  1.00  0.00            
ATOM   1017  CZ  PHE    76      20.030  51.780  42.480  1.00  0.00            
ATOM   1018  HZ  PHE    76      20.800  52.500  42.690  1.00  0.00            
ATOM   1019  CE2 PHE    76      19.790  51.380  41.170  1.00  0.00            
ATOM   1020  HE2 PHE    76      20.300  51.920  40.370  1.00  0.00            
ATOM   1021  CD2 PHE    76      18.800  50.420  40.890  1.00  0.00            
ATOM   1022  HD2 PHE    76      18.580  50.090  39.890  1.00  0.00            
ATOM   1023  C   PHE    76      15.110  47.580  40.850  1.00  0.00            
ATOM   1024  O   PHE    76      14.400  46.770  41.440  1.00  0.00            
ATOM   1025  N   ASN    77      15.340  47.530  39.550  1.00  0.00            
ATOM   1026  H   ASN    77      15.690  48.350  39.060  1.00  0.00            
ATOM   1027  CA  ASN    77      15.250  46.360  38.690  1.00  0.00            
ATOM   1028  HA  ASN    77      14.910  45.580  39.390  1.00  0.00            
ATOM   1029  CB  ASN    77      14.230  46.460  37.560  1.00  0.00            
ATOM   1030  HB1 ASN    77      13.260  46.810  37.910  1.00  0.00            
ATOM   1031  HB2 ASN    77      14.180  45.420  37.260  1.00  0.00            
ATOM   1032  CG  ASN    77      14.670  47.280  36.350  1.00  0.00            
ATOM   1033  OD1 ASN    77      15.770  47.230  35.810  1.00  0.00            
ATOM   1034  ND2 ASN    77      13.750  48.140  35.900  1.00  0.00            
ATOM   1035 1HD2 ASN    77      12.910  48.270  36.440  1.00  0.00            
ATOM   1036 2HD2 ASN    77      14.000  48.880  35.260  1.00  0.00            
ATOM   1037  C   ASN    77      16.580  45.840  38.170  1.00  0.00            
ATOM   1038  O   ASN    77      17.630  46.460  38.250  1.00  0.00            
ATOM   1039  N   ASP    78      16.530  44.630  37.600  1.00  0.00            
ATOM   1040  H   ASP    78      15.590  44.300  37.430  1.00  0.00            
ATOM   1041  CA  ASP    78      17.650  43.790  37.250  1.00  0.00            
ATOM   1042  HA  ASP    78      18.220  43.550  38.150  1.00  0.00            
ATOM   1043  CB  ASP    78      17.170  42.430  36.750  1.00  0.00            
ATOM   1044  HB1 ASP    78      16.330  42.470  36.070  1.00  0.00            
ATOM   1045  HB2 ASP    78      16.690  41.810  37.520  1.00  0.00            
ATOM   1046  CG  ASP    78      18.300  41.620  36.130  1.00  0.00            
ATOM   1047  OD1 ASP    78      18.540  41.750  34.910  1.00  0.00            
ATOM   1048  OD2 ASP    78      19.030  40.900  36.840  1.00  0.00            
ATOM   1049  C   ASP    78      18.570  44.560  36.310  1.00  0.00            
ATOM   1050  O   ASP    78      19.770  44.680  36.500  1.00  0.00            
ATOM   1051  N   SER    79      18.020  45.130  35.230  1.00  0.00            
ATOM   1052  H   SER    79      17.030  44.960  35.100  1.00  0.00            
ATOM   1053  CA  SER    79      18.810  45.810  34.240  1.00  0.00            
ATOM   1054  HA  SER    79      19.700  45.200  34.050  1.00  0.00            
ATOM   1055  CB  SER    79      17.960  46.140  33.020  1.00  0.00            
ATOM   1056  HB1 SER    79      17.550  45.240  32.570  1.00  0.00            
ATOM   1057  HB2 SER    79      18.520  46.670  32.250  1.00  0.00            
ATOM   1058  OG  SER    79      16.860  46.980  33.310  1.00  0.00            
ATOM   1059  HG  SER    79      16.520  46.890  34.210  1.00  0.00            
ATOM   1060  C   SER    79      19.240  47.190  34.730  1.00  0.00            
ATOM   1061  O   SER    79      20.350  47.530  34.330  1.00  0.00            
ATOM   1062  N   GLU    80      18.570  47.850  35.690  1.00  0.00            
ATOM   1063  H   GLU    80      17.680  47.420  35.920  1.00  0.00            
ATOM   1064  CA  GLU    80      19.010  49.080  36.300  1.00  0.00            
ATOM   1065  HA  GLU    80      19.530  49.720  35.590  1.00  0.00            
ATOM   1066  CB  GLU    80      17.750  49.820  36.730  1.00  0.00            
ATOM   1067  HB1 GLU    80      17.980  50.540  37.520  1.00  0.00            
ATOM   1068  HB2 GLU    80      17.130  49.050  37.200  1.00  0.00            
ATOM   1069  CG  GLU    80      16.850  50.330  35.610  1.00  0.00            
ATOM   1070  HG1 GLU    80      15.990  50.640  36.210  1.00  0.00            
ATOM   1071  HG2 GLU    80      16.690  49.490  34.940  1.00  0.00            
ATOM   1072  CD  GLU    80      17.450  51.510  34.860  1.00  0.00            
ATOM   1073  OE1 GLU    80      16.910  52.630  34.850  1.00  0.00            
ATOM   1074  OE2 GLU    80      18.500  51.450  34.180  1.00  0.00            
ATOM   1075  C   GLU    80      19.940  48.910  37.490  1.00  0.00            
ATOM   1076  O   GLU    80      20.780  49.780  37.710  1.00  0.00            
ATOM   1077  N   TRP    81      20.110  47.710  38.050  1.00  0.00            
ATOM   1078  H   TRP    81      19.320  47.100  37.950  1.00  0.00            
ATOM   1079  CA  TRP    81      21.150  47.330  39.000  1.00  0.00            
ATOM   1080  HA  TRP    81      21.340  48.110  39.740  1.00  0.00            
ATOM   1081  CB  TRP    81      20.560  46.200  39.840  1.00  0.00            
ATOM   1082  HB1 TRP    81      20.370  45.350  39.190  1.00  0.00            
ATOM   1083  HB2 TRP    81      19.710  46.590  40.420  1.00  0.00            
ATOM   1084  CG  TRP    81      21.470  45.850  40.970  1.00  0.00            
ATOM   1085  CD1 TRP    81      22.120  44.670  41.100  1.00  0.00            
ATOM   1086  HD1 TRP    81      21.920  43.840  40.430  1.00  0.00            
ATOM   1087  NE1 TRP    81      23.020  44.690  42.150  1.00  0.00            
ATOM   1088  HE1 TRP    81      23.520  43.860  42.430  1.00  0.00            
ATOM   1089  CE2 TRP    81      22.920  45.860  42.870  1.00  0.00            
ATOM   1090  CZ2 TRP    81      23.550  46.340  44.020  1.00  0.00            
ATOM   1091  HZ2 TRP    81      24.250  45.690  44.540  1.00  0.00            
ATOM   1092  CH2 TRP    81      23.210  47.600  44.550  1.00  0.00            
ATOM   1093  HH2 TRP    81      23.550  47.890  45.530  1.00  0.00            
ATOM   1094  CZ3 TRP    81      22.250  48.310  43.820  1.00  0.00            
ATOM   1095  HZ3 TRP    81      21.930  49.270  44.190  1.00  0.00            
ATOM   1096  CE3 TRP    81      21.580  47.820  42.690  1.00  0.00            
ATOM   1097  HE3 TRP    81      20.810  48.440  42.250  1.00  0.00            
ATOM   1098  CD2 TRP    81      21.980  46.610  42.110  1.00  0.00            
ATOM   1099  C   TRP    81      22.490  46.960  38.380  1.00  0.00            
ATOM   1100  O   TRP    81      23.500  47.540  38.790  1.00  0.00            
ATOM   1101  N   ARG    82      22.450  46.160  37.310  1.00  0.00            
ATOM   1102  H   ARG    82      21.550  45.760  37.100  1.00  0.00            
ATOM   1103  CA  ARG    82      23.570  45.850  36.450  1.00  0.00            
ATOM   1104  HA  ARG    82      24.360  45.300  36.950  1.00  0.00            
ATOM   1105  CB  ARG    82      23.080  44.970  35.310  1.00  0.00            
ATOM   1106  HB1 ARG    82      22.320  45.370  34.640  1.00  0.00            
ATOM   1107  HB2 ARG    82      22.510  44.160  35.790  1.00  0.00            
ATOM   1108  CG  ARG    82      24.170  44.330  34.460  1.00  0.00            
ATOM   1109  HG1 ARG    82      24.820  43.710  35.080  1.00  0.00            
ATOM   1110  HG2 ARG    82      24.670  45.100  33.880  1.00  0.00            
ATOM   1111  CD  ARG    82      23.600  43.320  33.470  1.00  0.00            
ATOM   1112  HD1 ARG    82      24.430  43.010  32.830  1.00  0.00            
ATOM   1113  HD2 ARG    82      22.880  43.870  32.860  1.00  0.00            
ATOM   1114  NE  ARG    82      22.980  42.140  34.080  1.00  0.00            
ATOM   1115  HE  ARG    82      23.540  41.310  34.250  1.00  0.00            
ATOM   1116  CZ  ARG    82      21.670  41.890  34.240  1.00  0.00            
ATOM   1117  NH1 ARG    82      20.740  42.740  33.780  1.00  0.00            
ATOM   1118 1HH1 ARG    82      20.930  43.450  33.090  1.00  0.00            
ATOM   1119 2HH1 ARG    82      19.780  42.520  33.990  1.00  0.00            
ATOM   1120  NH2 ARG    82      21.190  40.840  34.930  1.00  0.00            
ATOM   1121 1HH2 ARG    82      21.800  40.050  35.070  1.00  0.00            
ATOM   1122 2HH2 ARG    82      20.210  40.960  35.130  1.00  0.00            
ATOM   1123  C   ARG    82      24.170  47.170  35.970  1.00  0.00            
ATOM   1124  O   ARG    82      25.380  47.320  36.110  1.00  0.00            
ATOM   1125  N   ARG    83      23.370  48.190  35.640  1.00  0.00            
ATOM   1126  H   ARG    83      22.380  47.990  35.580  1.00  0.00            
ATOM   1127  CA  ARG    83      23.780  49.530  35.350  1.00  0.00            
ATOM   1128  HA  ARG    83      24.640  49.510  34.670  1.00  0.00            
ATOM   1129  CB  ARG    83      22.630  50.290  34.680  1.00  0.00            
ATOM   1130  HB1 ARG    83      21.840  50.390  35.420  1.00  0.00            
ATOM   1131  HB2 ARG    83      22.340  49.730  33.800  1.00  0.00            
ATOM   1132  CG  ARG    83      23.120  51.590  34.050  1.00  0.00            
ATOM   1133  HG1 ARG    83      24.010  51.470  33.440  1.00  0.00            
ATOM   1134  HG2 ARG    83      23.490  52.200  34.860  1.00  0.00            
ATOM   1135  CD  ARG    83      22.070  52.220  33.130  1.00  0.00            
ATOM   1136  HD1 ARG    83      21.650  51.600  32.340  1.00  0.00            
ATOM   1137  HD2 ARG    83      22.590  53.040  32.630  1.00  0.00            
ATOM   1138  NE  ARG    83      20.960  52.640  33.990  1.00  0.00            
ATOM   1139  HE  ARG    83      20.120  52.100  33.930  1.00  0.00            
ATOM   1140  CZ  ARG    83      20.770  53.860  34.500  1.00  0.00            
ATOM   1141  NH1 ARG    83      19.580  54.230  34.990  1.00  0.00            
ATOM   1142 1HH1 ARG    83      18.810  53.570  35.060  1.00  0.00            
ATOM   1143 2HH1 ARG    83      19.420  55.160  35.370  1.00  0.00            
ATOM   1144  NH2 ARG    83      21.720  54.790  34.360  1.00  0.00            
ATOM   1145 1HH2 ARG    83      22.700  54.560  34.350  1.00  0.00            
ATOM   1146 2HH2 ARG    83      21.400  55.710  34.640  1.00  0.00            
ATOM   1147  C   ARG    83      24.290  50.390  36.510  1.00  0.00            
ATOM   1148  O   ARG    83      25.410  50.880  36.520  1.00  0.00            
ATOM   1149  N   PHE    84      23.570  50.420  37.630  1.00  0.00            
ATOM   1150  H   PHE    84      22.740  49.850  37.650  1.00  0.00            
ATOM   1151  CA  PHE    84      24.040  51.060  38.850  1.00  0.00            
ATOM   1152  HA  PHE    84      24.170  52.100  38.560  1.00  0.00            
ATOM   1153  CB  PHE    84      22.900  51.030  39.860  1.00  0.00            
ATOM   1154  HB1 PHE    84      22.770  49.970  40.100  1.00  0.00            
ATOM   1155  HB2 PHE    84      22.020  51.550  39.470  1.00  0.00            
ATOM   1156  CG  PHE    84      23.340  51.770  41.110  1.00  0.00            
ATOM   1157  CD1 PHE    84      23.610  53.140  41.130  1.00  0.00            
ATOM   1158  HD1 PHE    84      23.610  53.670  40.190  1.00  0.00            
ATOM   1159  CE1 PHE    84      23.870  53.840  42.310  1.00  0.00            
ATOM   1160  HE1 PHE    84      23.910  54.920  42.300  1.00  0.00            
ATOM   1161  CZ  PHE    84      24.140  53.120  43.490  1.00  0.00            
ATOM   1162  HZ  PHE    84      24.490  53.570  44.400  1.00  0.00            
ATOM   1163  CE2 PHE    84      24.000  51.730  43.430  1.00  0.00            
ATOM   1164  HE2 PHE    84      24.290  51.120  44.280  1.00  0.00            
ATOM   1165  CD2 PHE    84      23.630  51.040  42.270  1.00  0.00            
ATOM   1166  HD2 PHE    84      23.340  50.000  42.250  1.00  0.00            
ATOM   1167  C   PHE    84      25.330  50.470  39.420  1.00  0.00            
ATOM   1168  O   PHE    84      26.170  51.240  39.860  1.00  0.00            
ATOM   1169  N   THR    85      25.590  49.170  39.390  1.00  0.00            
ATOM   1170  H   THR    85      24.870  48.520  39.120  1.00  0.00            
ATOM   1171  CA  THR    85      26.850  48.530  39.720  1.00  0.00            
ATOM   1172  HA  THR    85      27.180  48.820  40.720  1.00  0.00            
ATOM   1173  CB  THR    85      26.610  47.020  39.790  1.00  0.00            
ATOM   1174  HB  THR    85      27.510  46.410  39.820  1.00  0.00            
ATOM   1175  CG2 THR    85      26.040  46.720  41.180  1.00  0.00            
ATOM   1176 1HG2 THR    85      26.740  46.920  42.000  1.00  0.00            
ATOM   1177 2HG2 THR    85      25.260  47.470  41.310  1.00  0.00            
ATOM   1178 3HG2 THR    85      25.590  45.730  41.200  1.00  0.00            
ATOM   1179  OG1 THR    85      25.760  46.410  38.830  1.00  0.00            
ATOM   1180  HG1 THR    85      24.900  46.810  38.870  1.00  0.00            
ATOM   1181  C   THR    85      27.940  48.950  38.760  1.00  0.00            
ATOM   1182  O   THR    85      28.940  49.510  39.210  1.00  0.00            
ATOM   1183  N   GLU    86      27.740  48.860  37.430  1.00  0.00            
ATOM   1184  H   GLU    86      26.930  48.480  36.990  1.00  0.00            
ATOM   1185  CA  GLU    86      28.730  49.290  36.460  1.00  0.00            
ATOM   1186  HA  GLU    86      29.670  48.790  36.670  1.00  0.00            
ATOM   1187  CB  GLU    86      28.230  48.810  35.100  1.00  0.00            
ATOM   1188  HB1 GLU    86      27.350  49.400  34.840  1.00  0.00            
ATOM   1189  HB2 GLU    86      27.990  47.750  35.210  1.00  0.00            
ATOM   1190  CG  GLU    86      29.240  49.000  33.970  1.00  0.00            
ATOM   1191  HG1 GLU    86      30.130  48.430  34.260  1.00  0.00            
ATOM   1192  HG2 GLU    86      29.520  50.040  33.840  1.00  0.00            
ATOM   1193  CD  GLU    86      28.570  48.570  32.680  1.00  0.00            
ATOM   1194  OE1 GLU    86      27.770  49.300  32.060  1.00  0.00            
ATOM   1195  OE2 GLU    86      28.690  47.370  32.330  1.00  0.00            
ATOM   1196  C   GLU    86      29.080  50.770  36.480  1.00  0.00            
ATOM   1197  O   GLU    86      30.210  51.190  36.280  1.00  0.00            
ATOM   1198  N   GLN    87      28.110  51.680  36.630  1.00  0.00            
ATOM   1199  H   GLN    87      27.190  51.330  36.820  1.00  0.00            
ATOM   1200  CA  GLN    87      28.200  53.120  36.510  1.00  0.00            
ATOM   1201  HA  GLN    87      28.980  53.370  35.790  1.00  0.00            
ATOM   1202  CB  GLN    87      26.940  53.720  35.890  1.00  0.00            
ATOM   1203  HB1 GLN    87      27.150  54.790  35.860  1.00  0.00            
ATOM   1204  HB2 GLN    87      26.090  53.540  36.550  1.00  0.00            
ATOM   1205  CG  GLN    87      26.750  53.190  34.480  1.00  0.00            
ATOM   1206  HG1 GLN    87      26.580  52.110  34.510  1.00  0.00            
ATOM   1207  HG2 GLN    87      27.690  53.200  33.930  1.00  0.00            
ATOM   1208  CD  GLN    87      25.550  53.730  33.710  1.00  0.00            
ATOM   1209  OE1 GLN    87      24.640  54.410  34.200  1.00  0.00            
ATOM   1210  NE2 GLN    87      25.520  53.680  32.380  1.00  0.00            
ATOM   1211 1HE2 GLN    87      26.180  53.090  31.890  1.00  0.00            
ATOM   1212 2HE2 GLN    87      24.900  54.300  31.890  1.00  0.00            
ATOM   1213  C   GLN    87      28.620  53.840  37.790  1.00  0.00            
ATOM   1214  O   GLN    87      29.010  55.000  37.690  1.00  0.00            
ATOM   1215  N   TYR    88      28.460  53.220  38.960  1.00  0.00            
ATOM   1216  H   TYR    88      28.050  52.310  38.840  1.00  0.00            
ATOM   1217  CA  TYR    88      28.990  53.700  40.230  1.00  0.00            
ATOM   1218  HA  TYR    88      29.860  54.300  39.970  1.00  0.00            
ATOM   1219  CB  TYR    88      27.880  54.530  40.860  1.00  0.00            
ATOM   1220  HB1 TYR    88      27.050  53.860  41.090  1.00  0.00            
ATOM   1221  HB2 TYR    88      27.450  55.200  40.110  1.00  0.00            
ATOM   1222  CG  TYR    88      28.400  55.160  42.140  1.00  0.00            
ATOM   1223  CD1 TYR    88      27.880  54.560  43.300  1.00  0.00            
ATOM   1224  HD1 TYR    88      27.300  53.650  43.220  1.00  0.00            
ATOM   1225  CE1 TYR    88      28.300  55.140  44.490  1.00  0.00            
ATOM   1226  HE1 TYR    88      27.960  54.750  45.440  1.00  0.00            
ATOM   1227  CZ  TYR    88      29.120  56.290  44.490  1.00  0.00            
ATOM   1228  OH  TYR    88      29.360  57.000  45.630  1.00  0.00            
ATOM   1229  HH  TYR    88      29.880  57.800  45.550  1.00  0.00            
ATOM   1230  CE2 TYR    88      29.620  56.850  43.300  1.00  0.00            
ATOM   1231  HE2 TYR    88      30.070  57.830  43.250  1.00  0.00            
ATOM   1232  CD2 TYR    88      29.240  56.270  42.080  1.00  0.00            
ATOM   1233  HD2 TYR    88      29.530  56.710  41.140  1.00  0.00            
ATOM   1234  C   TYR    88      29.510  52.620  41.160  1.00  0.00            
ATOM   1235  O   TYR    88      30.660  52.590  41.580  1.00  0.00            
ATOM   1236  N   LEU    89      28.630  51.780  41.720  1.00  0.00            
ATOM   1237  H   LEU    89      27.690  51.900  41.390  1.00  0.00            
ATOM   1238  CA  LEU    89      28.930  51.000  42.900  1.00  0.00            
ATOM   1239  HA  LEU    89      29.310  51.720  43.620  1.00  0.00            
ATOM   1240  CB  LEU    89      27.610  50.410  43.390  1.00  0.00            
ATOM   1241  HB1 LEU    89      27.140  49.910  42.550  1.00  0.00            
ATOM   1242  HB2 LEU    89      26.930  51.210  43.680  1.00  0.00            
ATOM   1243  CG  LEU    89      27.700  49.450  44.580  1.00  0.00            
ATOM   1244  HG  LEU    89      28.330  48.620  44.280  1.00  0.00            
ATOM   1245  CD1 LEU    89      28.240  50.190  45.790  1.00  0.00            
ATOM   1246 1HD1 LEU    89      27.490  50.920  46.090  1.00  0.00            
ATOM   1247 2HD1 LEU    89      28.400  49.570  46.680  1.00  0.00            
ATOM   1248 3HD1 LEU    89      29.180  50.690  45.550  1.00  0.00            
ATOM   1249  CD2 LEU    89      26.360  48.760  44.840  1.00  0.00            
ATOM   1250 1HD2 LEU    89      25.840  48.350  43.970  1.00  0.00            
ATOM   1251 2HD2 LEU    89      26.430  48.100  45.690  1.00  0.00            
ATOM   1252 3HD2 LEU    89      25.650  49.540  45.110  1.00  0.00            
ATOM   1253  C   LEU    89      29.990  49.920  42.750  1.00  0.00            
ATOM   1254  O   LEU    89      30.710  49.720  43.730  1.00  0.00            
ATOM   1255  N   ASP    90      30.090  49.330  41.570  1.00  0.00            
ATOM   1256  H   ASP    90      29.540  49.720  40.820  1.00  0.00            
ATOM   1257  CA  ASP    90      31.210  48.470  41.240  1.00  0.00            
ATOM   1258  HA  ASP    90      31.910  48.580  42.070  1.00  0.00            
ATOM   1259  CB  ASP    90      30.670  47.030  41.200  1.00  0.00            
ATOM   1260  HB1 ASP    90      29.960  46.960  40.380  1.00  0.00            
ATOM   1261  HB2 ASP    90      30.190  46.930  42.170  1.00  0.00            
ATOM   1262  CG  ASP    90      31.650  45.880  41.040  1.00  0.00            
ATOM   1263  OD1 ASP    90      31.220  44.990  40.270  1.00  0.00            
ATOM   1264  OD2 ASP    90      32.830  45.920  41.460  1.00  0.00            
ATOM   1265  C   ASP    90      31.850  48.910  39.940  1.00  0.00            
ATOM   1266  O   ASP    90      32.070  48.170  38.990  1.00  0.00            
ATOM   1267  N   ASN    91      32.240  50.190  39.870  1.00  0.00            
ATOM   1268  H   ASN    91      31.940  50.810  40.600  1.00  0.00            
ATOM   1269  CA  ASN    91      32.910  50.820  38.750  1.00  0.00            
ATOM   1270  HA  ASN    91      32.180  51.010  37.970  1.00  0.00            
ATOM   1271  CB  ASN    91      33.200  52.230  39.270  1.00  0.00            
ATOM   1272  HB1 ASN    91      33.790  52.350  40.190  1.00  0.00            
ATOM   1273  HB2 ASN    91      32.330  52.830  39.540  1.00  0.00            
ATOM   1274  CG  ASN    91      33.890  53.060  38.200  1.00  0.00            
ATOM   1275  OD1 ASN    91      33.820  52.770  37.000  1.00  0.00            
ATOM   1276  ND2 ASN    91      34.680  54.040  38.640  1.00  0.00            
ATOM   1277 1HD2 ASN    91      34.950  54.140  39.610  1.00  0.00            
ATOM   1278 2HD2 ASN    91      34.950  54.700  37.930  1.00  0.00            
ATOM   1279  C   ASN    91      34.150  50.080  38.280  1.00  0.00            
ATOM   1280  O   ASN    91      35.190  50.220  38.920  1.00  0.00            
ATOM   1281  N   PRO    92      34.170  49.620  37.030  1.00  0.00            
ATOM   1282  CD  PRO    92      33.090  49.650  36.060  1.00  0.00            
ATOM   1283  HD1 PRO    92      32.960  50.640  35.640  1.00  0.00            
ATOM   1284  HD2 PRO    92      32.170  49.230  36.470  1.00  0.00            
ATOM   1285  CG  PRO    92      33.420  48.710  34.900  1.00  0.00            
ATOM   1286  HG1 PRO    92      33.800  49.280  34.050  1.00  0.00            
ATOM   1287  HG2 PRO    92      32.650  47.980  34.650  1.00  0.00            
ATOM   1288  CB  PRO    92      34.540  47.860  35.480  1.00  0.00            
ATOM   1289  HB1 PRO    92      35.280  47.560  34.730  1.00  0.00            
ATOM   1290  HB2 PRO    92      34.160  47.000  36.020  1.00  0.00            
ATOM   1291  CA  PRO    92      35.230  48.830  36.430  1.00  0.00            
ATOM   1292  HA  PRO    92      35.710  48.270  37.240  1.00  0.00            
ATOM   1293  C   PRO    92      36.240  49.780  35.790  1.00  0.00            
ATOM   1294  O   PRO    92      37.410  49.410  35.850  1.00  0.00            
ATOM   1295  N   SER    93      35.840  50.950  35.300  1.00  0.00            
ATOM   1296  H   SER    93      34.870  51.220  35.290  1.00  0.00            
ATOM   1297  CA  SER    93      36.690  51.910  34.610  1.00  0.00            
ATOM   1298  HA  SER    93      37.290  51.480  33.800  1.00  0.00            
ATOM   1299  CB  SER    93      35.810  52.920  33.880  1.00  0.00            
ATOM   1300  HB1 SER    93      36.450  53.560  33.280  1.00  0.00            
ATOM   1301  HB2 SER    93      35.270  53.580  34.560  1.00  0.00            
ATOM   1302  OG  SER    93      34.930  52.210  33.060  1.00  0.00            
ATOM   1303  HG  SER    93      34.190  52.790  32.810  1.00  0.00            
ATOM   1304  C   SER    93      37.650  52.720  35.480  1.00  0.00            
ATOM   1305  O   SER    93      38.400  53.540  34.980  1.00  0.00            
ATOM   1306  N   ASP    94      37.660  52.470  36.790  1.00  0.00            
ATOM   1307  H   ASP    94      37.080  51.720  37.140  1.00  0.00            
ATOM   1308  CA  ASP    94      38.710  52.930  37.680  1.00  0.00            
ATOM   1309  HA  ASP    94      39.570  53.060  37.030  1.00  0.00            
ATOM   1310  CB  ASP    94      38.350  54.260  38.320  1.00  0.00            
ATOM   1311  HB1 ASP    94      37.830  54.050  39.260  1.00  0.00            
ATOM   1312  HB2 ASP    94      37.730  54.800  37.600  1.00  0.00            
ATOM   1313  CG  ASP    94      39.490  55.240  38.590  1.00  0.00            
ATOM   1314  OD1 ASP    94      40.670  54.820  38.610  1.00  0.00            
ATOM   1315  OD2 ASP    94      39.210  56.440  38.810  1.00  0.00            
ATOM   1316  C   ASP    94      39.050  51.860  38.720  1.00  0.00            
ATOM   1317  O   ASP    94      38.250  50.990  39.050  1.00  0.00            
ATOM   1318  N   GLY    95      40.280  51.960  39.210  1.00  0.00            
ATOM   1319  H   GLY    95      40.930  52.670  38.910  1.00  0.00            
ATOM   1320  CA  GLY    95      40.780  51.010  40.190  1.00  0.00            
ATOM   1321  HA1 GLY    95      41.840  51.240  40.200  1.00  0.00            
ATOM   1322  HA2 GLY    95      40.590  50.010  39.790  1.00  0.00            
ATOM   1323  C   GLY    95      40.300  51.110  41.630  1.00  0.00            
ATOM   1324  O   GLY    95      39.260  51.650  42.000  1.00  0.00            
ATOM   1325  N   ILE    96      41.150  50.590  42.510  1.00  0.00            
ATOM   1326  H   ILE    96      41.910  50.070  42.100  1.00  0.00            
ATOM   1327  CA  ILE    96      41.070  50.580  43.960  1.00  0.00            
ATOM   1328  HA  ILE    96      40.160  50.020  44.220  1.00  0.00            
ATOM   1329  CB  ILE    96      42.240  49.840  44.590  1.00  0.00            
ATOM   1330  HB  ILE    96      42.150  48.870  44.090  1.00  0.00            
ATOM   1331  CG2 ILE    96      43.510  50.610  44.310  1.00  0.00            
ATOM   1332 1HG2 ILE    96      43.580  50.910  43.270  1.00  0.00            
ATOM   1333 2HG2 ILE    96      43.590  51.500  44.950  1.00  0.00            
ATOM   1334 3HG2 ILE    96      44.360  50.020  44.670  1.00  0.00            
ATOM   1335  CG1 ILE    96      42.080  49.520  46.090  1.00  0.00            
ATOM   1336 1HG1 ILE    96      41.010  49.430  46.250  1.00  0.00            
ATOM   1337 2HG1 ILE    96      42.490  50.270  46.760  1.00  0.00            
ATOM   1338  CD  ILE    96      42.560  48.170  46.610  1.00  0.00            
ATOM   1339  HD1 ILE    96      42.120  47.940  47.580  1.00  0.00            
ATOM   1340  HD2 ILE    96      42.400  47.350  45.900  1.00  0.00            
ATOM   1341  HD3 ILE    96      43.590  48.240  46.960  1.00  0.00            
ATOM   1342  C   ILE    96      40.960  51.950  44.610  1.00  0.00            
ATOM   1343  O   ILE    96      40.240  52.160  45.580  1.00  0.00            
ATOM   1344  N   LEU    97      41.530  53.000  44.000  1.00  0.00            
ATOM   1345  H   LEU    97      41.670  52.940  43.000  1.00  0.00            
ATOM   1346  CA  LEU    97      41.790  54.350  44.470  1.00  0.00            
ATOM   1347  HA  LEU    97      41.860  54.410  45.560  1.00  0.00            
ATOM   1348  CB  LEU    97      43.010  55.040  43.890  1.00  0.00            
ATOM   1349  HB1 LEU    97      42.800  55.310  42.850  1.00  0.00            
ATOM   1350  HB2 LEU    97      43.870  54.390  43.980  1.00  0.00            
ATOM   1351  CG  LEU    97      43.400  56.280  44.700  1.00  0.00            
ATOM   1352  HG  LEU    97      42.640  57.050  44.670  1.00  0.00            
ATOM   1353  CD1 LEU    97      43.920  56.040  46.120  1.00  0.00            
ATOM   1354 1HD1 LEU    97      43.200  55.520  46.750  1.00  0.00            
ATOM   1355 2HD1 LEU    97      44.800  55.400  46.070  1.00  0.00            
ATOM   1356 3HD1 LEU    97      44.180  56.990  46.600  1.00  0.00            
ATOM   1357  CD2 LEU    97      44.670  56.820  44.030  1.00  0.00            
ATOM   1358 1HD2 LEU    97      44.950  57.780  44.470  1.00  0.00            
ATOM   1359 2HD2 LEU    97      45.490  56.110  44.060  1.00  0.00            
ATOM   1360 3HD2 LEU    97      44.490  56.950  42.970  1.00  0.00            
ATOM   1361  C   LEU    97      40.470  55.080  44.250  1.00  0.00            
ATOM   1362  O   LEU    97      40.070  55.860  45.100  1.00  0.00            
ATOM   1363  N   ASP    98      39.670  54.870  43.200  1.00  0.00            
ATOM   1364  H   ASP    98      40.000  54.440  42.350  1.00  0.00            
ATOM   1365  CA  ASP    98      38.290  55.290  43.120  1.00  0.00            
ATOM   1366  HA  ASP    98      38.270  56.380  43.110  1.00  0.00            
ATOM   1367  CB  ASP    98      37.790  54.940  41.730  1.00  0.00            
ATOM   1368  HB1 ASP    98      38.070  53.900  41.580  1.00  0.00            
ATOM   1369  HB2 ASP    98      38.320  55.500  40.950  1.00  0.00            
ATOM   1370  CG  ASP    98      36.290  54.990  41.450  1.00  0.00            
ATOM   1371  OD1 ASP    98      35.690  56.080  41.400  1.00  0.00            
ATOM   1372  OD2 ASP    98      35.620  53.950  41.270  1.00  0.00            
ATOM   1373  C   ASP    98      37.360  54.850  44.230  1.00  0.00            
ATOM   1374  O   ASP    98      36.480  55.530  44.750  1.00  0.00            
ATOM   1375  N   LYS    99      37.620  53.630  44.720  1.00  0.00            
ATOM   1376  H   LYS    99      38.250  53.010  44.260  1.00  0.00            
ATOM   1377  CA  LYS    99      36.880  53.160  45.880  1.00  0.00            
ATOM   1378  HA  LYS    99      35.830  53.440  45.850  1.00  0.00            
ATOM   1379  CB  LYS    99      36.820  51.630  45.920  1.00  0.00            
ATOM   1380  HB1 LYS    99      36.020  51.340  46.600  1.00  0.00            
ATOM   1381  HB2 LYS    99      37.810  51.320  46.260  1.00  0.00            
ATOM   1382  CG  LYS    99      36.660  50.950  44.560  1.00  0.00            
ATOM   1383  HG1 LYS    99      36.580  49.890  44.780  1.00  0.00            
ATOM   1384  HG2 LYS    99      37.520  51.090  43.910  1.00  0.00            
ATOM   1385  CD  LYS    99      35.410  51.240  43.730  1.00  0.00            
ATOM   1386  HD1 LYS    99      35.410  52.310  43.560  1.00  0.00            
ATOM   1387  HD2 LYS    99      34.540  50.860  44.290  1.00  0.00            
ATOM   1388  CE  LYS    99      35.440  50.630  42.330  1.00  0.00            
ATOM   1389  HE1 LYS    99      34.440  50.460  41.910  1.00  0.00            
ATOM   1390  HE2 LYS    99      35.910  49.650  42.440  1.00  0.00            
ATOM   1391  NZ  LYS    99      36.340  51.340  41.410  1.00  0.00            
ATOM   1392  HZ1 LYS    99      36.120  52.320  41.260  1.00  0.00            
ATOM   1393  HZ2 LYS    99      37.260  51.440  41.810  1.00  0.00            
ATOM   1394  HZ3 LYS    99      36.360  50.890  40.510  1.00  0.00            
ATOM   1395  C   LYS    99      37.360  53.610  47.250  1.00  0.00            
ATOM   1396  O   LYS    99      36.540  53.680  48.170  1.00  0.00            
ATOM   1397  N   THR   100      38.640  53.980  47.340  1.00  0.00            
ATOM   1398  H   THR   100      39.140  53.910  46.480  1.00  0.00            
ATOM   1399  CA  THR   100      39.100  54.820  48.430  1.00  0.00            
ATOM   1400  HA  THR   100      38.840  54.330  49.360  1.00  0.00            
ATOM   1401  CB  THR   100      40.630  54.910  48.390  1.00  0.00            
ATOM   1402  HB  THR   100      40.880  55.800  47.800  1.00  0.00            
ATOM   1403  CG2 THR   100      41.270  55.090  49.770  1.00  0.00            
ATOM   1404 1HG2 THR   100      40.900  56.050  50.120  1.00  0.00            
ATOM   1405 2HG2 THR   100      40.820  54.350  50.440  1.00  0.00            
ATOM   1406 3HG2 THR   100      42.360  55.070  49.740  1.00  0.00            
ATOM   1407  OG1 THR   100      41.270  53.740  47.950  1.00  0.00            
ATOM   1408  HG1 THR   100      42.170  53.700  48.320  1.00  0.00            
ATOM   1409  C   THR   100      38.550  56.250  48.400  1.00  0.00            
ATOM   1410  O   THR   100      38.230  56.840  49.430  1.00  0.00            
ATOM   1411  N   ARG   101      38.440  56.820  47.200  1.00  0.00            
ATOM   1412  H   ARG   101      38.740  56.320  46.380  1.00  0.00            
ATOM   1413  CA  ARG   101      37.980  58.170  46.920  1.00  0.00            
ATOM   1414  HA  ARG   101      38.440  58.950  47.530  1.00  0.00            
ATOM   1415  CB  ARG   101      38.460  58.690  45.560  1.00  0.00            
ATOM   1416  HB1 ARG   101      38.210  57.940  44.820  1.00  0.00            
ATOM   1417  HB2 ARG   101      39.540  58.700  45.680  1.00  0.00            
ATOM   1418  CG  ARG   101      37.950  60.060  45.090  1.00  0.00            
ATOM   1419  HG1 ARG   101      38.200  60.920  45.720  1.00  0.00            
ATOM   1420  HG2 ARG   101      36.860  60.030  45.050  1.00  0.00            
ATOM   1421  CD  ARG   101      38.800  60.210  43.840  1.00  0.00            
ATOM   1422  HD1 ARG   101      39.870  60.050  44.020  1.00  0.00            
ATOM   1423  HD2 ARG   101      38.710  61.250  43.550  1.00  0.00            
ATOM   1424  NE  ARG   101      38.220  59.440  42.730  1.00  0.00            
ATOM   1425  HE  ARG   101      37.250  59.170  42.780  1.00  0.00            
ATOM   1426  CZ  ARG   101      38.850  58.760  41.770  1.00  0.00            
ATOM   1427  NH1 ARG   101      40.190  58.850  41.720  1.00  0.00            
ATOM   1428 1HH1 ARG   101      40.750  59.380  42.370  1.00  0.00            
ATOM   1429 2HH1 ARG   101      40.640  58.240  41.070  1.00  0.00            
ATOM   1430  NH2 ARG   101      38.170  58.160  40.790  1.00  0.00            
ATOM   1431 1HH2 ARG   101      37.180  58.190  40.590  1.00  0.00            
ATOM   1432 2HH2 ARG   101      38.640  57.710  40.010  1.00  0.00            
ATOM   1433  C   ARG   101      36.510  58.310  47.280  1.00  0.00            
ATOM   1434  O   ARG   101      36.100  59.230  47.980  1.00  0.00            
ATOM   1435  N   LYS   102      35.790  57.260  46.890  1.00  0.00            
ATOM   1436  H   LYS   102      36.130  56.680  46.150  1.00  0.00            
ATOM   1437  CA  LYS   102      34.420  56.990  47.300  1.00  0.00            
ATOM   1438  HA  LYS   102      33.840  57.800  46.850  1.00  0.00            
ATOM   1439  CB  LYS   102      33.920  55.670  46.720  1.00  0.00            
ATOM   1440  HB1 LYS   102      33.020  55.390  47.280  1.00  0.00            
ATOM   1441  HB2 LYS   102      34.640  54.870  46.820  1.00  0.00            
ATOM   1442  CG  LYS   102      33.380  55.870  45.320  1.00  0.00            
ATOM   1443  HG1 LYS   102      34.120  56.460  44.770  1.00  0.00            
ATOM   1444  HG2 LYS   102      32.480  56.450  45.500  1.00  0.00            
ATOM   1445  CD  LYS   102      33.110  54.590  44.530  1.00  0.00            
ATOM   1446  HD1 LYS   102      32.330  54.090  45.100  1.00  0.00            
ATOM   1447  HD2 LYS   102      34.060  54.050  44.440  1.00  0.00            
ATOM   1448  CE  LYS   102      32.480  54.940  43.180  1.00  0.00            
ATOM   1449  HE1 LYS   102      31.450  55.290  43.310  1.00  0.00            
ATOM   1450  HE2 LYS   102      32.530  54.060  42.550  1.00  0.00            
ATOM   1451  NZ  LYS   102      33.230  55.940  42.410  1.00  0.00            
ATOM   1452  HZ1 LYS   102      34.160  55.680  42.130  1.00  0.00            
ATOM   1453  HZ2 LYS   102      32.780  56.190  41.530  1.00  0.00            
ATOM   1454  HZ3 LYS   102      33.320  56.840  42.870  1.00  0.00            
ATOM   1455  C   LYS   102      34.200  57.200  48.800  1.00  0.00            
ATOM   1456  O   LYS   102      33.410  58.100  49.060  1.00  0.00            
ATOM   1457  N   ILE   103      34.830  56.400  49.660  1.00  0.00            
ATOM   1458  H   ILE   103      35.260  55.540  49.360  1.00  0.00            
ATOM   1459  CA  ILE   103      34.550  56.320  51.080  1.00  0.00            
ATOM   1460  HA  ILE   103      33.480  56.120  51.180  1.00  0.00            
ATOM   1461  CB  ILE   103      35.320  55.120  51.610  1.00  0.00            
ATOM   1462  HB  ILE   103      36.340  55.120  51.230  1.00  0.00            
ATOM   1463  CG2 ILE   103      35.480  55.150  53.120  1.00  0.00            
ATOM   1464 1HG2 ILE   103      36.110  54.330  53.470  1.00  0.00            
ATOM   1465 2HG2 ILE   103      35.820  56.140  53.470  1.00  0.00            
ATOM   1466 3HG2 ILE   103      34.580  54.910  53.680  1.00  0.00            
ATOM   1467  CG1 ILE   103      34.710  53.810  51.090  1.00  0.00            
ATOM   1468 1HG1 ILE   103      35.320  52.970  51.420  1.00  0.00            
ATOM   1469 2HG1 ILE   103      34.640  53.850  50.010  1.00  0.00            
ATOM   1470  CD  ILE   103      33.300  53.500  51.590  1.00  0.00            
ATOM   1471  HD1 ILE   103      32.570  54.250  51.330  1.00  0.00            
ATOM   1472  HD2 ILE   103      33.120  52.580  51.050  1.00  0.00            
ATOM   1473  HD3 ILE   103      33.260  53.270  52.650  1.00  0.00            
ATOM   1474  C   ILE   103      34.830  57.660  51.740  1.00  0.00            
ATOM   1475  O   ILE   103      34.010  58.140  52.520  1.00  0.00            
ATOM   1476  N   HIS   104      35.890  58.380  51.350  1.00  0.00            
ATOM   1477  H   HIS   104      36.460  58.000  50.620  1.00  0.00            
ATOM   1478  CA  HIS   104      36.060  59.770  51.750  1.00  0.00            
ATOM   1479  HA  HIS   104      35.940  59.760  52.840  1.00  0.00            
ATOM   1480  CB  HIS   104      37.520  60.130  51.510  1.00  0.00            
ATOM   1481  HB1 HIS   104      37.790  60.020  50.450  1.00  0.00            
ATOM   1482  HB2 HIS   104      38.110  59.530  52.190  1.00  0.00            
ATOM   1483  CG  HIS   104      37.960  61.530  51.860  1.00  0.00            
ATOM   1484  ND1 HIS   104      37.750  62.130  53.100  1.00  0.00            
ATOM   1485  HD1 HIS   104      37.290  61.650  53.860  1.00  0.00            
ATOM   1486  CE1 HIS   104      38.310  63.350  53.110  1.00  0.00            
ATOM   1487  HE1 HIS   104      38.440  63.940  54.000  1.00  0.00            
ATOM   1488  NE2 HIS   104      38.730  63.610  51.850  1.00  0.00            
ATOM   1489  HE2 HIS   104      39.270  64.440  51.680  1.00  0.00            
ATOM   1490  CD2 HIS   104      38.520  62.490  51.070  1.00  0.00            
ATOM   1491  HD2 HIS   104      38.930  62.370  50.070  1.00  0.00            
ATOM   1492  C   HIS   104      35.000  60.720  51.220  1.00  0.00            
ATOM   1493  O   HIS   104      34.310  61.370  52.020  1.00  0.00            
ATOM   1494  N   ILE   105      34.910  60.870  49.900  1.00  0.00            
ATOM   1495  H   ILE   105      35.490  60.280  49.340  1.00  0.00            
ATOM   1496  CA  ILE   105      34.360  62.060  49.280  1.00  0.00            
ATOM   1497  HA  ILE   105      33.810  62.540  50.090  1.00  0.00            
ATOM   1498  CB  ILE   105      35.540  62.970  48.960  1.00  0.00            
ATOM   1499  HB  ILE   105      36.010  63.260  49.900  1.00  0.00            
ATOM   1500  CG2 ILE   105      36.600  62.550  47.940  1.00  0.00            
ATOM   1501 1HG2 ILE   105      37.410  63.270  47.920  1.00  0.00            
ATOM   1502 2HG2 ILE   105      37.150  61.680  48.300  1.00  0.00            
ATOM   1503 3HG2 ILE   105      36.170  62.460  46.930  1.00  0.00            
ATOM   1504  CG1 ILE   105      34.890  64.280  48.500  1.00  0.00            
ATOM   1505 1HG1 ILE   105      34.020  64.450  49.140  1.00  0.00            
ATOM   1506 2HG1 ILE   105      34.590  64.190  47.450  1.00  0.00            
ATOM   1507  CD  ILE   105      35.850  65.460  48.570  1.00  0.00            
ATOM   1508  HD1 ILE   105      35.180  66.320  48.550  1.00  0.00            
ATOM   1509  HD2 ILE   105      36.360  65.530  49.530  1.00  0.00            
ATOM   1510  HD3 ILE   105      36.610  65.540  47.790  1.00  0.00            
ATOM   1511  C   ILE   105      33.440  61.900  48.080  1.00  0.00            
ATOM   1512  O   ILE   105      32.490  62.650  47.890  1.00  0.00            
ATOM   1513  N   ASP   106      33.620  60.850  47.270  1.00  0.00            
ATOM   1514  H   ASP   106      34.330  60.190  47.550  1.00  0.00            
ATOM   1515  CA  ASP   106      32.800  60.580  46.110  1.00  0.00            
ATOM   1516  HA  ASP   106      32.320  61.530  45.920  1.00  0.00            
ATOM   1517  CB  ASP   106      33.660  60.050  44.960  1.00  0.00            
ATOM   1518  HB1 ASP   106      34.210  59.150  45.250  1.00  0.00            
ATOM   1519  HB2 ASP   106      34.360  60.830  44.660  1.00  0.00            
ATOM   1520  CG  ASP   106      32.860  59.740  43.690  1.00  0.00            
ATOM   1521  OD1 ASP   106      33.160  58.880  42.840  1.00  0.00            
ATOM   1522  OD2 ASP   106      31.940  60.510  43.380  1.00  0.00            
ATOM   1523  C   ASP   106      31.630  59.690  46.490  1.00  0.00            
ATOM   1524  O   ASP   106      31.250  58.790  45.740  1.00  0.00            
ATOM   1525  N   TYR   107      31.140  59.770  47.730  1.00  0.00            
ATOM   1526  H   TYR   107      31.590  60.370  48.390  1.00  0.00            
ATOM   1527  CA  TYR   107      30.190  58.890  48.380  1.00  0.00            
ATOM   1528  HA  TYR   107      30.590  57.920  48.100  1.00  0.00            
ATOM   1529  CB  TYR   107      30.300  59.020  49.900  1.00  0.00            
ATOM   1530  HB1 TYR   107      31.380  58.980  50.050  1.00  0.00            
ATOM   1531  HB2 TYR   107      29.880  58.190  50.440  1.00  0.00            
ATOM   1532  CG  TYR   107      29.760  60.170  50.730  1.00  0.00            
ATOM   1533  CD1 TYR   107      30.450  61.400  50.690  1.00  0.00            
ATOM   1534  HD1 TYR   107      31.380  61.400  50.160  1.00  0.00            
ATOM   1535  CE1 TYR   107      29.960  62.430  51.500  1.00  0.00            
ATOM   1536  HE1 TYR   107      30.460  63.360  51.690  1.00  0.00            
ATOM   1537  CZ  TYR   107      28.710  62.330  52.150  1.00  0.00            
ATOM   1538  OH  TYR   107      28.280  63.260  53.050  1.00  0.00            
ATOM   1539  HH  TYR   107      27.500  62.950  53.510  1.00  0.00            
ATOM   1540  CE2 TYR   107      28.010  61.110  52.070  1.00  0.00            
ATOM   1541  HE2 TYR   107      27.200  61.030  52.790  1.00  0.00            
ATOM   1542  CD2 TYR   107      28.520  60.030  51.350  1.00  0.00            
ATOM   1543  HD2 TYR   107      28.010  59.070  51.310  1.00  0.00            
ATOM   1544  C   TYR   107      28.730  59.010  47.940  1.00  0.00            
ATOM   1545  O   TYR   107      27.860  58.480  48.630  1.00  0.00            
ATOM   1546  N   ILE   108      28.470  59.720  46.840  1.00  0.00            
ATOM   1547  H   ILE   108      29.270  59.880  46.250  1.00  0.00            
ATOM   1548  CA  ILE   108      27.160  59.890  46.230  1.00  0.00            
ATOM   1549  HA  ILE   108      26.530  59.080  46.610  1.00  0.00            
ATOM   1550  CB  ILE   108      26.520  61.170  46.750  1.00  0.00            
ATOM   1551  HB  ILE   108      25.500  61.120  46.350  1.00  0.00            
ATOM   1552  CG2 ILE   108      26.250  61.030  48.250  1.00  0.00            
ATOM   1553 1HG2 ILE   108      25.420  61.680  48.480  1.00  0.00            
ATOM   1554 2HG2 ILE   108      25.930  60.010  48.480  1.00  0.00            
ATOM   1555 3HG2 ILE   108      27.160  61.330  48.760  1.00  0.00            
ATOM   1556  CG1 ILE   108      27.170  62.510  46.440  1.00  0.00            
ATOM   1557 1HG1 ILE   108      27.470  62.500  45.390  1.00  0.00            
ATOM   1558 2HG1 ILE   108      27.970  62.730  47.150  1.00  0.00            
ATOM   1559  CD  ILE   108      26.270  63.740  46.550  1.00  0.00            
ATOM   1560  HD1 ILE   108      26.750  64.590  46.060  1.00  0.00            
ATOM   1561  HD2 ILE   108      25.300  63.600  46.050  1.00  0.00            
ATOM   1562  HD3 ILE   108      26.140  64.000  47.600  1.00  0.00            
ATOM   1563  C   ILE   108      27.060  59.870  44.710  1.00  0.00            
ATOM   1564  O   ILE   108      27.990  60.270  44.000  1.00  0.00            
ATOM   1565  N   CYS   109      25.850  59.560  44.260  1.00  0.00            
ATOM   1566  H   CYS   109      25.140  59.120  44.830  1.00  0.00            
ATOM   1567  CA  CYS   109      25.530  59.610  42.840  1.00  0.00            
ATOM   1568  HA  CYS   109      26.180  60.270  42.270  1.00  0.00            
ATOM   1569  CB  CYS   109      25.640  58.180  42.340  1.00  0.00            
ATOM   1570  HB1 CYS   109      24.740  57.610  42.540  1.00  0.00            
ATOM   1571  HB2 CYS   109      26.420  57.630  42.850  1.00  0.00            
ATOM   1572  SG  CYS   109      25.730  58.090  40.530  1.00  0.00            
ATOM   1573  HG  CYS   109      26.900  58.710  40.380  1.00  0.00            
ATOM   1574  C   CYS   109      24.100  60.040  42.580  1.00  0.00            
ATOM   1575  O   CYS   109      23.080  59.510  43.000  1.00  0.00            
ATOM   1576  N   ASP   110      23.950  61.130  41.820  1.00  0.00            
ATOM   1577  H   ASP   110      24.800  61.520  41.450  1.00  0.00            
ATOM   1578  CA  ASP   110      22.750  61.510  41.080  1.00  0.00            
ATOM   1579  HA  ASP   110      21.930  61.670  41.780  1.00  0.00            
ATOM   1580  CB  ASP   110      23.130  62.830  40.410  1.00  0.00            
ATOM   1581  HB1 ASP   110      24.090  62.720  39.910  1.00  0.00            
ATOM   1582  HB2 ASP   110      23.270  63.590  41.190  1.00  0.00            
ATOM   1583  CG  ASP   110      22.120  63.300  39.380  1.00  0.00            
ATOM   1584  OD1 ASP   110      22.270  63.090  38.160  1.00  0.00            
ATOM   1585  OD2 ASP   110      21.250  64.120  39.750  1.00  0.00            
ATOM   1586  C   ASP   110      22.390  60.390  40.110  1.00  0.00            
ATOM   1587  O   ASP   110      23.220  60.100  39.250  1.00  0.00            
ATOM   1588  N   PHE   111      21.250  59.720  40.230  1.00  0.00            
ATOM   1589  H   PHE   111      20.590  59.950  40.950  1.00  0.00            
ATOM   1590  CA  PHE   111      20.880  58.630  39.350  1.00  0.00            
ATOM   1591  HA  PHE   111      21.520  58.590  38.470  1.00  0.00            
ATOM   1592  CB  PHE   111      21.050  57.350  40.180  1.00  0.00            
ATOM   1593  HB1 PHE   111      20.170  57.270  40.810  1.00  0.00            
ATOM   1594  HB2 PHE   111      21.880  57.350  40.880  1.00  0.00            
ATOM   1595  CG  PHE   111      21.100  56.170  39.230  1.00  0.00            
ATOM   1596  CD1 PHE   111      22.340  55.820  38.670  1.00  0.00            
ATOM   1597  HD1 PHE   111      23.180  56.400  39.030  1.00  0.00            
ATOM   1598  CE1 PHE   111      22.430  54.650  37.920  1.00  0.00            
ATOM   1599  HE1 PHE   111      23.360  54.280  37.510  1.00  0.00            
ATOM   1600  CZ  PHE   111      21.330  53.800  37.710  1.00  0.00            
ATOM   1601  HZ  PHE   111      21.470  52.990  37.020  1.00  0.00            
ATOM   1602  CE2 PHE   111      20.090  54.150  38.270  1.00  0.00            
ATOM   1603  HE2 PHE   111      19.240  53.500  38.150  1.00  0.00            
ATOM   1604  CD2 PHE   111      20.030  55.270  39.120  1.00  0.00            
ATOM   1605  HD2 PHE   111      19.170  55.450  39.750  1.00  0.00            
ATOM   1606  C   PHE   111      19.440  58.850  38.900  1.00  0.00            
ATOM   1607  O   PHE   111      18.590  59.270  39.670  1.00  0.00            
ATOM   1608  N   ILE   112      19.270  58.760  37.570  1.00  0.00            
ATOM   1609  H   ILE   112      20.100  58.730  37.010  1.00  0.00            
ATOM   1610  CA  ILE   112      18.010  58.830  36.850  1.00  0.00            
ATOM   1611  HA  ILE   112      17.240  59.210  37.530  1.00  0.00            
ATOM   1612  CB  ILE   112      17.990  59.900  35.770  1.00  0.00            
ATOM   1613  HB  ILE   112      18.060  60.840  36.320  1.00  0.00            
ATOM   1614  CG2 ILE   112      19.150  59.850  34.790  1.00  0.00            
ATOM   1615 1HG2 ILE   112      18.960  60.530  33.960  1.00  0.00            
ATOM   1616 2HG2 ILE   112      20.090  60.240  35.190  1.00  0.00            
ATOM   1617 3HG2 ILE   112      19.210  58.800  34.500  1.00  0.00            
ATOM   1618  CG1 ILE   112      16.640  60.000  35.050  1.00  0.00            
ATOM   1619 1HG1 ILE   112      15.900  59.800  35.830  1.00  0.00            
ATOM   1620 2HG1 ILE   112      16.630  59.220  34.290  1.00  0.00            
ATOM   1621  CD  ILE   112      16.200  61.360  34.520  1.00  0.00            
ATOM   1622  HD1 ILE   112      15.140  61.300  34.230  1.00  0.00            
ATOM   1623  HD2 ILE   112      16.280  62.170  35.230  1.00  0.00            
ATOM   1624  HD3 ILE   112      16.720  61.680  33.620  1.00  0.00            
ATOM   1625  C   ILE   112      17.590  57.450  36.370  1.00  0.00            
ATOM   1626  O   ILE   112      18.230  56.780  35.540  1.00  0.00            
ATOM   1627  N   PHE   113      16.390  57.020  36.760  1.00  0.00            
ATOM   1628  H   PHE   113      15.960  57.630  37.430  1.00  0.00            
ATOM   1629  CA  PHE   113      15.850  55.720  36.400  1.00  0.00            
ATOM   1630  HA  PHE   113      16.640  54.990  36.230  1.00  0.00            
ATOM   1631  CB  PHE   113      14.950  55.250  37.550  1.00  0.00            
ATOM   1632  HB1 PHE   113      14.200  54.540  37.230  1.00  0.00            
ATOM   1633  HB2 PHE   113      14.380  56.040  38.030  1.00  0.00            
ATOM   1634  CG  PHE   113      15.670  54.600  38.710  1.00  0.00            
ATOM   1635  CD1 PHE   113      15.930  55.340  39.870  1.00  0.00            
ATOM   1636  HD1 PHE   113      15.660  56.390  39.870  1.00  0.00            
ATOM   1637  CE1 PHE   113      16.430  54.670  40.990  1.00  0.00            
ATOM   1638  HE1 PHE   113      16.710  55.250  41.870  1.00  0.00            
ATOM   1639  CZ  PHE   113      16.660  53.300  40.940  1.00  0.00            
ATOM   1640  HZ  PHE   113      17.120  52.760  41.770  1.00  0.00            
ATOM   1641  CE2 PHE   113      16.450  52.540  39.790  1.00  0.00            
ATOM   1642  HE2 PHE   113      16.670  51.490  39.690  1.00  0.00            
ATOM   1643  CD2 PHE   113      15.940  53.230  38.680  1.00  0.00            
ATOM   1644  HD2 PHE   113      15.700  52.720  37.760  1.00  0.00            
ATOM   1645  C   PHE   113      15.060  55.730  35.100  1.00  0.00            
ATOM   1646  O   PHE   113      14.740  56.790  34.560  1.00  0.00            
ATOM   1647  N   ASP   114      14.760  54.560  34.520  1.00  0.00            
ATOM   1648  H   ASP   114      15.230  53.770  34.930  1.00  0.00            
ATOM   1649  CA  ASP   114      13.810  54.400  33.440  1.00  0.00            
ATOM   1650  HA  ASP   114      14.240  54.980  32.630  1.00  0.00            
ATOM   1651  CB  ASP   114      13.790  52.920  33.070  1.00  0.00            
ATOM   1652  HB1 ASP   114      13.480  52.360  33.940  1.00  0.00            
ATOM   1653  HB2 ASP   114      14.840  52.670  32.880  1.00  0.00            
ATOM   1654  CG  ASP   114      12.900  52.570  31.880  1.00  0.00            
ATOM   1655  OD1 ASP   114      12.260  51.500  31.890  1.00  0.00            
ATOM   1656  OD2 ASP   114      13.010  53.300  30.870  1.00  0.00            
ATOM   1657  C   ASP   114      12.400  54.900  33.730  1.00  0.00            
ATOM   1658  O   ASP   114      11.870  55.610  32.880  1.00  0.00            
ATOM   1659  N   ASP   115      11.860  54.590  34.910  1.00  0.00            
ATOM   1660  H   ASP   115      12.410  54.040  35.550  1.00  0.00            
ATOM   1661  CA  ASP   115      10.590  55.090  35.400  1.00  0.00            
ATOM   1662  HA  ASP   115      10.000  55.270  34.490  1.00  0.00            
ATOM   1663  CB  ASP   115       9.960  54.000  36.250  1.00  0.00            
ATOM   1664  HB1 ASP   115       9.980  53.070  35.700  1.00  0.00            
ATOM   1665  HB2 ASP   115       8.900  54.220  36.320  1.00  0.00            
ATOM   1666  CG  ASP   115      10.560  53.950  37.640  1.00  0.00            
ATOM   1667  OD1 ASP   115      11.790  53.890  37.850  1.00  0.00            
ATOM   1668  OD2 ASP   115       9.800  53.860  38.630  1.00  0.00            
ATOM   1669  C   ASP   115      10.560  56.540  35.880  1.00  0.00            
ATOM   1670  O   ASP   115       9.710  56.930  36.670  1.00  0.00            
ATOM   1671  N   GLU   116      11.500  57.370  35.400  1.00  0.00            
ATOM   1672  H   GLU   116      12.110  56.900  34.760  1.00  0.00            
ATOM   1673  CA  GLU   116      11.720  58.810  35.450  1.00  0.00            
ATOM   1674  HA  GLU   116      12.600  59.010  34.860  1.00  0.00            
ATOM   1675  CB  GLU   116      10.660  59.530  34.630  1.00  0.00            
ATOM   1676  HB1 GLU   116      10.900  60.590  34.740  1.00  0.00            
ATOM   1677  HB2 GLU   116       9.680  59.290  35.040  1.00  0.00            
ATOM   1678  CG  GLU   116      10.740  59.290  33.130  1.00  0.00            
ATOM   1679  HG1 GLU   116      10.620  58.210  32.970  1.00  0.00            
ATOM   1680  HG2 GLU   116      11.690  59.480  32.630  1.00  0.00            
ATOM   1681  CD  GLU   116       9.700  60.120  32.390  1.00  0.00            
ATOM   1682  OE1 GLU   116       8.850  59.420  31.790  1.00  0.00            
ATOM   1683  OE2 GLU   116       9.540  61.340  32.570  1.00  0.00            
ATOM   1684  C   GLU   116      11.990  59.390  36.830  1.00  0.00            
ATOM   1685  O   GLU   116      11.980  60.610  36.940  1.00  0.00            
ATOM   1686  N   ARG   117      12.320  58.510  37.780  1.00  0.00            
ATOM   1687  H   ARG   117      12.380  57.560  37.450  1.00  0.00            
ATOM   1688  CA  ARG   117      12.680  58.870  39.130  1.00  0.00            
ATOM   1689  HA  ARG   117      12.100  59.710  39.520  1.00  0.00            
ATOM   1690  CB  ARG   117      12.740  57.710  40.130  1.00  0.00            
ATOM   1691  HB1 ARG   117      13.330  57.970  41.010  1.00  0.00            
ATOM   1692  HB2 ARG   117      13.200  56.910  39.560  1.00  0.00            
ATOM   1693  CG  ARG   117      11.350  57.280  40.580  1.00  0.00            
ATOM   1694  HG1 ARG   117      10.790  57.130  39.670  1.00  0.00            
ATOM   1695  HG2 ARG   117      10.960  58.090  41.220  1.00  0.00            
ATOM   1696  CD  ARG   117      11.250  56.010  41.430  1.00  0.00            
ATOM   1697  HD1 ARG   117      10.180  55.850  41.610  1.00  0.00            
ATOM   1698  HD2 ARG   117      11.810  56.260  42.330  1.00  0.00            
ATOM   1699  NE  ARG   117      11.670  54.810  40.710  1.00  0.00            
ATOM   1700  HE  ARG   117      11.430  54.670  39.730  1.00  0.00            
ATOM   1701  CZ  ARG   117      12.580  53.950  41.170  1.00  0.00            
ATOM   1702  NH1 ARG   117      13.220  54.050  42.330  1.00  0.00            
ATOM   1703 1HH1 ARG   117      12.900  54.670  43.070  1.00  0.00            
ATOM   1704 2HH1 ARG   117      13.850  53.290  42.550  1.00  0.00            
ATOM   1705  NH2 ARG   117      12.860  52.880  40.400  1.00  0.00            
ATOM   1706 1HH2 ARG   117      12.510  52.730  39.460  1.00  0.00            
ATOM   1707 2HH2 ARG   117      13.630  52.300  40.700  1.00  0.00            
ATOM   1708  C   ARG   117      14.080  59.480  39.030  1.00  0.00            
ATOM   1709  O   ARG   117      14.960  58.980  38.330  1.00  0.00            
ATOM   1710  N   LEU   118      14.370  60.430  39.930  1.00  0.00            
ATOM   1711  H   LEU   118      13.700  60.640  40.650  1.00  0.00            
ATOM   1712  CA  LEU   118      15.650  61.100  40.000  1.00  0.00            
ATOM   1713  HA  LEU   118      16.430  60.530  39.510  1.00  0.00            
ATOM   1714  CB  LEU   118      15.480  62.450  39.310  1.00  0.00            
ATOM   1715  HB1 LEU   118      14.650  63.040  39.700  1.00  0.00            
ATOM   1716  HB2 LEU   118      15.280  62.290  38.250  1.00  0.00            
ATOM   1717  CG  LEU   118      16.610  63.460  39.500  1.00  0.00            
ATOM   1718  HG  LEU   118      16.690  63.680  40.560  1.00  0.00            
ATOM   1719  CD1 LEU   118      17.980  62.980  39.010  1.00  0.00            
ATOM   1720 1HD1 LEU   118      18.730  63.670  39.370  1.00  0.00            
ATOM   1721 2HD1 LEU   118      18.110  62.070  39.590  1.00  0.00            
ATOM   1722 3HD1 LEU   118      17.970  62.880  37.920  1.00  0.00            
ATOM   1723  CD2 LEU   118      16.310  64.790  38.800  1.00  0.00            
ATOM   1724 1HD2 LEU   118      15.400  65.190  39.220  1.00  0.00            
ATOM   1725 2HD2 LEU   118      17.170  65.460  38.940  1.00  0.00            
ATOM   1726 3HD2 LEU   118      16.250  64.680  37.710  1.00  0.00            
ATOM   1727  C   LEU   118      15.950  61.170  41.490  1.00  0.00            
ATOM   1728  O   LEU   118      15.120  61.600  42.300  1.00  0.00            
ATOM   1729  N   GLU   119      17.180  60.750  41.810  1.00  0.00            
ATOM   1730  H   GLU   119      17.790  60.500  41.060  1.00  0.00            
ATOM   1731  CA  GLU   119      17.540  60.300  43.140  1.00  0.00            
ATOM   1732  HA  GLU   119      16.990  60.880  43.880  1.00  0.00            
ATOM   1733  CB  GLU   119      17.430  58.800  43.400  1.00  0.00            
ATOM   1734  HB1 GLU   119      17.920  58.610  44.350  1.00  0.00            
ATOM   1735  HB2 GLU   119      18.200  58.350  42.760  1.00  0.00            
ATOM   1736  CG  GLU   119      16.070  58.130  43.260  1.00  0.00            
ATOM   1737  HG1 GLU   119      16.100  57.040  43.270  1.00  0.00            
ATOM   1738  HG2 GLU   119      15.660  58.330  42.260  1.00  0.00            
ATOM   1739  CD  GLU   119      15.090  58.590  44.330  1.00  0.00            
ATOM   1740  OE1 GLU   119      13.930  58.820  43.910  1.00  0.00            
ATOM   1741  OE2 GLU   119      15.430  58.740  45.520  1.00  0.00            
ATOM   1742  C   GLU   119      19.000  60.580  43.470  1.00  0.00            
ATOM   1743  O   GLU   119      19.820  60.550  42.560  1.00  0.00            
ATOM   1744  N   ASN   120      19.310  60.800  44.750  1.00  0.00            
ATOM   1745  H   ASN   120      18.560  60.800  45.430  1.00  0.00            
ATOM   1746  CA  ASN   120      20.680  60.930  45.210  1.00  0.00            
ATOM   1747  HA  ASN   120      21.340  60.980  44.340  1.00  0.00            
ATOM   1748  CB  ASN   120      20.750  62.300  45.890  1.00  0.00            
ATOM   1749  HB1 ASN   120      20.280  62.140  46.870  1.00  0.00            
ATOM   1750  HB2 ASN   120      20.160  63.050  45.380  1.00  0.00            
ATOM   1751  CG  ASN   120      22.160  62.860  45.990  1.00  0.00            
ATOM   1752  OD1 ASN   120      22.950  62.900  45.050  1.00  0.00            
ATOM   1753  ND2 ASN   120      22.600  63.230  47.190  1.00  0.00            
ATOM   1754 1HD2 ASN   120      22.100  62.890  48.000  1.00  0.00            
ATOM   1755 2HD2 ASN   120      23.420  63.830  47.190  1.00  0.00            
ATOM   1756  C   ASN   120      21.130  59.740  46.030  1.00  0.00            
ATOM   1757  O   ASN   120      20.630  59.620  47.140  1.00  0.00            
ATOM   1758  N   ILE   121      21.880  58.800  45.470  1.00  0.00            
ATOM   1759  H   ILE   121      22.230  58.900  44.530  1.00  0.00            
ATOM   1760  CA  ILE   121      22.090  57.550  46.170  1.00  0.00            
ATOM   1761  HA  ILE   121      21.290  57.480  46.920  1.00  0.00            
ATOM   1762  CB  ILE   121      21.960  56.310  45.280  1.00  0.00            
ATOM   1763  HB  ILE   121      22.850  56.220  44.640  1.00  0.00            
ATOM   1764  CG2 ILE   121      21.930  55.010  46.090  1.00  0.00            
ATOM   1765 1HG2 ILE   121      21.090  54.930  46.790  1.00  0.00            
ATOM   1766 2HG2 ILE   121      21.870  54.130  45.450  1.00  0.00            
ATOM   1767 3HG2 ILE   121      22.850  54.810  46.630  1.00  0.00            
ATOM   1768  CG1 ILE   121      20.760  56.350  44.350  1.00  0.00            
ATOM   1769 1HG1 ILE   121      20.850  55.530  43.640  1.00  0.00            
ATOM   1770 2HG1 ILE   121      20.790  57.260  43.750  1.00  0.00            
ATOM   1771  CD  ILE   121      19.370  56.370  44.970  1.00  0.00            
ATOM   1772  HD1 ILE   121      19.290  57.230  45.620  1.00  0.00            
ATOM   1773  HD2 ILE   121      18.560  56.250  44.250  1.00  0.00            
ATOM   1774  HD3 ILE   121      19.250  55.450  45.550  1.00  0.00            
ATOM   1775  C   ILE   121      23.460  57.670  46.810  1.00  0.00            
ATOM   1776  O   ILE   121      24.450  58.000  46.160  1.00  0.00            
ATOM   1777  N   TYR   122      23.470  57.240  48.070  1.00  0.00            
ATOM   1778  H   TYR   122      22.590  56.940  48.450  1.00  0.00            
ATOM   1779  CA  TYR   122      24.570  57.360  49.010  1.00  0.00            
ATOM   1780  HA  TYR   122      25.330  58.020  48.590  1.00  0.00            
ATOM   1781  CB  TYR   122      24.110  57.940  50.350  1.00  0.00            
ATOM   1782  HB1 TYR   122      24.860  57.720  51.120  1.00  0.00            
ATOM   1783  HB2 TYR   122      23.310  57.380  50.830  1.00  0.00            
ATOM   1784  CG  TYR   122      23.790  59.410  50.370  1.00  0.00            
ATOM   1785  CD1 TYR   122      22.630  59.870  49.740  1.00  0.00            
ATOM   1786  HD1 TYR   122      21.990  59.260  49.140  1.00  0.00            
ATOM   1787  CE1 TYR   122      22.360  61.250  49.710  1.00  0.00            
ATOM   1788  HE1 TYR   122      21.450  61.590  49.250  1.00  0.00            
ATOM   1789  CZ  TYR   122      23.270  62.130  50.340  1.00  0.00            
ATOM   1790  OH  TYR   122      23.140  63.480  50.280  1.00  0.00            
ATOM   1791  HH  TYR   122      23.520  63.870  51.060  1.00  0.00            
ATOM   1792  CE2 TYR   122      24.410  61.620  51.010  1.00  0.00            
ATOM   1793  HE2 TYR   122      25.060  62.280  51.550  1.00  0.00            
ATOM   1794  CD2 TYR   122      24.580  60.240  51.180  1.00  0.00            
ATOM   1795  HD2 TYR   122      25.480  59.840  51.610  1.00  0.00            
ATOM   1796  C   TYR   122      25.220  56.020  49.360  1.00  0.00            
ATOM   1797  O   TYR   122      24.490  55.090  49.700  1.00  0.00            
ATOM   1798  N   LEU   123      26.540  55.870  49.260  1.00  0.00            
ATOM   1799  H   LEU   123      27.220  56.590  49.030  1.00  0.00            
ATOM   1800  CA  LEU   123      27.240  54.640  49.550  1.00  0.00            
ATOM   1801  HA  LEU   123      26.720  53.790  49.110  1.00  0.00            
ATOM   1802  CB  LEU   123      28.700  54.850  49.150  1.00  0.00            
ATOM   1803  HB1 LEU   123      28.990  55.660  49.820  1.00  0.00            
ATOM   1804  HB2 LEU   123      28.700  55.340  48.180  1.00  0.00            
ATOM   1805  CG  LEU   123      29.670  53.680  49.250  1.00  0.00            
ATOM   1806  HG  LEU   123      29.770  53.250  50.250  1.00  0.00            
ATOM   1807  CD1 LEU   123      29.160  52.630  48.260  1.00  0.00            
ATOM   1808 1HD1 LEU   123      28.970  53.080  47.290  1.00  0.00            
ATOM   1809 2HD1 LEU   123      29.830  51.760  48.200  1.00  0.00            
ATOM   1810 3HD1 LEU   123      28.310  52.060  48.630  1.00  0.00            
ATOM   1811  CD2 LEU   123      31.020  54.160  48.740  1.00  0.00            
ATOM   1812 1HD2 LEU   123      31.720  53.370  48.990  1.00  0.00            
ATOM   1813 2HD2 LEU   123      31.020  54.300  47.660  1.00  0.00            
ATOM   1814 3HD2 LEU   123      31.400  54.950  49.370  1.00  0.00            
ATOM   1815  C   LEU   123      27.270  54.390  51.050  1.00  0.00            
ATOM   1816  O   LEU   123      27.070  53.280  51.530  1.00  0.00            
ATOM   1817  N   ILE   124      27.440  55.470  51.830  1.00  0.00            
ATOM   1818  H   ILE   124      27.620  56.380  51.410  1.00  0.00            
ATOM   1819  CA  ILE   124      27.330  55.480  53.270  1.00  0.00            
ATOM   1820  HA  ILE   124      26.840  54.610  53.690  1.00  0.00            
ATOM   1821  CB  ILE   124      28.700  55.560  53.960  1.00  0.00            
ATOM   1822  HB  ILE   124      28.330  55.780  54.960  1.00  0.00            
ATOM   1823  CG2 ILE   124      29.470  54.250  54.030  1.00  0.00            
ATOM   1824 1HG2 ILE   124      30.130  54.010  53.200  1.00  0.00            
ATOM   1825 2HG2 ILE   124      30.130  54.290  54.880  1.00  0.00            
ATOM   1826 3HG2 ILE   124      28.760  53.450  54.250  1.00  0.00            
ATOM   1827  CG1 ILE   124      29.550  56.660  53.340  1.00  0.00            
ATOM   1828 1HG1 ILE   124      29.080  57.630  53.460  1.00  0.00            
ATOM   1829 2HG1 ILE   124      29.720  56.440  52.290  1.00  0.00            
ATOM   1830  CD  ILE   124      30.950  56.780  53.940  1.00  0.00            
ATOM   1831  HD1 ILE   124      31.450  57.680  53.580  1.00  0.00            
ATOM   1832  HD2 ILE   124      30.950  56.770  55.030  1.00  0.00            
ATOM   1833  HD3 ILE   124      31.590  55.930  53.690  1.00  0.00            
ATOM   1834  C   ILE   124      26.520  56.700  53.700  1.00  0.00            
ATOM   1835  O   ILE   124      26.750  57.780  53.140  1.00  0.00            
ATOM   1836  N   ASP   125      25.770  56.490  54.780  1.00  0.00            
ATOM   1837  H   ASP   125      25.720  55.590  55.230  1.00  0.00            
ATOM   1838  CA  ASP   125      25.300  57.650  55.530  1.00  0.00            
ATOM   1839  HA  ASP   125      24.990  58.410  54.820  1.00  0.00            
ATOM   1840  CB  ASP   125      24.080  57.220  56.350  1.00  0.00            
ATOM   1841  HB1 ASP   125      24.490  56.570  57.120  1.00  0.00            
ATOM   1842  HB2 ASP   125      23.390  56.740  55.660  1.00  0.00            
ATOM   1843  CG  ASP   125      23.290  58.410  56.860  1.00  0.00            
ATOM   1844  OD1 ASP   125      23.730  59.580  56.770  1.00  0.00            
ATOM   1845  OD2 ASP   125      22.120  58.160  57.200  1.00  0.00            
ATOM   1846  C   ASP   125      26.440  58.210  56.360  1.00  0.00            
ATOM   1847  O   ASP   125      27.290  57.520  56.910  1.00  0.00            
ATOM   1848  N   LYS   126      26.450  59.530  56.580  1.00  0.00            
ATOM   1849  H   LYS   126      25.700  60.010  56.110  1.00  0.00            
ATOM   1850  CA  LYS   126      27.350  60.270  57.450  1.00  0.00            
ATOM   1851  HA  LYS   126      27.790  59.570  58.160  1.00  0.00            
ATOM   1852  CB  LYS   126      28.420  61.080  56.720  1.00  0.00            
ATOM   1853  HB1 LYS   126      28.930  61.690  57.460  1.00  0.00            
ATOM   1854  HB2 LYS   126      27.830  61.730  56.080  1.00  0.00            
ATOM   1855  CG  LYS   126      29.410  60.310  55.840  1.00  0.00            
ATOM   1856  HG1 LYS   126      28.820  59.820  55.070  1.00  0.00            
ATOM   1857  HG2 LYS   126      29.820  59.590  56.550  1.00  0.00            
ATOM   1858  CD  LYS   126      30.530  61.250  55.380  1.00  0.00            
ATOM   1859  HD1 LYS   126      31.080  61.530  56.270  1.00  0.00            
ATOM   1860  HD2 LYS   126      30.130  62.150  54.890  1.00  0.00            
ATOM   1861  CE  LYS   126      31.470  60.620  54.360  1.00  0.00            
ATOM   1862  HE1 LYS   126      30.990  60.690  53.390  1.00  0.00            
ATOM   1863  HE2 LYS   126      31.740  59.580  54.550  1.00  0.00            
ATOM   1864  NZ  LYS   126      32.660  61.490  54.290  1.00  0.00            
ATOM   1865  HZ1 LYS   126      33.410  61.070  53.760  1.00  0.00            
ATOM   1866  HZ2 LYS   126      32.500  62.420  53.900  1.00  0.00            
ATOM   1867  HZ3 LYS   126      33.040  61.590  55.210  1.00  0.00            
ATOM   1868  C   LYS   126      26.560  61.150  58.400  1.00  0.00            
ATOM   1869  O   LYS   126      27.010  61.260  59.540  1.00  0.00            
ATOM   1870  N   LYS   127      25.490  61.800  57.920  1.00  0.00            
ATOM   1871  H   LYS   127      25.130  61.510  57.020  1.00  0.00            
ATOM   1872  CA  LYS   127      24.550  62.530  58.750  1.00  0.00            
ATOM   1873  HA  LYS   127      24.970  63.440  59.160  1.00  0.00            
ATOM   1874  CB  LYS   127      23.460  63.060  57.820  1.00  0.00            
ATOM   1875  HB1 LYS   127      22.980  62.270  57.240  1.00  0.00            
ATOM   1876  HB2 LYS   127      23.950  63.760  57.150  1.00  0.00            
ATOM   1877  CG  LYS   127      22.460  63.970  58.540  1.00  0.00            
ATOM   1878  HG1 LYS   127      22.940  64.720  59.180  1.00  0.00            
ATOM   1879  HG2 LYS   127      21.920  63.230  59.110  1.00  0.00            
ATOM   1880  CD  LYS   127      21.550  64.660  57.520  1.00  0.00            
ATOM   1881  HD1 LYS   127      22.140  65.170  56.750  1.00  0.00            
ATOM   1882  HD2 LYS   127      20.960  65.380  58.080  1.00  0.00            
ATOM   1883  CE  LYS   127      20.720  63.660  56.710  1.00  0.00            
ATOM   1884  HE1 LYS   127      20.160  63.040  57.410  1.00  0.00            
ATOM   1885  HE2 LYS   127      21.410  63.000  56.190  1.00  0.00            
ATOM   1886  NZ  LYS   127      19.850  64.420  55.790  1.00  0.00            
ATOM   1887  HZ1 LYS   127      19.180  64.980  56.290  1.00  0.00            
ATOM   1888  HZ2 LYS   127      20.340  65.060  55.170  1.00  0.00            
ATOM   1889  HZ3 LYS   127      19.280  63.920  55.130  1.00  0.00            
ATOM   1890  C   LYS   127      23.910  61.780  59.920  1.00  0.00            
ATOM   1891  O   LYS   127      23.910  62.310  61.030  1.00  0.00            
ATOM   1892  N   ASN   128      23.510  60.540  59.690  1.00  0.00            
ATOM   1893  H   ASN   128      23.410  60.160  58.770  1.00  0.00            
ATOM   1894  CA  ASN   128      23.480  59.510  60.710  1.00  0.00            
ATOM   1895  HA  ASN   128      23.760  59.970  61.660  1.00  0.00            
ATOM   1896  CB  ASN   128      22.080  58.920  60.810  1.00  0.00            
ATOM   1897  HB1 ASN   128      21.770  58.520  59.840  1.00  0.00            
ATOM   1898  HB2 ASN   128      21.480  59.810  61.020  1.00  0.00            
ATOM   1899  CG  ASN   128      21.820  57.820  61.820  1.00  0.00            
ATOM   1900  OD1 ASN   128      22.780  57.210  62.310  1.00  0.00            
ATOM   1901  ND2 ASN   128      20.610  57.290  62.030  1.00  0.00            
ATOM   1902 1HD2 ASN   128      19.760  57.620  61.610  1.00  0.00            
ATOM   1903 2HD2 ASN   128      20.600  56.360  62.440  1.00  0.00            
ATOM   1904  C   ASN   128      24.610  58.540  60.400  1.00  0.00            
ATOM   1905  O   ASN   128      24.480  57.650  59.570  1.00  0.00            
ATOM   1906  N   LEU   129      25.850  58.720  60.880  1.00  0.00            
ATOM   1907  H   LEU   129      26.150  59.580  61.300  1.00  0.00            
ATOM   1908  CA  LEU   129      26.950  57.790  60.760  1.00  0.00            
ATOM   1909  HA  LEU   129      27.230  57.830  59.710  1.00  0.00            
ATOM   1910  CB  LEU   129      28.150  58.310  61.560  1.00  0.00            
ATOM   1911  HB1 LEU   129      27.960  58.370  62.630  1.00  0.00            
ATOM   1912  HB2 LEU   129      28.380  59.320  61.220  1.00  0.00            
ATOM   1913  CG  LEU   129      29.470  57.550  61.390  1.00  0.00            
ATOM   1914  HG  LEU   129      29.410  56.460  61.360  1.00  0.00            
ATOM   1915  CD1 LEU   129      30.160  57.820  60.060  1.00  0.00            
ATOM   1916 1HD1 LEU   129      30.720  56.930  59.760  1.00  0.00            
ATOM   1917 2HD1 LEU   129      29.410  57.750  59.270  1.00  0.00            
ATOM   1918 3HD1 LEU   129      30.750  58.720  60.100  1.00  0.00            
ATOM   1919  CD2 LEU   129      30.500  57.900  62.460  1.00  0.00            
ATOM   1920 1HD2 LEU   129      30.740  58.960  62.470  1.00  0.00            
ATOM   1921 2HD2 LEU   129      30.220  57.720  63.490  1.00  0.00            
ATOM   1922 3HD2 LEU   129      31.410  57.330  62.310  1.00  0.00            
ATOM   1923  C   LEU   129      26.610  56.430  61.350  1.00  0.00            
ATOM   1924  O   LEU   129      27.030  55.470  60.720  1.00  0.00            
ATOM   1925  N   MET   130      25.760  56.220  62.360  1.00  0.00            
ATOM   1926  H   MET   130      25.360  57.020  62.800  1.00  0.00            
ATOM   1927  CA  MET   130      25.300  54.910  62.780  1.00  0.00            
ATOM   1928  HA  MET   130      26.170  54.230  62.780  1.00  0.00            
ATOM   1929  CB  MET   130      24.810  55.090  64.210  1.00  0.00            
ATOM   1930  HB1 MET   130      24.500  54.110  64.550  1.00  0.00            
ATOM   1931  HB2 MET   130      23.970  55.780  64.210  1.00  0.00            
ATOM   1932  CG  MET   130      25.810  55.490  65.300  1.00  0.00            
ATOM   1933  HG1 MET   130      25.350  55.730  66.260  1.00  0.00            
ATOM   1934  HG2 MET   130      26.240  56.420  64.920  1.00  0.00            
ATOM   1935  SD  MET   130      27.210  54.340  65.440  1.00  0.00            
ATOM   1936  CE  MET   130      26.820  53.540  67.010  1.00  0.00            
ATOM   1937  HE1 MET   130      27.570  52.810  67.310  1.00  0.00            
ATOM   1938  HE2 MET   130      26.680  54.280  67.800  1.00  0.00            
ATOM   1939  HE3 MET   130      25.880  53.000  66.870  1.00  0.00            
ATOM   1940  C   MET   130      24.270  54.150  61.950  1.00  0.00            
ATOM   1941  O   MET   130      24.140  52.960  62.220  1.00  0.00            
ATOM   1942  N   ARG   131      23.610  54.800  60.990  1.00  0.00            
ATOM   1943  H   ARG   131      23.600  55.810  60.960  1.00  0.00            
ATOM   1944  CA  ARG   131      22.630  54.130  60.160  1.00  0.00            
ATOM   1945  HA  ARG   131      22.020  53.630  60.910  1.00  0.00            
ATOM   1946  CB  ARG   131      21.690  55.160  59.530  1.00  0.00            
ATOM   1947  HB1 ARG   131      22.290  55.450  58.660  1.00  0.00            
ATOM   1948  HB2 ARG   131      21.520  56.040  60.140  1.00  0.00            
ATOM   1949  CG  ARG   131      20.330  54.570  59.190  1.00  0.00            
ATOM   1950  HG1 ARG   131      19.930  54.190  60.130  1.00  0.00            
ATOM   1951  HG2 ARG   131      20.350  53.820  58.400  1.00  0.00            
ATOM   1952  CD  ARG   131      19.430  55.710  58.730  1.00  0.00            
ATOM   1953  HD1 ARG   131      19.320  56.600  59.360  1.00  0.00            
ATOM   1954  HD2 ARG   131      18.420  55.430  58.430  1.00  0.00            
ATOM   1955  NE  ARG   131      19.930  56.370  57.530  1.00  0.00            
ATOM   1956  HE  ARG   131      20.660  57.040  57.730  1.00  0.00            
ATOM   1957  CZ  ARG   131      19.680  56.130  56.230  1.00  0.00            
ATOM   1958  NH1 ARG   131      18.760  55.230  55.850  1.00  0.00            
ATOM   1959 1HH1 ARG   131      18.260  54.680  56.540  1.00  0.00            
ATOM   1960 2HH1 ARG   131      18.710  55.010  54.860  1.00  0.00            
ATOM   1961  NH2 ARG   131      20.400  56.720  55.280  1.00  0.00            
ATOM   1962 1HH2 ARG   131      21.150  57.310  55.600  1.00  0.00            
ATOM   1963 2HH2 ARG   131      20.280  56.420  54.320  1.00  0.00            
ATOM   1964  C   ARG   131      23.210  53.090  59.210  1.00  0.00            
ATOM   1965  O   ARG   131      22.540  52.130  58.880  1.00  0.00            
ATOM   1966  N   ASN   132      24.480  53.300  58.880  1.00  0.00            
ATOM   1967  H   ASN   132      24.950  54.130  59.220  1.00  0.00            
ATOM   1968  CA  ASN   132      25.310  52.250  58.310  1.00  0.00            
ATOM   1969  HA  ASN   132      24.930  51.970  57.330  1.00  0.00            
ATOM   1970  CB  ASN   132      26.740  52.750  58.140  1.00  0.00            
ATOM   1971  HB1 ASN   132      27.390  51.950  57.780  1.00  0.00            
ATOM   1972  HB2 ASN   132      27.100  52.980  59.140  1.00  0.00            
ATOM   1973  CG  ASN   132      26.950  53.950  57.230  1.00  0.00            
ATOM   1974  OD1 ASN   132      26.450  53.960  56.110  1.00  0.00            
ATOM   1975  ND2 ASN   132      27.640  54.960  57.790  1.00  0.00            
ATOM   1976 1HD2 ASN   132      27.860  54.970  58.770  1.00  0.00            
ATOM   1977 2HD2 ASN   132      27.400  55.900  57.470  1.00  0.00            
ATOM   1978  C   ASN   132      25.330  50.980  59.150  1.00  0.00            
ATOM   1979  O   ASN   132      25.630  51.040  60.340  1.00  0.00            
ATOM   1980  N   LYS   133      24.990  49.870  58.490  1.00  0.00            
ATOM   1981  H   LYS   133      24.790  49.970  57.510  1.00  0.00            
ATOM   1982  CA  LYS   133      24.770  48.530  58.980  1.00  0.00            
ATOM   1983  HA  LYS   133      24.530  48.510  60.050  1.00  0.00            
ATOM   1984  CB  LYS   133      23.630  47.920  58.160  1.00  0.00            
ATOM   1985  HB1 LYS   133      23.560  46.850  58.390  1.00  0.00            
ATOM   1986  HB2 LYS   133      23.860  47.940  57.110  1.00  0.00            
ATOM   1987  CG  LYS   133      22.280  48.570  58.380  1.00  0.00            
ATOM   1988  HG1 LYS   133      22.360  49.580  57.960  1.00  0.00            
ATOM   1989  HG2 LYS   133      22.270  48.670  59.470  1.00  0.00            
ATOM   1990  CD  LYS   133      21.240  47.610  57.820  1.00  0.00            
ATOM   1991  HD1 LYS   133      21.390  46.700  58.400  1.00  0.00            
ATOM   1992  HD2 LYS   133      21.280  47.330  56.770  1.00  0.00            
ATOM   1993  CE  LYS   133      19.850  48.140  58.140  1.00  0.00            
ATOM   1994  HE1 LYS   133      19.820  49.090  57.610  1.00  0.00            
ATOM   1995  HE2 LYS   133      19.720  48.310  59.210  1.00  0.00            
ATOM   1996  NZ  LYS   133      18.840  47.170  57.670  1.00  0.00            
ATOM   1997  HZ1 LYS   133      18.780  46.420  58.350  1.00  0.00            
ATOM   1998  HZ2 LYS   133      17.970  47.660  57.550  1.00  0.00            
ATOM   1999  HZ3 LYS   133      19.100  46.780  56.770  1.00  0.00            
ATOM   2000  C   LYS   133      26.090  47.790  58.770  1.00  0.00            
ATOM   2001  O   LYS   133      26.730  47.840  57.720  1.00  0.00            
ATOM   2002  N   VAL   134      26.540  47.080  59.800  1.00  0.00            
ATOM   2003  H   VAL   134      26.050  47.140  60.690  1.00  0.00            
ATOM   2004  CA  VAL   134      27.810  46.380  59.820  1.00  0.00            
ATOM   2005  HA  VAL   134      28.350  46.640  58.910  1.00  0.00            
ATOM   2006  CB  VAL   134      28.710  46.990  60.890  1.00  0.00            
ATOM   2007  HB  VAL   134      29.700  46.540  60.780  1.00  0.00            
ATOM   2008  CG1 VAL   134      28.970  48.460  60.600  1.00  0.00            
ATOM   2009 1HG1 VAL   134      28.050  49.010  60.830  1.00  0.00            
ATOM   2010 2HG1 VAL   134      29.790  48.780  61.240  1.00  0.00            
ATOM   2011 3HG1 VAL   134      29.210  48.500  59.530  1.00  0.00            
ATOM   2012  CG2 VAL   134      28.220  46.700  62.310  1.00  0.00            
ATOM   2013 1HG2 VAL   134      28.910  47.140  63.030  1.00  0.00            
ATOM   2014 2HG2 VAL   134      27.230  47.090  62.450  1.00  0.00            
ATOM   2015 3HG2 VAL   134      28.160  45.610  62.420  1.00  0.00            
ATOM   2016  C   VAL   134      27.660  44.860  59.860  1.00  0.00            
ATOM   2017  O   VAL   134      26.730  44.350  60.490  1.00  0.00            
ATOM   2018  N   GLN   135      28.600  44.100  59.290  1.00  0.00            
ATOM   2019  H   GLN   135      29.440  44.490  58.900  1.00  0.00            
ATOM   2020  CA  GLN   135      28.470  42.660  59.170  1.00  0.00            
ATOM   2021  HA  GLN   135      27.820  42.260  59.950  1.00  0.00            
ATOM   2022  CB  GLN   135      27.840  42.420  57.800  1.00  0.00            
ATOM   2023  HB1 GLN   135      28.060  41.410  57.440  1.00  0.00            
ATOM   2024  HB2 GLN   135      28.260  43.140  57.090  1.00  0.00            
ATOM   2025  CG  GLN   135      26.320  42.540  57.720  1.00  0.00            
ATOM   2026  HG1 GLN   135      26.160  43.610  57.870  1.00  0.00            
ATOM   2027  HG2 GLN   135      25.730  41.990  58.450  1.00  0.00            
ATOM   2028  CD  GLN   135      25.780  42.290  56.330  1.00  0.00            
ATOM   2029  OE1 GLN   135      26.440  42.530  55.320  1.00  0.00            
ATOM   2030  NE2 GLN   135      24.530  41.830  56.160  1.00  0.00            
ATOM   2031 1HE2 GLN   135      23.920  41.620  56.920  1.00  0.00            
ATOM   2032 2HE2 GLN   135      24.340  41.610  55.190  1.00  0.00            
ATOM   2033  C   GLN   135      29.830  42.010  59.300  1.00  0.00            
ATOM   2034  O   GLN   135      30.850  42.690  59.170  1.00  0.00            
ATOM   2035  N   ILE   136      29.970  40.750  59.720  1.00  0.00            
ATOM   2036  H   ILE   136      29.130  40.230  59.960  1.00  0.00            
ATOM   2037  CA  ILE   136      31.200  39.990  59.580  1.00  0.00            
ATOM   2038  HA  ILE   136      31.970  40.540  59.050  1.00  0.00            
ATOM   2039  CB  ILE   136      31.680  39.770  61.010  1.00  0.00            
ATOM   2040  HB  ILE   136      32.540  39.130  60.790  1.00  0.00            
ATOM   2041  CG2 ILE   136      32.220  40.990  61.760  1.00  0.00            
ATOM   2042 1HG2 ILE   136      31.470  41.450  62.390  1.00  0.00            
ATOM   2043 2HG2 ILE   136      33.040  40.750  62.460  1.00  0.00            
ATOM   2044 3HG2 ILE   136      32.560  41.610  60.940  1.00  0.00            
ATOM   2045  CG1 ILE   136      30.810  38.820  61.820  1.00  0.00            
ATOM   2046 1HG1 ILE   136      30.970  37.790  61.490  1.00  0.00            
ATOM   2047 2HG1 ILE   136      29.740  39.010  61.670  1.00  0.00            
ATOM   2048  CD  ILE   136      31.030  38.790  63.330  1.00  0.00            
ATOM   2049  HD1 ILE   136      30.760  39.770  63.710  1.00  0.00            
ATOM   2050  HD2 ILE   136      30.390  38.010  63.740  1.00  0.00            
ATOM   2051  HD3 ILE   136      32.060  38.530  63.570  1.00  0.00            
ATOM   2052  C   ILE   136      31.070  38.640  58.890  1.00  0.00            
ATOM   2053  O   ILE   136      30.000  38.040  58.960  1.00  0.00            
ATOM   2054  N   ILE   137      32.190  38.220  58.300  1.00  0.00            
ATOM   2055  H   ILE   137      32.980  38.840  58.240  1.00  0.00            
ATOM   2056  CA  ILE   137      32.350  37.010  57.510  1.00  0.00            
ATOM   2057  HA  ILE   137      31.520  36.340  57.710  1.00  0.00            
ATOM   2058  CB  ILE   137      32.190  37.260  56.020  1.00  0.00            
ATOM   2059  HB  ILE   137      32.360  36.280  55.580  1.00  0.00            
ATOM   2060  CG2 ILE   137      30.720  37.620  55.800  1.00  0.00            
ATOM   2061 1HG2 ILE   137      29.990  36.960  56.270  1.00  0.00            
ATOM   2062 2HG2 ILE   137      30.610  38.650  56.100  1.00  0.00            
ATOM   2063 3HG2 ILE   137      30.530  37.560  54.730  1.00  0.00            
ATOM   2064  CG1 ILE   137      33.210  38.270  55.490  1.00  0.00            
ATOM   2065 1HG1 ILE   137      34.220  37.910  55.670  1.00  0.00            
ATOM   2066 2HG1 ILE   137      32.950  39.260  55.840  1.00  0.00            
ATOM   2067  CD  ILE   137      33.150  38.300  53.960  1.00  0.00            
ATOM   2068  HD1 ILE   137      33.900  39.020  53.600  1.00  0.00            
ATOM   2069  HD2 ILE   137      33.490  37.330  53.590  1.00  0.00            
ATOM   2070  HD3 ILE   137      32.200  38.630  53.540  1.00  0.00            
ATOM   2071  C   ILE   137      33.630  36.230  57.790  1.00  0.00            
ATOM   2072  O   ILE   137      34.670  36.790  58.090  1.00  0.00            
ATOM   2073  N   GLN   138      33.580  34.910  57.550  1.00  0.00            
ATOM   2074  H   GLN   138      32.700  34.450  57.370  1.00  0.00            
ATOM   2075  CA  GLN   138      34.700  34.060  57.890  1.00  0.00            
ATOM   2076  HA  GLN   138      35.270  34.480  58.710  1.00  0.00            
ATOM   2077  CB  GLN   138      34.210  32.710  58.400  1.00  0.00            
ATOM   2078  HB1 GLN   138      35.000  31.980  58.570  1.00  0.00            
ATOM   2079  HB2 GLN   138      33.550  32.380  57.600  1.00  0.00            
ATOM   2080  CG  GLN   138      33.510  32.560  59.760  1.00  0.00            
ATOM   2081  HG1 GLN   138      32.590  33.130  59.850  1.00  0.00            
ATOM   2082  HG2 GLN   138      34.120  32.910  60.590  1.00  0.00            
ATOM   2083  CD  GLN   138      33.080  31.110  59.890  1.00  0.00            
ATOM   2084  OE1 GLN   138      31.980  30.630  59.630  1.00  0.00            
ATOM   2085  NE2 GLN   138      33.920  30.160  60.300  1.00  0.00            
ATOM   2086 1HE2 GLN   138      34.870  30.390  60.570  1.00  0.00            
ATOM   2087 2HE2 GLN   138      33.570  29.220  60.390  1.00  0.00            
ATOM   2088  C   GLN   138      35.630  33.750  56.730  1.00  0.00            
ATOM   2089  O   GLN   138      36.810  33.470  56.970  1.00  0.00            
ATOM   2090  N   GLN   139      35.140  33.810  55.480  1.00  0.00            
ATOM   2091  H   GLN   139      34.190  34.140  55.440  1.00  0.00            
ATOM   2092  CA  GLN   139      35.790  33.410  54.250  1.00  0.00            
ATOM   2093  HA  GLN   139      36.870  33.450  54.450  1.00  0.00            
ATOM   2094  CB  GLN   139      35.410  32.010  53.790  1.00  0.00            
ATOM   2095  HB1 GLN   139      36.050  31.630  53.000  1.00  0.00            
ATOM   2096  HB2 GLN   139      34.360  32.080  53.530  1.00  0.00            
ATOM   2097  CG  GLN   139      35.440  30.960  54.900  1.00  0.00            
ATOM   2098  HG1 GLN   139      34.860  31.380  55.710  1.00  0.00            
ATOM   2099  HG2 GLN   139      36.450  30.800  55.280  1.00  0.00            
ATOM   2100  CD  GLN   139      34.880  29.590  54.520  1.00  0.00            
ATOM   2101  OE1 GLN   139      35.590  28.580  54.490  1.00  0.00            
ATOM   2102  NE2 GLN   139      33.610  29.540  54.110  1.00  0.00            
ATOM   2103 1HE2 GLN   139      33.100  30.400  54.100  1.00  0.00            
ATOM   2104 2HE2 GLN   139      33.210  28.690  53.760  1.00  0.00            
ATOM   2105  C   GLN   139      35.490  34.380  53.110  1.00  0.00            
ATOM   2106  O   GLN   139      34.350  34.820  52.980  1.00  0.00            
ATOM   2107  N   PHE   140      36.550  34.740  52.400  1.00  0.00            
ATOM   2108  H   PHE   140      37.500  34.520  52.700  1.00  0.00            
ATOM   2109  CA  PHE   140      36.400  35.620  51.250  1.00  0.00            
ATOM   2110  HA  PHE   140      35.430  35.470  50.790  1.00  0.00            
ATOM   2111  CB  PHE   140      36.390  37.010  51.880  1.00  0.00            
ATOM   2112  HB1 PHE   140      37.050  37.110  52.750  1.00  0.00            
ATOM   2113  HB2 PHE   140      35.480  37.080  52.460  1.00  0.00            
ATOM   2114  CG  PHE   140      36.490  38.230  51.010  1.00  0.00            
ATOM   2115  CD1 PHE   140      35.370  38.530  50.230  1.00  0.00            
ATOM   2116  HD1 PHE   140      34.520  37.880  50.120  1.00  0.00            
ATOM   2117  CE1 PHE   140      35.450  39.710  49.480  1.00  0.00            
ATOM   2118  HE1 PHE   140      34.570  40.150  49.040  1.00  0.00            
ATOM   2119  CZ  PHE   140      36.660  40.400  49.360  1.00  0.00            
ATOM   2120  HZ  PHE   140      36.750  41.180  48.630  1.00  0.00            
ATOM   2121  CE2 PHE   140      37.800  40.030  50.110  1.00  0.00            
ATOM   2122  HE2 PHE   140      38.630  40.710  50.110  1.00  0.00            
ATOM   2123  CD2 PHE   140      37.680  38.980  51.030  1.00  0.00            
ATOM   2124  HD2 PHE   140      38.350  38.780  51.850  1.00  0.00            
ATOM   2125  C   PHE   140      37.450  35.390  50.170  1.00  0.00            
ATOM   2126  O   PHE   140      37.100  35.530  49.000  1.00  0.00            
ATOM   2127  N   GLU   141      38.590  34.780  50.490  1.00  0.00            
ATOM   2128  H   GLU   141      38.810  34.690  51.470  1.00  0.00            
ATOM   2129  CA  GLU   141      39.430  34.030  49.590  1.00  0.00            
ATOM   2130  HA  GLU   141      38.850  33.770  48.700  1.00  0.00            
ATOM   2131  CB  GLU   141      40.670  34.800  49.140  1.00  0.00            
ATOM   2132  HB1 GLU   141      41.330  34.940  50.000  1.00  0.00            
ATOM   2133  HB2 GLU   141      40.460  35.780  48.690  1.00  0.00            
ATOM   2134  CG  GLU   141      41.410  34.010  48.070  1.00  0.00            
ATOM   2135  HG1 GLU   141      41.910  33.220  48.610  1.00  0.00            
ATOM   2136  HG2 GLU   141      42.250  34.580  47.660  1.00  0.00            
ATOM   2137  CD  GLU   141      40.580  33.580  46.880  1.00  0.00            
ATOM   2138  OE1 GLU   141      40.100  32.420  46.870  1.00  0.00            
ATOM   2139  OE2 GLU   141      40.290  34.430  46.010  1.00  0.00            
ATOM   2140  C   GLU   141      39.790  32.720  50.260  1.00  0.00            
ATOM   2141  O   GLU   141      40.180  32.660  51.420  1.00  0.00            
ATOM   2142  N   GLN   142      39.740  31.620  49.500  1.00  0.00            
ATOM   2143  H   GLN   142      39.610  31.790  48.520  1.00  0.00            
ATOM   2144  CA  GLN   142      40.100  30.250  49.860  1.00  0.00            
ATOM   2145  HA  GLN   142      40.300  30.150  50.920  1.00  0.00            
ATOM   2146  CB  GLN   142      38.880  29.340  49.740  1.00  0.00            
ATOM   2147  HB1 GLN   142      39.020  28.380  50.240  1.00  0.00            
ATOM   2148  HB2 GLN   142      38.690  29.030  48.720  1.00  0.00            
ATOM   2149  CG  GLN   142      37.550  30.010  50.090  1.00  0.00            
ATOM   2150  HG1 GLN   142      37.340  30.710  49.280  1.00  0.00            
ATOM   2151  HG2 GLN   142      37.650  30.550  51.040  1.00  0.00            
ATOM   2152  CD  GLN   142      36.320  29.130  50.080  1.00  0.00            
ATOM   2153  OE1 GLN   142      36.420  27.920  50.320  1.00  0.00            
ATOM   2154  NE2 GLN   142      35.140  29.750  50.000  1.00  0.00            
ATOM   2155 1HE2 GLN   142      35.060  30.740  49.810  1.00  0.00            
ATOM   2156 2HE2 GLN   142      34.370  29.130  50.150  1.00  0.00            
ATOM   2157  C   GLN   142      41.300  29.630  49.150  1.00  0.00            
ATOM   2158  O   GLN   142      41.700  28.520  49.490  1.00  0.00            
ATOM   2159  N   ALA   143      41.850  30.280  48.120  1.00  0.00            
ATOM   2160  H   ALA   143      41.380  31.090  47.780  1.00  0.00            
ATOM   2161  CA  ALA   143      42.800  29.740  47.170  1.00  0.00            
ATOM   2162  HA  ALA   143      42.380  28.730  47.100  1.00  0.00            
ATOM   2163  CB  ALA   143      42.610  30.510  45.860  1.00  0.00            
ATOM   2164  HB1 ALA   143      43.150  31.460  45.790  1.00  0.00            
ATOM   2165  HB2 ALA   143      42.980  29.880  45.060  1.00  0.00            
ATOM   2166  HB3 ALA   143      41.560  30.730  45.670  1.00  0.00            
ATOM   2167  C   ALA   143      44.220  29.670  47.710  1.00  0.00            
ATOM   2168  O   ALA   143      44.680  30.620  48.340  1.00  0.00            
ATOM   2169  N   GLY   144      45.000  28.610  47.470  1.00  0.00            
ATOM   2170  H   GLY   144      44.510  27.770  47.220  1.00  0.00            
ATOM   2171  CA  GLY   144      46.390  28.490  47.880  1.00  0.00            
ATOM   2172  HA1 GLY   144      47.010  29.100  47.230  1.00  0.00            
ATOM   2173  HA2 GLY   144      46.660  27.470  47.620  1.00  0.00            
ATOM   2174  C   GLY   144      46.670  28.730  49.360  1.00  0.00            
ATOM   2175  O   GLY   144      46.200  27.990  50.230  1.00  0.00            
ATOM   2176  N   SER   145      47.470  29.780  49.550  1.00  0.00            
ATOM   2177  H   SER   145      47.800  30.300  48.750  1.00  0.00            
ATOM   2178  CA  SER   145      47.830  30.300  50.850  1.00  0.00            
ATOM   2179  HA  SER   145      48.370  29.470  51.310  1.00  0.00            
ATOM   2180  CB  SER   145      48.820  31.460  50.820  1.00  0.00            
ATOM   2181  HB1 SER   145      49.770  31.140  50.410  1.00  0.00            
ATOM   2182  HB2 SER   145      48.880  31.800  51.860  1.00  0.00            
ATOM   2183  OG  SER   145      48.370  32.520  50.010  1.00  0.00            
ATOM   2184  HG  SER   145      48.680  32.370  49.120  1.00  0.00            
ATOM   2185  C   SER   145      46.670  30.530  51.800  1.00  0.00            
ATOM   2186  O   SER   145      46.810  30.270  52.990  1.00  0.00            
ATOM   2187  N   HIS   146      45.470  30.810  51.280  1.00  0.00            
ATOM   2188  H   HIS   146      45.410  30.910  50.280  1.00  0.00            
ATOM   2189  CA  HIS   146      44.260  31.040  52.060  1.00  0.00            
ATOM   2190  HA  HIS   146      44.500  31.480  53.030  1.00  0.00            
ATOM   2191  CB  HIS   146      43.470  31.990  51.170  1.00  0.00            
ATOM   2192  HB1 HIS   146      42.480  32.080  51.620  1.00  0.00            
ATOM   2193  HB2 HIS   146      43.370  31.530  50.190  1.00  0.00            
ATOM   2194  CG  HIS   146      44.040  33.360  51.020  1.00  0.00            
ATOM   2195  ND1 HIS   146      43.600  34.460  51.750  1.00  0.00            
ATOM   2196  HD1 HIS   146      43.020  34.460  52.580  1.00  0.00            
ATOM   2197  CE1 HIS   146      44.150  35.550  51.200  1.00  0.00            
ATOM   2198  HE1 HIS   146      44.120  36.480  51.740  1.00  0.00            
ATOM   2199  NE2 HIS   146      44.890  35.220  50.120  1.00  0.00            
ATOM   2200  HE2 HIS   146      45.530  35.870  49.700  1.00  0.00            
ATOM   2201  CD2 HIS   146      44.880  33.840  50.040  1.00  0.00            
ATOM   2202  HD2 HIS   146      45.490  33.200  49.440  1.00  0.00            
ATOM   2203  C   HIS   146      43.540  29.770  52.480  1.00  0.00            
ATOM   2204  O   HIS   146      42.660  29.930  53.330  1.00  0.00            
ATOM   2205  N   ALA   147      43.990  28.520  52.360  1.00  0.00            
ATOM   2206  H   ALA   147      44.740  28.370  51.690  1.00  0.00            
ATOM   2207  CA  ALA   147      43.680  27.340  53.130  1.00  0.00            
ATOM   2208  HA  ALA   147      42.730  27.520  53.620  1.00  0.00            
ATOM   2209  CB  ALA   147      43.560  26.130  52.200  1.00  0.00            
ATOM   2210  HB1 ALA   147      44.400  26.140  51.500  1.00  0.00            
ATOM   2211  HB2 ALA   147      43.660  25.250  52.840  1.00  0.00            
ATOM   2212  HB3 ALA   147      42.620  26.180  51.660  1.00  0.00            
ATOM   2213  C   ALA   147      44.600  27.080  54.320  1.00  0.00            
ATOM   2214  O   ALA   147      44.360  26.230  55.150  1.00  0.00            
ATOM   2215  N   ASN   148      45.700  27.840  54.370  1.00  0.00            
ATOM   2216  H   ASN   148      46.020  28.470  53.650  1.00  0.00            
ATOM   2217  CA  ASN   148      46.620  27.820  55.490  1.00  0.00            
ATOM   2218  HA  ASN   148      46.430  26.990  56.170  1.00  0.00            
ATOM   2219  CB  ASN   148      47.950  27.460  54.840  1.00  0.00            
ATOM   2220  HB1 ASN   148      48.140  28.100  53.980  1.00  0.00            
ATOM   2221  HB2 ASN   148      47.890  26.440  54.480  1.00  0.00            
ATOM   2222  CG  ASN   148      49.030  27.670  55.890  1.00  0.00            
ATOM   2223  OD1 ASN   148      49.630  28.730  56.020  1.00  0.00            
ATOM   2224  ND2 ASN   148      49.480  26.650  56.610  1.00  0.00            
ATOM   2225 1HD2 ASN   148      48.980  25.780  56.590  1.00  0.00            
ATOM   2226 2HD2 ASN   148      50.010  26.880  57.450  1.00  0.00            
ATOM   2227  C   ASN   148      46.710  29.080  56.340  1.00  0.00            
ATOM   2228  O   ASN   148      47.120  29.000  57.500  1.00  0.00            
ATOM   2229  N   ARG   149      46.220  30.200  55.810  1.00  0.00            
ATOM   2230  H   ARG   149      46.170  30.120  54.810  1.00  0.00            
ATOM   2231  CA  ARG   149      45.920  31.440  56.490  1.00  0.00            
ATOM   2232  HA  ARG   149      46.350  31.400  57.490  1.00  0.00            
ATOM   2233  CB  ARG   149      46.480  32.700  55.850  1.00  0.00            
ATOM   2234  HB1 ARG   149      46.190  33.490  56.550  1.00  0.00            
ATOM   2235  HB2 ARG   149      46.050  32.830  54.860  1.00  0.00            
ATOM   2236  CG  ARG   149      47.970  32.820  55.520  1.00  0.00            
ATOM   2237  HG1 ARG   149      48.270  31.800  55.300  1.00  0.00            
ATOM   2238  HG2 ARG   149      48.550  33.150  56.370  1.00  0.00            
ATOM   2239  CD  ARG   149      48.260  33.630  54.270  1.00  0.00            
ATOM   2240  HD1 ARG   149      47.700  33.160  53.460  1.00  0.00            
ATOM   2241  HD2 ARG   149      49.340  33.520  54.190  1.00  0.00            
ATOM   2242  NE  ARG   149      47.850  35.030  54.350  1.00  0.00            
ATOM   2243  HE  ARG   149      47.480  35.280  55.260  1.00  0.00            
ATOM   2244  CZ  ARG   149      47.750  35.900  53.350  1.00  0.00            
ATOM   2245  NH1 ARG   149      47.260  37.110  53.630  1.00  0.00            
ATOM   2246 1HH1 ARG   149      46.860  37.310  54.540  1.00  0.00            
ATOM   2247 2HH1 ARG   149      47.250  37.840  52.940  1.00  0.00            
ATOM   2248  NH2 ARG   149      48.260  35.720  52.120  1.00  0.00            
ATOM   2249 1HH2 ARG   149      48.530  34.840  51.730  1.00  0.00            
ATOM   2250 2HH2 ARG   149      48.380  36.480  51.470  1.00  0.00            
ATOM   2251  C   ARG   149      44.410  31.670  56.660  1.00  0.00            
ATOM   2252  O   ARG   149      43.540  31.230  55.910  1.00  0.00            
ATOM   2253  N   TYR   150      44.070  32.320  57.770  1.00  0.00            
ATOM   2254  H   TYR   150      44.840  32.570  58.360  1.00  0.00            
ATOM   2255  CA  TYR   150      42.750  32.470  58.350  1.00  0.00            
ATOM   2256  HA  TYR   150      42.000  32.210  57.600  1.00  0.00            
ATOM   2257  CB  TYR   150      42.650  31.500  59.520  1.00  0.00            
ATOM   2258  HB1 TYR   150      41.800  31.790  60.130  1.00  0.00            
ATOM   2259  HB2 TYR   150      43.490  31.710  60.180  1.00  0.00            
ATOM   2260  CG  TYR   150      42.660  30.030  59.140  1.00  0.00            
ATOM   2261  CD1 TYR   150      43.890  29.360  59.160  1.00  0.00            
ATOM   2262  HD1 TYR   150      44.770  29.960  59.310  1.00  0.00            
ATOM   2263  CE1 TYR   150      43.920  27.990  58.900  1.00  0.00            
ATOM   2264  HE1 TYR   150      44.820  27.400  59.000  1.00  0.00            
ATOM   2265  CZ  TYR   150      42.690  27.340  58.670  1.00  0.00            
ATOM   2266  OH  TYR   150      42.740  26.050  58.210  1.00  0.00            
ATOM   2267  HH  TYR   150      41.920  25.590  58.020  1.00  0.00            
ATOM   2268  CE2 TYR   150      41.440  28.000  58.690  1.00  0.00            
ATOM   2269  HE2 TYR   150      40.590  27.420  58.380  1.00  0.00            
ATOM   2270  CD2 TYR   150      41.450  29.390  58.890  1.00  0.00            
ATOM   2271  HD2 TYR   150      40.520  29.950  58.930  1.00  0.00            
ATOM   2272  C   TYR   150      42.580  33.930  58.770  1.00  0.00            
ATOM   2273  O   TYR   150      43.500  34.590  59.260  1.00  0.00            
ATOM   2274  N   ASP   151      41.360  34.400  58.570  1.00  0.00            
ATOM   2275  H   ASP   151      40.580  33.830  58.250  1.00  0.00            
ATOM   2276  CA  ASP   151      40.950  35.790  58.720  1.00  0.00            
ATOM   2277  HA  ASP   151      41.610  36.190  59.490  1.00  0.00            
ATOM   2278  CB  ASP   151      41.430  36.530  57.470  1.00  0.00            
ATOM   2279  HB1 ASP   151      42.500  36.690  57.390  1.00  0.00            
ATOM   2280  HB2 ASP   151      41.180  37.580  57.680  1.00  0.00            
ATOM   2281  CG  ASP   151      40.980  36.050  56.100  1.00  0.00            
ATOM   2282  OD1 ASP   151      41.850  35.630  55.300  1.00  0.00            
ATOM   2283  OD2 ASP   151      39.780  36.220  55.790  1.00  0.00            
ATOM   2284  C   ASP   151      39.490  35.980  59.040  1.00  0.00            
ATOM   2285  O   ASP   151      38.740  35.010  58.940  1.00  0.00            
ATOM   2286  N   VAL   152      39.100  37.190  59.500  1.00  0.00            
ATOM   2287  H   VAL   152      39.880  37.830  59.510  1.00  0.00            
ATOM   2288  CA  VAL   152      37.770  37.740  59.620  1.00  0.00            
ATOM   2289  HA  VAL   152      37.070  37.030  59.180  1.00  0.00            
ATOM   2290  CB  VAL   152      37.430  37.970  61.090  1.00  0.00            
ATOM   2291  HB  VAL   152      38.320  38.530  61.370  1.00  0.00            
ATOM   2292  CG1 VAL   152      36.270  38.920  61.370  1.00  0.00            
ATOM   2293 1HG1 VAL   152      36.560  39.900  60.990  1.00  0.00            
ATOM   2294 2HG1 VAL   152      35.350  38.500  60.950  1.00  0.00            
ATOM   2295 3HG1 VAL   152      35.980  38.880  62.420  1.00  0.00            
ATOM   2296  CG2 VAL   152      37.380  36.660  61.880  1.00  0.00            
ATOM   2297 1HG2 VAL   152      38.430  36.370  61.990  1.00  0.00            
ATOM   2298 2HG2 VAL   152      37.000  36.840  62.880  1.00  0.00            
ATOM   2299 3HG2 VAL   152      36.700  35.930  61.430  1.00  0.00            
ATOM   2300  C   VAL   152      37.680  39.020  58.820  1.00  0.00            
ATOM   2301  O   VAL   152      38.530  39.880  58.980  1.00  0.00            
ATOM   2302  N   THR   153      36.700  39.160  57.930  1.00  0.00            
ATOM   2303  H   THR   153      36.060  38.380  57.800  1.00  0.00            
ATOM   2304  CA  THR   153      36.480  40.390  57.190  1.00  0.00            
ATOM   2305  HA  THR   153      37.280  41.120  57.340  1.00  0.00            
ATOM   2306  CB  THR   153      36.450  40.240  55.670  1.00  0.00            
ATOM   2307  HB  THR   153      35.620  39.630  55.300  1.00  0.00            
ATOM   2308  CG2 THR   153      36.470  41.490  54.810  1.00  0.00            
ATOM   2309 1HG2 THR   153      37.420  42.040  54.750  1.00  0.00            
ATOM   2310 2HG2 THR   153      36.160  41.170  53.810  1.00  0.00            
ATOM   2311 3HG2 THR   153      35.710  42.190  55.130  1.00  0.00            
ATOM   2312  OG1 THR   153      37.540  39.410  55.370  1.00  0.00            
ATOM   2313  HG1 THR   153      37.310  38.600  55.840  1.00  0.00            
ATOM   2314  C   THR   153      35.210  41.050  57.700  1.00  0.00            
ATOM   2315  O   THR   153      34.230  40.350  57.950  1.00  0.00            
ATOM   2316  N   ILE   154      35.300  42.340  58.040  1.00  0.00            
ATOM   2317  H   ILE   154      36.050  42.890  57.680  1.00  0.00            
ATOM   2318  CA  ILE   154      34.240  43.230  58.480  1.00  0.00            
ATOM   2319  HA  ILE   154      33.450  42.600  58.930  1.00  0.00            
ATOM   2320  CB  ILE   154      34.600  44.140  59.660  1.00  0.00            
ATOM   2321  HB  ILE   154      35.350  44.820  59.270  1.00  0.00            
ATOM   2322  CG2 ILE   154      33.450  44.990  60.200  1.00  0.00            
ATOM   2323 1HG2 ILE   154      32.930  45.480  59.370  1.00  0.00            
ATOM   2324 2HG2 ILE   154      32.750  44.280  60.650  1.00  0.00            
ATOM   2325 3HG2 ILE   154      33.730  45.740  60.940  1.00  0.00            
ATOM   2326  CG1 ILE   154      35.330  43.400  60.770  1.00  0.00            
ATOM   2327 1HG1 ILE   154      36.190  42.870  60.360  1.00  0.00            
ATOM   2328 2HG1 ILE   154      34.680  42.620  61.170  1.00  0.00            
ATOM   2329  CD  ILE   154      35.740  44.200  62.000  1.00  0.00            
ATOM   2330  HD1 ILE   154      34.950  44.690  62.570  1.00  0.00            
ATOM   2331  HD2 ILE   154      36.320  43.630  62.720  1.00  0.00            
ATOM   2332  HD3 ILE   154      36.420  44.950  61.580  1.00  0.00            
ATOM   2333  C   ILE   154      33.640  44.000  57.320  1.00  0.00            
ATOM   2334  O   ILE   154      34.420  44.530  56.530  1.00  0.00            
ATOM   2335  N   LEU   155      32.310  44.120  57.240  1.00  0.00            
ATOM   2336  H   LEU   155      31.750  43.720  57.980  1.00  0.00            
ATOM   2337  CA  LEU   155      31.660  44.770  56.110  1.00  0.00            
ATOM   2338  HA  LEU   155      32.340  45.160  55.350  1.00  0.00            
ATOM   2339  CB  LEU   155      30.730  43.780  55.430  1.00  0.00            
ATOM   2340  HB1 LEU   155      30.100  44.390  54.780  1.00  0.00            
ATOM   2341  HB2 LEU   155      30.170  43.340  56.250  1.00  0.00            
ATOM   2342  CG  LEU   155      31.400  42.680  54.610  1.00  0.00            
ATOM   2343  HG  LEU   155      31.850  43.050  53.680  1.00  0.00            
ATOM   2344  CD1 LEU   155      32.550  41.870  55.190  1.00  0.00            
ATOM   2345 1HD1 LEU   155      32.380  41.580  56.220  1.00  0.00            
ATOM   2346 2HD1 LEU   155      32.820  41.040  54.520  1.00  0.00            
ATOM   2347 3HD1 LEU   155      33.520  42.370  55.160  1.00  0.00            
ATOM   2348  CD2 LEU   155      30.300  41.710  54.220  1.00  0.00            
ATOM   2349 1HD2 LEU   155      30.740  41.040  53.480  1.00  0.00            
ATOM   2350 2HD2 LEU   155      30.030  41.220  55.150  1.00  0.00            
ATOM   2351 3HD2 LEU   155      29.470  42.270  53.790  1.00  0.00            
ATOM   2352  C   LEU   155      30.910  45.980  56.640  1.00  0.00            
ATOM   2353  O   LEU   155      30.530  45.980  57.800  1.00  0.00            
ATOM   2354  N   VAL   156      30.720  47.020  55.810  1.00  0.00            
ATOM   2355  H   VAL   156      31.000  46.880  54.850  1.00  0.00            
ATOM   2356  CA  VAL   156      29.820  48.120  56.060  1.00  0.00            
ATOM   2357  HA  VAL   156      29.300  47.940  57.010  1.00  0.00            
ATOM   2358  CB  VAL   156      30.500  49.470  56.250  1.00  0.00            
ATOM   2359  HB  VAL   156      31.000  49.740  55.320  1.00  0.00            
ATOM   2360  CG1 VAL   156      29.540  50.570  56.710  1.00  0.00            
ATOM   2361 1HG1 VAL   156      28.960  50.200  57.560  1.00  0.00            
ATOM   2362 2HG1 VAL   156      30.070  51.430  57.100  1.00  0.00            
ATOM   2363 3HG1 VAL   156      28.860  50.900  55.920  1.00  0.00            
ATOM   2364  CG2 VAL   156      31.490  49.300  57.390  1.00  0.00            
ATOM   2365 1HG2 VAL   156      31.100  48.770  58.260  1.00  0.00            
ATOM   2366 2HG2 VAL   156      32.320  48.700  57.030  1.00  0.00            
ATOM   2367 3HG2 VAL   156      31.820  50.230  57.870  1.00  0.00            
ATOM   2368  C   VAL   156      28.900  48.210  54.850  1.00  0.00            
ATOM   2369  O   VAL   156      29.410  48.160  53.730  1.00  0.00            
ATOM   2370  N   ASN   157      27.570  48.200  55.060  1.00  0.00            
ATOM   2371  H   ASN   157      27.200  48.220  56.000  1.00  0.00            
ATOM   2372  CA  ASN   157      26.590  48.120  54.000  1.00  0.00            
ATOM   2373  HA  ASN   157      25.640  47.980  54.510  1.00  0.00            
ATOM   2374  CB  ASN   157      26.370  49.400  53.200  1.00  0.00            
ATOM   2375  HB1 ASN   157      25.500  49.370  52.520  1.00  0.00            
ATOM   2376  HB2 ASN   157      27.310  49.510  52.680  1.00  0.00            
ATOM   2377  CG  ASN   157      26.110  50.580  54.140  1.00  0.00            
ATOM   2378  OD1 ASN   157      25.460  50.420  55.170  1.00  0.00            
ATOM   2379  ND2 ASN   157      26.550  51.780  53.780  1.00  0.00            
ATOM   2380 1HD2 ASN   157      27.070  51.920  52.930  1.00  0.00            
ATOM   2381 2HD2 ASN   157      26.260  52.520  54.410  1.00  0.00            
ATOM   2382  C   ASN   157      26.680  46.900  53.100  1.00  0.00            
ATOM   2383  O   ASN   157      26.270  46.980  51.950  1.00  0.00            
ATOM   2384  N   GLY   158      27.350  45.820  53.500  1.00  0.00            
ATOM   2385  H   GLY   158      27.570  45.800  54.490  1.00  0.00            
ATOM   2386  CA  GLY   158      27.760  44.620  52.800  1.00  0.00            
ATOM   2387  HA1 GLY   158      27.030  44.390  52.030  1.00  0.00            
ATOM   2388  HA2 GLY   158      27.790  43.780  53.500  1.00  0.00            
ATOM   2389  C   GLY   158      29.090  44.730  52.080  1.00  0.00            
ATOM   2390  O   GLY   158      29.550  43.660  51.670  1.00  0.00            
ATOM   2391  N   LEU   159      29.660  45.930  52.010  1.00  0.00            
ATOM   2392  H   LEU   159      29.360  46.730  52.550  1.00  0.00            
ATOM   2393  CA  LEU   159      30.920  46.030  51.300  1.00  0.00            
ATOM   2394  HA  LEU   159      30.930  45.360  50.440  1.00  0.00            
ATOM   2395  CB  LEU   159      31.130  47.420  50.720  1.00  0.00            
ATOM   2396  HB1 LEU   159      32.170  47.400  50.440  1.00  0.00            
ATOM   2397  HB2 LEU   159      31.010  48.120  51.550  1.00  0.00            
ATOM   2398  CG  LEU   159      30.200  47.860  49.580  1.00  0.00            
ATOM   2399  HG  LEU   159      29.150  47.760  49.830  1.00  0.00            
ATOM   2400  CD1 LEU   159      30.470  49.340  49.310  1.00  0.00            
ATOM   2401 1HD1 LEU   159      31.500  49.490  48.970  1.00  0.00            
ATOM   2402 2HD1 LEU   159      29.850  49.510  48.430  1.00  0.00            
ATOM   2403 3HD1 LEU   159      30.200  49.940  50.180  1.00  0.00            
ATOM   2404  CD2 LEU   159      30.670  47.030  48.390  1.00  0.00            
ATOM   2405 1HD2 LEU   159      31.620  47.480  48.130  1.00  0.00            
ATOM   2406 2HD2 LEU   159      30.660  45.970  48.600  1.00  0.00            
ATOM   2407 3HD2 LEU   159      29.950  47.100  47.570  1.00  0.00            
ATOM   2408  C   LEU   159      32.100  45.750  52.230  1.00  0.00            
ATOM   2409  O   LEU   159      32.130  46.190  53.370  1.00  0.00            
ATOM   2410  N   PRO   160      33.090  44.960  51.810  1.00  0.00            
ATOM   2411  CD  PRO   160      33.240  44.350  50.500  1.00  0.00            
ATOM   2412  HD1 PRO   160      33.180  45.120  49.730  1.00  0.00            
ATOM   2413  HD2 PRO   160      32.430  43.640  50.330  1.00  0.00            
ATOM   2414  CG  PRO   160      34.600  43.670  50.460  1.00  0.00            
ATOM   2415  HG1 PRO   160      35.350  44.310  50.010  1.00  0.00            
ATOM   2416  HG2 PRO   160      34.380  42.690  50.040  1.00  0.00            
ATOM   2417  CB  PRO   160      34.880  43.410  51.930  1.00  0.00            
ATOM   2418  HB1 PRO   160      35.960  43.280  52.080  1.00  0.00            
ATOM   2419  HB2 PRO   160      34.480  42.450  52.280  1.00  0.00            
ATOM   2420  CA  PRO   160      34.200  44.560  52.660  1.00  0.00            
ATOM   2421  HA  PRO   160      33.740  44.220  53.580  1.00  0.00            
ATOM   2422  C   PRO   160      35.150  45.710  52.980  1.00  0.00            
ATOM   2423  O   PRO   160      35.960  45.950  52.100  1.00  0.00            
ATOM   2424  N   LEU   161      35.070  46.370  54.140  1.00  0.00            
ATOM   2425  H   LEU   161      34.540  45.940  54.870  1.00  0.00            
ATOM   2426  CA  LEU   161      35.870  47.560  54.400  1.00  0.00            
ATOM   2427  HA  LEU   161      36.320  47.950  53.480  1.00  0.00            
ATOM   2428  CB  LEU   161      34.940  48.600  55.020  1.00  0.00            
ATOM   2429  HB1 LEU   161      35.400  49.040  55.920  1.00  0.00            
ATOM   2430  HB2 LEU   161      34.190  48.070  55.600  1.00  0.00            
ATOM   2431  CG  LEU   161      34.430  49.710  54.100  1.00  0.00            
ATOM   2432  HG  LEU   161      35.220  49.910  53.380  1.00  0.00            
ATOM   2433  CD1 LEU   161      33.190  49.290  53.320  1.00  0.00            
ATOM   2434 1HD1 LEU   161      32.370  49.050  54.000  1.00  0.00            
ATOM   2435 2HD1 LEU   161      32.850  50.100  52.690  1.00  0.00            
ATOM   2436 3HD1 LEU   161      33.470  48.440  52.700  1.00  0.00            
ATOM   2437  CD2 LEU   161      34.140  50.940  54.940  1.00  0.00            
ATOM   2438 1HD2 LEU   161      35.000  51.350  55.470  1.00  0.00            
ATOM   2439 2HD2 LEU   161      33.570  51.730  54.450  1.00  0.00            
ATOM   2440 3HD2 LEU   161      33.430  50.540  55.680  1.00  0.00            
ATOM   2441  C   LEU   161      37.110  47.380  55.260  1.00  0.00            
ATOM   2442  O   LEU   161      38.060  48.150  55.130  1.00  0.00            
ATOM   2443  N   VAL   162      37.080  46.360  56.120  1.00  0.00            
ATOM   2444  H   VAL   162      36.170  45.980  56.320  1.00  0.00            
ATOM   2445  CA  VAL   162      38.200  46.020  56.970  1.00  0.00            
ATOM   2446  HA  VAL   162      39.080  46.360  56.420  1.00  0.00            
ATOM   2447  CB  VAL   162      38.010  46.620  58.360  1.00  0.00            
ATOM   2448  HB  VAL   162      37.170  46.070  58.790  1.00  0.00            
ATOM   2449  CG1 VAL   162      39.170  46.380  59.320  1.00  0.00            
ATOM   2450 1HG1 VAL   162      40.150  46.740  59.020  1.00  0.00            
ATOM   2451 2HG1 VAL   162      38.880  46.780  60.290  1.00  0.00            
ATOM   2452 3HG1 VAL   162      39.170  45.340  59.640  1.00  0.00            
ATOM   2453  CG2 VAL   162      37.700  48.120  58.460  1.00  0.00            
ATOM   2454 1HG2 VAL   162      38.490  48.840  58.200  1.00  0.00            
ATOM   2455 2HG2 VAL   162      36.940  48.370  57.720  1.00  0.00            
ATOM   2456 3HG2 VAL   162      37.400  48.300  59.480  1.00  0.00            
ATOM   2457  C   VAL   162      38.410  44.520  57.190  1.00  0.00            
ATOM   2458  O   VAL   162      37.420  43.790  57.220  1.00  0.00            
ATOM   2459  N   GLN   163      39.660  44.080  57.390  1.00  0.00            
ATOM   2460  H   GLN   163      40.380  44.780  57.460  1.00  0.00            
ATOM   2461  CA  GLN   163      39.910  42.700  57.690  1.00  0.00            
ATOM   2462  HA  GLN   163      38.990  42.230  58.050  1.00  0.00            
ATOM   2463  CB  GLN   163      40.430  42.060  56.390  1.00  0.00            
ATOM   2464  HB1 GLN   163      41.410  42.490  56.180  1.00  0.00            
ATOM   2465  HB2 GLN   163      39.680  42.230  55.610  1.00  0.00            
ATOM   2466  CG  GLN   163      40.500  40.540  56.490  1.00  0.00            
ATOM   2467  HG1 GLN   163      39.490  40.190  56.700  1.00  0.00            
ATOM   2468  HG2 GLN   163      41.160  40.230  57.300  1.00  0.00            
ATOM   2469  CD  GLN   163      41.000  39.970  55.170  1.00  0.00            
ATOM   2470  OE1 GLN   163      42.200  40.000  54.930  1.00  0.00            
ATOM   2471  NE2 GLN   163      40.120  39.480  54.300  1.00  0.00            
ATOM   2472 1HE2 GLN   163      39.160  39.410  54.600  1.00  0.00            
ATOM   2473 2HE2 GLN   163      40.450  38.760  53.670  1.00  0.00            
ATOM   2474  C   GLN   163      40.990  42.570  58.750  1.00  0.00            
ATOM   2475  O   GLN   163      41.960  43.320  58.750  1.00  0.00            
ATOM   2476  N   ILE   164      40.810  41.560  59.620  1.00  0.00            
ATOM   2477  H   ILE   164      40.130  40.900  59.270  1.00  0.00            
ATOM   2478  CA  ILE   164      41.710  41.070  60.630  1.00  0.00            
ATOM   2479  HA  ILE   164      42.530  41.770  60.530  1.00  0.00            
ATOM   2480  CB  ILE   164      41.050  41.220  62.000  1.00  0.00            
ATOM   2481  HB  ILE   164      40.210  40.510  62.040  1.00  0.00            
ATOM   2482  CG2 ILE   164      42.030  40.940  63.130  1.00  0.00            
ATOM   2483 1HG2 ILE   164      42.770  41.750  63.060  1.00  0.00            
ATOM   2484 2HG2 ILE   164      41.500  40.960  64.080  1.00  0.00            
ATOM   2485 3HG2 ILE   164      42.570  40.020  62.880  1.00  0.00            
ATOM   2486  CG1 ILE   164      40.540  42.610  62.320  1.00  0.00            
ATOM   2487 1HG1 ILE   164      40.870  43.270  61.520  1.00  0.00            
ATOM   2488 2HG1 ILE   164      41.020  43.000  63.220  1.00  0.00            
ATOM   2489  CD  ILE   164      39.020  42.740  62.430  1.00  0.00            
ATOM   2490  HD1 ILE   164      38.580  42.440  61.470  1.00  0.00            
ATOM   2491  HD2 ILE   164      38.670  42.050  63.200  1.00  0.00            
ATOM   2492  HD3 ILE   164      38.810  43.740  62.820  1.00  0.00            
ATOM   2493  C   ILE   164      42.210  39.660  60.360  1.00  0.00            
ATOM   2494  O   ILE   164      41.470  38.700  60.170  1.00  0.00            
ATOM   2495  N   GLU   165      43.540  39.490  60.360  1.00  0.00            
ATOM   2496  H   GLU   165      44.080  40.330  60.540  1.00  0.00            
ATOM   2497  CA  GLU   165      44.190  38.260  59.950  1.00  0.00            
ATOM   2498  HA  GLU   165      43.470  37.490  59.670  1.00  0.00            
ATOM   2499  CB  GLU   165      45.060  38.550  58.740  1.00  0.00            
ATOM   2500  HB1 GLU   165      45.890  39.230  58.950  1.00  0.00            
ATOM   2501  HB2 GLU   165      44.400  38.950  57.990  1.00  0.00            
ATOM   2502  CG  GLU   165      45.600  37.200  58.300  1.00  0.00            
ATOM   2503  HG1 GLU   165      44.770  36.510  58.120  1.00  0.00            
ATOM   2504  HG2 GLU   165      46.190  36.740  59.100  1.00  0.00            
ATOM   2505  CD  GLU   165      46.390  37.110  57.000  1.00  0.00            
ATOM   2506  OE1 GLU   165      47.490  36.510  56.930  1.00  0.00            
ATOM   2507  OE2 GLU   165      45.770  37.500  55.990  1.00  0.00            
ATOM   2508  C   GLU   165      44.880  37.670  61.180  1.00  0.00            
ATOM   2509  O   GLU   165      45.510  38.390  61.950  1.00  0.00            
ATOM   2510  N   LEU   166      44.750  36.350  61.330  1.00  0.00            
ATOM   2511  H   LEU   166      44.330  35.830  60.570  1.00  0.00            
ATOM   2512  CA  LEU   166      44.850  35.690  62.610  1.00  0.00            
ATOM   2513  HA  LEU   166      45.040  36.430  63.390  1.00  0.00            
ATOM   2514  CB  LEU   166      43.490  35.060  62.910  1.00  0.00            
ATOM   2515  HB1 LEU   166      43.710  34.340  63.700  1.00  0.00            
ATOM   2516  HB2 LEU   166      43.220  34.460  62.050  1.00  0.00            
ATOM   2517  CG  LEU   166      42.320  35.990  63.190  1.00  0.00            
ATOM   2518  HG  LEU   166      42.130  36.530  62.270  1.00  0.00            
ATOM   2519  CD1 LEU   166      41.030  35.240  63.570  1.00  0.00            
ATOM   2520 1HD1 LEU   166      40.150  35.890  63.610  1.00  0.00            
ATOM   2521 2HD1 LEU   166      40.950  34.460  62.820  1.00  0.00            
ATOM   2522 3HD1 LEU   166      41.150  34.870  64.590  1.00  0.00            
ATOM   2523  CD2 LEU   166      42.690  37.040  64.230  1.00  0.00            
ATOM   2524 1HD2 LEU   166      41.900  37.740  64.450  1.00  0.00            
ATOM   2525 2HD2 LEU   166      42.900  36.530  65.180  1.00  0.00            
ATOM   2526 3HD2 LEU   166      43.480  37.670  63.830  1.00  0.00            
ATOM   2527  C   LEU   166      46.070  34.780  62.690  1.00  0.00            
ATOM   2528  O   LEU   166      46.270  33.950  61.820  1.00  0.00            
ATOM   2529  N   LYS   167      46.850  34.910  63.770  1.00  0.00            
ATOM   2530  H   LYS   167      46.650  35.690  64.370  1.00  0.00            
ATOM   2531  CA  LYS   167      47.960  34.010  64.050  1.00  0.00            
ATOM   2532  HA  LYS   167      48.110  33.300  63.240  1.00  0.00            
ATOM   2533  CB  LYS   167      49.240  34.850  64.190  1.00  0.00            
ATOM   2534  HB1 LYS   167      50.030  34.090  64.240  1.00  0.00            
ATOM   2535  HB2 LYS   167      49.160  35.370  65.150  1.00  0.00            
ATOM   2536  CG  LYS   167      49.590  35.830  63.080  1.00  0.00            
ATOM   2537  HG1 LYS   167      50.540  36.290  63.380  1.00  0.00            
ATOM   2538  HG2 LYS   167      48.960  36.710  63.040  1.00  0.00            
ATOM   2539  CD  LYS   167      49.790  35.200  61.700  1.00  0.00            
ATOM   2540  HD1 LYS   167      49.950  35.970  60.930  1.00  0.00            
ATOM   2541  HD2 LYS   167      48.960  34.550  61.440  1.00  0.00            
ATOM   2542  CE  LYS   167      51.050  34.340  61.650  1.00  0.00            
ATOM   2543  HE1 LYS   167      51.140  33.740  62.560  1.00  0.00            
ATOM   2544  HE2 LYS   167      51.900  35.020  61.510  1.00  0.00            
ATOM   2545  NZ  LYS   167      51.090  33.420  60.510  1.00  0.00            
ATOM   2546  HZ1 LYS   167      51.340  33.920  59.670  1.00  0.00            
ATOM   2547  HZ2 LYS   167      51.890  32.810  60.680  1.00  0.00            
ATOM   2548  HZ3 LYS   167      50.290  32.810  60.440  1.00  0.00            
ATOM   2549  C   LYS   167      47.680  33.220  65.300  1.00  0.00            
ATOM   2550  O   LYS   167      46.830  33.530  66.130  1.00  0.00            
ATOM   2551  N   LYS   168      48.380  32.100  65.540  1.00  0.00            
ATOM   2552  H   LYS   168      48.930  31.810  64.740  1.00  0.00            
ATOM   2553  CA  LYS   168      48.510  31.320  66.760  1.00  0.00            
ATOM   2554  HA  LYS   168      47.510  30.910  66.930  1.00  0.00            
ATOM   2555  CB  LYS   168      49.410  30.110  66.550  1.00  0.00            
ATOM   2556  HB1 LYS   168      49.530  29.580  67.500  1.00  0.00            
ATOM   2557  HB2 LYS   168      50.390  30.320  66.120  1.00  0.00            
ATOM   2558  CG  LYS   168      48.770  29.100  65.610  1.00  0.00            
ATOM   2559  HG1 LYS   168      48.680  29.560  64.630  1.00  0.00            
ATOM   2560  HG2 LYS   168      47.770  28.780  65.920  1.00  0.00            
ATOM   2561  CD  LYS   168      49.580  27.800  65.470  1.00  0.00            
ATOM   2562  HD1 LYS   168      49.780  27.490  66.490  1.00  0.00            
ATOM   2563  HD2 LYS   168      50.570  28.200  65.250  1.00  0.00            
ATOM   2564  CE  LYS   168      49.070  26.830  64.430  1.00  0.00            
ATOM   2565  HE1 LYS   168      47.990  26.720  64.500  1.00  0.00            
ATOM   2566  HE2 LYS   168      49.560  25.870  64.640  1.00  0.00            
ATOM   2567  NZ  LYS   168      49.170  27.290  63.030  1.00  0.00            
ATOM   2568  HZ1 LYS   168      49.240  26.460  62.450  1.00  0.00            
ATOM   2569  HZ2 LYS   168      48.360  27.830  62.780  1.00  0.00            
ATOM   2570  HZ3 LYS   168      50.000  27.800  62.800  1.00  0.00            
ATOM   2571  C   LYS   168      48.780  32.140  68.000  1.00  0.00            
ATOM   2572  O   LYS   168      49.520  33.130  67.970  1.00  0.00            
ATOM   2573  N   ARG   169      48.110  31.880  69.120  1.00  0.00            
ATOM   2574  H   ARG   169      47.530  31.050  69.160  1.00  0.00            
ATOM   2575  CA  ARG   169      48.230  32.630  70.350  1.00  0.00            
ATOM   2576  HA  ARG   169      47.640  33.540  70.190  1.00  0.00            
ATOM   2577  CB  ARG   169      47.540  31.830  71.450  1.00  0.00            
ATOM   2578  HB1 ARG   169      47.830  32.240  72.430  1.00  0.00            
ATOM   2579  HB2 ARG   169      47.970  30.830  71.480  1.00  0.00            
ATOM   2580  CG  ARG   169      46.040  31.590  71.340  1.00  0.00            
ATOM   2581  HG1 ARG   169      45.640  31.250  72.300  1.00  0.00            
ATOM   2582  HG2 ARG   169      45.790  31.010  70.450  1.00  0.00            
ATOM   2583  CD  ARG   169      45.260  32.900  71.300  1.00  0.00            
ATOM   2584  HD1 ARG   169      44.180  32.720  71.320  1.00  0.00            
ATOM   2585  HD2 ARG   169      45.480  33.390  70.360  1.00  0.00            
ATOM   2586  NE  ARG   169      45.530  33.790  72.440  1.00  0.00            
ATOM   2587  HE  ARG   169      46.290  33.470  73.020  1.00  0.00            
ATOM   2588  CZ  ARG   169      44.780  34.840  72.790  1.00  0.00            
ATOM   2589  NH1 ARG   169      43.540  35.090  72.370  1.00  0.00            
ATOM   2590 1HH1 ARG   169      42.910  34.400  71.970  1.00  0.00            
ATOM   2591 2HH1 ARG   169      43.050  35.940  72.630  1.00  0.00            
ATOM   2592  NH2 ARG   169      45.290  35.700  73.690  1.00  0.00            
ATOM   2593 1HH2 ARG   169      46.190  35.460  74.080  1.00  0.00            
ATOM   2594 2HH2 ARG   169      44.800  36.500  74.040  1.00  0.00            
ATOM   2595  C   ARG   169      49.680  32.970  70.660  1.00  0.00            
ATOM   2596  O   ARG   169      50.500  32.130  71.030  1.00  0.00            
ATOM   2597  N   GLY   170      50.060  34.230  70.460  1.00  0.00            
ATOM   2598  H   GLY   170      49.410  34.850  69.990  1.00  0.00            
ATOM   2599  CA  GLY   170      51.380  34.680  70.860  1.00  0.00            
ATOM   2600  HA1 GLY   170      51.620  34.210  71.810  1.00  0.00            
ATOM   2601  HA2 GLY   170      51.360  35.760  71.000  1.00  0.00            
ATOM   2602  C   GLY   170      52.560  34.450  69.940  1.00  0.00            
ATOM   2603  O   GLY   170      53.640  34.850  70.390  1.00  0.00            
ATOM   2604  N   VAL   171      52.310  34.090  68.670  1.00  0.00            
ATOM   2605  H   VAL   171      51.320  34.040  68.470  1.00  0.00            
ATOM   2606  CA  VAL   171      53.390  34.000  67.710  1.00  0.00            
ATOM   2607  HA  VAL   171      54.260  33.610  68.250  1.00  0.00            
ATOM   2608  CB  VAL   171      53.100  32.990  66.610  1.00  0.00            
ATOM   2609  HB  VAL   171      54.040  32.710  66.150  1.00  0.00            
ATOM   2610  CG1 VAL   171      52.660  31.620  67.150  1.00  0.00            
ATOM   2611 1HG1 VAL   171      51.640  31.610  67.540  1.00  0.00            
ATOM   2612 2HG1 VAL   171      52.750  30.980  66.280  1.00  0.00            
ATOM   2613 3HG1 VAL   171      53.400  31.350  67.890  1.00  0.00            
ATOM   2614  CG2 VAL   171      52.240  33.440  65.440  1.00  0.00            
ATOM   2615 1HG2 VAL   171      52.740  34.290  64.970  1.00  0.00            
ATOM   2616 2HG2 VAL   171      52.100  32.640  64.710  1.00  0.00            
ATOM   2617 3HG2 VAL   171      51.290  33.730  65.880  1.00  0.00            
ATOM   2618  C   VAL   171      53.950  35.290  67.140  1.00  0.00            
ATOM   2619  O   VAL   171      53.280  36.310  67.070  1.00  0.00            
ATOM   2620  N   ALA   172      55.150  35.220  66.530  1.00  0.00            
ATOM   2621  H   ALA   172      55.740  34.420  66.590  1.00  0.00            
ATOM   2622  CA  ALA   172      55.880  36.380  66.050  1.00  0.00            
ATOM   2623  HA  ALA   172      56.110  37.040  66.870  1.00  0.00            
ATOM   2624  CB  ALA   172      57.150  35.850  65.370  1.00  0.00            
ATOM   2625  HB1 ALA   172      57.770  36.700  65.100  1.00  0.00            
ATOM   2626  HB2 ALA   172      57.700  35.250  66.090  1.00  0.00            
ATOM   2627  HB3 ALA   172      56.960  35.260  64.480  1.00  0.00            
ATOM   2628  C   ALA   172      55.100  37.320  65.140  1.00  0.00            
ATOM   2629  O   ALA   172      54.890  36.910  64.000  1.00  0.00            
ATOM   2630  N   ILE   173      54.760  38.510  65.610  1.00  0.00            
ATOM   2631  H   ILE   173      54.930  38.630  66.600  1.00  0.00            
ATOM   2632  CA  ILE   173      53.900  39.430  64.890  1.00  0.00            
ATOM   2633  HA  ILE   173      53.220  38.780  64.330  1.00  0.00            
ATOM   2634  CB  ILE   173      52.940  40.220  65.780  1.00  0.00            
ATOM   2635  HB  ILE   173      52.310  39.480  66.260  1.00  0.00            
ATOM   2636  CG2 ILE   173      53.720  41.100  66.760  1.00  0.00            
ATOM   2637 1HG2 ILE   173      52.990  41.490  67.480  1.00  0.00            
ATOM   2638 2HG2 ILE   173      54.420  40.540  67.380  1.00  0.00            
ATOM   2639 3HG2 ILE   173      54.250  41.840  66.170  1.00  0.00            
ATOM   2640  CG1 ILE   173      51.910  41.020  65.000  1.00  0.00            
ATOM   2641 1HG1 ILE   173      51.400  40.390  64.270  1.00  0.00            
ATOM   2642 2HG1 ILE   173      52.450  41.750  64.400  1.00  0.00            
ATOM   2643  CD  ILE   173      50.970  41.850  65.860  1.00  0.00            
ATOM   2644  HD1 ILE   173      51.480  42.720  66.280  1.00  0.00            
ATOM   2645  HD2 ILE   173      50.120  42.180  65.280  1.00  0.00            
ATOM   2646  HD3 ILE   173      50.490  41.230  66.630  1.00  0.00            
ATOM   2647  C   ILE   173      54.570  40.180  63.740  1.00  0.00            
ATOM   2648  O   ILE   173      53.890  40.640  62.840  1.00  0.00            
ATOM   2649  N   ARG   174      55.880  40.450  63.850  1.00  0.00            
ATOM   2650  H   ARG   174      56.320  39.960  64.620  1.00  0.00            
ATOM   2651  CA  ARG   174      56.650  41.150  62.840  1.00  0.00            
ATOM   2652  HA  ARG   174      56.070  42.050  62.670  1.00  0.00            
ATOM   2653  CB  ARG   174      57.980  41.650  63.380  1.00  0.00            
ATOM   2654  HB1 ARG   174      58.620  40.790  63.550  1.00  0.00            
ATOM   2655  HB2 ARG   174      57.840  42.030  64.390  1.00  0.00            
ATOM   2656  CG  ARG   174      58.760  42.560  62.420  1.00  0.00            
ATOM   2657  HG1 ARG   174      58.390  43.580  62.560  1.00  0.00            
ATOM   2658  HG2 ARG   174      58.660  42.270  61.370  1.00  0.00            
ATOM   2659  CD  ARG   174      60.240  42.540  62.800  1.00  0.00            
ATOM   2660  HD1 ARG   174      60.460  41.590  63.280  1.00  0.00            
ATOM   2661  HD2 ARG   174      60.450  43.330  63.510  1.00  0.00            
ATOM   2662  NE  ARG   174      61.130  42.530  61.640  1.00  0.00            
ATOM   2663  HE  ARG   174      60.700  42.850  60.780  1.00  0.00            
ATOM   2664  CZ  ARG   174      62.440  42.340  61.430  1.00  0.00            
ATOM   2665  NH1 ARG   174      63.280  42.120  62.450  1.00  0.00            
ATOM   2666 1HH1 ARG   174      62.900  42.040  63.390  1.00  0.00            
ATOM   2667 2HH1 ARG   174      64.280  42.020  62.350  1.00  0.00            
ATOM   2668  NH2 ARG   174      62.960  42.530  60.220  1.00  0.00            
ATOM   2669 1HH2 ARG   174      62.400  43.070  59.570  1.00  0.00            
ATOM   2670 2HH2 ARG   174      63.950  42.360  60.130  1.00  0.00            
ATOM   2671  C   ARG   174      56.810  40.390  61.530  1.00  0.00            
ATOM   2672  O   ARG   174      56.600  40.890  60.430  1.00  0.00            
ATOM   2673  N   GLU   175      56.980  39.080  61.750  1.00  0.00            
ATOM   2674  H   GLU   175      57.240  38.860  62.690  1.00  0.00            
ATOM   2675  CA  GLU   175      56.970  38.200  60.590  1.00  0.00            
ATOM   2676  HA  GLU   175      57.560  38.570  59.740  1.00  0.00            
ATOM   2677  CB  GLU   175      57.770  36.930  60.860  1.00  0.00            
ATOM   2678  HB1 GLU   175      57.350  36.450  61.740  1.00  0.00            
ATOM   2679  HB2 GLU   175      58.780  37.190  61.150  1.00  0.00            
ATOM   2680  CG  GLU   175      57.850  36.020  59.650  1.00  0.00            
ATOM   2681  HG1 GLU   175      56.860  35.790  59.240  1.00  0.00            
ATOM   2682  HG2 GLU   175      58.240  35.070  60.020  1.00  0.00            
ATOM   2683  CD  GLU   175      58.750  36.610  58.570  1.00  0.00            
ATOM   2684  OE1 GLU   175      59.670  37.370  58.950  1.00  0.00            
ATOM   2685  OE2 GLU   175      58.510  36.390  57.370  1.00  0.00            
ATOM   2686  C   GLU   175      55.560  38.060  60.020  1.00  0.00            
ATOM   2687  O   GLU   175      55.490  37.790  58.830  1.00  0.00            
ATOM   2688  N   ALA   176      54.480  38.230  60.780  1.00  0.00            
ATOM   2689  H   ALA   176      54.520  38.460  61.760  1.00  0.00            
ATOM   2690  CA  ALA   176      53.130  38.010  60.270  1.00  0.00            
ATOM   2691  HA  ALA   176      53.080  37.000  59.860  1.00  0.00            
ATOM   2692  CB  ALA   176      52.270  38.220  61.510  1.00  0.00            
ATOM   2693  HB1 ALA   176      52.020  39.270  61.710  1.00  0.00            
ATOM   2694  HB2 ALA   176      51.310  37.740  61.290  1.00  0.00            
ATOM   2695  HB3 ALA   176      52.770  37.800  62.370  1.00  0.00            
ATOM   2696  C   ALA   176      52.780  38.980  59.150  1.00  0.00            
ATOM   2697  O   ALA   176      52.130  38.650  58.170  1.00  0.00            
ATOM   2698  N   PHE   177      53.320  40.200  59.230  1.00  0.00            
ATOM   2699  H   PHE   177      53.890  40.310  60.060  1.00  0.00            
ATOM   2700  CA  PHE   177      53.240  41.290  58.270  1.00  0.00            
ATOM   2701  HA  PHE   177      52.210  41.360  57.890  1.00  0.00            
ATOM   2702  CB  PHE   177      53.600  42.530  59.080  1.00  0.00            
ATOM   2703  HB1 PHE   177      54.590  42.390  59.490  1.00  0.00            
ATOM   2704  HB2 PHE   177      52.830  42.640  59.840  1.00  0.00            
ATOM   2705  CG  PHE   177      53.540  43.870  58.360  1.00  0.00            
ATOM   2706  CD1 PHE   177      52.290  44.460  58.150  1.00  0.00            
ATOM   2707  HD1 PHE   177      51.390  43.900  58.340  1.00  0.00            
ATOM   2708  CE1 PHE   177      52.180  45.820  57.810  1.00  0.00            
ATOM   2709  HE1 PHE   177      51.210  46.270  57.660  1.00  0.00            
ATOM   2710  CZ  PHE   177      53.360  46.550  57.580  1.00  0.00            
ATOM   2711  HZ  PHE   177      53.280  47.580  57.330  1.00  0.00            
ATOM   2712  CE2 PHE   177      54.580  45.860  57.570  1.00  0.00            
ATOM   2713  HE2 PHE   177      55.500  46.430  57.450  1.00  0.00            
ATOM   2714  CD2 PHE   177      54.710  44.540  58.020  1.00  0.00            
ATOM   2715  HD2 PHE   177      55.640  44.000  58.120  1.00  0.00            
ATOM   2716  C   PHE   177      54.150  41.130  57.070  1.00  0.00            
ATOM   2717  O   PHE   177      53.880  41.630  55.980  1.00  0.00            
ATOM   2718  N   ASN   178      55.290  40.450  57.240  1.00  0.00            
ATOM   2719  H   ASN   178      55.230  39.820  58.020  1.00  0.00            
ATOM   2720  CA  ASN   178      56.530  40.660  56.530  1.00  0.00            
ATOM   2721  HA  ASN   178      57.040  41.600  56.770  1.00  0.00            
ATOM   2722  CB  ASN   178      57.560  39.630  56.990  1.00  0.00            
ATOM   2723  HB1 ASN   178      57.260  38.650  56.610  1.00  0.00            
ATOM   2724  HB2 ASN   178      57.620  39.620  58.090  1.00  0.00            
ATOM   2725  CG  ASN   178      58.960  39.880  56.460  1.00  0.00            
ATOM   2726  OD1 ASN   178      59.170  40.850  55.740  1.00  0.00            
ATOM   2727  ND2 ASN   178      59.950  39.030  56.750  1.00  0.00            
ATOM   2728 1HD2 ASN   178      59.790  38.240  57.360  1.00  0.00            
ATOM   2729 2HD2 ASN   178      60.890  39.250  56.430  1.00  0.00            
ATOM   2730  C   ASN   178      56.400  40.620  55.020  1.00  0.00            
ATOM   2731  O   ASN   178      56.900  41.500  54.320  1.00  0.00            
ATOM   2732  N   GLN   179      55.580  39.710  54.490  1.00  0.00            
ATOM   2733  H   GLN   179      55.110  39.010  55.060  1.00  0.00            
ATOM   2734  CA  GLN   179      55.290  39.660  53.070  1.00  0.00            
ATOM   2735  HA  GLN   179      56.050  40.170  52.480  1.00  0.00            
ATOM   2736  CB  GLN   179      55.460  38.270  52.480  1.00  0.00            
ATOM   2737  HB1 GLN   179      54.760  37.590  52.980  1.00  0.00            
ATOM   2738  HB2 GLN   179      56.450  37.860  52.660  1.00  0.00            
ATOM   2739  CG  GLN   179      55.090  38.130  51.000  1.00  0.00            
ATOM   2740  HG1 GLN   179      55.670  38.760  50.340  1.00  0.00            
ATOM   2741  HG2 GLN   179      54.090  38.520  50.860  1.00  0.00            
ATOM   2742  CD  GLN   179      55.180  36.690  50.520  1.00  0.00            
ATOM   2743  OE1 GLN   179      56.210  36.050  50.320  1.00  0.00            
ATOM   2744  NE2 GLN   179      54.010  36.130  50.190  1.00  0.00            
ATOM   2745 1HE2 GLN   179      53.110  36.560  50.340  1.00  0.00            
ATOM   2746 2HE2 GLN   179      54.050  35.150  49.940  1.00  0.00            
ATOM   2747  C   GLN   179      53.950  40.350  52.810  1.00  0.00            
ATOM   2748  O   GLN   179      53.770  40.980  51.770  1.00  0.00            
ATOM   2749  N   ILE   180      52.970  40.400  53.720  1.00  0.00            
ATOM   2750  H   ILE   180      53.130  40.010  54.640  1.00  0.00            
ATOM   2751  CA  ILE   180      51.600  40.730  53.390  1.00  0.00            
ATOM   2752  HA  ILE   180      51.350  40.140  52.510  1.00  0.00            
ATOM   2753  CB  ILE   180      50.540  40.180  54.350  1.00  0.00            
ATOM   2754  HB  ILE   180      49.620  40.610  53.960  1.00  0.00            
ATOM   2755  CG2 ILE   180      50.510  38.660  54.280  1.00  0.00            
ATOM   2756 1HG2 ILE   180      50.660  38.350  53.260  1.00  0.00            
ATOM   2757 2HG2 ILE   180      51.290  38.330  54.970  1.00  0.00            
ATOM   2758 3HG2 ILE   180      49.560  38.240  54.630  1.00  0.00            
ATOM   2759  CG1 ILE   180      50.650  40.710  55.780  1.00  0.00            
ATOM   2760 1HG1 ILE   180      50.880  41.770  55.880  1.00  0.00            
ATOM   2761 2HG1 ILE   180      51.330  40.020  56.290  1.00  0.00            
ATOM   2762  CD  ILE   180      49.320  40.660  56.530  1.00  0.00            
ATOM   2763  HD1 ILE   180      49.320  41.130  57.520  1.00  0.00            
ATOM   2764  HD2 ILE   180      48.520  41.110  55.970  1.00  0.00            
ATOM   2765  HD3 ILE   180      49.130  39.600  56.740  1.00  0.00            
ATOM   2766  C   ILE   180      51.410  42.170  52.980  1.00  0.00            
ATOM   2767  O   ILE   180      50.430  42.460  52.300  1.00  0.00            
ATOM   2768  N   HIS   181      52.370  43.040  53.340  1.00  0.00            
ATOM   2769  H   HIS   181      53.010  42.570  53.960  1.00  0.00            
ATOM   2770  CA  HIS   181      52.400  44.440  53.000  1.00  0.00            
ATOM   2771  HA  HIS   181      51.390  44.820  52.900  1.00  0.00            
ATOM   2772  CB  HIS   181      53.010  45.230  54.160  1.00  0.00            
ATOM   2773  HB1 HIS   181      52.610  44.820  55.080  1.00  0.00            
ATOM   2774  HB2 HIS   181      52.660  46.250  54.000  1.00  0.00            
ATOM   2775  CG  HIS   181      54.510  45.320  54.270  1.00  0.00            
ATOM   2776  ND1 HIS   181      55.190  46.530  54.190  1.00  0.00            
ATOM   2777  HD1 HIS   181      54.710  47.430  54.120  1.00  0.00            
ATOM   2778  CE1 HIS   181      56.460  46.270  54.530  1.00  0.00            
ATOM   2779  HE1 HIS   181      57.150  47.050  54.840  1.00  0.00            
ATOM   2780  NE2 HIS   181      56.620  44.960  54.780  1.00  0.00            
ATOM   2781  HE2 HIS   181      57.460  44.520  55.090  1.00  0.00            
ATOM   2782  CD2 HIS   181      55.380  44.370  54.730  1.00  0.00            
ATOM   2783  HD2 HIS   181      55.210  43.330  55.010  1.00  0.00            
ATOM   2784  C   HIS   181      53.100  44.810  51.700  1.00  0.00            
ATOM   2785  O   HIS   181      53.690  45.880  51.600  1.00  0.00            
ATOM   2786  N   ARG   182      53.180  43.870  50.740  1.00  0.00            
ATOM   2787  H   ARG   182      52.650  43.020  50.880  1.00  0.00            
ATOM   2788  CA  ARG   182      53.980  43.810  49.530  1.00  0.00            
ATOM   2789  HA  ARG   182      54.350  44.830  49.460  1.00  0.00            
ATOM   2790  CB  ARG   182      55.260  43.030  49.840  1.00  0.00            
ATOM   2791  HB1 ARG   182      55.910  43.070  48.980  1.00  0.00            
ATOM   2792  HB2 ARG   182      55.020  41.980  50.050  1.00  0.00            
ATOM   2793  CG  ARG   182      56.030  43.550  51.050  1.00  0.00            
ATOM   2794  HG1 ARG   182      55.550  43.340  52.010  1.00  0.00            
ATOM   2795  HG2 ARG   182      56.120  44.630  50.960  1.00  0.00            
ATOM   2796  CD  ARG   182      57.470  43.070  50.950  1.00  0.00            
ATOM   2797  HD1 ARG   182      58.080  43.740  50.340  1.00  0.00            
ATOM   2798  HD2 ARG   182      57.440  42.120  50.430  1.00  0.00            
ATOM   2799  NE  ARG   182      58.110  42.880  52.260  1.00  0.00            
ATOM   2800  HE  ARG   182      57.720  42.170  52.860  1.00  0.00            
ATOM   2801  CZ  ARG   182      59.320  43.260  52.680  1.00  0.00            
ATOM   2802  NH1 ARG   182      59.970  44.230  52.030  1.00  0.00            
ATOM   2803 1HH1 ARG   182      59.550  44.800  51.310  1.00  0.00            
ATOM   2804 2HH1 ARG   182      60.860  44.500  52.440  1.00  0.00            
ATOM   2805  NH2 ARG   182      59.920  42.860  53.810  1.00  0.00            
ATOM   2806 1HH2 ARG   182      59.450  42.170  54.380  1.00  0.00            
ATOM   2807 2HH2 ARG   182      60.760  43.370  54.060  1.00  0.00            
ATOM   2808  C   ARG   182      53.340  43.190  48.300  1.00  0.00            
ATOM   2809  O   ARG   182      52.380  42.430  48.340  1.00  0.00            
ATOM   2810  N   TYR   183      53.810  43.510  47.100  1.00  0.00            
ATOM   2811  H   TYR   183      54.590  44.150  47.110  1.00  0.00            
ATOM   2812  CA  TYR   183      53.440  42.870  45.850  1.00  0.00            
ATOM   2813  HA  TYR   183      52.360  42.750  45.820  1.00  0.00            
ATOM   2814  CB  TYR   183      53.910  43.650  44.620  1.00  0.00            
ATOM   2815  HB1 TYR   183      54.960  43.910  44.750  1.00  0.00            
ATOM   2816  HB2 TYR   183      53.300  44.560  44.560  1.00  0.00            
ATOM   2817  CG  TYR   183      53.810  42.970  43.280  1.00  0.00            
ATOM   2818  CD1 TYR   183      54.930  42.620  42.510  1.00  0.00            
ATOM   2819  HD1 TYR   183      55.930  42.860  42.860  1.00  0.00            
ATOM   2820  CE1 TYR   183      54.750  42.000  41.270  1.00  0.00            
ATOM   2821  HE1 TYR   183      55.630  41.740  40.700  1.00  0.00            
ATOM   2822  CZ  TYR   183      53.490  41.580  40.800  1.00  0.00            
ATOM   2823  OH  TYR   183      53.320  40.930  39.610  1.00  0.00            
ATOM   2824  HH  TYR   183      54.180  40.710  39.270  1.00  0.00            
ATOM   2825  CE2 TYR   183      52.400  41.820  41.650  1.00  0.00            
ATOM   2826  HE2 TYR   183      51.380  41.520  41.440  1.00  0.00            
ATOM   2827  CD2 TYR   183      52.570  42.470  42.880  1.00  0.00            
ATOM   2828  HD2 TYR   183      51.690  42.590  43.490  1.00  0.00            
ATOM   2829  C   TYR   183      54.090  41.500  45.770  1.00  0.00            
ATOM   2830  O   TYR   183      55.300  41.320  45.670  1.00  0.00            
ATOM   2831  N   SER   184      53.210  40.490  45.880  1.00  0.00            
ATOM   2832  H   SER   184      52.240  40.760  45.890  1.00  0.00            
ATOM   2833  CA  SER   184      53.540  39.120  46.190  1.00  0.00            
ATOM   2834  HA  SER   184      54.620  38.930  46.180  1.00  0.00            
ATOM   2835  CB  SER   184      53.100  38.810  47.610  1.00  0.00            
ATOM   2836  HB1 SER   184      53.190  37.770  47.930  1.00  0.00            
ATOM   2837  HB2 SER   184      52.100  39.210  47.790  1.00  0.00            
ATOM   2838  OG  SER   184      53.840  39.590  48.530  1.00  0.00            
ATOM   2839  HG  SER   184      53.350  39.740  49.340  1.00  0.00            
ATOM   2840  C   SER   184      52.780  38.130  45.300  1.00  0.00            
ATOM   2841  O   SER   184      51.620  38.220  44.910  1.00  0.00            
ATOM   2842  N   LYS   185      53.370  36.940  45.150  1.00  0.00            
ATOM   2843  H   LYS   185      54.290  36.820  45.540  1.00  0.00            
ATOM   2844  CA  LYS   185      52.860  35.830  44.360  1.00  0.00            
ATOM   2845  HA  LYS   185      52.370  36.190  43.460  1.00  0.00            
ATOM   2846  CB  LYS   185      53.990  34.940  43.890  1.00  0.00            
ATOM   2847  HB1 LYS   185      54.590  34.680  44.780  1.00  0.00            
ATOM   2848  HB2 LYS   185      54.540  35.500  43.130  1.00  0.00            
ATOM   2849  CG  LYS   185      53.490  33.640  43.280  1.00  0.00            
ATOM   2850  HG1 LYS   185      52.840  33.870  42.430  1.00  0.00            
ATOM   2851  HG2 LYS   185      52.890  33.040  43.970  1.00  0.00            
ATOM   2852  CD  LYS   185      54.700  32.840  42.810  1.00  0.00            
ATOM   2853  HD1 LYS   185      55.400  32.680  43.630  1.00  0.00            
ATOM   2854  HD2 LYS   185      55.280  33.370  42.040  1.00  0.00            
ATOM   2855  CE  LYS   185      54.310  31.570  42.050  1.00  0.00            
ATOM   2856  HE1 LYS   185      55.200  31.210  41.550  1.00  0.00            
ATOM   2857  HE2 LYS   185      53.590  31.910  41.310  1.00  0.00            
ATOM   2858  NZ  LYS   185      53.760  30.500  42.900  1.00  0.00            
ATOM   2859  HZ1 LYS   185      53.670  29.660  42.340  1.00  0.00            
ATOM   2860  HZ2 LYS   185      54.410  30.370  43.650  1.00  0.00            
ATOM   2861  HZ3 LYS   185      52.860  30.900  43.120  1.00  0.00            
ATOM   2862  C   LYS   185      51.930  35.150  45.350  1.00  0.00            
ATOM   2863  O   LYS   185      52.430  34.640  46.350  1.00  0.00            
ATOM   2864  N   GLU   186      50.610  35.320  45.230  1.00  0.00            
ATOM   2865  H   GLU   186      50.320  35.880  44.440  1.00  0.00            
ATOM   2866  CA  GLU   186      49.600  34.920  46.200  1.00  0.00            
ATOM   2867  HA  GLU   186      49.950  34.040  46.730  1.00  0.00            
ATOM   2868  CB  GLU   186      49.500  35.980  47.300  1.00  0.00            
ATOM   2869  HB1 GLU   186      49.230  36.960  46.940  1.00  0.00            
ATOM   2870  HB2 GLU   186      50.500  36.090  47.730  1.00  0.00            
ATOM   2871  CG  GLU   186      48.480  35.540  48.340  1.00  0.00            
ATOM   2872  HG1 GLU   186      48.910  34.730  48.920  1.00  0.00            
ATOM   2873  HG2 GLU   186      47.590  35.220  47.790  1.00  0.00            
ATOM   2874  CD  GLU   186      48.010  36.680  49.240  1.00  0.00            
ATOM   2875  OE1 GLU   186      48.840  37.300  49.930  1.00  0.00            
ATOM   2876  OE2 GLU   186      46.800  37.020  49.300  1.00  0.00            
ATOM   2877  C   GLU   186      48.300  34.660  45.470  1.00  0.00            
ATOM   2878  O   GLU   186      47.860  35.480  44.650  1.00  0.00            
ATOM   2879  N   SER   187      47.670  33.550  45.860  1.00  0.00            
ATOM   2880  H   SER   187      48.090  32.920  46.520  1.00  0.00            
ATOM   2881  CA  SER   187      46.490  33.030  45.180  1.00  0.00            
ATOM   2882  HA  SER   187      46.620  33.200  44.120  1.00  0.00            
ATOM   2883  CB  SER   187      46.320  31.550  45.560  1.00  0.00            
ATOM   2884  HB1 SER   187      45.330  31.340  45.190  1.00  0.00            
ATOM   2885  HB2 SER   187      46.370  31.400  46.630  1.00  0.00            
ATOM   2886  OG  SER   187      47.260  30.810  44.810  1.00  0.00            
ATOM   2887  HG  SER   187      48.120  31.060  45.130  1.00  0.00            
ATOM   2888  C   SER   187      45.300  33.850  45.660  1.00  0.00            
ATOM   2889  O   SER   187      44.980  33.730  46.850  1.00  0.00            
ATOM   2890  N   PHE   188      44.660  34.630  44.790  1.00  0.00            
ATOM   2891  H   PHE   188      45.020  34.700  43.850  1.00  0.00            
ATOM   2892  CA  PHE   188      43.450  35.370  45.040  1.00  0.00            
ATOM   2893  HA  PHE   188      42.710  34.750  45.540  1.00  0.00            
ATOM   2894  CB  PHE   188      43.820  36.600  45.860  1.00  0.00            
ATOM   2895  HB1 PHE   188      44.540  37.230  45.330  1.00  0.00            
ATOM   2896  HB2 PHE   188      44.250  36.180  46.760  1.00  0.00            
ATOM   2897  CG  PHE   188      42.700  37.440  46.450  1.00  0.00            
ATOM   2898  CD1 PHE   188      42.340  37.480  47.810  1.00  0.00            
ATOM   2899  HD1 PHE   188      42.830  36.840  48.520  1.00  0.00            
ATOM   2900  CE1 PHE   188      41.370  38.350  48.320  1.00  0.00            
ATOM   2901  HE1 PHE   188      41.150  38.330  49.370  1.00  0.00            
ATOM   2902  CZ  PHE   188      40.710  39.230  47.450  1.00  0.00            
ATOM   2903  HZ  PHE   188      39.940  39.840  47.900  1.00  0.00            
ATOM   2904  CE2 PHE   188      41.100  39.240  46.110  1.00  0.00            
ATOM   2905  HE2 PHE   188      40.660  39.920  45.380  1.00  0.00            
ATOM   2906  CD2 PHE   188      42.060  38.360  45.610  1.00  0.00            
ATOM   2907  HD2 PHE   188      42.250  38.380  44.550  1.00  0.00            
ATOM   2908  C   PHE   188      42.730  35.720  43.750  1.00  0.00            
ATOM   2909  O   PHE   188      43.340  36.070  42.740  1.00  0.00            
ATOM   2910  N   ASN   189      41.390  35.640  43.670  1.00  0.00            
ATOM   2911  H   ASN   189      40.910  35.300  44.480  1.00  0.00            
ATOM   2912  CA  ASN   189      40.630  35.650  42.440  1.00  0.00            
ATOM   2913  HA  ASN   189      40.910  34.750  41.880  1.00  0.00            
ATOM   2914  CB  ASN   189      39.170  35.400  42.810  1.00  0.00            
ATOM   2915  HB1 ASN   189      38.800  36.230  43.410  1.00  0.00            
ATOM   2916  HB2 ASN   189      39.020  34.610  43.560  1.00  0.00            
ATOM   2917  CG  ASN   189      38.160  35.240  41.690  1.00  0.00            
ATOM   2918  OD1 ASN   189      38.450  35.270  40.490  1.00  0.00            
ATOM   2919  ND2 ASN   189      36.900  35.070  42.110  1.00  0.00            
ATOM   2920 1HD2 ASN   189      36.630  35.140  43.070  1.00  0.00            
ATOM   2921 2HD2 ASN   189      36.240  35.120  41.340  1.00  0.00            
ATOM   2922  C   ASN   189      40.880  36.880  41.590  1.00  0.00            
ATOM   2923  O   ASN   189      40.570  38.010  41.950  1.00  0.00            
ATOM   2924  N   SER   190      41.420  36.690  40.390  1.00  0.00            
ATOM   2925  H   SER   190      41.520  35.750  40.030  1.00  0.00            
ATOM   2926  CA  SER   190      41.690  37.780  39.480  1.00  0.00            
ATOM   2927  HA  SER   190      42.330  38.480  40.020  1.00  0.00            
ATOM   2928  CB  SER   190      42.460  37.330  38.240  1.00  0.00            
ATOM   2929  HB1 SER   190      42.660  38.240  37.650  1.00  0.00            
ATOM   2930  HB2 SER   190      41.850  36.660  37.640  1.00  0.00            
ATOM   2931  OG  SER   190      43.680  36.720  38.590  1.00  0.00            
ATOM   2932  HG  SER   190      44.320  37.070  37.980  1.00  0.00            
ATOM   2933  C   SER   190      40.420  38.480  39.010  1.00  0.00            
ATOM   2934  O   SER   190      40.400  39.640  38.600  1.00  0.00            
ATOM   2935  N   GLU   191      39.240  37.920  39.280  1.00  0.00            
ATOM   2936  H   GLU   191      39.330  36.940  39.510  1.00  0.00            
ATOM   2937  CA  GLU   191      37.940  38.520  39.080  1.00  0.00            
ATOM   2938  HA  GLU   191      38.200  39.440  38.540  1.00  0.00            
ATOM   2939  CB  GLU   191      37.120  37.550  38.220  1.00  0.00            
ATOM   2940  HB1 GLU   191      36.130  37.960  38.040  1.00  0.00            
ATOM   2941  HB2 GLU   191      37.180  36.510  38.510  1.00  0.00            
ATOM   2942  CG  GLU   191      37.680  37.560  36.790  1.00  0.00            
ATOM   2943  HG1 GLU   191      38.740  37.310  36.740  1.00  0.00            
ATOM   2944  HG2 GLU   191      37.530  38.580  36.480  1.00  0.00            
ATOM   2945  CD  GLU   191      36.920  36.610  35.870  1.00  0.00            
ATOM   2946  OE1 GLU   191      37.520  35.740  35.220  1.00  0.00            
ATOM   2947  OE2 GLU   191      35.680  36.770  35.760  1.00  0.00            
ATOM   2948  C   GLU   191      37.090  38.980  40.270  1.00  0.00            
ATOM   2949  O   GLU   191      35.980  39.480  40.140  1.00  0.00            
ATOM   2950  N   ASN   192      37.690  38.860  41.460  1.00  0.00            
ATOM   2951  H   ASN   192      38.670  38.640  41.480  1.00  0.00            
ATOM   2952  CA  ASN   192      37.150  39.560  42.610  1.00  0.00            
ATOM   2953  HA  ASN   192      36.090  39.360  42.750  1.00  0.00            
ATOM   2954  CB  ASN   192      37.830  39.180  43.920  1.00  0.00            
ATOM   2955  HB1 ASN   192      38.880  39.420  43.750  1.00  0.00            
ATOM   2956  HB2 ASN   192      37.720  38.100  43.960  1.00  0.00            
ATOM   2957  CG  ASN   192      37.380  39.840  45.210  1.00  0.00            
ATOM   2958  OD1 ASN   192      36.970  41.000  45.270  1.00  0.00            
ATOM   2959  ND2 ASN   192      37.460  39.080  46.300  1.00  0.00            
ATOM   2960 1HD2 ASN   192      37.870  38.170  46.090  1.00  0.00            
ATOM   2961 2HD2 ASN   192      37.170  39.420  47.210  1.00  0.00            
ATOM   2962  C   ASN   192      37.270  41.040  42.290  1.00  0.00            
ATOM   2963  O   ASN   192      38.380  41.500  42.030  1.00  0.00            
ATOM   2964  N   SER   193      36.150  41.770  42.290  1.00  0.00            
ATOM   2965  H   SER   193      35.280  41.310  42.450  1.00  0.00            
ATOM   2966  CA  SER   193      36.170  43.230  42.330  1.00  0.00            
ATOM   2967  HA  SER   193      37.210  43.540  42.180  1.00  0.00            
ATOM   2968  CB  SER   193      35.340  43.780  41.160  1.00  0.00            
ATOM   2969  HB1 SER   193      35.710  43.330  40.240  1.00  0.00            
ATOM   2970  HB2 SER   193      35.460  44.850  41.060  1.00  0.00            
ATOM   2971  OG  SER   193      33.980  43.450  41.320  1.00  0.00            
ATOM   2972  HG  SER   193      33.480  44.280  41.220  1.00  0.00            
ATOM   2973  C   SER   193      35.700  43.940  43.590  1.00  0.00            
ATOM   2974  O   SER   193      36.090  45.100  43.730  1.00  0.00            
ATOM   2975  N   LEU   194      34.970  43.350  44.540  1.00  0.00            
ATOM   2976  H   LEU   194      34.660  42.440  44.230  1.00  0.00            
ATOM   2977  CA  LEU   194      34.590  43.820  45.850  1.00  0.00            
ATOM   2978  HA  LEU   194      34.160  44.800  45.650  1.00  0.00            
ATOM   2979  CB  LEU   194      33.700  42.800  46.560  1.00  0.00            
ATOM   2980  HB1 LEU   194      33.650  43.010  47.630  1.00  0.00            
ATOM   2981  HB2 LEU   194      34.210  41.840  46.540  1.00  0.00            
ATOM   2982  CG  LEU   194      32.280  42.650  46.030  1.00  0.00            
ATOM   2983  HG  LEU   194      32.240  42.620  44.950  1.00  0.00            
ATOM   2984  CD1 LEU   194      31.780  41.320  46.600  1.00  0.00            
ATOM   2985 1HD1 LEU   194      30.850  40.980  46.150  1.00  0.00            
ATOM   2986 2HD1 LEU   194      32.550  40.640  46.210  1.00  0.00            
ATOM   2987 3HD1 LEU   194      31.820  41.290  47.680  1.00  0.00            
ATOM   2988  CD2 LEU   194      31.400  43.820  46.470  1.00  0.00            
ATOM   2989 1HD2 LEU   194      31.340  44.020  47.530  1.00  0.00            
ATOM   2990 2HD2 LEU   194      31.890  44.710  46.080  1.00  0.00            
ATOM   2991 3HD2 LEU   194      30.380  43.680  46.110  1.00  0.00            
ATOM   2992  C   LEU   194      35.780  44.160  46.720  1.00  0.00            
ATOM   2993  O   LEU   194      35.630  45.120  47.470  1.00  0.00            
ATOM   2994  N   PHE   195      36.860  43.380  46.720  1.00  0.00            
ATOM   2995  H   PHE   195      36.880  42.520  46.190  1.00  0.00            
ATOM   2996  CA  PHE   195      37.990  43.500  47.620  1.00  0.00            
ATOM   2997  HA  PHE   195      37.540  43.360  48.600  1.00  0.00            
ATOM   2998  CB  PHE   195      39.040  42.420  47.400  1.00  0.00            
ATOM   2999  HB1 PHE   195      38.500  41.610  46.900  1.00  0.00            
ATOM   3000  HB2 PHE   195      39.450  42.050  48.330  1.00  0.00            
ATOM   3001  CG  PHE   195      40.160  42.840  46.470  1.00  0.00            
ATOM   3002  CD1 PHE   195      41.370  43.320  46.980  1.00  0.00            
ATOM   3003  HD1 PHE   195      41.640  43.450  48.010  1.00  0.00            
ATOM   3004  CE1 PHE   195      42.300  43.820  46.040  1.00  0.00            
ATOM   3005  HE1 PHE   195      43.270  44.170  46.330  1.00  0.00            
ATOM   3006  CZ  PHE   195      42.050  43.810  44.660  1.00  0.00            
ATOM   3007  HZ  PHE   195      42.820  44.120  43.970  1.00  0.00            
ATOM   3008  CE2 PHE   195      40.840  43.310  44.140  1.00  0.00            
ATOM   3009  HE2 PHE   195      40.730  43.160  43.080  1.00  0.00            
ATOM   3010  CD2 PHE   195      39.970  42.790  45.090  1.00  0.00            
ATOM   3011  HD2 PHE   195      39.040  42.360  44.730  1.00  0.00            
ATOM   3012  C   PHE   195      38.580  44.910  47.600  1.00  0.00            
ATOM   3013  O   PHE   195      39.100  45.390  48.610  1.00  0.00            
ATOM   3014  N   LYS   196      38.500  45.570  46.450  1.00  0.00            
ATOM   3015  H   LYS   196      37.950  45.200  45.680  1.00  0.00            
ATOM   3016  CA  LYS   196      38.980  46.920  46.240  1.00  0.00            
ATOM   3017  HA  LYS   196      40.050  46.960  46.410  1.00  0.00            
ATOM   3018  CB  LYS   196      38.610  47.340  44.820  1.00  0.00            
ATOM   3019  HB1 LYS   196      38.760  48.420  44.770  1.00  0.00            
ATOM   3020  HB2 LYS   196      37.550  47.130  44.760  1.00  0.00            
ATOM   3021  CG  LYS   196      39.440  46.580  43.790  1.00  0.00            
ATOM   3022  HG1 LYS   196      39.380  45.510  44.010  1.00  0.00            
ATOM   3023  HG2 LYS   196      40.490  46.840  43.870  1.00  0.00            
ATOM   3024  CD  LYS   196      39.060  46.950  42.370  1.00  0.00            
ATOM   3025  HD1 LYS   196      39.270  48.010  42.190  1.00  0.00            
ATOM   3026  HD2 LYS   196      38.020  46.700  42.150  1.00  0.00            
ATOM   3027  CE  LYS   196      39.830  46.070  41.390  1.00  0.00            
ATOM   3028  HE1 LYS   196      39.540  45.030  41.510  1.00  0.00            
ATOM   3029  HE2 LYS   196      40.890  45.980  41.650  1.00  0.00            
ATOM   3030  NZ  LYS   196      39.570  46.410  39.990  1.00  0.00            
ATOM   3031  HZ1 LYS   196      40.380  46.310  39.380  1.00  0.00            
ATOM   3032  HZ2 LYS   196      38.880  45.780  39.600  1.00  0.00            
ATOM   3033  HZ3 LYS   196      39.180  47.340  39.930  1.00  0.00            
ATOM   3034  C   LYS   196      38.340  47.900  47.210  1.00  0.00            
ATOM   3035  O   LYS   196      38.870  49.020  47.230  1.00  0.00            
ATOM   3036  N   TYR   197      37.230  47.610  47.890  1.00  0.00            
ATOM   3037  H   TYR   197      36.680  46.790  47.690  1.00  0.00            
ATOM   3038  CA  TYR   197      36.620  48.410  48.940  1.00  0.00            
ATOM   3039  HA  TYR   197      36.760  49.440  48.620  1.00  0.00            
ATOM   3040  CB  TYR   197      35.110  48.150  49.030  1.00  0.00            
ATOM   3041  HB1 TYR   197      34.740  48.370  50.020  1.00  0.00            
ATOM   3042  HB2 TYR   197      34.970  47.070  49.000  1.00  0.00            
ATOM   3043  CG  TYR   197      34.350  49.060  48.090  1.00  0.00            
ATOM   3044  CD1 TYR   197      33.810  48.480  46.930  1.00  0.00            
ATOM   3045  HD1 TYR   197      34.030  47.480  46.600  1.00  0.00            
ATOM   3046  CE1 TYR   197      32.940  49.190  46.100  1.00  0.00            
ATOM   3047  HE1 TYR   197      32.610  48.700  45.190  1.00  0.00            
ATOM   3048  CZ  TYR   197      32.760  50.560  46.380  1.00  0.00            
ATOM   3049  OH  TYR   197      32.210  51.350  45.410  1.00  0.00            
ATOM   3050  HH  TYR   197      31.950  50.890  44.610  1.00  0.00            
ATOM   3051  CE2 TYR   197      33.340  51.190  47.490  1.00  0.00            
ATOM   3052  HE2 TYR   197      33.200  52.260  47.530  1.00  0.00            
ATOM   3053  CD2 TYR   197      34.130  50.410  48.350  1.00  0.00            
ATOM   3054  HD2 TYR   197      34.460  50.900  49.250  1.00  0.00            
ATOM   3055  C   TYR   197      37.290  48.380  50.300  1.00  0.00            
ATOM   3056  O   TYR   197      37.000  49.200  51.170  1.00  0.00            
ATOM   3057  N   LEU   198      38.250  47.480  50.540  1.00  0.00            
ATOM   3058  H   LEU   198      38.430  46.800  49.820  1.00  0.00            
ATOM   3059  CA  LEU   198      39.060  47.310  51.730  1.00  0.00            
ATOM   3060  HA  LEU   198      38.360  47.170  52.560  1.00  0.00            
ATOM   3061  CB  LEU   198      39.880  46.030  51.630  1.00  0.00            
ATOM   3062  HB1 LEU   198      40.760  46.090  52.270  1.00  0.00            
ATOM   3063  HB2 LEU   198      40.280  45.930  50.620  1.00  0.00            
ATOM   3064  CG  LEU   198      39.090  44.780  52.000  1.00  0.00            
ATOM   3065  HG  LEU   198      38.110  44.760  51.510  1.00  0.00            
ATOM   3066  CD1 LEU   198      39.790  43.500  51.550  1.00  0.00            
ATOM   3067 1HD1 LEU   198      40.700  43.340  52.120  1.00  0.00            
ATOM   3068 2HD1 LEU   198      39.190  42.610  51.690  1.00  0.00            
ATOM   3069 3HD1 LEU   198      39.970  43.670  50.490  1.00  0.00            
ATOM   3070  CD2 LEU   198      38.820  44.620  53.490  1.00  0.00            
ATOM   3071 1HD2 LEU   198      38.080  45.290  53.960  1.00  0.00            
ATOM   3072 2HD2 LEU   198      38.410  43.630  53.700  1.00  0.00            
ATOM   3073 3HD2 LEU   198      39.710  44.540  54.110  1.00  0.00            
ATOM   3074  C   LEU   198      39.950  48.500  52.050  1.00  0.00            
ATOM   3075  O   LEU   198      40.990  48.660  51.420  1.00  0.00            
ATOM   3076  N   GLN   199      39.600  49.300  53.060  1.00  0.00            
ATOM   3077  H   GLN   199      38.790  49.020  53.590  1.00  0.00            
ATOM   3078  CA  GLN   199      40.300  50.470  53.560  1.00  0.00            
ATOM   3079  HA  GLN   199      40.760  50.980  52.700  1.00  0.00            
ATOM   3080  CB  GLN   199      39.310  51.420  54.220  1.00  0.00            
ATOM   3081  HB1 GLN   199      39.870  52.320  54.480  1.00  0.00            
ATOM   3082  HB2 GLN   199      38.870  51.040  55.140  1.00  0.00            
ATOM   3083  CG  GLN   199      38.100  51.810  53.370  1.00  0.00            
ATOM   3084  HG1 GLN   199      37.440  52.450  53.960  1.00  0.00            
ATOM   3085  HG2 GLN   199      37.450  50.940  53.200  1.00  0.00            
ATOM   3086  CD  GLN   199      38.340  52.450  52.020  1.00  0.00            
ATOM   3087  OE1 GLN   199      38.540  53.650  51.850  1.00  0.00            
ATOM   3088  NE2 GLN   199      38.490  51.620  50.980  1.00  0.00            
ATOM   3089 1HE2 GLN   199      38.090  50.700  51.090  1.00  0.00            
ATOM   3090 2HE2 GLN   199      38.620  52.030  50.060  1.00  0.00            
ATOM   3091  C   GLN   199      41.450  50.150  54.490  1.00  0.00            
ATOM   3092  O   GLN   199      42.410  50.910  54.470  1.00  0.00            
ATOM   3093  N   LEU   200      41.340  49.140  55.360  1.00  0.00            
ATOM   3094  H   LEU   200      40.540  48.530  55.280  1.00  0.00            
ATOM   3095  CA  LEU   200      42.210  48.930  56.500  1.00  0.00            
ATOM   3096  HA  LEU   200      43.170  49.430  56.430  1.00  0.00            
ATOM   3097  CB  LEU   200      41.470  49.510  57.710  1.00  0.00            
ATOM   3098  HB1 LEU   200      40.600  48.860  57.840  1.00  0.00            
ATOM   3099  HB2 LEU   200      41.090  50.490  57.450  1.00  0.00            
ATOM   3100  CG  LEU   200      42.140  49.630  59.080  1.00  0.00            
ATOM   3101  HG  LEU   200      42.620  48.670  59.210  1.00  0.00            
ATOM   3102  CD1 LEU   200      43.170  50.760  59.060  1.00  0.00            
ATOM   3103 1HD1 LEU   200      43.640  50.850  60.030  1.00  0.00            
ATOM   3104 2HD1 LEU   200      43.990  50.440  58.420  1.00  0.00            
ATOM   3105 3HD1 LEU   200      42.770  51.690  58.650  1.00  0.00            
ATOM   3106  CD2 LEU   200      41.190  49.930  60.240  1.00  0.00            
ATOM   3107 1HD2 LEU   200      41.620  49.470  61.140  1.00  0.00            
ATOM   3108 2HD2 LEU   200      40.820  50.940  60.360  1.00  0.00            
ATOM   3109 3HD2 LEU   200      40.210  49.440  60.210  1.00  0.00            
ATOM   3110  C   LEU   200      42.450  47.440  56.600  1.00  0.00            
ATOM   3111  O   LEU   200      41.530  46.660  56.310  1.00  0.00            
ATOM   3112  N   PHE   201      43.640  46.960  56.940  1.00  0.00            
ATOM   3113  H   PHE   201      44.410  47.600  57.130  1.00  0.00            
ATOM   3114  CA  PHE   201      43.970  45.600  57.330  1.00  0.00            
ATOM   3115  HA  PHE   201      42.970  45.150  57.320  1.00  0.00            
ATOM   3116  CB  PHE   201      44.840  44.990  56.240  1.00  0.00            
ATOM   3117  HB1 PHE   201      45.190  44.050  56.670  1.00  0.00            
ATOM   3118  HB2 PHE   201      45.740  45.610  56.140  1.00  0.00            
ATOM   3119  CG  PHE   201      44.220  44.710  54.890  1.00  0.00            
ATOM   3120  CD1 PHE   201      43.910  45.750  54.030  1.00  0.00            
ATOM   3121  HD1 PHE   201      44.080  46.770  54.360  1.00  0.00            
ATOM   3122  CE1 PHE   201      43.430  45.570  52.730  1.00  0.00            
ATOM   3123  HE1 PHE   201      43.230  46.380  52.030  1.00  0.00            
ATOM   3124  CZ  PHE   201      43.290  44.230  52.320  1.00  0.00            
ATOM   3125  HZ  PHE   201      42.930  43.970  51.330  1.00  0.00            
ATOM   3126  CE2 PHE   201      43.510  43.170  53.190  1.00  0.00            
ATOM   3127  HE2 PHE   201      43.340  42.150  52.890  1.00  0.00            
ATOM   3128  CD2 PHE   201      44.090  43.390  54.450  1.00  0.00            
ATOM   3129  HD2 PHE   201      44.370  42.600  55.140  1.00  0.00            
ATOM   3130  C   PHE   201      44.670  45.640  58.680  1.00  0.00            
ATOM   3131  O   PHE   201      45.170  46.680  59.090  1.00  0.00            
ATOM   3132  N   VAL   202      44.540  44.500  59.360  1.00  0.00            
ATOM   3133  H   VAL   202      43.900  43.770  59.120  1.00  0.00            
ATOM   3134  CA  VAL   202      45.000  44.330  60.730  1.00  0.00            
ATOM   3135  HA  VAL   202      45.740  45.080  61.000  1.00  0.00            
ATOM   3136  CB  VAL   202      43.870  44.380  61.750  1.00  0.00            
ATOM   3137  HB  VAL   202      43.370  43.410  61.670  1.00  0.00            
ATOM   3138  CG1 VAL   202      44.370  44.420  63.200  1.00  0.00            
ATOM   3139 1HG1 VAL   202      45.020  43.550  63.300  1.00  0.00            
ATOM   3140 2HG1 VAL   202      44.930  45.330  63.450  1.00  0.00            
ATOM   3141 3HG1 VAL   202      43.550  44.370  63.910  1.00  0.00            
ATOM   3142  CG2 VAL   202      42.900  45.540  61.620  1.00  0.00            
ATOM   3143 1HG2 VAL   202      42.320  45.690  62.540  1.00  0.00            
ATOM   3144 2HG2 VAL   202      43.470  46.470  61.560  1.00  0.00            
ATOM   3145 3HG2 VAL   202      42.280  45.480  60.730  1.00  0.00            
ATOM   3146  C   VAL   202      45.670  42.950  60.750  1.00  0.00            
ATOM   3147  O   VAL   202      45.160  41.990  60.180  1.00  0.00            
ATOM   3148  N   ILE   203      46.780  42.800  61.470  1.00  0.00            
ATOM   3149  H   ILE   203      47.060  43.630  61.990  1.00  0.00            
ATOM   3150  CA  ILE   203      47.350  41.500  61.750  1.00  0.00            
ATOM   3151  HA  ILE   203      46.720  40.750  61.270  1.00  0.00            
ATOM   3152  CB  ILE   203      48.700  41.390  61.040  1.00  0.00            
ATOM   3153  HB  ILE   203      48.580  41.810  60.040  1.00  0.00            
ATOM   3154  CG2 ILE   203      49.850  42.220  61.590  1.00  0.00            
ATOM   3155 1HG2 ILE   203      50.160  41.850  62.560  1.00  0.00            
ATOM   3156 2HG2 ILE   203      50.670  42.200  60.890  1.00  0.00            
ATOM   3157 3HG2 ILE   203      49.660  43.290  61.730  1.00  0.00            
ATOM   3158  CG1 ILE   203      49.320  39.990  60.950  1.00  0.00            
ATOM   3159 1HG1 ILE   203      49.430  39.680  61.990  1.00  0.00            
ATOM   3160 2HG1 ILE   203      50.280  40.080  60.450  1.00  0.00            
ATOM   3161  CD  ILE   203      48.510  39.040  60.070  1.00  0.00            
ATOM   3162  HD1 ILE   203      49.140  38.280  59.610  1.00  0.00            
ATOM   3163  HD2 ILE   203      47.840  38.450  60.700  1.00  0.00            
ATOM   3164  HD3 ILE   203      47.890  39.590  59.370  1.00  0.00            
ATOM   3165  C   ILE   203      47.310  41.240  63.240  1.00  0.00            
ATOM   3166  O   ILE   203      47.530  42.180  64.000  1.00  0.00            
ATOM   3167  N   SER   204      46.980  40.050  63.740  1.00  0.00            
ATOM   3168  H   SER   204      46.670  39.260  63.180  1.00  0.00            
ATOM   3169  CA  SER   204      47.010  39.790  65.160  1.00  0.00            
ATOM   3170  HA  SER   204      47.630  40.550  65.660  1.00  0.00            
ATOM   3171  CB  SER   204      45.600  40.110  65.660  1.00  0.00            
ATOM   3172  HB1 SER   204      44.820  39.560  65.130  1.00  0.00            
ATOM   3173  HB2 SER   204      45.440  41.190  65.620  1.00  0.00            
ATOM   3174  OG  SER   204      45.430  39.820  67.030  1.00  0.00            
ATOM   3175  HG  SER   204      45.400  40.610  67.560  1.00  0.00            
ATOM   3176  C   SER   204      47.370  38.350  65.480  1.00  0.00            
ATOM   3177  O   SER   204      47.230  37.460  64.630  1.00  0.00            
ATOM   3178  N   ASN   205      47.800  38.070  66.710  1.00  0.00            
ATOM   3179  H   ASN   205      47.980  38.840  67.330  1.00  0.00            
ATOM   3180  CA  ASN   205      48.160  36.780  67.280  1.00  0.00            
ATOM   3181  HA  ASN   205      47.840  36.040  66.540  1.00  0.00            
ATOM   3182  CB  ASN   205      49.670  36.690  67.430  1.00  0.00            
ATOM   3183  HB1 ASN   205      50.150  37.040  66.520  1.00  0.00            
ATOM   3184  HB2 ASN   205      49.820  35.640  67.690  1.00  0.00            
ATOM   3185  CG  ASN   205      50.280  37.580  68.500  1.00  0.00            
ATOM   3186  OD1 ASN   205      49.590  38.170  69.330  1.00  0.00            
ATOM   3187  ND2 ASN   205      51.590  37.750  68.590  1.00  0.00            
ATOM   3188 1HD2 ASN   205      52.190  37.190  68.010  1.00  0.00            
ATOM   3189 2HD2 ASN   205      51.930  38.550  69.110  1.00  0.00            
ATOM   3190  C   ASN   205      47.370  36.530  68.550  1.00  0.00            
ATOM   3191  O   ASN   205      47.700  35.650  69.340  1.00  0.00            
ATOM   3192  N   GLY   206      46.270  37.270  68.790  1.00  0.00            
ATOM   3193  H   GLY   206      46.090  37.920  68.040  1.00  0.00            
ATOM   3194  CA  GLY   206      45.450  37.310  69.980  1.00  0.00            
ATOM   3195  HA1 GLY   206      45.330  36.270  70.290  1.00  0.00            
ATOM   3196  HA2 GLY   206      44.450  37.630  69.720  1.00  0.00            
ATOM   3197  C   GLY   206      45.950  38.110  71.170  1.00  0.00            
ATOM   3198  O   GLY   206      45.130  38.790  71.760  1.00  0.00            
ATOM   3199  N   THR   207      47.270  38.220  71.360  1.00  0.00            
ATOM   3200  H   THR   207      47.890  37.810  70.660  1.00  0.00            
ATOM   3201  CA  THR   207      47.800  39.000  72.450  1.00  0.00            
ATOM   3202  HA  THR   207      46.960  39.260  73.090  1.00  0.00            
ATOM   3203  CB  THR   207      48.770  38.130  73.240  1.00  0.00            
ATOM   3204  HB  THR   207      49.080  38.720  74.100  1.00  0.00            
ATOM   3205  CG2 THR   207      49.930  37.520  72.450  1.00  0.00            
ATOM   3206 1HG2 THR   207      49.460  36.760  71.820  1.00  0.00            
ATOM   3207 2HG2 THR   207      50.490  38.150  71.750  1.00  0.00            
ATOM   3208 3HG2 THR   207      50.560  36.900  73.070  1.00  0.00            
ATOM   3209  OG1 THR   207      48.030  37.040  73.750  1.00  0.00            
ATOM   3210  HG1 THR   207      47.340  37.380  74.330  1.00  0.00            
ATOM   3211  C   THR   207      48.380  40.340  72.000  1.00  0.00            
ATOM   3212  O   THR   207      48.460  41.250  72.830  1.00  0.00            
ATOM   3213  N   ASP   208      48.830  40.470  70.760  1.00  0.00            
ATOM   3214  H   ASP   208      48.760  39.680  70.130  1.00  0.00            
ATOM   3215  CA  ASP   208      49.140  41.680  70.020  1.00  0.00            
ATOM   3216  HA  ASP   208      48.780  42.510  70.630  1.00  0.00            
ATOM   3217  CB  ASP   208      50.670  41.770  69.950  1.00  0.00            
ATOM   3218  HB1 ASP   208      51.000  41.050  69.210  1.00  0.00            
ATOM   3219  HB2 ASP   208      51.080  41.470  70.910  1.00  0.00            
ATOM   3220  CG  ASP   208      51.150  43.190  69.640  1.00  0.00            
ATOM   3221  OD1 ASP   208      52.360  43.280  69.400  1.00  0.00            
ATOM   3222  OD2 ASP   208      50.420  44.190  69.710  1.00  0.00            
ATOM   3223  C   ASP   208      48.460  41.710  68.660  1.00  0.00            
ATOM   3224  O   ASP   208      48.310  40.740  67.920  1.00  0.00            
ATOM   3225  N   THR   209      48.060  42.930  68.290  1.00  0.00            
ATOM   3226  H   THR   209      48.200  43.600  69.040  1.00  0.00            
ATOM   3227  CA  THR   209      47.070  43.270  67.290  1.00  0.00            
ATOM   3228  HA  THR   209      47.160  42.580  66.450  1.00  0.00            
ATOM   3229  CB  THR   209      45.660  43.250  67.870  1.00  0.00            
ATOM   3230  HB  THR   209      45.650  44.110  68.530  1.00  0.00            
ATOM   3231  CG2 THR   209      44.510  43.520  66.900  1.00  0.00            
ATOM   3232 1HG2 THR   209      44.460  44.590  66.790  1.00  0.00            
ATOM   3233 2HG2 THR   209      44.680  42.940  65.980  1.00  0.00            
ATOM   3234 3HG2 THR   209      43.590  43.330  67.440  1.00  0.00            
ATOM   3235  OG1 THR   209      45.310  42.060  68.550  1.00  0.00            
ATOM   3236  HG1 THR   209      45.430  42.190  69.490  1.00  0.00            
ATOM   3237  C   THR   209      47.460  44.660  66.810  1.00  0.00            
ATOM   3238  O   THR   209      47.310  45.650  67.530  1.00  0.00            
ATOM   3239  N   ARG   210      47.900  44.660  65.550  1.00  0.00            
ATOM   3240  H   ARG   210      47.920  43.850  64.940  1.00  0.00            
ATOM   3241  CA  ARG   210      48.360  45.900  64.940  1.00  0.00            
ATOM   3242  HA  ARG   210      47.980  46.750  65.500  1.00  0.00            
ATOM   3243  CB  ARG   210      49.880  45.910  64.860  1.00  0.00            
ATOM   3244  HB1 ARG   210      50.240  46.810  64.350  1.00  0.00            
ATOM   3245  HB2 ARG   210      50.220  45.050  64.290  1.00  0.00            
ATOM   3246  CG  ARG   210      50.580  45.800  66.210  1.00  0.00            
ATOM   3247  HG1 ARG   210      50.260  44.890  66.730  1.00  0.00            
ATOM   3248  HG2 ARG   210      50.510  46.740  66.750  1.00  0.00            
ATOM   3249  CD  ARG   210      52.070  45.560  65.990  1.00  0.00            
ATOM   3250  HD1 ARG   210      52.520  46.500  65.700  1.00  0.00            
ATOM   3251  HD2 ARG   210      52.190  44.730  65.280  1.00  0.00            
ATOM   3252  NE  ARG   210      52.730  45.230  67.250  1.00  0.00            
ATOM   3253  HE  ARG   210      52.460  44.400  67.760  1.00  0.00            
ATOM   3254  CZ  ARG   210      53.630  45.950  67.920  1.00  0.00            
ATOM   3255  NH1 ARG   210      53.950  47.240  67.710  1.00  0.00            
ATOM   3256 1HH1 ARG   210      53.720  47.730  66.850  1.00  0.00            
ATOM   3257 2HH1 ARG   210      54.600  47.620  68.380  1.00  0.00            
ATOM   3258  NH2 ARG   210      54.140  45.340  68.990  1.00  0.00            
ATOM   3259 1HH2 ARG   210      53.870  44.370  69.150  1.00  0.00            
ATOM   3260 2HH2 ARG   210      54.720  45.830  69.660  1.00  0.00            
ATOM   3261  C   ARG   210      47.770  46.130  63.560  1.00  0.00            
ATOM   3262  O   ARG   210      47.760  45.330  62.630  1.00  0.00            
ATOM   3263  N   TYR   211      47.150  47.310  63.410  1.00  0.00            
ATOM   3264  H   TYR   211      47.070  47.970  64.160  1.00  0.00            
ATOM   3265  CA  TYR   211      46.540  47.790  62.180  1.00  0.00            
ATOM   3266  HA  TYR   211      46.270  46.960  61.540  1.00  0.00            
ATOM   3267  CB  TYR   211      45.200  48.450  62.480  1.00  0.00            
ATOM   3268  HB1 TYR   211      44.550  47.740  62.990  1.00  0.00            
ATOM   3269  HB2 TYR   211      44.720  48.600  61.510  1.00  0.00            
ATOM   3270  CG  TYR   211      45.200  49.780  63.190  1.00  0.00            
ATOM   3271  CD1 TYR   211      44.900  49.750  64.550  1.00  0.00            
ATOM   3272  HD1 TYR   211      44.630  48.840  65.090  1.00  0.00            
ATOM   3273  CE1 TYR   211      44.760  50.960  65.260  1.00  0.00            
ATOM   3274  HE1 TYR   211      44.440  50.940  66.290  1.00  0.00            
ATOM   3275  CZ  TYR   211      44.960  52.170  64.580  1.00  0.00            
ATOM   3276  OH  TYR   211      44.800  53.320  65.300  1.00  0.00            
ATOM   3277  HH  TYR   211      45.070  54.080  64.780  1.00  0.00            
ATOM   3278  CE2 TYR   211      45.310  52.210  63.220  1.00  0.00            
ATOM   3279  HE2 TYR   211      45.420  53.160  62.720  1.00  0.00            
ATOM   3280  CD2 TYR   211      45.450  50.990  62.530  1.00  0.00            
ATOM   3281  HD2 TYR   211      45.680  50.990  61.480  1.00  0.00            
ATOM   3282  C   TYR   211      47.360  48.740  61.310  1.00  0.00            
ATOM   3283  O   TYR   211      48.280  49.420  61.760  1.00  0.00            
ATOM   3284  N   PHE   212      46.990  48.730  60.020  1.00  0.00            
ATOM   3285  H   PHE   212      46.400  47.980  59.670  1.00  0.00            
ATOM   3286  CA  PHE   212      47.640  49.490  58.970  1.00  0.00            
ATOM   3287  HA  PHE   212      48.110  50.390  59.370  1.00  0.00            
ATOM   3288  CB  PHE   212      48.830  48.750  58.380  1.00  0.00            
ATOM   3289  HB1 PHE   212      49.620  48.960  59.110  1.00  0.00            
ATOM   3290  HB2 PHE   212      49.010  49.290  57.460  1.00  0.00            
ATOM   3291  CG  PHE   212      48.720  47.270  58.120  1.00  0.00            
ATOM   3292  CD1 PHE   212      48.460  46.750  56.840  1.00  0.00            
ATOM   3293  HD1 PHE   212      48.450  47.360  55.950  1.00  0.00            
ATOM   3294  CE1 PHE   212      48.530  45.380  56.630  1.00  0.00            
ATOM   3295  HE1 PHE   212      48.380  45.070  55.610  1.00  0.00            
ATOM   3296  CZ  PHE   212      48.500  44.480  57.710  1.00  0.00            
ATOM   3297  HZ  PHE   212      48.390  43.430  57.540  1.00  0.00            
ATOM   3298  CE2 PHE   212      48.780  44.990  58.980  1.00  0.00            
ATOM   3299  HE2 PHE   212      48.910  44.320  59.830  1.00  0.00            
ATOM   3300  CD2 PHE   212      48.880  46.370  59.180  1.00  0.00            
ATOM   3301  HD2 PHE   212      49.010  46.840  60.150  1.00  0.00            
ATOM   3302  C   PHE   212      46.630  49.850  57.880  1.00  0.00            
ATOM   3303  O   PHE   212      45.670  49.130  57.590  1.00  0.00            
ATOM   3304  N   ALA   213      46.780  51.040  57.300  1.00  0.00            
ATOM   3305  H   ALA   213      47.570  51.570  57.640  1.00  0.00            
ATOM   3306  CA  ALA   213      45.870  51.620  56.330  1.00  0.00            
ATOM   3307  HA  ALA   213      44.940  51.100  56.520  1.00  0.00            
ATOM   3308  CB  ALA   213      45.700  53.110  56.590  1.00  0.00            
ATOM   3309  HB1 ALA   213      45.070  53.270  57.460  1.00  0.00            
ATOM   3310  HB2 ALA   213      46.650  53.570  56.860  1.00  0.00            
ATOM   3311  HB3 ALA   213      45.120  53.650  55.830  1.00  0.00            
ATOM   3312  C   ALA   213      46.260  51.220  54.910  1.00  0.00            
ATOM   3313  O   ALA   213      47.420  51.280  54.520  1.00  0.00            
ATOM   3314  N   ASN   214      45.310  50.920  54.010  1.00  0.00            
ATOM   3315  H   ASN   214      44.340  51.090  54.220  1.00  0.00            
ATOM   3316  CA  ASN   214      45.650  50.400  52.710  1.00  0.00            
ATOM   3317  HA  ASN   214      46.360  49.580  52.800  1.00  0.00            
ATOM   3318  CB  ASN   214      44.350  49.730  52.260  1.00  0.00            
ATOM   3319  HB1 ASN   214      43.590  50.500  52.150  1.00  0.00            
ATOM   3320  HB2 ASN   214      44.020  49.030  53.030  1.00  0.00            
ATOM   3321  CG  ASN   214      44.550  48.970  50.960  1.00  0.00            
ATOM   3322  OD1 ASN   214      45.570  48.970  50.270  1.00  0.00            
ATOM   3323  ND2 ASN   214      43.490  48.270  50.540  1.00  0.00            
ATOM   3324 1HD2 ASN   214      42.550  48.410  50.890  1.00  0.00            
ATOM   3325 2HD2 ASN   214      43.660  47.690  49.740  1.00  0.00            
ATOM   3326  C   ASN   214      46.370  51.400  51.810  1.00  0.00            
ATOM   3327  O   ASN   214      45.910  52.530  51.740  1.00  0.00            
ATOM   3328  N   THR   215      47.460  51.030  51.140  1.00  0.00            
ATOM   3329  H   THR   215      47.740  50.060  51.110  1.00  0.00            
ATOM   3330  CA  THR   215      48.270  51.910  50.320  1.00  0.00            
ATOM   3331  HA  THR   215      47.590  52.720  50.100  1.00  0.00            
ATOM   3332  CB  THR   215      49.410  52.470  51.160  1.00  0.00            
ATOM   3333  HB  THR   215      49.030  53.020  52.020  1.00  0.00            
ATOM   3334  CG2 THR   215      50.450  51.430  51.570  1.00  0.00            
ATOM   3335 1HG2 THR   215      51.160  51.980  52.190  1.00  0.00            
ATOM   3336 2HG2 THR   215      49.900  50.650  52.100  1.00  0.00            
ATOM   3337 3HG2 THR   215      50.960  50.980  50.730  1.00  0.00            
ATOM   3338  OG1 THR   215      50.170  53.420  50.430  1.00  0.00            
ATOM   3339  HG1 THR   215      50.490  54.000  51.140  1.00  0.00            
ATOM   3340  C   THR   215      48.800  51.260  49.050  1.00  0.00            
ATOM   3341  O   THR   215      49.100  50.070  49.020  1.00  0.00            
ATOM   3342  N   THR   216      48.840  51.970  47.920  1.00  0.00            
ATOM   3343  H   THR   216      48.450  52.900  47.860  1.00  0.00            
ATOM   3344  CA  THR   216      49.640  51.650  46.750  1.00  0.00            
ATOM   3345  HA  THR   216      49.730  50.580  46.580  1.00  0.00            
ATOM   3346  CB  THR   216      48.930  52.260  45.550  1.00  0.00            
ATOM   3347  HB  THR   216      49.570  52.250  44.660  1.00  0.00            
ATOM   3348  CG2 THR   216      47.630  51.520  45.270  1.00  0.00            
ATOM   3349 1HG2 THR   216      47.130  51.900  44.380  1.00  0.00            
ATOM   3350 2HG2 THR   216      47.930  50.500  45.010  1.00  0.00            
ATOM   3351 3HG2 THR   216      47.020  51.490  46.180  1.00  0.00            
ATOM   3352  OG1 THR   216      48.650  53.620  45.790  1.00  0.00            
ATOM   3353  HG1 THR   216      48.200  53.830  44.970  1.00  0.00            
ATOM   3354  C   THR   216      51.080  52.140  46.790  1.00  0.00            
ATOM   3355  O   THR   216      51.790  52.010  45.810  1.00  0.00            
ATOM   3356  N   LYS   217      51.600  52.770  47.850  1.00  0.00            
ATOM   3357  H   LYS   217      50.950  52.860  48.620  1.00  0.00            
ATOM   3358  CA  LYS   217      52.840  53.510  47.950  1.00  0.00            
ATOM   3359  HA  LYS   217      53.340  53.480  46.970  1.00  0.00            
ATOM   3360  CB  LYS   217      52.560  55.000  48.110  1.00  0.00            
ATOM   3361  HB1 LYS   217      53.540  55.430  48.260  1.00  0.00            
ATOM   3362  HB2 LYS   217      52.000  55.140  49.040  1.00  0.00            
ATOM   3363  CG  LYS   217      51.800  55.620  46.940  1.00  0.00            
ATOM   3364  HG1 LYS   217      51.710  56.690  47.130  1.00  0.00            
ATOM   3365  HG2 LYS   217      50.800  55.220  46.770  1.00  0.00            
ATOM   3366  CD  LYS   217      52.410  55.500  45.540  1.00  0.00            
ATOM   3367  HD1 LYS   217      52.490  54.430  45.380  1.00  0.00            
ATOM   3368  HD2 LYS   217      53.340  56.060  45.480  1.00  0.00            
ATOM   3369  CE  LYS   217      51.470  56.070  44.480  1.00  0.00            
ATOM   3370  HE1 LYS   217      50.760  55.280  44.240  1.00  0.00            
ATOM   3371  HE2 LYS   217      52.040  56.210  43.570  1.00  0.00            
ATOM   3372  NZ  LYS   217      50.900  57.410  44.730  1.00  0.00            
ATOM   3373  HZ1 LYS   217      51.640  58.080  44.870  1.00  0.00            
ATOM   3374  HZ2 LYS   217      50.270  57.670  43.990  1.00  0.00            
ATOM   3375  HZ3 LYS   217      50.290  57.320  45.530  1.00  0.00            
ATOM   3376  C   LYS   217      53.710  52.870  49.030  1.00  0.00            
ATOM   3377  O   LYS   217      53.310  52.180  49.960  1.00  0.00            
ATOM   3378  N   ARG   218      55.000  53.180  48.920  1.00  0.00            
ATOM   3379  H   ARG   218      55.270  53.690  48.090  1.00  0.00            
ATOM   3380  CA  ARG   218      56.060  52.870  49.870  1.00  0.00            
ATOM   3381  HA  ARG   218      55.710  52.100  50.560  1.00  0.00            
ATOM   3382  CB  ARG   218      57.210  52.140  49.180  1.00  0.00            
ATOM   3383  HB1 ARG   218      57.830  51.770  50.000  1.00  0.00            
ATOM   3384  HB2 ARG   218      57.750  52.880  48.590  1.00  0.00            
ATOM   3385  CG  ARG   218      56.730  51.000  48.280  1.00  0.00            
ATOM   3386  HG1 ARG   218      56.090  51.340  47.460  1.00  0.00            
ATOM   3387  HG2 ARG   218      56.090  50.310  48.820  1.00  0.00            
ATOM   3388  CD  ARG   218      58.010  50.340  47.750  1.00  0.00            
ATOM   3389  HD1 ARG   218      58.500  49.670  48.450  1.00  0.00            
ATOM   3390  HD2 ARG   218      58.730  51.120  47.570  1.00  0.00            
ATOM   3391  NE  ARG   218      57.850  49.660  46.460  1.00  0.00            
ATOM   3392  HE  ARG   218      57.390  50.340  45.870  1.00  0.00            
ATOM   3393  CZ  ARG   218      58.120  48.420  46.040  1.00  0.00            
ATOM   3394  NH1 ARG   218      58.960  47.610  46.680  1.00  0.00            
ATOM   3395 1HH1 ARG   218      59.320  47.920  47.570  1.00  0.00            
ATOM   3396 2HH1 ARG   218      58.940  46.610  46.530  1.00  0.00            
ATOM   3397  NH2 ARG   218      57.740  48.080  44.790  1.00  0.00            
ATOM   3398 1HH2 ARG   218      57.130  48.700  44.290  1.00  0.00            
ATOM   3399 2HH2 ARG   218      58.200  47.390  44.220  1.00  0.00            
ATOM   3400  C   ARG   218      56.680  54.060  50.570  1.00  0.00            
ATOM   3401  O   ARG   218      57.880  54.200  50.820  1.00  0.00            
ATOM   3402  N   ASP   219      55.830  54.910  51.160  1.00  0.00            
ATOM   3403  H   ASP   219      54.860  54.610  51.140  1.00  0.00            
ATOM   3404  CA  ASP   219      56.170  56.030  52.000  1.00  0.00            
ATOM   3405  HA  ASP   219      57.230  56.300  51.990  1.00  0.00            
ATOM   3406  CB  ASP   219      55.320  57.170  51.450  1.00  0.00            
ATOM   3407  HB1 ASP   219      54.290  56.990  51.710  1.00  0.00            
ATOM   3408  HB2 ASP   219      55.480  57.230  50.380  1.00  0.00            
ATOM   3409  CG  ASP   219      55.720  58.510  52.030  1.00  0.00            
ATOM   3410  OD1 ASP   219      54.950  59.210  52.730  1.00  0.00            
ATOM   3411  OD2 ASP   219      56.890  58.870  51.730  1.00  0.00            
ATOM   3412  C   ASP   219      55.800  55.770  53.460  1.00  0.00            
ATOM   3413  O   ASP   219      56.660  56.050  54.280  1.00  0.00            
ATOM   3414  N   LYS   220      54.640  55.180  53.760  1.00  0.00            
ATOM   3415  H   LYS   220      54.110  55.110  52.910  1.00  0.00            
ATOM   3416  CA  LYS   220      54.140  54.910  55.090  1.00  0.00            
ATOM   3417  HA  LYS   220      54.940  54.960  55.830  1.00  0.00            
ATOM   3418  CB  LYS   220      53.050  55.910  55.490  1.00  0.00            
ATOM   3419  HB1 LYS   220      52.640  55.590  56.440  1.00  0.00            
ATOM   3420  HB2 LYS   220      52.210  55.870  54.770  1.00  0.00            
ATOM   3421  CG  LYS   220      53.510  57.360  55.470  1.00  0.00            
ATOM   3422  HG1 LYS   220      53.820  57.660  54.460  1.00  0.00            
ATOM   3423  HG2 LYS   220      54.340  57.410  56.180  1.00  0.00            
ATOM   3424  CD  LYS   220      52.420  58.350  55.870  1.00  0.00            
ATOM   3425  HD1 LYS   220      52.060  58.000  56.830  1.00  0.00            
ATOM   3426  HD2 LYS   220      51.600  58.310  55.140  1.00  0.00            
ATOM   3427  CE  LYS   220      52.970  59.760  56.020  1.00  0.00            
ATOM   3428  HE1 LYS   220      53.940  59.680  56.520  1.00  0.00            
ATOM   3429  HE2 LYS   220      52.250  60.370  56.560  1.00  0.00            
ATOM   3430  NZ  LYS   220      53.400  60.400  54.770  1.00  0.00            
ATOM   3431  HZ1 LYS   220      53.940  59.800  54.160  1.00  0.00            
ATOM   3432  HZ2 LYS   220      52.680  60.810  54.170  1.00  0.00            
ATOM   3433  HZ3 LYS   220      53.920  61.210  55.050  1.00  0.00            
ATOM   3434  C   LYS   220      53.680  53.470  55.130  1.00  0.00            
ATOM   3435  O   LYS   220      52.570  53.150  55.540  1.00  0.00            
ATOM   3436  N   ASN   221      54.610  52.540  54.820  1.00  0.00            
ATOM   3437  H   ASN   221      55.550  52.890  54.670  1.00  0.00            
ATOM   3438  CA  ASN   221      54.390  51.130  54.590  1.00  0.00            
ATOM   3439  HA  ASN   221      53.580  50.740  55.220  1.00  0.00            
ATOM   3440  CB  ASN   221      53.990  50.930  53.130  1.00  0.00            
ATOM   3441  HB1 ASN   221      54.910  50.980  52.550  1.00  0.00            
ATOM   3442  HB2 ASN   221      53.300  51.710  52.830  1.00  0.00            
ATOM   3443  CG  ASN   221      53.330  49.590  52.830  1.00  0.00            
ATOM   3444  OD1 ASN   221      53.190  48.760  53.730  1.00  0.00            
ATOM   3445  ND2 ASN   221      52.910  49.390  51.580  1.00  0.00            
ATOM   3446 1HD2 ASN   221      53.140  50.040  50.850  1.00  0.00            
ATOM   3447 2HD2 ASN   221      52.400  48.550  51.390  1.00  0.00            
ATOM   3448  C   ASN   221      55.590  50.300  55.000  1.00  0.00            
ATOM   3449  O   ASN   221      55.860  49.200  54.510  1.00  0.00            
ATOM   3450  N   SER   222      56.450  50.740  55.920  1.00  0.00            
ATOM   3451  H   SER   222      56.640  51.730  55.850  1.00  0.00            
ATOM   3452  CA  SER   222      57.160  49.850  56.820  1.00  0.00            
ATOM   3453  HA  SER   222      57.390  48.970  56.220  1.00  0.00            
ATOM   3454  CB  SER   222      58.490  50.480  57.230  1.00  0.00            
ATOM   3455  HB1 SER   222      58.980  50.850  56.320  1.00  0.00            
ATOM   3456  HB2 SER   222      59.080  49.710  57.720  1.00  0.00            
ATOM   3457  OG  SER   222      58.320  51.630  58.040  1.00  0.00            
ATOM   3458  HG  SER   222      59.160  51.860  58.450  1.00  0.00            
ATOM   3459  C   SER   222      56.380  49.350  58.040  1.00  0.00            
ATOM   3460  O   SER   222      55.400  49.990  58.390  1.00  0.00            
ATOM   3461  N   PHE   223      56.810  48.230  58.620  1.00  0.00            
ATOM   3462  H   PHE   223      57.680  47.860  58.290  1.00  0.00            
ATOM   3463  CA  PHE   223      56.100  47.790  59.820  1.00  0.00            
ATOM   3464  HA  PHE   223      55.090  47.620  59.450  1.00  0.00            
ATOM   3465  CB  PHE   223      56.760  46.490  60.240  1.00  0.00            
ATOM   3466  HB1 PHE   223      57.830  46.710  60.330  1.00  0.00            
ATOM   3467  HB2 PHE   223      56.690  45.730  59.470  1.00  0.00            
ATOM   3468  CG  PHE   223      56.320  45.850  61.540  1.00  0.00            
ATOM   3469  CD1 PHE   223      55.050  45.310  61.670  1.00  0.00            
ATOM   3470  HD1 PHE   223      54.360  45.390  60.830  1.00  0.00            
ATOM   3471  CE1 PHE   223      54.620  44.870  62.930  1.00  0.00            
ATOM   3472  HE1 PHE   223      53.610  44.460  63.010  1.00  0.00            
ATOM   3473  CZ  PHE   223      55.480  44.800  64.030  1.00  0.00            
ATOM   3474  HZ  PHE   223      55.200  44.420  64.990  1.00  0.00            
ATOM   3475  CE2 PHE   223      56.750  45.370  63.890  1.00  0.00            
ATOM   3476  HE2 PHE   223      57.400  45.440  64.750  1.00  0.00            
ATOM   3477  CD2 PHE   223      57.150  45.930  62.670  1.00  0.00            
ATOM   3478  HD2 PHE   223      58.100  46.450  62.630  1.00  0.00            
ATOM   3479  C   PHE   223      56.060  48.800  60.950  1.00  0.00            
ATOM   3480  O   PHE   223      55.130  48.690  61.740  1.00  0.00            
ATOM   3481  N   ASP   224      56.880  49.850  61.070  1.00  0.00            
ATOM   3482  H   ASP   224      57.620  49.910  60.380  1.00  0.00            
ATOM   3483  CA  ASP   224      56.880  51.020  61.910  1.00  0.00            
ATOM   3484  HA  ASP   224      56.820  50.590  62.910  1.00  0.00            
ATOM   3485  CB  ASP   224      58.210  51.760  61.790  1.00  0.00            
ATOM   3486  HB1 ASP   224      58.190  52.610  62.480  1.00  0.00            
ATOM   3487  HB2 ASP   224      58.350  52.130  60.780  1.00  0.00            
ATOM   3488  CG  ASP   224      59.340  50.780  62.070  1.00  0.00            
ATOM   3489  OD1 ASP   224      59.610  49.900  61.230  1.00  0.00            
ATOM   3490  OD2 ASP   224      59.900  50.770  63.180  1.00  0.00            
ATOM   3491  C   ASP   224      55.660  51.910  61.750  1.00  0.00            
ATOM   3492  O   ASP   224      55.360  52.590  62.740  1.00  0.00            
ATOM   3493  N   PHE   225      55.000  51.850  60.590  1.00  0.00            
ATOM   3494  H   PHE   225      55.280  51.220  59.850  1.00  0.00            
ATOM   3495  CA  PHE   225      53.740  52.550  60.410  1.00  0.00            
ATOM   3496  HA  PHE   225      53.790  53.460  61.010  1.00  0.00            
ATOM   3497  CB  PHE   225      53.600  52.960  58.950  1.00  0.00            
ATOM   3498  HB1 PHE   225      52.670  53.470  58.710  1.00  0.00            
ATOM   3499  HB2 PHE   225      53.710  52.070  58.320  1.00  0.00            
ATOM   3500  CG  PHE   225      54.670  53.980  58.660  1.00  0.00            
ATOM   3501  CD1 PHE   225      55.920  53.630  58.110  1.00  0.00            
ATOM   3502  HD1 PHE   225      56.140  52.590  57.890  1.00  0.00            
ATOM   3503  CE1 PHE   225      56.910  54.580  57.850  1.00  0.00            
ATOM   3504  HE1 PHE   225      57.910  54.340  57.550  1.00  0.00            
ATOM   3505  CZ  PHE   225      56.730  55.920  58.230  1.00  0.00            
ATOM   3506  HZ  PHE   225      57.450  56.690  58.020  1.00  0.00            
ATOM   3507  CE2 PHE   225      55.600  56.190  59.000  1.00  0.00            
ATOM   3508  HE2 PHE   225      55.550  57.160  59.480  1.00  0.00            
ATOM   3509  CD2 PHE   225      54.540  55.280  59.150  1.00  0.00            
ATOM   3510  HD2 PHE   225      53.600  55.580  59.600  1.00  0.00            
ATOM   3511  C   PHE   225      52.460  51.850  60.860  1.00  0.00            
ATOM   3512  O   PHE   225      51.360  52.300  60.570  1.00  0.00            
ATOM   3513  N   THR   226      52.590  50.710  61.550  1.00  0.00            
ATOM   3514  H   THR   226      53.500  50.500  61.900  1.00  0.00            
ATOM   3515  CA  THR   226      51.480  50.020  62.170  1.00  0.00            
ATOM   3516  HA  THR   226      50.650  50.180  61.470  1.00  0.00            
ATOM   3517  CB  THR   226      51.780  48.550  62.370  1.00  0.00            
ATOM   3518  HB  THR   226      50.890  48.160  62.870  1.00  0.00            
ATOM   3519  CG2 THR   226      52.020  47.730  61.110  1.00  0.00            
ATOM   3520 1HG2 THR   226      52.850  48.060  60.470  1.00  0.00            
ATOM   3521 2HG2 THR   226      52.290  46.730  61.410  1.00  0.00            
ATOM   3522 3HG2 THR   226      51.150  47.720  60.450  1.00  0.00            
ATOM   3523  OG1 THR   226      52.790  48.240  63.310  1.00  0.00            
ATOM   3524  HG1 THR   226      53.560  48.100  62.750  1.00  0.00            
ATOM   3525  C   THR   226      51.130  50.630  63.520  1.00  0.00            
ATOM   3526  O   THR   226      51.970  51.260  64.160  1.00  0.00            
ATOM   3527  N   MET   227      49.870  50.480  63.950  1.00  0.00            
ATOM   3528  H   MET   227      49.230  49.870  63.470  1.00  0.00            
ATOM   3529  CA  MET   227      49.470  51.010  65.240  1.00  0.00            
ATOM   3530  HA  MET   227      50.310  51.320  65.870  1.00  0.00            
ATOM   3531  CB  MET   227      48.630  52.280  65.100  1.00  0.00            
ATOM   3532  HB1 MET   227      48.270  52.620  66.070  1.00  0.00            
ATOM   3533  HB2 MET   227      47.870  52.050  64.350  1.00  0.00            
ATOM   3534  CG  MET   227      49.380  53.460  64.490  1.00  0.00            
ATOM   3535  HG1 MET   227      50.190  53.060  63.910  1.00  0.00            
ATOM   3536  HG2 MET   227      49.830  54.020  65.300  1.00  0.00            
ATOM   3537  SD  MET   227      48.340  54.620  63.560  1.00  0.00            
ATOM   3538  CE  MET   227      48.280  53.540  62.100  1.00  0.00            
ATOM   3539  HE1 MET   227      47.600  52.710  62.270  1.00  0.00            
ATOM   3540  HE2 MET   227      47.800  54.090  61.290  1.00  0.00            
ATOM   3541  HE3 MET   227      49.270  53.210  61.810  1.00  0.00            
ATOM   3542  C   MET   227      48.700  49.960  66.030  1.00  0.00            
ATOM   3543  O   MET   227      47.880  49.200  65.530  1.00  0.00            
ATOM   3544  N   ASN   228      49.030  49.940  67.330  1.00  0.00            
ATOM   3545  H   ASN   228      49.870  50.430  67.630  1.00  0.00            
ATOM   3546  CA  ASN   228      48.150  49.470  68.380  1.00  0.00            
ATOM   3547  HA  ASN   228      47.680  48.560  67.990  1.00  0.00            
ATOM   3548  CB  ASN   228      48.930  49.050  69.630  1.00  0.00            
ATOM   3549  HB1 ASN   228      48.300  48.630  70.400  1.00  0.00            
ATOM   3550  HB2 ASN   228      49.460  49.960  69.950  1.00  0.00            
ATOM   3551  CG  ASN   228      49.960  47.960  69.390  1.00  0.00            
ATOM   3552  OD1 ASN   228      51.160  48.180  69.560  1.00  0.00            
ATOM   3553  ND2 ASN   228      49.480  46.740  69.110  1.00  0.00            
ATOM   3554 1HD2 ASN   228      48.500  46.570  69.000  1.00  0.00            
ATOM   3555 2HD2 ASN   228      50.080  45.950  69.290  1.00  0.00            
ATOM   3556  C   ASN   228      47.010  50.420  68.690  1.00  0.00            
ATOM   3557  O   ASN   228      47.230  51.580  68.350  1.00  0.00            
ATOM   3558  N   TRP   229      45.910  50.060  69.360  1.00  0.00            
ATOM   3559  H   TRP   229      45.880  49.150  69.790  1.00  0.00            
ATOM   3560  CA  TRP   229      44.980  51.040  69.900  1.00  0.00            
ATOM   3561  HA  TRP   229      45.030  51.980  69.340  1.00  0.00            
ATOM   3562  CB  TRP   229      43.580  50.480  69.700  1.00  0.00            
ATOM   3563  HB1 TRP   229      43.610  49.600  70.330  1.00  0.00            
ATOM   3564  HB2 TRP   229      43.480  50.160  68.660  1.00  0.00            
ATOM   3565  CG  TRP   229      42.430  51.400  69.940  1.00  0.00            
ATOM   3566  CD1 TRP   229      41.610  51.370  71.030  1.00  0.00            
ATOM   3567  HD1 TRP   229      41.680  50.680  71.850  1.00  0.00            
ATOM   3568  NE1 TRP   229      40.690  52.390  70.850  1.00  0.00            
ATOM   3569  HE1 TRP   229      39.870  52.530  71.430  1.00  0.00            
ATOM   3570  CE2 TRP   229      40.950  53.180  69.760  1.00  0.00            
ATOM   3571  CZ2 TRP   229      40.310  54.340  69.320  1.00  0.00            
ATOM   3572  HZ2 TRP   229      39.490  54.770  69.890  1.00  0.00            
ATOM   3573  CH2 TRP   229      40.800  54.970  68.170  1.00  0.00            
ATOM   3574  HH2 TRP   229      40.420  55.870  67.740  1.00  0.00            
ATOM   3575  CZ3 TRP   229      41.810  54.300  67.470  1.00  0.00            
ATOM   3576  HZ3 TRP   229      42.160  54.740  66.550  1.00  0.00            
ATOM   3577  CE3 TRP   229      42.410  53.100  67.880  1.00  0.00            
ATOM   3578  HE3 TRP   229      43.130  52.560  67.280  1.00  0.00            
ATOM   3579  CD2 TRP   229      42.000  52.500  69.080  1.00  0.00            
ATOM   3580  C   TRP   229      45.310  51.400  71.350  1.00  0.00            
ATOM   3581  O   TRP   229      46.320  50.880  71.830  1.00  0.00            
ATOM   3582  N   ALA   230      44.630  52.360  71.970  1.00  0.00            
ATOM   3583  H   ALA   230      43.740  52.620  71.580  1.00  0.00            
ATOM   3584  CA  ALA   230      45.040  52.800  73.290  1.00  0.00            
ATOM   3585  HA  ALA   230      45.600  52.030  73.830  1.00  0.00            
ATOM   3586  CB  ALA   230      45.970  53.960  72.980  1.00  0.00            
ATOM   3587  HB1 ALA   230      46.820  53.620  72.390  1.00  0.00            
ATOM   3588  HB2 ALA   230      45.390  54.760  72.520  1.00  0.00            
ATOM   3589  HB3 ALA   230      46.490  54.330  73.870  1.00  0.00            
ATOM   3590  C   ALA   230      43.900  53.310  74.130  1.00  0.00            
ATOM   3591  O   ALA   230      42.790  53.570  73.670  1.00  0.00            
ATOM   3592  N   LYS   231      44.150  53.400  75.440  1.00  0.00            
ATOM   3593  H   LYS   231      45.060  53.020  75.680  1.00  0.00            
ATOM   3594  CA  LYS   231      43.450  54.130  76.470  1.00  0.00            
ATOM   3595  HA  LYS   231      42.380  54.010  76.510  1.00  0.00            
ATOM   3596  CB  LYS   231      43.970  53.610  77.820  1.00  0.00            
ATOM   3597  HB1 LYS   231      43.410  54.120  78.590  1.00  0.00            
ATOM   3598  HB2 LYS   231      44.980  54.000  77.970  1.00  0.00            
ATOM   3599  CG  LYS   231      43.630  52.140  78.030  1.00  0.00            
ATOM   3600  HG1 LYS   231      44.110  51.560  77.250  1.00  0.00            
ATOM   3601  HG2 LYS   231      42.560  51.960  77.910  1.00  0.00            
ATOM   3602  CD  LYS   231      44.030  51.620  79.410  1.00  0.00            
ATOM   3603  HD1 LYS   231      43.520  52.200  80.190  1.00  0.00            
ATOM   3604  HD2 LYS   231      45.100  51.720  79.540  1.00  0.00            
ATOM   3605  CE  LYS   231      43.700  50.150  79.680  1.00  0.00            
ATOM   3606  HE1 LYS   231      43.960  49.490  78.850  1.00  0.00            
ATOM   3607  HE2 LYS   231      42.630  50.160  79.820  1.00  0.00            
ATOM   3608  NZ  LYS   231      44.380  49.700  80.900  1.00  0.00            
ATOM   3609  HZ1 LYS   231      44.300  50.420  81.610  1.00  0.00            
ATOM   3610  HZ2 LYS   231      43.980  48.790  81.110  1.00  0.00            
ATOM   3611  HZ3 LYS   231      45.360  49.720  80.650  1.00  0.00            
ATOM   3612  C   LYS   231      43.670  55.640  76.300  1.00  0.00            
ATOM   3613  O   LYS   231      44.660  55.980  75.660  1.00  0.00            
ATOM   3614  N   SER   232      42.890  56.530  76.910  1.00  0.00            
ATOM   3615  H   SER   232      41.980  56.160  77.170  1.00  0.00            
ATOM   3616  CA  SER   232      43.000  57.970  76.960  1.00  0.00            
ATOM   3617  HA  SER   232      43.320  58.270  75.970  1.00  0.00            
ATOM   3618  CB  SER   232      41.720  58.660  77.410  1.00  0.00            
ATOM   3619  HB1 SER   232      41.800  59.740  77.270  1.00  0.00            
ATOM   3620  HB2 SER   232      41.620  58.420  78.480  1.00  0.00            
ATOM   3621  OG  SER   232      40.610  58.090  76.750  1.00  0.00            
ATOM   3622  HG  SER   232      39.860  58.570  77.100  1.00  0.00            
ATOM   3623  C   SER   232      44.190  58.450  77.790  1.00  0.00            
ATOM   3624  O   SER   232      44.570  59.620  77.640  1.00  0.00            
ATOM   3625  N   ASP   233      44.850  57.630  78.610  1.00  0.00            
ATOM   3626  H   ASP   233      44.420  56.730  78.750  1.00  0.00            
ATOM   3627  CA  ASP   233      46.150  57.920  79.170  1.00  0.00            
ATOM   3628  HA  ASP   233      46.250  59.000  79.200  1.00  0.00            
ATOM   3629  CB  ASP   233      46.260  57.460  80.620  1.00  0.00            
ATOM   3630  HB1 ASP   233      45.280  57.480  81.080  1.00  0.00            
ATOM   3631  HB2 ASP   233      46.960  58.110  81.150  1.00  0.00            
ATOM   3632  CG  ASP   233      46.720  56.020  80.700  1.00  0.00            
ATOM   3633  OD1 ASP   233      46.910  55.570  81.850  1.00  0.00            
ATOM   3634  OD2 ASP   233      46.800  55.270  79.700  1.00  0.00            
ATOM   3635  C   ASP   233      47.340  57.510  78.290  1.00  0.00            
ATOM   3636  O   ASP   233      48.430  57.550  78.840  1.00  0.00            
ATOM   3637  N   ASN   234      47.170  57.220  76.990  1.00  0.00            
ATOM   3638  H   ASN   234      46.230  57.270  76.620  1.00  0.00            
ATOM   3639  CA  ASN   234      48.190  56.860  76.020  1.00  0.00            
ATOM   3640  HA  ASN   234      47.710  56.790  75.050  1.00  0.00            
ATOM   3641  CB  ASN   234      49.210  57.990  75.890  1.00  0.00            
ATOM   3642  HB1 ASN   234      49.550  58.350  76.870  1.00  0.00            
ATOM   3643  HB2 ASN   234      48.650  58.800  75.430  1.00  0.00            
ATOM   3644  CG  ASN   234      50.450  57.670  75.080  1.00  0.00            
ATOM   3645  OD1 ASN   234      50.480  57.700  73.860  1.00  0.00            
ATOM   3646  ND2 ASN   234      51.550  57.360  75.780  1.00  0.00            
ATOM   3647 1HD2 ASN   234      51.510  57.080  76.750  1.00  0.00            
ATOM   3648 2HD2 ASN   234      52.340  57.060  75.220  1.00  0.00            
ATOM   3649  C   ASN   234      48.680  55.430  76.210  1.00  0.00            
ATOM   3650  O   ASN   234      49.540  55.070  75.410  1.00  0.00            
ATOM   3651  N   THR   235      48.310  54.630  77.210  1.00  0.00            
ATOM   3652  H   THR   235      47.790  55.000  77.990  1.00  0.00            
ATOM   3653  CA  THR   235      48.810  53.280  77.280  1.00  0.00            
ATOM   3654  HA  THR   235      49.850  53.340  76.960  1.00  0.00            
ATOM   3655  CB  THR   235      48.850  52.750  78.710  1.00  0.00            
ATOM   3656  HB  THR   235      49.230  51.730  78.750  1.00  0.00            
ATOM   3657  CG2 THR   235      49.540  53.650  79.740  1.00  0.00            
ATOM   3658 1HG2 THR   235      49.220  54.690  79.680  1.00  0.00            
ATOM   3659 2HG2 THR   235      49.450  53.210  80.730  1.00  0.00            
ATOM   3660 3HG2 THR   235      50.590  53.750  79.470  1.00  0.00            
ATOM   3661  OG1 THR   235      47.520  52.640  79.170  1.00  0.00            
ATOM   3662  HG1 THR   235      47.370  53.510  79.540  1.00  0.00            
ATOM   3663  C   THR   235      48.030  52.310  76.400  1.00  0.00            
ATOM   3664  O   THR   235      46.860  52.510  76.040  1.00  0.00            
ATOM   3665  N   LEU   236      48.840  51.420  75.840  1.00  0.00            
ATOM   3666  H   LEU   236      49.680  51.160  76.320  1.00  0.00            
ATOM   3667  CA  LEU   236      48.590  50.580  74.680  1.00  0.00            
ATOM   3668  HA  LEU   236      48.130  51.150  73.870  1.00  0.00            
ATOM   3669  CB  LEU   236      49.810  49.930  74.030  1.00  0.00            
ATOM   3670  HB1 LEU   236      49.430  49.250  73.270  1.00  0.00            
ATOM   3671  HB2 LEU   236      50.270  49.290  74.790  1.00  0.00            
ATOM   3672  CG  LEU   236      50.790  50.860  73.320  1.00  0.00            
ATOM   3673  HG  LEU   236      50.460  51.370  72.420  1.00  0.00            
ATOM   3674  CD1 LEU   236      51.480  51.900  74.180  1.00  0.00            
ATOM   3675 1HD1 LEU   236      52.310  52.360  73.640  1.00  0.00            
ATOM   3676 2HD1 LEU   236      50.710  52.650  74.350  1.00  0.00            
ATOM   3677 3HD1 LEU   236      51.850  51.480  75.110  1.00  0.00            
ATOM   3678  CD2 LEU   236      51.870  49.900  72.820  1.00  0.00            
ATOM   3679 1HD2 LEU   236      52.660  50.420  72.270  1.00  0.00            
ATOM   3680 2HD2 LEU   236      52.440  49.360  73.580  1.00  0.00            
ATOM   3681 3HD2 LEU   236      51.420  49.150  72.160  1.00  0.00            
ATOM   3682  C   LEU   236      47.500  49.580  75.040  1.00  0.00            
ATOM   3683  O   LEU   236      47.570  48.970  76.100  1.00  0.00            
ATOM   3684  N   ILE   237      46.570  49.260  74.140  1.00  0.00            
ATOM   3685  H   ILE   237      46.560  49.930  73.380  1.00  0.00            
ATOM   3686  CA  ILE   237      45.630  48.160  74.090  1.00  0.00            
ATOM   3687  HA  ILE   237      45.670  47.640  75.050  1.00  0.00            
ATOM   3688  CB  ILE   237      44.240  48.620  73.650  1.00  0.00            
ATOM   3689  HB  ILE   237      44.370  49.210  72.750  1.00  0.00            
ATOM   3690  CG2 ILE   237      43.240  47.520  73.380  1.00  0.00            
ATOM   3691 1HG2 ILE   237      42.260  48.000  73.450  1.00  0.00            
ATOM   3692 2HG2 ILE   237      43.320  46.910  72.480  1.00  0.00            
ATOM   3693 3HG2 ILE   237      43.350  46.710  74.110  1.00  0.00            
ATOM   3694  CG1 ILE   237      43.680  49.490  74.770  1.00  0.00            
ATOM   3695 1HG1 ILE   237      42.850  50.100  74.420  1.00  0.00            
ATOM   3696 2HG1 ILE   237      44.500  50.120  75.120  1.00  0.00            
ATOM   3697  CD  ILE   237      43.280  48.940  76.140  1.00  0.00            
ATOM   3698  HD1 ILE   237      44.020  48.380  76.720  1.00  0.00            
ATOM   3699  HD2 ILE   237      42.790  49.720  76.730  1.00  0.00            
ATOM   3700  HD3 ILE   237      42.390  48.310  76.070  1.00  0.00            
ATOM   3701  C   ILE   237      46.170  47.230  73.000  1.00  0.00            
ATOM   3702  O   ILE   237      46.500  47.660  71.910  1.00  0.00            
ATOM   3703  N   LYS   238      46.290  45.930  73.300  1.00  0.00            
ATOM   3704  H   LYS   238      46.010  45.600  74.210  1.00  0.00            
ATOM   3705  CA  LYS   238      46.910  44.990  72.390  1.00  0.00            
ATOM   3706  HA  LYS   238      46.920  45.470  71.410  1.00  0.00            
ATOM   3707  CB  LYS   238      48.320  44.690  72.880  1.00  0.00            
ATOM   3708  HB1 LYS   238      48.580  43.770  72.370  1.00  0.00            
ATOM   3709  HB2 LYS   238      48.320  44.460  73.940  1.00  0.00            
ATOM   3710  CG  LYS   238      49.340  45.800  72.630  1.00  0.00            
ATOM   3711  HG1 LYS   238      49.090  46.650  73.260  1.00  0.00            
ATOM   3712  HG2 LYS   238      49.330  46.040  71.560  1.00  0.00            
ATOM   3713  CD  LYS   238      50.740  45.310  72.980  1.00  0.00            
ATOM   3714  HD1 LYS   238      51.030  44.470  72.340  1.00  0.00            
ATOM   3715  HD2 LYS   238      50.840  45.060  74.030  1.00  0.00            
ATOM   3716  CE  LYS   238      51.730  46.450  72.750  1.00  0.00            
ATOM   3717  HE1 LYS   238      51.600  47.250  73.470  1.00  0.00            
ATOM   3718  HE2 LYS   238      51.520  46.980  71.830  1.00  0.00            
ATOM   3719  NZ  LYS   238      53.110  45.930  72.760  1.00  0.00            
ATOM   3720  HZ1 LYS   238      53.680  46.660  72.350  1.00  0.00            
ATOM   3721  HZ2 LYS   238      53.490  45.850  73.700  1.00  0.00            
ATOM   3722  HZ3 LYS   238      53.240  45.030  72.330  1.00  0.00            
ATOM   3723  C   LYS   238      46.220  43.640  72.230  1.00  0.00            
ATOM   3724  O   LYS   238      46.230  43.080  71.140  1.00  0.00            
ATOM   3725  N   ASP   239      45.620  43.140  73.310  1.00  0.00            
ATOM   3726  H   ASP   239      45.520  43.680  74.160  1.00  0.00            
ATOM   3727  CA  ASP   239      44.820  41.940  73.190  1.00  0.00            
ATOM   3728  HA  ASP   239      45.450  41.120  72.850  1.00  0.00            
ATOM   3729  CB  ASP   239      44.430  41.550  74.610  1.00  0.00            
ATOM   3730  HB1 ASP   239      43.580  42.170  74.890  1.00  0.00            
ATOM   3731  HB2 ASP   239      45.240  41.540  75.340  1.00  0.00            
ATOM   3732  CG  ASP   239      43.820  40.160  74.700  1.00  0.00            
ATOM   3733  OD1 ASP   239      44.460  39.180  75.140  1.00  0.00            
ATOM   3734  OD2 ASP   239      42.700  40.080  74.160  1.00  0.00            
ATOM   3735  C   ASP   239      43.590  42.080  72.290  1.00  0.00            
ATOM   3736  O   ASP   239      42.810  43.010  72.450  1.00  0.00            
ATOM   3737  N   LEU   240      43.430  41.070  71.430  1.00  0.00            
ATOM   3738  H   LEU   240      44.050  40.280  71.320  1.00  0.00            
ATOM   3739  CA  LEU   240      42.490  41.090  70.330  1.00  0.00            
ATOM   3740  HA  LEU   240      42.810  41.930  69.700  1.00  0.00            
ATOM   3741  CB  LEU   240      42.560  39.820  69.490  1.00  0.00            
ATOM   3742  HB1 LEU   240      42.340  39.010  70.170  1.00  0.00            
ATOM   3743  HB2 LEU   240      43.590  39.760  69.130  1.00  0.00            
ATOM   3744  CG  LEU   240      41.610  39.800  68.290  1.00  0.00            
ATOM   3745  HG  LEU   240      40.610  39.810  68.710  1.00  0.00            
ATOM   3746  CD1 LEU   240      41.850  40.980  67.350  1.00  0.00            
ATOM   3747 1HD1 LEU   240      41.270  40.920  66.430  1.00  0.00            
ATOM   3748 2HD1 LEU   240      41.560  41.900  67.860  1.00  0.00            
ATOM   3749 3HD1 LEU   240      42.900  41.150  67.110  1.00  0.00            
ATOM   3750  CD2 LEU   240      41.720  38.430  67.620  1.00  0.00            
ATOM   3751 1HD2 LEU   240      41.050  38.310  66.780  1.00  0.00            
ATOM   3752 2HD2 LEU   240      42.740  38.250  67.320  1.00  0.00            
ATOM   3753 3HD2 LEU   240      41.350  37.710  68.350  1.00  0.00            
ATOM   3754  C   LEU   240      41.090  41.360  70.850  1.00  0.00            
ATOM   3755  O   LEU   240      40.300  42.120  70.290  1.00  0.00            
ATOM   3756  N   LYS   241      40.690  40.800  71.990  1.00  0.00            
ATOM   3757  H   LYS   241      41.440  40.440  72.570  1.00  0.00            
ATOM   3758  CA  LYS   241      39.340  40.870  72.520  1.00  0.00            
ATOM   3759  HA  LYS   241      38.620  40.710  71.710  1.00  0.00            
ATOM   3760  CB  LYS   241      39.180  39.580  73.310  1.00  0.00            
ATOM   3761  HB1 LYS   241      39.610  39.770  74.300  1.00  0.00            
ATOM   3762  HB2 LYS   241      39.710  38.790  72.750  1.00  0.00            
ATOM   3763  CG  LYS   241      37.730  39.140  73.390  1.00  0.00            
ATOM   3764  HG1 LYS   241      37.330  39.180  72.380  1.00  0.00            
ATOM   3765  HG2 LYS   241      37.140  39.800  74.020  1.00  0.00            
ATOM   3766  CD  LYS   241      37.580  37.760  74.040  1.00  0.00            
ATOM   3767  HD1 LYS   241      37.740  37.930  75.110  1.00  0.00            
ATOM   3768  HD2 LYS   241      38.250  36.960  73.710  1.00  0.00            
ATOM   3769  CE  LYS   241      36.200  37.150  73.810  1.00  0.00            
ATOM   3770  HE1 LYS   241      36.270  36.120  74.150  1.00  0.00            
ATOM   3771  HE2 LYS   241      36.050  37.120  72.730  1.00  0.00            
ATOM   3772  NZ  LYS   241      35.160  37.890  74.540  1.00  0.00            
ATOM   3773  HZ1 LYS   241      34.290  37.380  74.500  1.00  0.00            
ATOM   3774  HZ2 LYS   241      35.520  38.010  75.470  1.00  0.00            
ATOM   3775  HZ3 LYS   241      35.010  38.810  74.150  1.00  0.00            
ATOM   3776  C   LYS   241      39.040  42.150  73.280  1.00  0.00            
ATOM   3777  O   LYS   241      37.890  42.540  73.480  1.00  0.00            
ATOM   3778  N   ASP   242      40.100  42.870  73.680  1.00  0.00            
ATOM   3779  H   ASP   242      41.000  42.490  73.480  1.00  0.00            
ATOM   3780  CA  ASP   242      40.000  44.260  74.080  1.00  0.00            
ATOM   3781  HA  ASP   242      39.120  44.430  74.720  1.00  0.00            
ATOM   3782  CB  ASP   242      41.090  44.660  75.070  1.00  0.00            
ATOM   3783  HB1 ASP   242      41.010  45.720  75.320  1.00  0.00            
ATOM   3784  HB2 ASP   242      42.050  44.610  74.550  1.00  0.00            
ATOM   3785  CG  ASP   242      40.970  43.810  76.330  1.00  0.00            
ATOM   3786  OD1 ASP   242      41.700  42.830  76.540  1.00  0.00            
ATOM   3787  OD2 ASP   242      40.120  44.230  77.150  1.00  0.00            
ATOM   3788  C   ASP   242      39.870  45.160  72.870  1.00  0.00            
ATOM   3789  O   ASP   242      39.140  46.150  72.890  1.00  0.00            
ATOM   3790  N   PHE   243      40.560  44.900  71.760  1.00  0.00            
ATOM   3791  H   PHE   243      41.220  44.140  71.820  1.00  0.00            
ATOM   3792  CA  PHE   243      40.650  45.590  70.490  1.00  0.00            
ATOM   3793  HA  PHE   243      40.960  46.610  70.740  1.00  0.00            
ATOM   3794  CB  PHE   243      41.700  44.890  69.620  1.00  0.00            
ATOM   3795  HB1 PHE   243      41.170  44.300  68.880  1.00  0.00            
ATOM   3796  HB2 PHE   243      42.300  44.180  70.200  1.00  0.00            
ATOM   3797  CG  PHE   243      42.660  45.880  69.000  1.00  0.00            
ATOM   3798  CD1 PHE   243      42.230  46.500  67.820  1.00  0.00            
ATOM   3799  HD1 PHE   243      41.250  46.300  67.420  1.00  0.00            
ATOM   3800  CE1 PHE   243      42.980  47.470  67.160  1.00  0.00            
ATOM   3801  HE1 PHE   243      42.610  47.780  66.200  1.00  0.00            
ATOM   3802  CZ  PHE   243      44.300  47.620  67.610  1.00  0.00            
ATOM   3803  HZ  PHE   243      45.010  48.190  67.010  1.00  0.00            
ATOM   3804  CE2 PHE   243      44.750  47.080  68.810  1.00  0.00            
ATOM   3805  HE2 PHE   243      45.770  47.160  69.160  1.00  0.00            
ATOM   3806  CD2 PHE   243      43.890  46.250  69.540  1.00  0.00            
ATOM   3807  HD2 PHE   243      44.190  45.830  70.490  1.00  0.00            
ATOM   3808  C   PHE   243      39.280  45.620  69.830  1.00  0.00            
ATOM   3809  O   PHE   243      38.920  46.490  69.040  1.00  0.00            
ATOM   3810  N   THR   244      38.540  44.520  69.980  1.00  0.00            
ATOM   3811  H   THR   244      38.870  43.800  70.600  1.00  0.00            
ATOM   3812  CA  THR   244      37.130  44.530  69.610  1.00  0.00            
ATOM   3813  HA  THR   244      37.010  44.970  68.620  1.00  0.00            
ATOM   3814  CB  THR   244      36.630  43.110  69.380  1.00  0.00            
ATOM   3815  HB  THR   244      35.550  43.150  69.270  1.00  0.00            
ATOM   3816  CG2 THR   244      37.410  42.560  68.200  1.00  0.00            
ATOM   3817 1HG2 THR   244      38.440  42.890  68.070  1.00  0.00            
ATOM   3818 2HG2 THR   244      37.440  41.480  68.310  1.00  0.00            
ATOM   3819 3HG2 THR   244      36.800  42.900  67.370  1.00  0.00            
ATOM   3820  OG1 THR   244      36.970  42.340  70.510  1.00  0.00            
ATOM   3821  HG1 THR   244      36.230  41.790  70.800  1.00  0.00            
ATOM   3822  C   THR   244      36.110  45.200  70.510  1.00  0.00            
ATOM   3823  O   THR   244      35.110  45.720  70.010  1.00  0.00            
ATOM   3824  N   ALA   245      36.430  45.350  71.800  1.00  0.00            
ATOM   3825  H   ALA   245      36.980  44.570  72.100  1.00  0.00            
ATOM   3826  CA  ALA   245      35.660  46.150  72.730  1.00  0.00            
ATOM   3827  HA  ALA   245      34.590  46.010  72.550  1.00  0.00            
ATOM   3828  CB  ALA   245      35.920  45.550  74.110  1.00  0.00            
ATOM   3829  HB1 ALA   245      36.940  45.200  74.270  1.00  0.00            
ATOM   3830  HB2 ALA   245      35.890  46.360  74.850  1.00  0.00            
ATOM   3831  HB3 ALA   245      35.250  44.720  74.290  1.00  0.00            
ATOM   3832  C   ALA   245      36.010  47.620  72.590  1.00  0.00            
ATOM   3833  O   ALA   245      35.160  48.470  72.810  1.00  0.00            
ATOM   3834  N   THR   246      37.230  47.940  72.150  1.00  0.00            
ATOM   3835  H   THR   246      37.870  47.160  72.100  1.00  0.00            
ATOM   3836  CA  THR   246      37.740  49.290  71.970  1.00  0.00            
ATOM   3837  HA  THR   246      36.990  49.970  72.380  1.00  0.00            
ATOM   3838  CB  THR   246      39.020  49.510  72.770  1.00  0.00            
ATOM   3839  HB  THR   246      39.400  50.520  72.650  1.00  0.00            
ATOM   3840  CG2 THR   246      38.840  49.390  74.280  1.00  0.00            
ATOM   3841 1HG2 THR   246      39.780  49.290  74.840  1.00  0.00            
ATOM   3842 2HG2 THR   246      38.320  50.250  74.700  1.00  0.00            
ATOM   3843 3HG2 THR   246      38.290  48.490  74.560  1.00  0.00            
ATOM   3844  OG1 THR   246      40.060  48.630  72.390  1.00  0.00            
ATOM   3845  HG1 THR   246      39.740  47.760  72.660  1.00  0.00            
ATOM   3846  C   THR   246      37.840  49.880  70.580  1.00  0.00            
ATOM   3847  O   THR   246      37.090  50.770  70.170  1.00  0.00            
ATOM   3848  N   CYS   247      38.620  49.290  69.670  1.00  0.00            
ATOM   3849  H   CYS   247      39.170  48.480  69.890  1.00  0.00            
ATOM   3850  CA  CYS   247      38.870  49.850  68.350  1.00  0.00            
ATOM   3851  HA  CYS   247      38.850  50.950  68.260  1.00  0.00            
ATOM   3852  CB  CYS   247      40.230  49.360  67.890  1.00  0.00            
ATOM   3853  HB1 CYS   247      40.260  48.390  67.420  1.00  0.00            
ATOM   3854  HB2 CYS   247      40.930  49.240  68.720  1.00  0.00            
ATOM   3855  SG  CYS   247      40.770  50.540  66.620  1.00  0.00            
ATOM   3856  HG  CYS   247      40.450  51.640  67.310  1.00  0.00            
ATOM   3857  C   CYS   247      37.740  49.510  67.390  1.00  0.00            
ATOM   3858  O   CYS   247      37.220  50.400  66.720  1.00  0.00            
ATOM   3859  N   PHE   248      37.400  48.230  67.290  1.00  0.00            
ATOM   3860  H   PHE   248      37.870  47.550  67.900  1.00  0.00            
ATOM   3861  CA  PHE   248      36.510  47.750  66.260  1.00  0.00            
ATOM   3862  HA  PHE   248      36.740  48.380  65.410  1.00  0.00            
ATOM   3863  CB  PHE   248      36.960  46.330  65.910  1.00  0.00            
ATOM   3864  HB1 PHE   248      36.290  45.940  65.140  1.00  0.00            
ATOM   3865  HB2 PHE   248      36.760  45.760  66.810  1.00  0.00            
ATOM   3866  CG  PHE   248      38.430  46.150  65.600  1.00  0.00            
ATOM   3867  CD1 PHE   248      39.080  44.930  65.830  1.00  0.00            
ATOM   3868  HD1 PHE   248      38.580  44.140  66.390  1.00  0.00            
ATOM   3869  CE1 PHE   248      40.430  44.730  65.530  1.00  0.00            
ATOM   3870  HE1 PHE   248      40.970  43.800  65.690  1.00  0.00            
ATOM   3871  CZ  PHE   248      41.150  45.780  64.950  1.00  0.00            
ATOM   3872  HZ  PHE   248      42.210  45.680  64.840  1.00  0.00            
ATOM   3873  CE2 PHE   248      40.510  46.960  64.590  1.00  0.00            
ATOM   3874  HE2 PHE   248      40.970  47.720  63.980  1.00  0.00            
ATOM   3875  CD2 PHE   248      39.170  47.160  64.980  1.00  0.00            
ATOM   3876  HD2 PHE   248      38.660  48.020  64.580  1.00  0.00            
ATOM   3877  C   PHE   248      35.020  47.810  66.580  1.00  0.00            
ATOM   3878  O   PHE   248      34.200  47.320  65.820  1.00  0.00            
ATOM   3879  N   GLN   249      34.650  48.360  67.730  1.00  0.00            
ATOM   3880  H   GLN   249      35.320  48.890  68.260  1.00  0.00            
ATOM   3881  CA  GLN   249      33.250  48.570  68.070  1.00  0.00            
ATOM   3882  HA  GLN   249      32.700  47.640  67.880  1.00  0.00            
ATOM   3883  CB  GLN   249      33.120  48.750  69.580  1.00  0.00            
ATOM   3884  HB1 GLN   249      33.360  47.800  70.040  1.00  0.00            
ATOM   3885  HB2 GLN   249      32.050  48.920  69.780  1.00  0.00            
ATOM   3886  CG  GLN   249      33.940  49.940  70.080  1.00  0.00            
ATOM   3887  HG1 GLN   249      34.190  50.540  69.220  1.00  0.00            
ATOM   3888  HG2 GLN   249      34.790  49.590  70.670  1.00  0.00            
ATOM   3889  CD  GLN   249      33.120  50.860  70.980  1.00  0.00            
ATOM   3890  OE1 GLN   249      32.320  51.710  70.610  1.00  0.00            
ATOM   3891  NE2 GLN   249      33.380  50.790  72.290  1.00  0.00            
ATOM   3892 1HE2 GLN   249      34.000  50.050  72.550  1.00  0.00            
ATOM   3893 2HE2 GLN   249      33.020  51.470  72.950  1.00  0.00            
ATOM   3894  C   GLN   249      32.660  49.650  67.180  1.00  0.00            
ATOM   3895  O   GLN   249      33.350  50.580  66.760  1.00  0.00            
ATOM   3896  N   LYS   250      31.350  49.590  66.920  1.00  0.00            
ATOM   3897  H   LYS   250      30.850  48.830  67.360  1.00  0.00            
ATOM   3898  CA  LYS   250      30.760  50.370  65.860  1.00  0.00            
ATOM   3899  HA  LYS   250      31.220  50.090  64.910  1.00  0.00            
ATOM   3900  CB  LYS   250      29.310  49.930  65.700  1.00  0.00            
ATOM   3901  HB1 LYS   250      28.790  49.930  66.660  1.00  0.00            
ATOM   3902  HB2 LYS   250      29.350  48.940  65.260  1.00  0.00            
ATOM   3903  CG  LYS   250      28.490  50.760  64.720  1.00  0.00            
ATOM   3904  HG1 LYS   250      29.000  50.920  63.760  1.00  0.00            
ATOM   3905  HG2 LYS   250      28.390  51.800  65.050  1.00  0.00            
ATOM   3906  CD  LYS   250      27.170  50.040  64.520  1.00  0.00            
ATOM   3907  HD1 LYS   250      26.560  50.210  65.410  1.00  0.00            
ATOM   3908  HD2 LYS   250      27.290  48.980  64.290  1.00  0.00            
ATOM   3909  CE  LYS   250      26.570  50.840  63.370  1.00  0.00            
ATOM   3910  HE1 LYS   250      27.200  50.780  62.480  1.00  0.00            
ATOM   3911  HE2 LYS   250      26.590  51.890  63.670  1.00  0.00            
ATOM   3912  NZ  LYS   250      25.210  50.450  62.960  1.00  0.00            
ATOM   3913  HZ1 LYS   250      24.920  51.090  62.250  1.00  0.00            
ATOM   3914  HZ2 LYS   250      25.100  49.570  62.480  1.00  0.00            
ATOM   3915  HZ3 LYS   250      24.530  50.420  63.710  1.00  0.00            
ATOM   3916  C   LYS   250      30.930  51.870  66.070  1.00  0.00            
ATOM   3917  O   LYS   250      31.550  52.510  65.240  1.00  0.00            
ATOM   3918  N   HIS   251      30.600  52.330  67.280  1.00  0.00            
ATOM   3919  H   HIS   251      30.150  51.670  67.900  1.00  0.00            
ATOM   3920  CA  HIS   251      30.750  53.720  67.660  1.00  0.00            
ATOM   3921  HA  HIS   251      30.130  54.360  67.030  1.00  0.00            
ATOM   3922  CB  HIS   251      30.100  53.960  69.020  1.00  0.00            
ATOM   3923  HB1 HIS   251      30.590  53.380  69.810  1.00  0.00            
ATOM   3924  HB2 HIS   251      29.090  53.590  69.150  1.00  0.00            
ATOM   3925  CG  HIS   251      30.090  55.430  69.380  1.00  0.00            
ATOM   3926  ND1 HIS   251      31.170  56.020  69.990  1.00  0.00            
ATOM   3927  HD1 HIS   251      32.050  55.620  70.280  1.00  0.00            
ATOM   3928  CE1 HIS   251      30.790  57.290  70.170  1.00  0.00            
ATOM   3929  HE1 HIS   251      31.390  58.010  70.700  1.00  0.00            
ATOM   3930  NE2 HIS   251      29.560  57.550  69.690  1.00  0.00            
ATOM   3931  HE2 HIS   251      29.120  58.460  69.710  1.00  0.00            
ATOM   3932  CD2 HIS   251      29.120  56.370  69.130  1.00  0.00            
ATOM   3933  HD2 HIS   251      28.180  56.380  68.610  1.00  0.00            
ATOM   3934  C   HIS   251      32.150  54.290  67.430  1.00  0.00            
ATOM   3935  O   HIS   251      32.270  55.450  67.080  1.00  0.00            
ATOM   3936  N   THR   252      33.190  53.470  67.550  1.00  0.00            
ATOM   3937  H   THR   252      33.040  52.560  67.980  1.00  0.00            
ATOM   3938  CA  THR   252      34.530  53.860  67.170  1.00  0.00            
ATOM   3939  HA  THR   252      34.670  54.910  67.450  1.00  0.00            
ATOM   3940  CB  THR   252      35.580  53.120  68.000  1.00  0.00            
ATOM   3941  HB  THR   252      35.460  52.060  67.820  1.00  0.00            
ATOM   3942  CG2 THR   252      37.000  53.600  67.760  1.00  0.00            
ATOM   3943 1HG2 THR   252      37.090  54.670  67.960  1.00  0.00            
ATOM   3944 2HG2 THR   252      37.670  53.100  68.460  1.00  0.00            
ATOM   3945 3HG2 THR   252      37.330  53.280  66.770  1.00  0.00            
ATOM   3946  OG1 THR   252      35.350  53.530  69.330  1.00  0.00            
ATOM   3947  HG1 THR   252      36.070  53.100  69.800  1.00  0.00            
ATOM   3948  C   THR   252      34.910  53.570  65.730  1.00  0.00            
ATOM   3949  O   THR   252      35.460  54.420  65.040  1.00  0.00            
ATOM   3950  N   LEU   253      34.670  52.360  65.200  1.00  0.00            
ATOM   3951  H   LEU   253      34.340  51.710  65.890  1.00  0.00            
ATOM   3952  CA  LEU   253      35.170  51.880  63.920  1.00  0.00            
ATOM   3953  HA  LEU   253      36.250  51.950  64.080  1.00  0.00            
ATOM   3954  CB  LEU   253      34.880  50.400  63.700  1.00  0.00            
ATOM   3955  HB1 LEU   253      33.800  50.330  63.610  1.00  0.00            
ATOM   3956  HB2 LEU   253      35.130  49.820  64.580  1.00  0.00            
ATOM   3957  CG  LEU   253      35.630  49.830  62.510  1.00  0.00            
ATOM   3958  HG  LEU   253      35.290  50.330  61.590  1.00  0.00            
ATOM   3959  CD1 LEU   253      37.150  49.950  62.630  1.00  0.00            
ATOM   3960 1HD1 LEU   253      37.700  49.080  62.260  1.00  0.00            
ATOM   3961 2HD1 LEU   253      37.520  50.800  62.060  1.00  0.00            
ATOM   3962 3HD1 LEU   253      37.380  50.140  63.670  1.00  0.00            
ATOM   3963  CD2 LEU   253      35.280  48.360  62.290  1.00  0.00            
ATOM   3964 1HD2 LEU   253      35.340  48.030  61.250  1.00  0.00            
ATOM   3965 2HD2 LEU   253      35.860  47.730  62.960  1.00  0.00            
ATOM   3966 3HD2 LEU   253      34.220  48.220  62.480  1.00  0.00            
ATOM   3967  C   LEU   253      34.760  52.820  62.790  1.00  0.00            
ATOM   3968  O   LEU   253      35.650  53.230  62.050  1.00  0.00            
ATOM   3969  N   LEU   254      33.480  53.190  62.790  1.00  0.00            
ATOM   3970  H   LEU   254      32.850  52.910  63.530  1.00  0.00            
ATOM   3971  CA  LEU   254      32.980  54.110  61.790  1.00  0.00            
ATOM   3972  HA  LEU   254      33.290  53.810  60.780  1.00  0.00            
ATOM   3973  CB  LEU   254      31.460  54.200  61.880  1.00  0.00            
ATOM   3974  HB1 LEU   254      31.140  54.900  61.110  1.00  0.00            
ATOM   3975  HB2 LEU   254      31.160  54.510  62.870  1.00  0.00            
ATOM   3976  CG  LEU   254      30.780  52.860  61.620  1.00  0.00            
ATOM   3977  HG  LEU   254      31.120  52.120  62.350  1.00  0.00            
ATOM   3978  CD1 LEU   254      29.270  52.930  61.850  1.00  0.00            
ATOM   3979 1HD1 LEU   254      28.830  53.470  61.020  1.00  0.00            
ATOM   3980 2HD1 LEU   254      28.810  51.940  61.840  1.00  0.00            
ATOM   3981 3HD1 LEU   254      29.110  53.520  62.750  1.00  0.00            
ATOM   3982  CD2 LEU   254      30.990  52.370  60.200  1.00  0.00            
ATOM   3983 1HD2 LEU   254      30.410  51.480  59.940  1.00  0.00            
ATOM   3984 2HD2 LEU   254      30.720  53.130  59.470  1.00  0.00            
ATOM   3985 3HD2 LEU   254      32.040  52.100  60.070  1.00  0.00            
ATOM   3986  C   LEU   254      33.660  55.470  61.940  1.00  0.00            
ATOM   3987  O   LEU   254      34.020  56.030  60.910  1.00  0.00            
ATOM   3988  N   ASN   255      33.870  55.910  63.170  1.00  0.00            
ATOM   3989  H   ASN   255      33.880  55.260  63.950  1.00  0.00            
ATOM   3990  CA  ASN   255      34.600  57.140  63.410  1.00  0.00            
ATOM   3991  HA  ASN   255      34.140  57.840  62.730  1.00  0.00            
ATOM   3992  CB  ASN   255      34.350  57.610  64.840  1.00  0.00            
ATOM   3993  HB1 ASN   255      35.190  58.240  65.130  1.00  0.00            
ATOM   3994  HB2 ASN   255      34.300  56.750  65.510  1.00  0.00            
ATOM   3995  CG  ASN   255      33.130  58.500  65.070  1.00  0.00            
ATOM   3996  OD1 ASN   255      32.830  59.430  64.340  1.00  0.00            
ATOM   3997  ND2 ASN   255      32.340  58.140  66.080  1.00  0.00            
ATOM   3998 1HD2 ASN   255      32.490  57.300  66.610  1.00  0.00            
ATOM   3999 2HD2 ASN   255      31.520  58.720  66.200  1.00  0.00            
ATOM   4000  C   ASN   255      36.060  57.060  62.970  1.00  0.00            
ATOM   4001  O   ASN   255      36.600  58.050  62.480  1.00  0.00            
ATOM   4002  N   VAL   256      36.750  55.920  63.040  1.00  0.00            
ATOM   4003  H   VAL   256      36.300  55.100  63.450  1.00  0.00            
ATOM   4004  CA  VAL   256      38.000  55.640  62.350  1.00  0.00            
ATOM   4005  HA  VAL   256      38.690  56.420  62.690  1.00  0.00            
ATOM   4006  CB  VAL   256      38.710  54.410  62.870  1.00  0.00            
ATOM   4007  HB  VAL   256      38.070  53.530  62.920  1.00  0.00            
ATOM   4008  CG1 VAL   256      39.890  53.950  62.000  1.00  0.00            
ATOM   4009 1HG1 VAL   256      40.430  54.840  61.670  1.00  0.00            
ATOM   4010 2HG1 VAL   256      40.470  53.150  62.450  1.00  0.00            
ATOM   4011 3HG1 VAL   256      39.550  53.600  61.020  1.00  0.00            
ATOM   4012  CG2 VAL   256      39.210  54.590  64.300  1.00  0.00            
ATOM   4013 1HG2 VAL   256      39.550  53.670  64.760  1.00  0.00            
ATOM   4014 2HG2 VAL   256      40.040  55.310  64.230  1.00  0.00            
ATOM   4015 3HG2 VAL   256      38.500  55.030  64.990  1.00  0.00            
ATOM   4016  C   VAL   256      37.900  55.760  60.850  1.00  0.00            
ATOM   4017  O   VAL   256      38.550  56.630  60.250  1.00  0.00            
ATOM   4018  N   LEU   257      37.030  55.000  60.180  1.00  0.00            
ATOM   4019  H   LEU   257      36.570  54.260  60.690  1.00  0.00            
ATOM   4020  CA  LEU   257      36.950  54.840  58.740  1.00  0.00            
ATOM   4021  HA  LEU   257      37.970  54.630  58.440  1.00  0.00            
ATOM   4022  CB  LEU   257      36.140  53.620  58.300  1.00  0.00            
ATOM   4023  HB1 LEU   257      36.130  53.550  57.210  1.00  0.00            
ATOM   4024  HB2 LEU   257      35.100  53.750  58.600  1.00  0.00            
ATOM   4025  CG  LEU   257      36.560  52.230  58.770  1.00  0.00            
ATOM   4026  HG  LEU   257      36.850  52.290  59.820  1.00  0.00            
ATOM   4027  CD1 LEU   257      35.410  51.230  58.650  1.00  0.00            
ATOM   4028 1HD1 LEU   257      35.070  51.230  57.610  1.00  0.00            
ATOM   4029 2HD1 LEU   257      35.760  50.240  58.940  1.00  0.00            
ATOM   4030 3HD1 LEU   257      34.560  51.400  59.300  1.00  0.00            
ATOM   4031  CD2 LEU   257      37.680  51.750  57.850  1.00  0.00            
ATOM   4032 1HD2 LEU   257      37.930  50.750  58.190  1.00  0.00            
ATOM   4033 2HD2 LEU   257      37.520  51.810  56.770  1.00  0.00            
ATOM   4034 3HD2 LEU   257      38.520  52.370  58.160  1.00  0.00            
ATOM   4035  C   LEU   257      36.400  56.060  57.990  1.00  0.00            
ATOM   4036  O   LEU   257      36.730  56.220  56.820  1.00  0.00            
ATOM   4037  N   VAL   258      35.630  56.960  58.600  1.00  0.00            
ATOM   4038  H   VAL   258      35.400  56.780  59.560  1.00  0.00            
ATOM   4039  CA  VAL   258      35.090  58.140  57.940  1.00  0.00            
ATOM   4040  HA  VAL   258      35.390  58.120  56.900  1.00  0.00            
ATOM   4041  CB  VAL   258      33.560  58.220  58.030  1.00  0.00            
ATOM   4042  HB  VAL   258      33.220  58.460  59.050  1.00  0.00            
ATOM   4043  CG1 VAL   258      32.980  59.310  57.130  1.00  0.00            
ATOM   4044 1HG1 VAL   258      33.350  59.290  56.100  1.00  0.00            
ATOM   4045 2HG1 VAL   258      31.900  59.190  57.150  1.00  0.00            
ATOM   4046 3HG1 VAL   258      33.170  60.320  57.480  1.00  0.00            
ATOM   4047  CG2 VAL   258      32.880  56.910  57.680  1.00  0.00            
ATOM   4048 1HG2 VAL   258      33.130  56.470  56.730  1.00  0.00            
ATOM   4049 2HG2 VAL   258      33.040  56.230  58.520  1.00  0.00            
ATOM   4050 3HG2 VAL   258      31.800  57.090  57.600  1.00  0.00            
ATOM   4051  C   VAL   258      35.710  59.420  58.480  1.00  0.00            
ATOM   4052  O   VAL   258      36.290  60.210  57.740  1.00  0.00            
ATOM   4053  N   ASN   259      35.680  59.610  59.800  1.00  0.00            
ATOM   4054  H   ASN   259      35.430  58.860  60.450  1.00  0.00            
ATOM   4055  CA  ASN   259      35.990  60.860  60.460  1.00  0.00            
ATOM   4056  HA  ASN   259      35.680  61.670  59.780  1.00  0.00            
ATOM   4057  CB  ASN   259      35.110  60.960  61.690  1.00  0.00            
ATOM   4058  HB1 ASN   259      35.440  61.750  62.380  1.00  0.00            
ATOM   4059  HB2 ASN   259      35.190  60.060  62.300  1.00  0.00            
ATOM   4060  CG  ASN   259      33.700  61.300  61.250  1.00  0.00            
ATOM   4061  OD1 ASN   259      33.370  61.800  60.180  1.00  0.00            
ATOM   4062  ND2 ASN   259      32.750  61.160  62.180  1.00  0.00            
ATOM   4063 1HD2 ASN   259      32.940  60.730  63.080  1.00  0.00            
ATOM   4064 2HD2 ASN   259      31.880  61.620  61.940  1.00  0.00            
ATOM   4065  C   ASN   259      37.410  61.220  60.880  1.00  0.00            
ATOM   4066  O   ASN   259      37.760  62.390  60.940  1.00  0.00            
ATOM   4067  N   TYR   260      38.230  60.190  61.110  1.00  0.00            
ATOM   4068  H   TYR   260      37.770  59.300  61.080  1.00  0.00            
ATOM   4069  CA  TYR   260      39.640  60.280  61.490  1.00  0.00            
ATOM   4070  HA  TYR   260      39.970  61.320  61.500  1.00  0.00            
ATOM   4071  CB  TYR   260      39.760  59.760  62.920  1.00  0.00            
ATOM   4072  HB1 TYR   260      40.800  59.660  63.250  1.00  0.00            
ATOM   4073  HB2 TYR   260      39.270  58.800  63.000  1.00  0.00            
ATOM   4074  CG  TYR   260      39.290  60.730  63.980  1.00  0.00            
ATOM   4075  CD1 TYR   260      38.000  60.480  64.460  1.00  0.00            
ATOM   4076  HD1 TYR   260      37.340  59.740  64.020  1.00  0.00            
ATOM   4077  CE1 TYR   260      37.480  61.300  65.470  1.00  0.00            
ATOM   4078  HE1 TYR   260      36.450  61.130  65.730  1.00  0.00            
ATOM   4079  CZ  TYR   260      38.280  62.280  66.110  1.00  0.00            
ATOM   4080  OH  TYR   260      37.790  63.070  67.110  1.00  0.00            
ATOM   4081  HH  TYR   260      36.900  62.840  67.370  1.00  0.00            
ATOM   4082  CE2 TYR   260      39.560  62.530  65.600  1.00  0.00            
ATOM   4083  HE2 TYR   260      40.240  63.260  66.030  1.00  0.00            
ATOM   4084  CD2 TYR   260      40.050  61.760  64.530  1.00  0.00            
ATOM   4085  HD2 TYR   260      41.030  61.920  64.100  1.00  0.00            
ATOM   4086  C   TYR   260      40.700  59.670  60.590  1.00  0.00            
ATOM   4087  O   TYR   260      41.890  59.740  60.860  1.00  0.00            
ATOM   4088  N   SER   261      40.320  59.090  59.450  1.00  0.00            
ATOM   4089  H   SER   261      39.310  59.030  59.360  1.00  0.00            
ATOM   4090  CA  SER   261      41.000  58.880  58.190  1.00  0.00            
ATOM   4091  HA  SER   261      41.750  58.090  58.280  1.00  0.00            
ATOM   4092  CB  SER   261      39.990  58.300  57.200  1.00  0.00            
ATOM   4093  HB1 SER   261      39.540  57.430  57.670  1.00  0.00            
ATOM   4094  HB2 SER   261      40.450  57.930  56.280  1.00  0.00            
ATOM   4095  OG  SER   261      38.880  59.160  57.020  1.00  0.00            
ATOM   4096  HG  SER   261      38.330  58.840  56.300  1.00  0.00            
ATOM   4097  C   SER   261      41.670  60.200  57.860  1.00  0.00            
ATOM   4098  O   SER   261      41.130  61.270  58.100  1.00  0.00            
ATOM   4099  N   VAL   262      42.860  60.150  57.250  1.00  0.00            
ATOM   4100  H   VAL   262      43.240  59.240  56.990  1.00  0.00            
ATOM   4101  CA  VAL   262      43.440  61.290  56.580  1.00  0.00            
ATOM   4102  HA  VAL   262      42.690  62.080  56.420  1.00  0.00            
ATOM   4103  CB  VAL   262      44.460  61.960  57.480  1.00  0.00            
ATOM   4104  HB  VAL   262      44.960  62.750  56.910  1.00  0.00            
ATOM   4105  CG1 VAL   262      43.850  62.710  58.670  1.00  0.00            
ATOM   4106 1HG1 VAL   262      43.170  62.090  59.260  1.00  0.00            
ATOM   4107 2HG1 VAL   262      44.700  63.160  59.200  1.00  0.00            
ATOM   4108 3HG1 VAL   262      43.430  63.570  58.150  1.00  0.00            
ATOM   4109  CG2 VAL   262      45.580  61.090  58.030  1.00  0.00            
ATOM   4110 1HG2 VAL   262      46.100  61.510  58.900  1.00  0.00            
ATOM   4111 2HG2 VAL   262      45.140  60.140  58.330  1.00  0.00            
ATOM   4112 3HG2 VAL   262      46.320  60.940  57.240  1.00  0.00            
ATOM   4113  C   VAL   262      43.960  60.860  55.220  1.00  0.00            
ATOM   4114  O   VAL   262      44.340  59.710  55.040  1.00  0.00            
ATOM   4115  N   PHE   263      43.970  61.760  54.240  1.00  0.00            
ATOM   4116  H   PHE   263      43.580  62.680  54.370  1.00  0.00            
ATOM   4117  CA  PHE   263      44.580  61.450  52.960  1.00  0.00            
ATOM   4118  HA  PHE   263      44.740  60.370  52.860  1.00  0.00            
ATOM   4119  CB  PHE   263      43.610  61.930  51.870  1.00  0.00            
ATOM   4120  HB1 PHE   263      44.140  62.520  51.130  1.00  0.00            
ATOM   4121  HB2 PHE   263      42.830  62.580  52.260  1.00  0.00            
ATOM   4122  CG  PHE   263      42.980  60.810  51.080  1.00  0.00            
ATOM   4123  CD1 PHE   263      41.820  60.160  51.520  1.00  0.00            
ATOM   4124  HD1 PHE   263      41.380  60.330  52.480  1.00  0.00            
ATOM   4125  CE1 PHE   263      41.220  59.240  50.650  1.00  0.00            
ATOM   4126  HE1 PHE   263      40.350  58.670  50.960  1.00  0.00            
ATOM   4127  CZ  PHE   263      41.780  58.870  49.420  1.00  0.00            
ATOM   4128  HZ  PHE   263      41.300  58.210  48.710  1.00  0.00            
ATOM   4129  CE2 PHE   263      42.930  59.540  48.990  1.00  0.00            
ATOM   4130  HE2 PHE   263      43.320  59.410  47.990  1.00  0.00            
ATOM   4131  CD2 PHE   263      43.490  60.540  49.800  1.00  0.00            
ATOM   4132  HD2 PHE   263      44.360  61.080  49.440  1.00  0.00            
ATOM   4133  C   PHE   263      45.950  62.100  52.770  1.00  0.00            
ATOM   4134  O   PHE   263      46.130  63.300  53.040  1.00  0.00            
ATOM   4135  N   ASP   264      46.970  61.340  52.390  1.00  0.00            
ATOM   4136  H   ASP   264      46.720  60.400  52.120  1.00  0.00            
ATOM   4137  CA  ASP   264      48.340  61.800  52.290  1.00  0.00            
ATOM   4138  HA  ASP   264      48.620  62.510  53.060  1.00  0.00            
ATOM   4139  CB  ASP   264      49.250  60.590  52.510  1.00  0.00            
ATOM   4140  HB1 ASP   264      49.170  59.950  51.630  1.00  0.00            
ATOM   4141  HB2 ASP   264      48.870  60.030  53.370  1.00  0.00            
ATOM   4142  CG  ASP   264      50.720  60.950  52.650  1.00  0.00            
ATOM   4143  OD1 ASP   264      51.040  61.490  53.730  1.00  0.00            
ATOM   4144  OD2 ASP   264      51.480  60.920  51.650  1.00  0.00            
ATOM   4145  C   ASP   264      48.600  62.470  50.950  1.00  0.00            
ATOM   4146  O   ASP   264      47.850  62.200  50.020  1.00  0.00            
ATOM   4147  N   SER   265      49.560  63.400  50.900  1.00  0.00            
ATOM   4148  H   SER   265      50.050  63.680  51.730  1.00  0.00            
ATOM   4149  CA  SER   265      50.100  64.040  49.720  1.00  0.00            
ATOM   4150  HA  SER   265      49.260  64.530  49.240  1.00  0.00            
ATOM   4151  CB  SER   265      51.120  65.050  50.230  1.00  0.00            
ATOM   4152  HB1 SER   265      52.020  64.630  50.660  1.00  0.00            
ATOM   4153  HB2 SER   265      50.700  65.700  51.010  1.00  0.00            
ATOM   4154  OG  SER   265      51.640  66.000  49.310  1.00  0.00            
ATOM   4155  HG  SER   265      52.440  65.600  48.950  1.00  0.00            
ATOM   4156  C   SER   265      50.670  63.090  48.680  1.00  0.00            
ATOM   4157  O   SER   265      50.900  63.480  47.530  1.00  0.00            
ATOM   4158  N   SER   266      50.850  61.800  48.950  1.00  0.00            
ATOM   4159  H   SER   266      50.770  61.510  49.920  1.00  0.00            
ATOM   4160  CA  SER   266      51.120  60.730  48.000  1.00  0.00            
ATOM   4161  HA  SER   266      51.760  61.110  47.210  1.00  0.00            
ATOM   4162  CB  SER   266      51.810  59.570  48.710  1.00  0.00            
ATOM   4163  HB1 SER   266      52.770  59.930  49.090  1.00  0.00            
ATOM   4164  HB2 SER   266      52.010  58.720  48.050  1.00  0.00            
ATOM   4165  OG  SER   266      51.100  59.030  49.800  1.00  0.00            
ATOM   4166  HG  SER   266      51.240  59.730  50.450  1.00  0.00            
ATOM   4167  C   SER   266      49.850  60.210  47.350  1.00  0.00            
ATOM   4168  O   SER   266      50.020  59.290  46.550  1.00  0.00            
ATOM   4169  N   GLN   267      48.700  60.790  47.680  1.00  0.00            
ATOM   4170  H   GLN   267      48.780  61.630  48.230  1.00  0.00            
ATOM   4171  CA  GLN   267      47.320  60.420  47.400  1.00  0.00            
ATOM   4172  HA  GLN   267      46.760  61.210  47.890  1.00  0.00            
ATOM   4173  CB  GLN   267      47.100  60.530  45.890  1.00  0.00            
ATOM   4174  HB1 GLN   267      47.200  59.590  45.360  1.00  0.00            
ATOM   4175  HB2 GLN   267      47.810  61.160  45.350  1.00  0.00            
ATOM   4176  CG  GLN   267      45.670  60.970  45.590  1.00  0.00            
ATOM   4177  HG1 GLN   267      44.900  60.310  46.000  1.00  0.00            
ATOM   4178  HG2 GLN   267      45.480  61.000  44.520  1.00  0.00            
ATOM   4179  CD  GLN   267      45.480  62.430  45.960  1.00  0.00            
ATOM   4180  OE1 GLN   267      45.140  62.780  47.090  1.00  0.00            
ATOM   4181  NE2 GLN   267      45.640  63.350  45.020  1.00  0.00            
ATOM   4182 1HE2 GLN   267      45.790  63.120  44.040  1.00  0.00            
ATOM   4183 2HE2 GLN   267      45.470  64.310  45.340  1.00  0.00            
ATOM   4184  C   GLN   267      46.990  59.030  47.950  1.00  0.00            
ATOM   4185  O   GLN   267      46.450  58.200  47.230  1.00  0.00            
ATOM   4186  N   THR   268      47.290  58.740  49.220  1.00  0.00            
ATOM   4187  H   THR   268      47.480  59.460  49.910  1.00  0.00            
ATOM   4188  CA  THR   268      46.920  57.490  49.830  1.00  0.00            
ATOM   4189  HA  THR   268      46.250  56.880  49.220  1.00  0.00            
ATOM   4190  CB  THR   268      48.140  56.620  50.150  1.00  0.00            
ATOM   4191  HB  THR   268      47.790  55.730  50.680  1.00  0.00            
ATOM   4192  CG2 THR   268      48.810  56.100  48.880  1.00  0.00            
ATOM   4193 1HG2 THR   268      48.140  55.370  48.410  1.00  0.00            
ATOM   4194 2HG2 THR   268      49.180  56.860  48.190  1.00  0.00            
ATOM   4195 3HG2 THR   268      49.620  55.480  49.260  1.00  0.00            
ATOM   4196  OG1 THR   268      49.010  57.310  51.020  1.00  0.00            
ATOM   4197  HG1 THR   268      49.680  57.750  50.490  1.00  0.00            
ATOM   4198  C   THR   268      46.190  57.640  51.160  1.00  0.00            
ATOM   4199  O   THR   268      46.110  58.720  51.730  1.00  0.00            
ATOM   4200  N   LEU   269      45.680  56.500  51.620  1.00  0.00            
ATOM   4201  H   LEU   269      45.760  55.740  50.960  1.00  0.00            
ATOM   4202  CA  LEU   269      44.810  56.430  52.770  1.00  0.00            
ATOM   4203  HA  LEU   269      44.400  57.450  52.860  1.00  0.00            
ATOM   4204  CB  LEU   269      43.640  55.460  52.590  1.00  0.00            
ATOM   4205  HB1 LEU   269      44.070  54.480  52.760  1.00  0.00            
ATOM   4206  HB2 LEU   269      43.220  55.640  51.600  1.00  0.00            
ATOM   4207  CG  LEU   269      42.530  55.630  53.630  1.00  0.00            
ATOM   4208  HG  LEU   269      43.110  55.760  54.540  1.00  0.00            
ATOM   4209  CD1 LEU   269      41.730  56.920  53.500  1.00  0.00            
ATOM   4210 1HD1 LEU   269      41.120  57.140  54.380  1.00  0.00            
ATOM   4211 2HD1 LEU   269      42.430  57.760  53.430  1.00  0.00            
ATOM   4212 3HD1 LEU   269      41.080  57.050  52.640  1.00  0.00            
ATOM   4213  CD2 LEU   269      41.750  54.320  53.750  1.00  0.00            
ATOM   4214 1HD2 LEU   269      40.830  54.410  54.310  1.00  0.00            
ATOM   4215 2HD2 LEU   269      41.440  54.100  52.730  1.00  0.00            
ATOM   4216 3HD2 LEU   269      42.420  53.610  54.260  1.00  0.00            
ATOM   4217  C   LEU   269      45.620  56.290  54.040  1.00  0.00            
ATOM   4218  O   LEU   269      46.390  55.330  54.110  1.00  0.00            
ATOM   4219  N   LEU   270      45.480  57.110  55.080  1.00  0.00            
ATOM   4220  H   LEU   270      44.820  57.880  55.000  1.00  0.00            
ATOM   4221  CA  LEU   270      45.900  56.850  56.440  1.00  0.00            
ATOM   4222  HA  LEU   270      46.280  55.860  56.630  1.00  0.00            
ATOM   4223  CB  LEU   270      47.000  57.840  56.820  1.00  0.00            
ATOM   4224  HB1 LEU   270      47.340  57.560  57.810  1.00  0.00            
ATOM   4225  HB2 LEU   270      46.500  58.810  56.780  1.00  0.00            
ATOM   4226  CG  LEU   270      48.240  57.990  55.940  1.00  0.00            
ATOM   4227  HG  LEU   270      47.930  58.220  54.930  1.00  0.00            
ATOM   4228  CD1 LEU   270      48.950  59.270  56.390  1.00  0.00            
ATOM   4229 1HD1 LEU   270      48.990  59.360  57.490  1.00  0.00            
ATOM   4230 2HD1 LEU   270      49.950  59.400  55.980  1.00  0.00            
ATOM   4231 3HD1 LEU   270      48.300  60.070  56.040  1.00  0.00            
ATOM   4232  CD2 LEU   270      49.100  56.740  56.010  1.00  0.00            
ATOM   4233 1HD2 LEU   270      48.480  55.900  55.690  1.00  0.00            
ATOM   4234 2HD2 LEU   270      49.890  56.720  55.250  1.00  0.00            
ATOM   4235 3HD2 LEU   270      49.420  56.610  57.030  1.00  0.00            
ATOM   4236  C   LEU   270      44.710  56.910  57.380  1.00  0.00            
ATOM   4237  O   LEU   270      43.630  57.360  57.030  1.00  0.00            
ATOM   4238  N   VAL   271      44.970  56.520  58.630  1.00  0.00            
ATOM   4239  H   VAL   271      45.870  56.110  58.840  1.00  0.00            
ATOM   4240  CA  VAL   271      44.140  56.800  59.790  1.00  0.00            
ATOM   4241  HA  VAL   271      43.370  57.550  59.640  1.00  0.00            
ATOM   4242  CB  VAL   271      43.440  55.500  60.170  1.00  0.00            
ATOM   4243  HB  VAL   271      43.020  55.640  61.170  1.00  0.00            
ATOM   4244  CG1 VAL   271      42.350  55.030  59.210  1.00  0.00            
ATOM   4245 1HG1 VAL   271      41.800  54.150  59.580  1.00  0.00            
ATOM   4246 2HG1 VAL   271      41.610  55.820  59.130  1.00  0.00            
ATOM   4247 3HG1 VAL   271      42.730  54.850  58.200  1.00  0.00            
ATOM   4248  CG2 VAL   271      44.380  54.320  60.440  1.00  0.00            
ATOM   4249 1HG2 VAL   271      45.190  54.560  61.130  1.00  0.00            
ATOM   4250 2HG2 VAL   271      43.730  53.530  60.820  1.00  0.00            
ATOM   4251 3HG2 VAL   271      44.930  53.950  59.570  1.00  0.00            
ATOM   4252  C   VAL   271      45.040  57.290  60.920  1.00  0.00            
ATOM   4253  O   VAL   271      46.240  57.050  60.840  1.00  0.00            
ATOM   4254  N   MET   272      44.400  58.100  61.780  1.00  0.00            
ATOM   4255  H   MET   272      43.420  58.320  61.700  1.00  0.00            
ATOM   4256  CA  MET   272      45.180  58.880  62.710  1.00  0.00            
ATOM   4257  HA  MET   272      46.080  59.160  62.180  1.00  0.00            
ATOM   4258  CB  MET   272      44.450  60.100  63.260  1.00  0.00            
ATOM   4259  HB1 MET   272      44.900  60.470  64.170  1.00  0.00            
ATOM   4260  HB2 MET   272      43.400  59.910  63.490  1.00  0.00            
ATOM   4261  CG  MET   272      44.570  61.220  62.220  1.00  0.00            
ATOM   4262  HG1 MET   272      44.310  60.800  61.250  1.00  0.00            
ATOM   4263  HG2 MET   272      45.610  61.540  62.130  1.00  0.00            
ATOM   4264  SD  MET   272      43.640  62.700  62.640  1.00  0.00            
ATOM   4265  CE  MET   272      44.640  63.500  63.910  1.00  0.00            
ATOM   4266  HE1 MET   272      44.150  64.380  64.320  1.00  0.00            
ATOM   4267  HE2 MET   272      44.690  62.740  64.690  1.00  0.00            
ATOM   4268  HE3 MET   272      45.660  63.720  63.570  1.00  0.00            
ATOM   4269  C   MET   272      45.680  58.050  63.890  1.00  0.00            
ATOM   4270  O   MET   272      45.100  57.020  64.240  1.00  0.00            
ATOM   4271  N   ARG   273      46.680  58.440  64.690  1.00  0.00            
ATOM   4272  H   ARG   273      46.950  59.380  64.420  1.00  0.00            
ATOM   4273  CA  ARG   273      47.170  57.790  65.890  1.00  0.00            
ATOM   4274  HA  ARG   273      47.200  56.720  65.710  1.00  0.00            
ATOM   4275  CB  ARG   273      48.560  58.380  66.100  1.00  0.00            
ATOM   4276  HB1 ARG   273      48.880  58.290  67.150  1.00  0.00            
ATOM   4277  HB2 ARG   273      48.490  59.450  65.920  1.00  0.00            
ATOM   4278  CG  ARG   273      49.620  57.830  65.140  1.00  0.00            
ATOM   4279  HG1 ARG   273      49.210  57.570  64.180  1.00  0.00            
ATOM   4280  HG2 ARG   273      49.960  56.920  65.640  1.00  0.00            
ATOM   4281  CD  ARG   273      50.860  58.700  64.910  1.00  0.00            
ATOM   4282  HD1 ARG   273      51.230  59.040  65.880  1.00  0.00            
ATOM   4283  HD2 ARG   273      50.520  59.650  64.490  1.00  0.00            
ATOM   4284  NE  ARG   273      51.860  58.090  64.030  1.00  0.00            
ATOM   4285  HE  ARG   273      51.660  57.120  63.830  1.00  0.00            
ATOM   4286  CZ  ARG   273      52.880  58.610  63.340  1.00  0.00            
ATOM   4287  NH1 ARG   273      53.230  59.880  63.570  1.00  0.00            
ATOM   4288 1HH1 ARG   273      52.890  60.320  64.420  1.00  0.00            
ATOM   4289 2HH1 ARG   273      54.060  60.270  63.160  1.00  0.00            
ATOM   4290  NH2 ARG   273      53.540  57.990  62.360  1.00  0.00            
ATOM   4291 1HH2 ARG   273      53.130  57.070  62.220  1.00  0.00            
ATOM   4292 2HH2 ARG   273      54.430  58.360  62.050  1.00  0.00            
ATOM   4293  C   ARG   273      46.240  58.050  67.060  1.00  0.00            
ATOM   4294  O   ARG   273      45.820  59.190  67.250  1.00  0.00            
ATOM   4295  N   PRO   274      46.010  57.080  67.960  1.00  0.00            
ATOM   4296  CD  PRO   274      46.340  55.690  67.790  1.00  0.00            
ATOM   4297  HD1 PRO   274      47.420  55.540  67.810  1.00  0.00            
ATOM   4298  HD2 PRO   274      46.110  55.290  66.790  1.00  0.00            
ATOM   4299  CG  PRO   274      45.680  54.850  68.880  1.00  0.00            
ATOM   4300  HG1 PRO   274      46.330  54.130  69.390  1.00  0.00            
ATOM   4301  HG2 PRO   274      44.790  54.430  68.400  1.00  0.00            
ATOM   4302  CB  PRO   274      45.190  55.880  69.890  1.00  0.00            
ATOM   4303  HB1 PRO   274      45.840  55.970  70.740  1.00  0.00            
ATOM   4304  HB2 PRO   274      44.190  55.590  70.220  1.00  0.00            
ATOM   4305  CA  PRO   274      45.100  57.180  69.080  1.00  0.00            
ATOM   4306  HA  PRO   274      44.110  57.310  68.680  1.00  0.00            
ATOM   4307  C   PRO   274      45.390  58.370  69.990  1.00  0.00            
ATOM   4308  O   PRO   274      44.380  58.980  70.300  1.00  0.00            
ATOM   4309  N   TYR   275      46.580  58.840  70.410  1.00  0.00            
ATOM   4310  H   TYR   275      47.390  58.280  70.190  1.00  0.00            
ATOM   4311  CA  TYR   275      46.610  60.000  71.280  1.00  0.00            
ATOM   4312  HA  TYR   275      45.940  59.830  72.120  1.00  0.00            
ATOM   4313  CB  TYR   275      48.020  60.130  71.850  1.00  0.00            
ATOM   4314  HB1 TYR   275      48.160  59.190  72.400  1.00  0.00            
ATOM   4315  HB2 TYR   275      48.040  60.900  72.630  1.00  0.00            
ATOM   4316  CG  TYR   275      49.150  60.300  70.870  1.00  0.00            
ATOM   4317  CD1 TYR   275      49.850  59.190  70.400  1.00  0.00            
ATOM   4318  HD1 TYR   275      49.630  58.160  70.640  1.00  0.00            
ATOM   4319  CE1 TYR   275      50.880  59.250  69.440  1.00  0.00            
ATOM   4320  HE1 TYR   275      51.310  58.390  68.940  1.00  0.00            
ATOM   4321  CZ  TYR   275      51.250  60.530  68.990  1.00  0.00            
ATOM   4322  OH  TYR   275      52.130  60.740  67.970  1.00  0.00            
ATOM   4323  HH  TYR   275      52.580  59.920  67.720  1.00  0.00            
ATOM   4324  CE2 TYR   275      50.600  61.650  69.510  1.00  0.00            
ATOM   4325  HE2 TYR   275      50.890  62.570  69.030  1.00  0.00            
ATOM   4326  CD2 TYR   275      49.570  61.570  70.470  1.00  0.00            
ATOM   4327  HD2 TYR   275      48.960  62.420  70.740  1.00  0.00            
ATOM   4328  C   TYR   275      46.160  61.290  70.610  1.00  0.00            
ATOM   4329  O   TYR   275      45.540  62.130  71.250  1.00  0.00            
ATOM   4330  N   GLN   276      46.170  61.300  69.270  1.00  0.00            
ATOM   4331  H   GLN   276      46.640  60.540  68.810  1.00  0.00            
ATOM   4332  CA  GLN   276      45.770  62.450  68.490  1.00  0.00            
ATOM   4333  HA  GLN   276      46.060  63.400  68.950  1.00  0.00            
ATOM   4334  CB  GLN   276      46.520  62.510  67.170  1.00  0.00            
ATOM   4335  HB1 GLN   276      46.290  63.460  66.700  1.00  0.00            
ATOM   4336  HB2 GLN   276      46.250  61.680  66.510  1.00  0.00            
ATOM   4337  CG  GLN   276      48.020  62.260  67.330  1.00  0.00            
ATOM   4338  HG1 GLN   276      48.300  61.410  67.940  1.00  0.00            
ATOM   4339  HG2 GLN   276      48.390  63.100  67.930  1.00  0.00            
ATOM   4340  CD  GLN   276      48.800  62.360  66.020  1.00  0.00            
ATOM   4341  OE1 GLN   276      48.330  62.760  64.960  1.00  0.00            
ATOM   4342  NE2 GLN   276      50.090  62.020  66.000  1.00  0.00            
ATOM   4343 1HE2 GLN   276      50.600  61.910  66.870  1.00  0.00            
ATOM   4344 2HE2 GLN   276      50.500  62.160  65.090  1.00  0.00            
ATOM   4345  C   GLN   276      44.250  62.510  68.410  1.00  0.00            
ATOM   4346  O   GLN   276      43.670  63.590  68.410  1.00  0.00            
ATOM   4347  N   ILE   277      43.520  61.390  68.410  1.00  0.00            
ATOM   4348  H   ILE   277      43.990  60.520  68.610  1.00  0.00            
ATOM   4349  CA  ILE   277      42.080  61.300  68.510  1.00  0.00            
ATOM   4350  HA  ILE   277      41.560  62.040  67.900  1.00  0.00            
ATOM   4351  CB  ILE   277      41.570  59.930  68.070  1.00  0.00            
ATOM   4352  HB  ILE   277      41.910  59.150  68.750  1.00  0.00            
ATOM   4353  CG2 ILE   277      40.040  59.850  68.010  1.00  0.00            
ATOM   4354 1HG2 ILE   277      39.680  60.350  67.120  1.00  0.00            
ATOM   4355 2HG2 ILE   277      39.700  58.810  68.050  1.00  0.00            
ATOM   4356 3HG2 ILE   277      39.600  60.280  68.900  1.00  0.00            
ATOM   4357  CG1 ILE   277      42.170  59.430  66.750  1.00  0.00            
ATOM   4358 1HG1 ILE   277      43.260  59.480  66.830  1.00  0.00            
ATOM   4359 2HG1 ILE   277      41.960  60.090  65.910  1.00  0.00            
ATOM   4360  CD  ILE   277      42.040  57.970  66.330  1.00  0.00            
ATOM   4361  HD1 ILE   277      42.680  57.680  65.500  1.00  0.00            
ATOM   4362  HD2 ILE   277      42.260  57.320  67.170  1.00  0.00            
ATOM   4363  HD3 ILE   277      41.050  57.660  66.010  1.00  0.00            
ATOM   4364  C   ILE   277      41.620  61.680  69.910  1.00  0.00            
ATOM   4365  O   ILE   277      40.910  62.670  69.970  1.00  0.00            
ATOM   4366  N   ALA   278      42.230  61.070  70.930  1.00  0.00            
ATOM   4367  H   ALA   278      42.760  60.240  70.700  1.00  0.00            
ATOM   4368  CA  ALA   278      42.060  61.420  72.340  1.00  0.00            
ATOM   4369  HA  ALA   278      41.080  61.090  72.680  1.00  0.00            
ATOM   4370  CB  ALA   278      43.080  60.650  73.150  1.00  0.00            
ATOM   4371  HB1 ALA   278      42.850  60.910  74.180  1.00  0.00            
ATOM   4372  HB2 ALA   278      42.860  59.590  73.050  1.00  0.00            
ATOM   4373  HB3 ALA   278      44.100  60.910  72.880  1.00  0.00            
ATOM   4374  C   ALA   278      42.170  62.920  72.600  1.00  0.00            
ATOM   4375  O   ALA   278      41.310  63.500  73.260  1.00  0.00            
ATOM   4376  N   ALA   279      43.130  63.660  72.050  1.00  0.00            
ATOM   4377  H   ALA   279      43.910  63.130  71.670  1.00  0.00            
ATOM   4378  CA  ALA   279      43.270  65.100  72.160  1.00  0.00            
ATOM   4379  HA  ALA   279      43.160  65.270  73.230  1.00  0.00            
ATOM   4380  CB  ALA   279      44.660  65.560  71.720  1.00  0.00            
ATOM   4381  HB1 ALA   279      45.450  65.120  72.330  1.00  0.00            
ATOM   4382  HB2 ALA   279      44.740  65.390  70.650  1.00  0.00            
ATOM   4383  HB3 ALA   279      44.700  66.650  71.770  1.00  0.00            
ATOM   4384  C   ALA   279      42.210  65.860  71.380  1.00  0.00            
ATOM   4385  O   ALA   279      41.570  66.760  71.920  1.00  0.00            
ATOM   4386  N   THR   280      42.000  65.560  70.090  1.00  0.00            
ATOM   4387  H   THR   280      42.540  64.770  69.760  1.00  0.00            
ATOM   4388  CA  THR   280      41.000  66.110  69.190  1.00  0.00            
ATOM   4389  HA  THR   280      41.280  67.100  68.870  1.00  0.00            
ATOM   4390  CB  THR   280      40.910  65.280  67.920  1.00  0.00            
ATOM   4391  HB  THR   280      40.630  64.230  68.080  1.00  0.00            
ATOM   4392  CG2 THR   280      39.850  65.820  66.960  1.00  0.00            
ATOM   4393 1HG2 THR   280      38.870  65.370  67.170  1.00  0.00            
ATOM   4394 2HG2 THR   280      39.650  66.860  67.190  1.00  0.00            
ATOM   4395 3HG2 THR   280      40.230  65.630  65.960  1.00  0.00            
ATOM   4396  OG1 THR   280      42.150  65.410  67.260  1.00  0.00            
ATOM   4397  HG1 THR   280      42.830  64.980  67.790  1.00  0.00            
ATOM   4398  C   THR   280      39.650  66.070  69.910  1.00  0.00            
ATOM   4399  O   THR   280      38.920  67.050  70.020  1.00  0.00            
ATOM   4400  N   GLU   281      39.280  64.890  70.390  1.00  0.00            
ATOM   4401  H   GLU   281      39.860  64.070  70.280  1.00  0.00            
ATOM   4402  CA  GLU   281      38.080  64.770  71.200  1.00  0.00            
ATOM   4403  HA  GLU   281      37.230  65.080  70.580  1.00  0.00            
ATOM   4404  CB  GLU   281      37.800  63.300  71.520  1.00  0.00            
ATOM   4405  HB1 GLU   281      37.030  63.160  72.260  1.00  0.00            
ATOM   4406  HB2 GLU   281      38.700  62.780  71.870  1.00  0.00            
ATOM   4407  CG  GLU   281      37.340  62.600  70.230  1.00  0.00            
ATOM   4408  HG1 GLU   281      38.230  62.230  69.700  1.00  0.00            
ATOM   4409  HG2 GLU   281      36.750  63.250  69.600  1.00  0.00            
ATOM   4410  CD  GLU   281      36.550  61.370  70.650  1.00  0.00            
ATOM   4411  OE1 GLU   281      35.380  61.340  70.190  1.00  0.00            
ATOM   4412  OE2 GLU   281      36.950  60.620  71.560  1.00  0.00            
ATOM   4413  C   GLU   281      38.080  65.660  72.430  1.00  0.00            
ATOM   4414  O   GLU   281      37.050  66.270  72.710  1.00  0.00            
ATOM   4415  N   ARG   282      39.150  65.760  73.230  1.00  0.00            
ATOM   4416  H   ARG   282      39.980  65.230  73.010  1.00  0.00            
ATOM   4417  CA  ARG   282      39.210  66.540  74.450  1.00  0.00            
ATOM   4418  HA  ARG   282      38.300  66.330  75.010  1.00  0.00            
ATOM   4419  CB  ARG   282      40.290  66.060  75.410  1.00  0.00            
ATOM   4420  HB1 ARG   282      41.270  66.260  74.970  1.00  0.00            
ATOM   4421  HB2 ARG   282      40.190  64.980  75.520  1.00  0.00            
ATOM   4422  CG  ARG   282      40.200  66.650  76.830  1.00  0.00            
ATOM   4423  HG1 ARG   282      39.250  66.360  77.260  1.00  0.00            
ATOM   4424  HG2 ARG   282      40.130  67.730  76.800  1.00  0.00            
ATOM   4425  CD  ARG   282      41.420  66.180  77.620  1.00  0.00            
ATOM   4426  HD1 ARG   282      42.290  66.710  77.230  1.00  0.00            
ATOM   4427  HD2 ARG   282      41.540  65.100  77.620  1.00  0.00            
ATOM   4428  NE  ARG   282      41.350  66.650  79.010  1.00  0.00            
ATOM   4429  HE  ARG   282      42.140  67.230  79.210  1.00  0.00            
ATOM   4430  CZ  ARG   282      40.560  66.210  80.000  1.00  0.00            
ATOM   4431  NH1 ARG   282      39.780  65.130  79.900  1.00  0.00            
ATOM   4432 1HH1 ARG   282      39.720  64.600  79.030  1.00  0.00            
ATOM   4433 2HH1 ARG   282      39.210  64.810  80.670  1.00  0.00            
ATOM   4434  NH2 ARG   282      40.590  66.880  81.150  1.00  0.00            
ATOM   4435 1HH2 ARG   282      41.210  67.660  81.350  1.00  0.00            
ATOM   4436 2HH2 ARG   282      39.960  66.630  81.910  1.00  0.00            
ATOM   4437  C   ARG   282      39.160  68.040  74.230  1.00  0.00            
ATOM   4438  O   ARG   282      38.700  68.850  75.040  1.00  0.00            
ATOM   4439  N   ILE   283      39.700  68.510  73.110  1.00  0.00            
ATOM   4440  H   ILE   283      40.200  67.840  72.530  1.00  0.00            
ATOM   4441  CA  ILE   283      39.640  69.870  72.620  1.00  0.00            
ATOM   4442  HA  ILE   283      39.770  70.500  73.510  1.00  0.00            
ATOM   4443  CB  ILE   283      40.620  70.170  71.480  1.00  0.00            
ATOM   4444  HB  ILE   283      40.420  69.410  70.730  1.00  0.00            
ATOM   4445  CG2 ILE   283      40.420  71.500  70.760  1.00  0.00            
ATOM   4446 1HG2 ILE   283      39.430  71.580  70.300  1.00  0.00            
ATOM   4447 2HG2 ILE   283      40.460  72.350  71.450  1.00  0.00            
ATOM   4448 3HG2 ILE   283      41.230  71.600  70.040  1.00  0.00            
ATOM   4449  CG1 ILE   283      42.100  69.970  71.790  1.00  0.00            
ATOM   4450 1HG1 ILE   283      42.120  69.190  72.550  1.00  0.00            
ATOM   4451 2HG1 ILE   283      42.510  70.870  72.240  1.00  0.00            
ATOM   4452  CD  ILE   283      42.810  69.410  70.560  1.00  0.00            
ATOM   4453  HD1 ILE   283      42.830  70.160  69.790  1.00  0.00            
ATOM   4454  HD2 ILE   283      43.850  69.290  70.870  1.00  0.00            
ATOM   4455  HD3 ILE   283      42.300  68.500  70.240  1.00  0.00            
ATOM   4456  C   ILE   283      38.220  70.230  72.220  1.00  0.00            
ATOM   4457  O   ILE   283      37.690  71.240  72.640  1.00  0.00            
ATOM   4458  N   LEU   284      37.570  69.450  71.350  1.00  0.00            
ATOM   4459  H   LEU   284      38.100  68.670  70.960  1.00  0.00            
ATOM   4460  CA  LEU   284      36.140  69.490  71.110  1.00  0.00            
ATOM   4461  HA  LEU   284      35.990  70.480  70.680  1.00  0.00            
ATOM   4462  CB  LEU   284      35.870  68.470  70.010  1.00  0.00            
ATOM   4463  HB1 LEU   284      34.810  68.280  69.830  1.00  0.00            
ATOM   4464  HB2 LEU   284      36.290  67.550  70.410  1.00  0.00            
ATOM   4465  CG  LEU   284      36.480  68.770  68.650  1.00  0.00            
ATOM   4466  HG  LEU   284      37.530  69.080  68.720  1.00  0.00            
ATOM   4467  CD1 LEU   284      36.410  67.460  67.880  1.00  0.00            
ATOM   4468 1HD1 LEU   284      36.780  66.620  68.480  1.00  0.00            
ATOM   4469 2HD1 LEU   284      35.410  67.100  67.650  1.00  0.00            
ATOM   4470 3HD1 LEU   284      37.020  67.520  66.980  1.00  0.00            
ATOM   4471  CD2 LEU   284      35.660  69.770  67.840  1.00  0.00            
ATOM   4472 1HD2 LEU   284      35.790  70.760  68.280  1.00  0.00            
ATOM   4473 2HD2 LEU   284      36.000  69.830  66.800  1.00  0.00            
ATOM   4474 3HD2 LEU   284      34.620  69.490  67.910  1.00  0.00            
ATOM   4475  C   LEU   284      35.240  69.440  72.320  1.00  0.00            
ATOM   4476  O   LEU   284      34.300  70.240  72.410  1.00  0.00            
ATOM   4477  N   TRP   285      35.590  68.660  73.350  1.00  0.00            
ATOM   4478  H   TRP   285      36.250  67.900  73.300  1.00  0.00            
ATOM   4479  CA  TRP   285      35.010  68.770  74.670  1.00  0.00            
ATOM   4480  HA  TRP   285      33.930  68.630  74.570  1.00  0.00            
ATOM   4481  CB  TRP   285      35.490  67.710  75.670  1.00  0.00            
ATOM   4482  HB1 TRP   285      36.570  67.820  75.830  1.00  0.00            
ATOM   4483  HB2 TRP   285      35.160  66.750  75.290  1.00  0.00            
ATOM   4484  CG  TRP   285      34.820  67.920  76.990  1.00  0.00            
ATOM   4485  CD1 TRP   285      33.540  67.640  77.330  1.00  0.00            
ATOM   4486  HD1 TRP   285      32.850  67.060  76.740  1.00  0.00            
ATOM   4487  NE1 TRP   285      33.310  67.960  78.660  1.00  0.00            
ATOM   4488  HE1 TRP   285      32.430  67.780  79.130  1.00  0.00            
ATOM   4489  CE2 TRP   285      34.490  68.330  79.240  1.00  0.00            
ATOM   4490  CZ2 TRP   285      34.750  68.910  80.490  1.00  0.00            
ATOM   4491  HZ2 TRP   285      34.060  68.850  81.320  1.00  0.00            
ATOM   4492  CH2 TRP   285      36.010  69.450  80.740  1.00  0.00            
ATOM   4493  HH2 TRP   285      36.260  69.980  81.650  1.00  0.00            
ATOM   4494  CZ3 TRP   285      37.020  69.480  79.780  1.00  0.00            
ATOM   4495  HZ3 TRP   285      38.010  69.890  79.960  1.00  0.00            
ATOM   4496  CE3 TRP   285      36.710  68.970  78.510  1.00  0.00            
ATOM   4497  HE3 TRP   285      37.470  68.900  77.750  1.00  0.00            
ATOM   4498  CD2 TRP   285      35.450  68.460  78.190  1.00  0.00            
ATOM   4499  C   TRP   285      35.100  70.130  75.320  1.00  0.00            
ATOM   4500  O   TRP   285      34.120  70.560  75.930  1.00  0.00            
ATOM   4501  N   LYS   286      36.250  70.810  75.320  1.00  0.00            
ATOM   4502  H   LYS   286      37.110  70.340  75.060  1.00  0.00            
ATOM   4503  CA  LYS   286      36.390  72.060  76.030  1.00  0.00            
ATOM   4504  HA  LYS   286      35.850  71.930  76.970  1.00  0.00            
ATOM   4505  CB  LYS   286      37.870  72.400  76.210  1.00  0.00            
ATOM   4506  HB1 LYS   286      38.240  72.560  75.200  1.00  0.00            
ATOM   4507  HB2 LYS   286      38.410  71.520  76.560  1.00  0.00            
ATOM   4508  CG  LYS   286      38.130  73.540  77.210  1.00  0.00            
ATOM   4509  HG1 LYS   286      37.410  74.310  76.950  1.00  0.00            
ATOM   4510  HG2 LYS   286      39.140  73.920  77.080  1.00  0.00            
ATOM   4511  CD  LYS   286      38.070  73.200  78.690  1.00  0.00            
ATOM   4512  HD1 LYS   286      38.940  72.660  79.060  1.00  0.00            
ATOM   4513  HD2 LYS   286      37.260  72.490  78.890  1.00  0.00            
ATOM   4514  CE  LYS   286      37.850  74.500  79.450  1.00  0.00            
ATOM   4515  HE1 LYS   286      37.130  75.120  78.910  1.00  0.00            
ATOM   4516  HE2 LYS   286      38.760  75.040  79.730  1.00  0.00            
ATOM   4517  NZ  LYS   286      37.250  74.220  80.760  1.00  0.00            
ATOM   4518  HZ1 LYS   286      37.290  74.960  81.440  1.00  0.00            
ATOM   4519  HZ2 LYS   286      36.310  73.840  80.800  1.00  0.00            
ATOM   4520  HZ3 LYS   286      37.810  73.500  81.190  1.00  0.00            
ATOM   4521  C   LYS   286      35.670  73.160  75.260  1.00  0.00            
ATOM   4522  O   LYS   286      35.040  74.070  75.790  1.00  0.00            
ATOM   4523  N   ILE   287      35.640  73.080  73.920  1.00  0.00            
ATOM   4524  H   ILE   287      36.100  72.300  73.470  1.00  0.00            
ATOM   4525  CA  ILE   287      34.840  73.880  73.010  1.00  0.00            
ATOM   4526  HA  ILE   287      34.960  74.970  73.120  1.00  0.00            
ATOM   4527  CB  ILE   287      35.160  73.590  71.550  1.00  0.00            
ATOM   4528  HB  ILE   287      35.100  72.530  71.350  1.00  0.00            
ATOM   4529  CG2 ILE   287      34.180  74.150  70.510  1.00  0.00            
ATOM   4530 1HG2 ILE   287      34.170  75.190  70.850  1.00  0.00            
ATOM   4531 2HG2 ILE   287      34.600  74.250  69.510  1.00  0.00            
ATOM   4532 3HG2 ILE   287      33.210  73.660  70.610  1.00  0.00            
ATOM   4533  CG1 ILE   287      36.590  74.020  71.210  1.00  0.00            
ATOM   4534 1HG1 ILE   287      37.200  73.700  72.060  1.00  0.00            
ATOM   4535 2HG1 ILE   287      36.560  75.110  71.110  1.00  0.00            
ATOM   4536  CD  ILE   287      37.090  73.370  69.920  1.00  0.00            
ATOM   4537  HD1 ILE   287      37.160  72.310  70.170  1.00  0.00            
ATOM   4538  HD2 ILE   287      36.410  73.480  69.080  1.00  0.00            
ATOM   4539  HD3 ILE   287      38.090  73.770  69.790  1.00  0.00            
ATOM   4540  C   ILE   287      33.370  73.720  73.370  1.00  0.00            
ATOM   4541  O   ILE   287      32.720  74.700  73.690  1.00  0.00            
ATOM   4542  N   LYS   288      32.800  72.510  73.370  1.00  0.00            
ATOM   4543  H   LYS   288      33.380  71.710  73.150  1.00  0.00            
ATOM   4544  CA  LYS   288      31.400  72.210  73.620  1.00  0.00            
ATOM   4545  HA  LYS   288      30.770  72.870  73.010  1.00  0.00            
ATOM   4546  CB  LYS   288      31.030  70.770  73.330  1.00  0.00            
ATOM   4547  HB1 LYS   288      31.810  70.150  73.790  1.00  0.00            
ATOM   4548  HB2 LYS   288      31.130  70.570  72.260  1.00  0.00            
ATOM   4549  CG  LYS   288      29.650  70.270  73.710  1.00  0.00            
ATOM   4550  HG1 LYS   288      29.400  70.530  74.740  1.00  0.00            
ATOM   4551  HG2 LYS   288      29.690  69.180  73.610  1.00  0.00            
ATOM   4552  CD  LYS   288      28.530  70.790  72.820  1.00  0.00            
ATOM   4553  HD1 LYS   288      28.560  70.320  71.830  1.00  0.00            
ATOM   4554  HD2 LYS   288      28.540  71.850  72.580  1.00  0.00            
ATOM   4555  CE  LYS   288      27.150  70.330  73.290  1.00  0.00            
ATOM   4556  HE1 LYS   288      27.120  70.640  74.330  1.00  0.00            
ATOM   4557  HE2 LYS   288      27.040  69.250  73.220  1.00  0.00            
ATOM   4558  NZ  LYS   288      26.080  70.940  72.490  1.00  0.00            
ATOM   4559  HZ1 LYS   288      25.190  70.680  72.900  1.00  0.00            
ATOM   4560  HZ2 LYS   288      26.060  71.940  72.370  1.00  0.00            
ATOM   4561  HZ3 LYS   288      26.090  70.470  71.590  1.00  0.00            
ATOM   4562  C   LYS   288      30.910  72.570  75.010  1.00  0.00            
ATOM   4563  O   LYS   288      30.150  73.530  75.150  1.00  0.00            
ATOM   4564  N   SER   289      31.640  72.110  76.040  1.00  0.00            
ATOM   4565  H   SER   289      32.190  71.310  75.830  1.00  0.00            
ATOM   4566  CA  SER   289      31.350  72.360  77.440  1.00  0.00            
ATOM   4567  HA  SER   289      30.290  72.140  77.610  1.00  0.00            
ATOM   4568  CB  SER   289      32.170  71.450  78.340  1.00  0.00            
ATOM   4569  HB1 SER   289      32.100  70.430  77.950  1.00  0.00            
ATOM   4570  HB2 SER   289      31.750  71.570  79.330  1.00  0.00            
ATOM   4571  OG  SER   289      33.510  71.900  78.300  1.00  0.00            
ATOM   4572  HG  SER   289      33.900  71.390  77.590  1.00  0.00            
ATOM   4573  C   SER   289      31.320  73.840  77.820  1.00  0.00            
ATOM   4574  O   SER   289      30.570  74.260  78.690  1.00  0.00            
ATOM   4575  N   SER   290      32.160  74.620  77.140  1.00  0.00            
ATOM   4576  H   SER   290      32.760  74.170  76.460  1.00  0.00            
ATOM   4577  CA  SER   290      32.190  76.050  77.330  1.00  0.00            
ATOM   4578  HA  SER   290      32.150  76.310  78.390  1.00  0.00            
ATOM   4579  CB  SER   290      33.550  76.610  76.870  1.00  0.00            
ATOM   4580  HB1 SER   290      33.510  77.680  76.710  1.00  0.00            
ATOM   4581  HB2 SER   290      33.810  76.180  75.910  1.00  0.00            
ATOM   4582  OG  SER   290      34.530  76.180  77.790  1.00  0.00            
ATOM   4583  HG  SER   290      35.340  76.300  77.300  1.00  0.00            
ATOM   4584  C   SER   290      31.110  76.840  76.600  1.00  0.00            
ATOM   4585  O   SER   290      30.620  77.840  77.110  1.00  0.00            
ATOM   4586  N   PHE   291      30.630  76.300  75.480  1.00  0.00            
ATOM   4587  H   PHE   291      31.110  75.500  75.070  1.00  0.00            
ATOM   4588  CA  PHE   291      29.410  76.760  74.840  1.00  0.00            
ATOM   4589  HA  PHE   291      29.380  77.850  74.820  1.00  0.00            
ATOM   4590  CB  PHE   291      29.280  76.420  73.370  1.00  0.00            
ATOM   4591  HB1 PHE   291      29.150  75.340  73.310  1.00  0.00            
ATOM   4592  HB2 PHE   291      30.160  76.680  72.770  1.00  0.00            
ATOM   4593  CG  PHE   291      28.120  76.980  72.600  1.00  0.00            
ATOM   4594  CD1 PHE   291      27.830  78.340  72.780  1.00  0.00            
ATOM   4595  HD1 PHE   291      28.430  78.960  73.430  1.00  0.00            
ATOM   4596  CE1 PHE   291      26.660  78.850  72.180  1.00  0.00            
ATOM   4597  HE1 PHE   291      26.310  79.830  72.450  1.00  0.00            
ATOM   4598  CZ  PHE   291      25.880  78.050  71.350  1.00  0.00            
ATOM   4599  HZ  PHE   291      24.990  78.520  70.930  1.00  0.00            
ATOM   4600  CE2 PHE   291      26.130  76.670  71.240  1.00  0.00            
ATOM   4601  HE2 PHE   291      25.490  76.020  70.670  1.00  0.00            
ATOM   4602  CD2 PHE   291      27.240  76.140  71.890  1.00  0.00            
ATOM   4603  HD2 PHE   291      27.430  75.080  71.950  1.00  0.00            
ATOM   4604  C   PHE   291      28.220  76.410  75.730  1.00  0.00            
ATOM   4605  O   PHE   291      27.430  77.340  75.900  1.00  0.00            
ATOM   4606  N   THR   292      28.230  75.180  76.230  1.00  0.00            
ATOM   4607  H   THR   292      28.910  74.480  75.940  1.00  0.00            
ATOM   4608  CA  THR   292      27.280  74.720  77.230  1.00  0.00            
ATOM   4609  HA  THR   292      26.330  74.960  76.770  1.00  0.00            
ATOM   4610  CB  THR   292      27.360  73.260  77.600  1.00  0.00            
ATOM   4611  HB  THR   292      28.190  73.110  78.290  1.00  0.00            
ATOM   4612  CG2 THR   292      26.110  72.710  78.310  1.00  0.00            
ATOM   4613 1HG2 THR   292      26.260  71.640  78.480  1.00  0.00            
ATOM   4614 2HG2 THR   292      25.840  73.260  79.210  1.00  0.00            
ATOM   4615 3HG2 THR   292      25.360  72.720  77.520  1.00  0.00            
ATOM   4616  OG1 THR   292      27.580  72.420  76.480  1.00  0.00            
ATOM   4617  HG1 THR   292      27.370  73.070  75.810  1.00  0.00            
ATOM   4618  C   THR   292      27.390  75.570  78.490  1.00  0.00            
ATOM   4619  O   THR   292      26.320  75.800  79.060  1.00  0.00            
ATOM   4620  N   ALA   293      28.550  76.140  78.840  1.00  0.00            
ATOM   4621  H   ALA   293      29.360  75.810  78.340  1.00  0.00            
ATOM   4622  CA  ALA   293      28.780  77.110  79.890  1.00  0.00            
ATOM   4623  HA  ALA   293      28.020  76.870  80.640  1.00  0.00            
ATOM   4624  CB  ALA   293      30.190  76.960  80.490  1.00  0.00            
ATOM   4625  HB1 ALA   293      30.370  77.530  81.410  1.00  0.00            
ATOM   4626  HB2 ALA   293      30.280  75.920  80.780  1.00  0.00            
ATOM   4627  HB3 ALA   293      30.940  77.120  79.730  1.00  0.00            
ATOM   4628  C   ALA   293      28.460  78.560  79.580  1.00  0.00            
ATOM   4629  O   ALA   293      28.690  79.410  80.420  1.00  0.00            
ATOM   4630  N   LYS   294      27.970  78.820  78.360  1.00  0.00            
ATOM   4631  H   LYS   294      27.790  78.030  77.760  1.00  0.00            
ATOM   4632  CA  LYS   294      27.770  80.130  77.790  1.00  0.00            
ATOM   4633  HA  LYS   294      27.550  79.910  76.740  1.00  0.00            
ATOM   4634  CB  LYS   294      26.430  80.780  78.120  1.00  0.00            
ATOM   4635  HB1 LYS   294      26.350  81.700  77.540  1.00  0.00            
ATOM   4636  HB2 LYS   294      26.490  81.000  79.190  1.00  0.00            
ATOM   4637  CG  LYS   294      25.360  79.800  77.670  1.00  0.00            
ATOM   4638  HG1 LYS   294      25.380  78.810  78.130  1.00  0.00            
ATOM   4639  HG2 LYS   294      25.480  79.780  76.580  1.00  0.00            
ATOM   4640  CD  LYS   294      23.990  80.340  78.060  1.00  0.00            
ATOM   4641  HD1 LYS   294      23.840  81.400  77.830  1.00  0.00            
ATOM   4642  HD2 LYS   294      24.010  80.110  79.120  1.00  0.00            
ATOM   4643  CE  LYS   294      22.840  79.580  77.390  1.00  0.00            
ATOM   4644  HE1 LYS   294      23.020  78.510  77.510  1.00  0.00            
ATOM   4645  HE2 LYS   294      22.840  79.860  76.330  1.00  0.00            
ATOM   4646  NZ  LYS   294      21.530  79.930  77.970  1.00  0.00            
ATOM   4647  HZ1 LYS   294      21.420  80.930  78.070  1.00  0.00            
ATOM   4648  HZ2 LYS   294      20.780  79.500  77.460  1.00  0.00            
ATOM   4649  HZ3 LYS   294      21.440  79.520  78.880  1.00  0.00            
ATOM   4650  C   LYS   294      29.020  80.990  77.930  1.00  0.00            
ATOM   4651  O   LYS   294      28.840  82.190  78.080  1.00  0.00            
ATOM   4652  N   ASN   295      30.260  80.520  77.710  1.00  0.00            
ATOM   4653  H   ASN   295      30.410  79.540  77.540  1.00  0.00            
ATOM   4654  CA  ASN   295      31.490  81.220  78.030  1.00  0.00            
ATOM   4655  HA  ASN   295      31.270  82.270  78.270  1.00  0.00            
ATOM   4656  CB  ASN   295      32.180  80.550  79.210  1.00  0.00            
ATOM   4657  HB1 ASN   295      32.450  79.520  78.970  1.00  0.00            
ATOM   4658  HB2 ASN   295      31.520  80.520  80.060  1.00  0.00            
ATOM   4659  CG  ASN   295      33.460  81.330  79.530  1.00  0.00            
ATOM   4660  OD1 ASN   295      33.750  82.390  78.980  1.00  0.00            
ATOM   4661  ND2 ASN   295      34.230  80.770  80.470  1.00  0.00            
ATOM   4662 1HD2 ASN   295      33.850  79.920  80.880  1.00  0.00            
ATOM   4663 2HD2 ASN   295      34.810  81.460  80.920  1.00  0.00            
ATOM   4664  C   ASN   295      32.430  81.270  76.840  1.00  0.00            
ATOM   4665  O   ASN   295      32.870  80.190  76.450  1.00  0.00            
ATOM   4666  N   TRP   296      32.760  82.450  76.320  1.00  0.00            
ATOM   4667  H   TRP   296      32.400  83.310  76.700  1.00  0.00            
ATOM   4668  CA  TRP   296      33.640  82.550  75.180  1.00  0.00            
ATOM   4669  HA  TRP   296      34.310  81.690  75.190  1.00  0.00            
ATOM   4670  CB  TRP   296      32.890  82.660  73.860  1.00  0.00            
ATOM   4671  HB1 TRP   296      32.560  81.690  73.450  1.00  0.00            
ATOM   4672  HB2 TRP   296      33.540  83.050  73.090  1.00  0.00            
ATOM   4673  CG  TRP   296      31.660  83.510  73.830  1.00  0.00            
ATOM   4674  CD1 TRP   296      31.710  84.860  73.730  1.00  0.00            
ATOM   4675  HD1 TRP   296      32.580  85.500  73.690  1.00  0.00            
ATOM   4676  NE1 TRP   296      30.410  85.310  73.760  1.00  0.00            
ATOM   4677  HE1 TRP   296      30.190  86.290  73.640  1.00  0.00            
ATOM   4678  CE2 TRP   296      29.490  84.300  73.950  1.00  0.00            
ATOM   4679  CZ2 TRP   296      28.100  84.310  74.110  1.00  0.00            
ATOM   4680  HZ2 TRP   296      27.640  85.300  74.060  1.00  0.00            
ATOM   4681  CH2 TRP   296      27.430  83.100  74.260  1.00  0.00            
ATOM   4682  HH2 TRP   296      26.360  83.170  74.440  1.00  0.00            
ATOM   4683  CZ3 TRP   296      28.200  81.940  74.460  1.00  0.00            
ATOM   4684  HZ3 TRP   296      27.620  81.040  74.530  1.00  0.00            
ATOM   4685  CE3 TRP   296      29.580  81.910  74.220  1.00  0.00            
ATOM   4686  HE3 TRP   296      30.130  80.980  74.220  1.00  0.00            
ATOM   4687  CD2 TRP   296      30.260  83.110  73.960  1.00  0.00            
ATOM   4688  C   TRP   296      34.530  83.770  75.410  1.00  0.00            
ATOM   4689  O   TRP   296      34.250  84.590  76.290  1.00  0.00            
ATOM   4690  N   SER   297      35.570  83.850  74.580  1.00  0.00            
ATOM   4691  H   SER   297      35.880  82.950  74.250  1.00  0.00            
ATOM   4692  CA  SER   297      36.470  84.980  74.490  1.00  0.00            
ATOM   4693  HA  SER   297      37.320  84.700  73.850  1.00  0.00            
ATOM   4694  CB  SER   297      35.860  86.270  73.960  1.00  0.00            
ATOM   4695  HB1 SER   297      36.620  86.840  73.430  1.00  0.00            
ATOM   4696  HB2 SER   297      35.400  86.940  74.690  1.00  0.00            
ATOM   4697  OG  SER   297      34.810  86.090  73.030  1.00  0.00            
ATOM   4698  HG  SER   297      34.310  86.910  72.920  1.00  0.00            
ATOM   4699  C   SER   297      37.390  85.260  75.680  1.00  0.00            
ATOM   4700  O   SER   297      38.130  86.240  75.640  1.00  0.00            
ATOM   4701  N   LYS   298      37.400  84.320  76.630  1.00  0.00            
ATOM   4702  H   LYS   298      36.760  83.570  76.460  1.00  0.00            
ATOM   4703  CA  LYS   298      38.060  84.290  77.920  1.00  0.00            
ATOM   4704  HA  LYS   298      38.780  85.110  77.780  1.00  0.00            
ATOM   4705  CB  LYS   298      37.040  84.450  79.040  1.00  0.00            
ATOM   4706  HB1 LYS   298      37.570  84.190  79.960  1.00  0.00            
ATOM   4707  HB2 LYS   298      36.250  83.690  79.020  1.00  0.00            
ATOM   4708  CG  LYS   298      36.590  85.900  79.200  1.00  0.00            
ATOM   4709  HG1 LYS   298      36.060  86.160  78.290  1.00  0.00            
ATOM   4710  HG2 LYS   298      37.480  86.420  79.550  1.00  0.00            
ATOM   4711  CD  LYS   298      35.560  86.030  80.310  1.00  0.00            
ATOM   4712  HD1 LYS   298      35.280  87.080  80.310  1.00  0.00            
ATOM   4713  HD2 LYS   298      36.080  85.730  81.220  1.00  0.00            
ATOM   4714  CE  LYS   298      34.250  85.250  80.280  1.00  0.00            
ATOM   4715  HE1 LYS   298      33.660  85.350  81.190  1.00  0.00            
ATOM   4716  HE2 LYS   298      34.550  84.190  80.270  1.00  0.00            
ATOM   4717  NZ  LYS   298      33.510  85.510  79.030  1.00  0.00            
ATOM   4718  HZ1 LYS   298      32.990  86.370  79.020  1.00  0.00            
ATOM   4719  HZ2 LYS   298      34.020  85.300  78.180  1.00  0.00            
ATOM   4720  HZ3 LYS   298      32.740  84.880  78.920  1.00  0.00            
ATOM   4721  C   LYS   298      38.800  82.960  77.970  1.00  0.00            
ATOM   4722  O   LYS   298      38.260  81.940  77.530  1.00  0.00            
ATOM   4723  N   PRO   299      39.980  82.870  78.570  1.00  0.00            
ATOM   4724  CD  PRO   299      40.630  84.090  79.010  1.00  0.00            
ATOM   4725  HD1 PRO   299      40.280  84.440  79.990  1.00  0.00            
ATOM   4726  HD2 PRO   299      40.650  84.930  78.340  1.00  0.00            
ATOM   4727  CG  PRO   299      42.100  83.710  79.170  1.00  0.00            
ATOM   4728  HG1 PRO   299      42.680  84.150  79.990  1.00  0.00            
ATOM   4729  HG2 PRO   299      42.570  83.950  78.230  1.00  0.00            
ATOM   4730  CB  PRO   299      42.040  82.200  79.380  1.00  0.00            
ATOM   4731  HB1 PRO   299      42.020  81.920  80.430  1.00  0.00            
ATOM   4732  HB2 PRO   299      42.920  81.740  78.920  1.00  0.00            
ATOM   4733  CA  PRO   299      40.830  81.700  78.610  1.00  0.00            
ATOM   4734  HA  PRO   299      41.260  81.350  77.680  1.00  0.00            
ATOM   4735  C   PRO   299      40.270  80.420  79.220  1.00  0.00            
ATOM   4736  O   PRO   299      40.690  79.310  78.890  1.00  0.00            
ATOM   4737  N   GLU   300      39.600  80.690  80.340  1.00  0.00            
ATOM   4738  H   GLU   300      39.510  81.680  80.540  1.00  0.00            
ATOM   4739  CA  GLU   300      38.810  79.740  81.100  1.00  0.00            
ATOM   4740  HA  GLU   300      39.460  79.050  81.630  1.00  0.00            
ATOM   4741  CB  GLU   300      37.970  80.490  82.140  1.00  0.00            
ATOM   4742  HB1 GLU   300      37.340  81.190  81.580  1.00  0.00            
ATOM   4743  HB2 GLU   300      38.640  81.000  82.820  1.00  0.00            
ATOM   4744  CG  GLU   300      37.150  79.550  83.010  1.00  0.00            
ATOM   4745  HG1 GLU   300      37.860  78.810  83.360  1.00  0.00            
ATOM   4746  HG2 GLU   300      36.340  79.180  82.380  1.00  0.00            
ATOM   4747  CD  GLU   300      36.480  80.140  84.250  1.00  0.00            
ATOM   4748  OE1 GLU   300      35.880  81.230  84.160  1.00  0.00            
ATOM   4749  OE2 GLU   300      36.730  79.600  85.350  1.00  0.00            
ATOM   4750  C   GLU   300      37.930  78.920  80.180  1.00  0.00            
ATOM   4751  O   GLU   300      37.700  77.720  80.380  1.00  0.00            
ATOM   4752  N   SER   301      37.460  79.570  79.110  1.00  0.00            
ATOM   4753  H   SER   301      37.850  80.470  78.930  1.00  0.00            
ATOM   4754  CA  SER   301      36.630  78.890  78.120  1.00  0.00            
ATOM   4755  HA  SER   301      35.850  78.410  78.730  1.00  0.00            
ATOM   4756  CB  SER   301      35.910  79.890  77.220  1.00  0.00            
ATOM   4757  HB1 SER   301      35.690  80.780  77.800  1.00  0.00            
ATOM   4758  HB2 SER   301      34.980  79.420  76.900  1.00  0.00            
ATOM   4759  OG  SER   301      36.680  80.220  76.080  1.00  0.00            
ATOM   4760  HG  SER   301      37.320  80.890  76.320  1.00  0.00            
ATOM   4761  C   SER   301      37.360  77.810  77.350  1.00  0.00            
ATOM   4762  O   SER   301      36.760  76.990  76.650  1.00  0.00            
ATOM   4763  N   GLY   302      38.680  77.610  77.440  1.00  0.00            
ATOM   4764  H   GLY   302      39.100  78.060  78.230  1.00  0.00            
ATOM   4765  CA  GLY   302      39.520  76.960  76.450  1.00  0.00            
ATOM   4766  HA1 GLY   302      39.750  77.610  75.610  1.00  0.00            
ATOM   4767  HA2 GLY   302      38.890  76.170  76.040  1.00  0.00            
ATOM   4768  C   GLY   302      40.710  76.270  77.100  1.00  0.00            
ATOM   4769  O   GLY   302      40.530  75.800  78.220  1.00  0.00            
ATOM   4770  N   GLY   303      41.860  76.210  76.420  1.00  0.00            
ATOM   4771  H   GLY   303      42.020  76.690  75.550  1.00  0.00            
ATOM   4772  CA  GLY   303      43.000  75.520  76.980  1.00  0.00            
ATOM   4773  HA1 GLY   303      42.710  74.550  77.360  1.00  0.00            
ATOM   4774  HA2 GLY   303      43.250  76.140  77.850  1.00  0.00            
ATOM   4775  C   GLY   303      44.150  75.440  75.980  1.00  0.00            
ATOM   4776  O   GLY   303      44.040  75.820  74.820  1.00  0.00            
ATOM   4777  N   TYR   304      45.270  74.900  76.440  1.00  0.00            
ATOM   4778  H   TYR   304      45.330  74.740  77.440  1.00  0.00            
ATOM   4779  CA  TYR   304      46.340  74.450  75.560  1.00  0.00            
ATOM   4780  HA  TYR   304      46.080  74.650  74.520  1.00  0.00            
ATOM   4781  CB  TYR   304      47.590  75.260  75.840  1.00  0.00            
ATOM   4782  HB1 TYR   304      47.400  76.300  75.580  1.00  0.00            
ATOM   4783  HB2 TYR   304      48.320  75.010  75.070  1.00  0.00            
ATOM   4784  CG  TYR   304      48.220  75.130  77.210  1.00  0.00            
ATOM   4785  CD1 TYR   304      47.980  76.050  78.240  1.00  0.00            
ATOM   4786  HD1 TYR   304      47.290  76.860  78.090  1.00  0.00            
ATOM   4787  CE1 TYR   304      48.690  75.990  79.450  1.00  0.00            
ATOM   4788  HE1 TYR   304      48.550  76.670  80.270  1.00  0.00            
ATOM   4789  CZ  TYR   304      49.660  74.980  79.590  1.00  0.00            
ATOM   4790  OH  TYR   304      50.390  74.830  80.740  1.00  0.00            
ATOM   4791  HH  TYR   304      50.990  74.090  80.650  1.00  0.00            
ATOM   4792  CE2 TYR   304      49.770  73.950  78.640  1.00  0.00            
ATOM   4793  HE2 TYR   304      50.390  73.100  78.830  1.00  0.00            
ATOM   4794  CD2 TYR   304      49.120  74.080  77.400  1.00  0.00            
ATOM   4795  HD2 TYR   304      49.290  73.390  76.590  1.00  0.00            
ATOM   4796  C   TYR   304      46.520  72.950  75.760  1.00  0.00            
ATOM   4797  O   TYR   304      46.300  72.410  76.850  1.00  0.00            
ATOM   4798  N   ILE   305      47.170  72.280  74.820  1.00  0.00            
ATOM   4799  H   ILE   305      47.360  72.790  73.970  1.00  0.00            
ATOM   4800  CA  ILE   305      47.560  70.890  74.790  1.00  0.00            
ATOM   4801  HA  ILE   305      47.240  70.440  75.720  1.00  0.00            
ATOM   4802  CB  ILE   305      46.950  70.050  73.680  1.00  0.00            
ATOM   4803  HB  ILE   305      47.160  70.470  72.700  1.00  0.00            
ATOM   4804  CG2 ILE   305      47.420  68.590  73.650  1.00  0.00            
ATOM   4805 1HG2 ILE   305      47.240  68.130  74.610  1.00  0.00            
ATOM   4806 2HG2 ILE   305      46.990  68.120  72.760  1.00  0.00            
ATOM   4807 3HG2 ILE   305      48.470  68.590  73.340  1.00  0.00            
ATOM   4808  CG1 ILE   305      45.420  70.070  73.730  1.00  0.00            
ATOM   4809 1HG1 ILE   305      45.040  69.770  72.750  1.00  0.00            
ATOM   4810 2HG1 ILE   305      45.030  71.090  73.750  1.00  0.00            
ATOM   4811  CD  ILE   305      44.730  69.240  74.800  1.00  0.00            
ATOM   4812  HD1 ILE   305      45.090  68.220  74.720  1.00  0.00            
ATOM   4813  HD2 ILE   305      44.900  69.690  75.780  1.00  0.00            
ATOM   4814  HD3 ILE   305      43.670  69.250  74.530  1.00  0.00            
ATOM   4815  C   ILE   305      49.090  70.910  74.730  1.00  0.00            
ATOM   4816  O   ILE   305      49.730  71.180  73.710  1.00  0.00            
ATOM   4817  N   TRP   306      49.710  70.540  75.850  1.00  0.00            
ATOM   4818  H   TRP   306      49.120  69.990  76.470  1.00  0.00            
ATOM   4819  CA  TRP   306      51.150  70.390  75.930  1.00  0.00            
ATOM   4820  HA  TRP   306      51.600  71.330  75.610  1.00  0.00            
ATOM   4821  CB  TRP   306      51.550  70.350  77.400  1.00  0.00            
ATOM   4822  HB1 TRP   306      51.400  69.350  77.810  1.00  0.00            
ATOM   4823  HB2 TRP   306      50.870  71.080  77.850  1.00  0.00            
ATOM   4824  CG  TRP   306      52.920  70.880  77.690  1.00  0.00            
ATOM   4825  CD1 TRP   306      53.250  72.140  78.020  1.00  0.00            
ATOM   4826  HD1 TRP   306      52.540  72.930  78.250  1.00  0.00            
ATOM   4827  NE1 TRP   306      54.620  72.200  78.180  1.00  0.00            
ATOM   4828  HE1 TRP   306      55.130  73.030  78.430  1.00  0.00            
ATOM   4829  CE2 TRP   306      55.210  71.010  77.810  1.00  0.00            
ATOM   4830  CZ2 TRP   306      56.540  70.600  77.680  1.00  0.00            
ATOM   4831  HZ2 TRP   306      57.350  71.300  77.870  1.00  0.00            
ATOM   4832  CH2 TRP   306      56.850  69.260  77.430  1.00  0.00            
ATOM   4833  HH2 TRP   306      57.870  68.960  77.270  1.00  0.00            
ATOM   4834  CZ3 TRP   306      55.830  68.290  77.400  1.00  0.00            
ATOM   4835  HZ3 TRP   306      56.020  67.230  77.370  1.00  0.00            
ATOM   4836  CE3 TRP   306      54.520  68.770  77.310  1.00  0.00            
ATOM   4837  HE3 TRP   306      53.730  68.050  77.170  1.00  0.00            
ATOM   4838  CD2 TRP   306      54.150  70.080  77.610  1.00  0.00            
ATOM   4839  C   TRP   306      51.650  69.180  75.150  1.00  0.00            
ATOM   4840  O   TRP   306      51.310  68.040  75.450  1.00  0.00            
ATOM   4841  N   HIS   307      52.440  69.560  74.150  1.00  0.00            
ATOM   4842  H   HIS   307      52.650  70.540  74.060  1.00  0.00            
ATOM   4843  CA  HIS   307      53.190  68.670  73.270  1.00  0.00            
ATOM   4844  HA  HIS   307      53.570  67.810  73.810  1.00  0.00            
ATOM   4845  CB  HIS   307      52.360  68.230  72.070  1.00  0.00            
ATOM   4846  HB1 HIS   307      52.980  68.320  71.180  1.00  0.00            
ATOM   4847  HB2 HIS   307      51.570  68.980  71.930  1.00  0.00            
ATOM   4848  CG  HIS   307      51.730  66.870  72.100  1.00  0.00            
ATOM   4849  ND1 HIS   307      52.040  65.800  71.280  1.00  0.00            
ATOM   4850  HD1 HIS   307      52.780  65.700  70.610  1.00  0.00            
ATOM   4851  CE1 HIS   307      51.250  64.760  71.620  1.00  0.00            
ATOM   4852  HE1 HIS   307      51.320  63.770  71.210  1.00  0.00            
ATOM   4853  NE2 HIS   307      50.360  65.200  72.540  1.00  0.00            
ATOM   4854  HE2 HIS   307      49.650  64.620  72.950  1.00  0.00            
ATOM   4855  CD2 HIS   307      50.640  66.520  72.860  1.00  0.00            
ATOM   4856  HD2 HIS   307      50.070  67.080  73.580  1.00  0.00            
ATOM   4857  C   HIS   307      54.380  69.460  72.760  1.00  0.00            
ATOM   4858  O   HIS   307      54.270  70.560  72.220  1.00  0.00            
ATOM   4859  N   THR   308      55.600  68.900  72.780  1.00  0.00            
ATOM   4860  H   THR   308      55.820  68.050  73.280  1.00  0.00            
ATOM   4861  CA  THR   308      56.780  69.460  72.160  1.00  0.00            
ATOM   4862  HA  THR   308      56.830  70.540  72.310  1.00  0.00            
ATOM   4863  CB  THR   308      58.060  68.850  72.750  1.00  0.00            
ATOM   4864  HB  THR   308      58.890  69.330  72.240  1.00  0.00            
ATOM   4865  CG2 THR   308      58.280  69.190  74.220  1.00  0.00            
ATOM   4866 1HG2 THR   308      57.660  68.540  74.850  1.00  0.00            
ATOM   4867 2HG2 THR   308      59.320  69.110  74.520  1.00  0.00            
ATOM   4868 3HG2 THR   308      57.900  70.200  74.350  1.00  0.00            
ATOM   4869  OG1 THR   308      58.150  67.460  72.560  1.00  0.00            
ATOM   4870  HG1 THR   308      58.910  67.280  72.000  1.00  0.00            
ATOM   4871  C   THR   308      56.800  69.140  70.670  1.00  0.00            
ATOM   4872  O   THR   308      55.830  68.690  70.080  1.00  0.00            
ATOM   4873  N   THR   309      57.890  69.520  70.020  1.00  0.00            
ATOM   4874  H   THR   309      58.660  69.840  70.590  1.00  0.00            
ATOM   4875  CA  THR   309      58.160  69.500  68.600  1.00  0.00            
ATOM   4876  HA  THR   309      57.290  69.950  68.120  1.00  0.00            
ATOM   4877  CB  THR   309      59.260  70.540  68.350  1.00  0.00            
ATOM   4878  HB  THR   309      58.870  71.400  68.910  1.00  0.00            
ATOM   4879  CG2 THR   309      60.660  70.150  68.790  1.00  0.00            
ATOM   4880 1HG2 THR   309      61.290  69.830  67.950  1.00  0.00            
ATOM   4881 2HG2 THR   309      61.170  70.970  69.290  1.00  0.00            
ATOM   4882 3HG2 THR   309      60.560  69.350  69.530  1.00  0.00            
ATOM   4883  OG1 THR   309      59.220  70.990  67.020  1.00  0.00            
ATOM   4884  HG1 THR   309      58.290  71.160  66.840  1.00  0.00            
ATOM   4885  C   THR   309      58.430  68.050  68.160  1.00  0.00            
ATOM   4886  O   THR   309      59.020  67.230  68.870  1.00  0.00            
ATOM   4887  N   GLY   310      57.850  67.600  67.040  1.00  0.00            
ATOM   4888  H   GLY   310      57.400  68.280  66.460  1.00  0.00            
ATOM   4889  CA  GLY   310      57.980  66.240  66.560  1.00  0.00            
ATOM   4890  HA1 GLY   310      59.040  66.030  66.600  1.00  0.00            
ATOM   4891  HA2 GLY   310      57.490  66.160  65.570  1.00  0.00            
ATOM   4892  C   GLY   310      57.310  65.150  67.370  1.00  0.00            
ATOM   4893  O   GLY   310      57.710  63.990  67.300  1.00  0.00            
ATOM   4894  N   SER   311      56.300  65.550  68.140  1.00  0.00            
ATOM   4895  H   SER   311      56.050  66.520  68.040  1.00  0.00            
ATOM   4896  CA  SER   311      55.470  64.820  69.090  1.00  0.00            
ATOM   4897  HA  SER   311      55.910  63.810  69.100  1.00  0.00            
ATOM   4898  CB  SER   311      55.600  65.350  70.520  1.00  0.00            
ATOM   4899  HB1 SER   311      56.640  65.660  70.710  1.00  0.00            
ATOM   4900  HB2 SER   311      55.240  64.590  71.200  1.00  0.00            
ATOM   4901  OG  SER   311      54.730  66.430  70.700  1.00  0.00            
ATOM   4902  HG  SER   311      55.160  67.240  70.410  1.00  0.00            
ATOM   4903  C   SER   311      54.000  64.650  68.730  1.00  0.00            
ATOM   4904  O   SER   311      53.280  63.980  69.470  1.00  0.00            
ATOM   4905  N   GLY   312      53.440  65.430  67.800  1.00  0.00            
ATOM   4906  H   GLY   312      54.010  66.120  67.350  1.00  0.00            
ATOM   4907  CA  GLY   312      52.070  65.360  67.340  1.00  0.00            
ATOM   4908  HA1 GLY   312      51.550  64.500  67.800  1.00  0.00            
ATOM   4909  HA2 GLY   312      52.070  65.270  66.260  1.00  0.00            
ATOM   4910  C   GLY   312      51.280  66.600  67.730  1.00  0.00            
ATOM   4911  O   GLY   312      50.600  66.620  68.760  1.00  0.00            
ATOM   4912  N   LYS   313      51.340  67.590  66.850  1.00  0.00            
ATOM   4913  H   LYS   313      51.920  67.400  66.040  1.00  0.00            
ATOM   4914  CA  LYS   313      50.580  68.830  66.910  1.00  0.00            
ATOM   4915  HA  LYS   313      49.910  68.720  67.760  1.00  0.00            
ATOM   4916  CB  LYS   313      51.480  70.030  67.200  1.00  0.00            
ATOM   4917  HB1 LYS   313      50.640  70.730  67.360  1.00  0.00            
ATOM   4918  HB2 LYS   313      52.060  70.190  66.290  1.00  0.00            
ATOM   4919  CG  LYS   313      52.300  69.830  68.460  1.00  0.00            
ATOM   4920  HG1 LYS   313      52.940  68.980  68.240  1.00  0.00            
ATOM   4921  HG2 LYS   313      51.630  69.570  69.280  1.00  0.00            
ATOM   4922  CD  LYS   313      53.070  71.120  68.780  1.00  0.00            
ATOM   4923  HD1 LYS   313      53.340  71.040  69.830  1.00  0.00            
ATOM   4924  HD2 LYS   313      52.400  71.970  68.630  1.00  0.00            
ATOM   4925  CE  LYS   313      54.420  71.340  68.130  1.00  0.00            
ATOM   4926  HE1 LYS   313      55.170  70.630  68.490  1.00  0.00            
ATOM   4927  HE2 LYS   313      55.040  72.130  68.550  1.00  0.00            
ATOM   4928  NZ  LYS   313      54.340  71.440  66.670  1.00  0.00            
ATOM   4929  HZ1 LYS   313      53.620  72.090  66.390  1.00  0.00            
ATOM   4930  HZ2 LYS   313      55.160  71.780  66.200  1.00  0.00            
ATOM   4931  HZ3 LYS   313      54.190  70.510  66.300  1.00  0.00            
ATOM   4932  C   LYS   313      49.740  69.070  65.670  1.00  0.00            
ATOM   4933  O   LYS   313      48.580  69.460  65.800  1.00  0.00            
ATOM   4934  N   THR   314      50.280  69.070  64.450  1.00  0.00            
ATOM   4935  H   THR   314      51.230  68.740  64.440  1.00  0.00            
ATOM   4936  CA  THR   314      49.800  69.880  63.350  1.00  0.00            
ATOM   4937  HA  THR   314      49.450  70.860  63.660  1.00  0.00            
ATOM   4938  CB  THR   314      50.870  70.040  62.280  1.00  0.00            
ATOM   4939  HB  THR   314      51.060  69.090  61.780  1.00  0.00            
ATOM   4940  CG2 THR   314      50.540  71.060  61.210  1.00  0.00            
ATOM   4941 1HG2 THR   314      50.290  72.020  61.690  1.00  0.00            
ATOM   4942 2HG2 THR   314      51.320  71.350  60.500  1.00  0.00            
ATOM   4943 3HG2 THR   314      49.690  70.720  60.620  1.00  0.00            
ATOM   4944  OG1 THR   314      52.090  70.370  62.900  1.00  0.00            
ATOM   4945  HG1 THR   314      51.890  71.160  63.410  1.00  0.00            
ATOM   4946  C   THR   314      48.580  69.180  62.740  1.00  0.00            
ATOM   4947  O   THR   314      47.600  69.850  62.410  1.00  0.00            
ATOM   4948  N   LEU   315      48.670  67.850  62.630  1.00  0.00            
ATOM   4949  H   LEU   315      49.580  67.510  62.880  1.00  0.00            
ATOM   4950  CA  LEU   315      47.610  67.030  62.080  1.00  0.00            
ATOM   4951  HA  LEU   315      47.210  67.530  61.190  1.00  0.00            
ATOM   4952  CB  LEU   315      48.230  65.690  61.650  1.00  0.00            
ATOM   4953  HB1 LEU   315      48.680  65.270  62.530  1.00  0.00            
ATOM   4954  HB2 LEU   315      49.010  65.940  60.940  1.00  0.00            
ATOM   4955  CG  LEU   315      47.300  64.770  60.850  1.00  0.00            
ATOM   4956  HG  LEU   315      46.350  64.740  61.390  1.00  0.00            
ATOM   4957  CD1 LEU   315      47.030  65.270  59.440  1.00  0.00            
ATOM   4958 1HD1 LEU   315      46.560  66.250  59.510  1.00  0.00            
ATOM   4959 2HD1 LEU   315      47.950  65.290  58.840  1.00  0.00            
ATOM   4960 3HD1 LEU   315      46.410  64.590  58.890  1.00  0.00            
ATOM   4961  CD2 LEU   315      47.860  63.370  60.670  1.00  0.00            
ATOM   4962 1HD2 LEU   315      48.110  62.960  61.650  1.00  0.00            
ATOM   4963 2HD2 LEU   315      47.020  62.720  60.380  1.00  0.00            
ATOM   4964 3HD2 LEU   315      48.670  63.380  59.950  1.00  0.00            
ATOM   4965  C   LEU   315      46.530  66.790  63.110  1.00  0.00            
ATOM   4966  O   LEU   315      45.340  66.760  62.820  1.00  0.00            
ATOM   4967  N   THR   316      46.920  66.780  64.390  1.00  0.00            
ATOM   4968  H   THR   316      47.910  66.640  64.500  1.00  0.00            
ATOM   4969  CA  THR   316      46.000  66.850  65.500  1.00  0.00            
ATOM   4970  HA  THR   316      45.330  65.980  65.510  1.00  0.00            
ATOM   4971  CB  THR   316      46.610  66.810  66.910  1.00  0.00            
ATOM   4972  HB  THR   316      47.020  67.780  67.170  1.00  0.00            
ATOM   4973  CG2 THR   316      45.630  66.460  68.030  1.00  0.00            
ATOM   4974 1HG2 THR   316      45.140  65.530  67.760  1.00  0.00            
ATOM   4975 2HG2 THR   316      46.100  66.280  69.000  1.00  0.00            
ATOM   4976 3HG2 THR   316      44.850  67.200  68.200  1.00  0.00            
ATOM   4977  OG1 THR   316      47.580  65.790  66.940  1.00  0.00            
ATOM   4978  HG1 THR   316      48.180  65.880  66.200  1.00  0.00            
ATOM   4979  C   THR   316      45.110  68.080  65.460  1.00  0.00            
ATOM   4980  O   THR   316      43.890  67.990  65.570  1.00  0.00            
ATOM   4981  N   SER   317      45.710  69.260  65.330  1.00  0.00            
ATOM   4982  H   SER   317      46.720  69.310  65.350  1.00  0.00            
ATOM   4983  CA  SER   317      45.020  70.520  65.140  1.00  0.00            
ATOM   4984  HA  SER   317      44.430  70.700  66.040  1.00  0.00            
ATOM   4985  CB  SER   317      46.020  71.670  65.060  1.00  0.00            
ATOM   4986  HB1 SER   317      45.410  72.560  64.940  1.00  0.00            
ATOM   4987  HB2 SER   317      46.580  71.590  64.130  1.00  0.00            
ATOM   4988  OG  SER   317      46.750  71.710  66.270  1.00  0.00            
ATOM   4989  HG  SER   317      47.410  71.020  66.370  1.00  0.00            
ATOM   4990  C   SER   317      44.130  70.620  63.900  1.00  0.00            
ATOM   4991  O   SER   317      42.970  70.990  63.980  1.00  0.00            
ATOM   4992  N   PHE   318      44.670  70.250  62.730  1.00  0.00            
ATOM   4993  H   PHE   318      45.590  69.850  62.660  1.00  0.00            
ATOM   4994  CA  PHE   318      43.870  70.220  61.520  1.00  0.00            
ATOM   4995  HA  PHE   318      43.460  71.230  61.510  1.00  0.00            
ATOM   4996  CB  PHE   318      44.660  69.960  60.240  1.00  0.00            
ATOM   4997  HB1 PHE   318      45.440  69.220  60.390  1.00  0.00            
ATOM   4998  HB2 PHE   318      45.170  70.870  59.940  1.00  0.00            
ATOM   4999  CG  PHE   318      43.870  69.510  59.020  1.00  0.00            
ATOM   5000  CD1 PHE   318      44.120  68.300  58.380  1.00  0.00            
ATOM   5001  HD1 PHE   318      44.950  67.690  58.680  1.00  0.00            
ATOM   5002  CE1 PHE   318      43.330  67.990  57.260  1.00  0.00            
ATOM   5003  HE1 PHE   318      43.500  67.080  56.700  1.00  0.00            
ATOM   5004  CZ  PHE   318      42.300  68.840  56.850  1.00  0.00            
ATOM   5005  HZ  PHE   318      41.610  68.570  56.060  1.00  0.00            
ATOM   5006  CE2 PHE   318      42.170  70.130  57.380  1.00  0.00            
ATOM   5007  HE2 PHE   318      41.460  70.820  56.950  1.00  0.00            
ATOM   5008  CD2 PHE   318      42.990  70.450  58.470  1.00  0.00            
ATOM   5009  HD2 PHE   318      42.880  71.420  58.940  1.00  0.00            
ATOM   5010  C   PHE   318      42.690  69.260  61.580  1.00  0.00            
ATOM   5011  O   PHE   318      41.600  69.630  61.150  1.00  0.00            
ATOM   5012  N   LYS   319      42.820  68.040  62.090  1.00  0.00            
ATOM   5013  H   LYS   319      43.750  67.710  62.320  1.00  0.00            
ATOM   5014  CA  LYS   319      41.690  67.190  62.350  1.00  0.00            
ATOM   5015  HA  LYS   319      41.120  67.140  61.410  1.00  0.00            
ATOM   5016  CB  LYS   319      42.150  65.790  62.750  1.00  0.00            
ATOM   5017  HB1 LYS   319      42.600  65.950  63.720  1.00  0.00            
ATOM   5018  HB2 LYS   319      42.960  65.390  62.140  1.00  0.00            
ATOM   5019  CG  LYS   319      40.980  64.860  63.030  1.00  0.00            
ATOM   5020  HG1 LYS   319      40.260  65.280  63.720  1.00  0.00            
ATOM   5021  HG2 LYS   319      41.390  63.950  63.480  1.00  0.00            
ATOM   5022  CD  LYS   319      40.210  64.460  61.770  1.00  0.00            
ATOM   5023  HD1 LYS   319      39.780  65.390  61.400  1.00  0.00            
ATOM   5024  HD2 LYS   319      39.340  63.880  62.050  1.00  0.00            
ATOM   5025  CE  LYS   319      41.010  63.780  60.660  1.00  0.00            
ATOM   5026  HE1 LYS   319      41.320  62.840  61.110  1.00  0.00            
ATOM   5027  HE2 LYS   319      41.940  64.280  60.360  1.00  0.00            
ATOM   5028  NZ  LYS   319      40.170  63.480  59.480  1.00  0.00            
ATOM   5029  HZ1 LYS   319      40.020  64.340  58.980  1.00  0.00            
ATOM   5030  HZ2 LYS   319      40.730  62.870  58.910  1.00  0.00            
ATOM   5031  HZ3 LYS   319      39.300  62.970  59.540  1.00  0.00            
ATOM   5032  C   LYS   319      40.670  67.890  63.230  1.00  0.00            
ATOM   5033  O   LYS   319      39.520  68.010  62.810  1.00  0.00            
ATOM   5034  N   ALA   320      41.090  68.320  64.430  1.00  0.00            
ATOM   5035  H   ALA   320      42.070  68.260  64.610  1.00  0.00            
ATOM   5036  CA  ALA   320      40.240  69.060  65.340  1.00  0.00            
ATOM   5037  HA  ALA   320      39.500  68.340  65.670  1.00  0.00            
ATOM   5038  CB  ALA   320      41.070  69.440  66.570  1.00  0.00            
ATOM   5039  HB1 ALA   320      40.440  69.840  67.360  1.00  0.00            
ATOM   5040  HB2 ALA   320      41.580  68.560  66.960  1.00  0.00            
ATOM   5041  HB3 ALA   320      41.800  70.170  66.220  1.00  0.00            
ATOM   5042  C   ALA   320      39.540  70.220  64.660  1.00  0.00            
ATOM   5043  O   ALA   320      38.320  70.360  64.820  1.00  0.00            
ATOM   5044  N   ALA   321      40.250  70.970  63.830  1.00  0.00            
ATOM   5045  H   ALA   321      41.250  70.830  63.700  1.00  0.00            
ATOM   5046  CA  ALA   321      39.680  72.100  63.110  1.00  0.00            
ATOM   5047  HA  ALA   321      39.270  72.820  63.830  1.00  0.00            
ATOM   5048  CB  ALA   321      40.790  72.920  62.490  1.00  0.00            
ATOM   5049  HB1 ALA   321      41.530  72.210  62.100  1.00  0.00            
ATOM   5050  HB2 ALA   321      40.470  73.630  61.720  1.00  0.00            
ATOM   5051  HB3 ALA   321      41.250  73.540  63.240  1.00  0.00            
ATOM   5052  C   ALA   321      38.620  71.720  62.090  1.00  0.00            
ATOM   5053  O   ALA   321      37.500  72.250  62.090  1.00  0.00            
ATOM   5054  N   ARG   322      39.000  70.820  61.190  1.00  0.00            
ATOM   5055  H   ARG   322      39.890  70.360  61.360  1.00  0.00            
ATOM   5056  CA  ARG   322      38.100  70.240  60.230  1.00  0.00            
ATOM   5057  HA  ARG   322      37.690  71.040  59.620  1.00  0.00            
ATOM   5058  CB  ARG   322      38.780  69.150  59.390  1.00  0.00            
ATOM   5059  HB1 ARG   322      39.060  68.190  59.830  1.00  0.00            
ATOM   5060  HB2 ARG   322      39.690  69.580  58.990  1.00  0.00
[truncated: 730,762 more chars]
