# Supplementary material for: The helical domain of the EcoR124I motor subunit participates in ATPase activity and dsDNA translocation
Source: PeerJ. 2017 Jan 18;5:e2887. doi: 10.7717/peerj.2887 (PMC5248579; doi:10.7717/peerj.2887)
Supplement: Supplemental Information 1 — The file contains the pdb files of all created models of EcoR124I HsdR, WT as well as of each mutant. All initial models used for molecular dynamics and the final equilibrated structure after molecular dynamics are included for each structure. [file peerj-05-2887-s001.zip › models/K527A_Y736A_100ns_md.pdb]

REMARK    GENERATED BY TRJCONV
TITLE     HSDR t= 100000.00000
REMARK    THIS IS A SIMULATION BOX
CRYST1  109.763  109.763  109.763  90.00  90.00  90.00 P 1           1
MODEL        1
ATOM      1  N   ASN    13      83.300  65.040  59.120  1.00  0.00            
ATOM      2  H1  ASN    13      83.420  64.150  58.650  1.00  0.00            
ATOM      3  H2  ASN    13      83.120  65.890  58.610  1.00  0.00            
ATOM      4  H3  ASN    13      84.230  65.110  59.490  1.00  0.00            
ATOM      5  CA  ASN    13      82.330  64.890  60.220  1.00  0.00            
ATOM      6  HA  ASN    13      82.640  64.020  60.780  1.00  0.00            
ATOM      7  CB  ASN    13      82.320  66.100  61.130  1.00  0.00            
ATOM      8  HB1 ASN    13      83.250  66.120  61.700  1.00  0.00            
ATOM      9  HB2 ASN    13      81.550  65.810  61.850  1.00  0.00            
ATOM     10  CG  ASN    13      82.000  67.420  60.430  1.00  0.00            
ATOM     11  OD1 ASN    13      82.190  67.800  59.280  1.00  0.00            
ATOM     12  ND2 ASN    13      81.670  68.410  61.270  1.00  0.00            
ATOM     13 1HD2 ASN    13      81.590  68.170  62.260  1.00  0.00            
ATOM     14 2HD2 ASN    13      81.740  69.350  60.900  1.00  0.00            
ATOM     15  C   ASN    13      80.930  64.640  59.660  1.00  0.00            
ATOM     16  O   ASN    13      80.480  65.210  58.670  1.00  0.00            
ATOM     17  N   PHE    14      80.200  63.750  60.330  1.00  0.00            
ATOM     18  H   PHE    14      80.640  63.270  61.100  1.00  0.00            
ATOM     19  CA  PHE    14      78.810  63.430  60.060  1.00  0.00            
ATOM     20  HA  PHE    14      78.680  63.580  58.980  1.00  0.00            
ATOM     21  CB  PHE    14      78.710  61.940  60.400  1.00  0.00            
ATOM     22  HB1 PHE    14      77.690  61.590  60.220  1.00  0.00            
ATOM     23  HB2 PHE    14      78.690  61.840  61.490  1.00  0.00            
ATOM     24  CG  PHE    14      79.540  60.960  59.620  1.00  0.00            
ATOM     25  CD1 PHE    14      80.200  59.940  60.320  1.00  0.00            
ATOM     26  HD1 PHE    14      80.310  60.020  61.390  1.00  0.00            
ATOM     27  CE1 PHE    14      80.750  58.870  59.610  1.00  0.00            
ATOM     28  HE1 PHE    14      81.230  58.100  60.180  1.00  0.00            
ATOM     29  CZ  PHE    14      80.620  58.760  58.220  1.00  0.00            
ATOM     30  HZ  PHE    14      81.070  58.000  57.590  1.00  0.00            
ATOM     31  CE2 PHE    14      79.990  59.810  57.530  1.00  0.00            
ATOM     32  HE2 PHE    14      79.850  59.830  56.460  1.00  0.00            
ATOM     33  CD2 PHE    14      79.430  60.880  58.230  1.00  0.00            
ATOM     34  HD2 PHE    14      78.950  61.610  57.600  1.00  0.00            
ATOM     35  C   PHE    14      77.780  64.280  60.780  1.00  0.00            
ATOM     36  O   PHE    14      78.130  64.960  61.730  1.00  0.00            
ATOM     37  N   ILE    15      76.530  64.140  60.350  1.00  0.00            
ATOM     38  H   ILE    15      76.350  63.470  59.610  1.00  0.00            
ATOM     39  CA  ILE    15      75.370  64.750  60.980  1.00  0.00            
ATOM     40  HA  ILE    15      75.790  65.280  61.830  1.00  0.00            
ATOM     41  CB  ILE    15      74.780  65.780  60.030  1.00  0.00            
ATOM     42  HB  ILE    15      73.980  66.160  60.660  1.00  0.00            
ATOM     43  CG2 ILE    15      75.690  66.940  59.650  1.00  0.00            
ATOM     44 1HG2 ILE    15      75.850  67.440  60.610  1.00  0.00            
ATOM     45 2HG2 ILE    15      76.640  66.530  59.300  1.00  0.00            
ATOM     46 3HG2 ILE    15      75.320  67.620  58.880  1.00  0.00            
ATOM     47  CG1 ILE    15      74.280  65.050  58.790  1.00  0.00            
ATOM     48 1HG1 ILE    15      73.930  64.050  59.030  1.00  0.00            
ATOM     49 2HG1 ILE    15      75.120  64.940  58.100  1.00  0.00            
ATOM     50  CD  ILE    15      73.280  65.970  58.080  1.00  0.00            
ATOM     51  HD1 ILE    15      73.540  66.970  57.770  1.00  0.00            
ATOM     52  HD2 ILE    15      72.990  65.360  57.230  1.00  0.00            
ATOM     53  HD3 ILE    15      72.470  65.980  58.810  1.00  0.00            
ATOM     54  C   ILE    15      74.390  63.800  61.640  1.00  0.00            
ATOM     55  O   ILE    15      73.670  64.160  62.580  1.00  0.00            
ATOM     56  N   VAL    16      74.480  62.480  61.480  1.00  0.00            
ATOM     57  H   VAL    16      74.910  62.120  60.630  1.00  0.00            
ATOM     58  CA  VAL    16      74.050  61.470  62.410  1.00  0.00            
ATOM     59  HA  VAL    16      73.450  61.860  63.240  1.00  0.00            
ATOM     60  CB  VAL    16      73.240  60.340  61.780  1.00  0.00            
ATOM     61  HB  VAL    16      73.820  59.940  60.950  1.00  0.00            
ATOM     62  CG1 VAL    16      72.990  59.300  62.870  1.00  0.00            
ATOM     63 1HG1 VAL    16      72.200  58.630  62.530  1.00  0.00            
ATOM     64 2HG1 VAL    16      73.950  58.830  63.070  1.00  0.00            
ATOM     65 3HG1 VAL    16      72.600  59.840  63.740  1.00  0.00            
ATOM     66  CG2 VAL    16      71.900  60.910  61.340  1.00  0.00            
ATOM     67 1HG2 VAL    16      71.300  60.080  60.950  1.00  0.00            
ATOM     68 2HG2 VAL    16      71.390  61.260  62.240  1.00  0.00            
ATOM     69 3HG2 VAL    16      71.920  61.700  60.580  1.00  0.00            
ATOM     70  C   VAL    16      75.320  60.940  63.080  1.00  0.00            
ATOM     71  O   VAL    16      76.310  60.570  62.450  1.00  0.00            
ATOM     72  N   LEU    17      75.280  61.000  64.420  1.00  0.00            
ATOM     73  H   LEU    17      74.460  61.370  64.860  1.00  0.00            
ATOM     74  CA  LEU    17      76.390  60.810  65.340  1.00  0.00            
ATOM     75  HA  LEU    17      77.290  60.790  64.730  1.00  0.00            
ATOM     76  CB  LEU    17      76.440  61.980  66.310  1.00  0.00            
ATOM     77  HB1 LEU    17      76.960  61.710  67.220  1.00  0.00            
ATOM     78  HB2 LEU    17      75.480  62.220  66.760  1.00  0.00            
ATOM     79  CG  LEU    17      77.180  63.210  65.800  1.00  0.00            
ATOM     80  HG  LEU    17      78.190  62.920  65.500  1.00  0.00            
ATOM     81  CD1 LEU    17      76.470  63.880  64.630  1.00  0.00            
ATOM     82 1HD1 LEU    17      75.460  64.110  64.960  1.00  0.00            
ATOM     83 2HD1 LEU    17      77.000  64.810  64.410  1.00  0.00            
ATOM     84 3HD1 LEU    17      76.450  63.250  63.740  1.00  0.00            
ATOM     85  CD2 LEU    17      77.090  64.300  66.870  1.00  0.00            
ATOM     86 1HD2 LEU    17      77.580  63.950  67.780  1.00  0.00            
ATOM     87 2HD2 LEU    17      77.650  65.180  66.550  1.00  0.00            
ATOM     88 3HD2 LEU    17      76.080  64.660  67.060  1.00  0.00            
ATOM     89  C   LEU    17      76.290  59.510  66.130  1.00  0.00            
ATOM     90  O   LEU    17      75.180  59.130  66.490  1.00  0.00            
ATOM     91  N   ASP    18      77.390  58.770  66.350  1.00  0.00            
ATOM     92  H   ASP    18      78.190  59.100  65.830  1.00  0.00            
ATOM     93  CA  ASP    18      77.550  57.700  67.310  1.00  0.00            
ATOM     94  HA  ASP    18      76.590  57.210  67.560  1.00  0.00            
ATOM     95  CB  ASP    18      78.520  56.640  66.800  1.00  0.00            
ATOM     96  HB1 ASP    18      79.540  56.990  66.680  1.00  0.00            
ATOM     97  HB2 ASP    18      78.150  56.240  65.850  1.00  0.00            
ATOM     98  CG  ASP    18      78.590  55.470  67.770  1.00  0.00            
ATOM     99  OD1 ASP    18      77.650  54.660  67.950  1.00  0.00            
ATOM    100  OD2 ASP    18      79.690  55.260  68.320  1.00  0.00            
ATOM    101  C   ASP    18      78.050  58.360  68.580  1.00  0.00            
ATOM    102  O   ASP    18      77.520  58.100  69.660  1.00  0.00            
ATOM    103  N   LYS    19      79.170  59.100  68.530  1.00  0.00            
ATOM    104  H   LYS    19      79.660  59.110  67.640  1.00  0.00            
ATOM    105  CA  LYS    19      79.940  59.650  69.630  1.00  0.00            
ATOM    106  HA  LYS    19      79.370  59.280  70.490  1.00  0.00            
ATOM    107  CB  LYS    19      81.360  59.100  69.640  1.00  0.00            
ATOM    108  HB1 LYS    19      81.850  59.660  70.440  1.00  0.00            
ATOM    109  HB2 LYS    19      81.840  59.350  68.700  1.00  0.00            
ATOM    110  CG  LYS    19      81.310  57.580  69.670  1.00  0.00            
ATOM    111  HG1 LYS    19      81.150  57.340  68.630  1.00  0.00            
ATOM    112  HG2 LYS    19      80.540  57.140  70.310  1.00  0.00            
ATOM    113  CD  LYS    19      82.700  57.060  70.030  1.00  0.00            
ATOM    114  HD1 LYS    19      82.940  57.520  71.000  1.00  0.00            
ATOM    115  HD2 LYS    19      83.430  57.350  69.280  1.00  0.00            
ATOM    116  CE  LYS    19      82.660  55.550  70.200  1.00  0.00            
ATOM    117  HE1 LYS    19      81.910  55.300  70.960  1.00  0.00            
ATOM    118  HE2 LYS    19      83.640  55.190  70.510  1.00  0.00            
ATOM    119  NZ  LYS    19      82.360  54.820  68.960  1.00  0.00            
ATOM    120  HZ1 LYS    19      82.640  53.850  68.970  1.00  0.00            
ATOM    121  HZ2 LYS    19      81.380  54.960  68.760  1.00  0.00            
ATOM    122  HZ3 LYS    19      82.850  55.190  68.160  1.00  0.00            
ATOM    123  C   LYS    19      79.800  61.150  69.790  1.00  0.00            
ATOM    124  O   LYS    19      80.030  61.880  68.830  1.00  0.00            
ATOM    125  N   TYR    20      79.340  61.610  70.970  1.00  0.00            
ATOM    126  H   TYR    20      79.110  60.940  71.700  1.00  0.00            
ATOM    127  CA  TYR    20      79.010  62.970  71.300  1.00  0.00            
ATOM    128  HA  TYR    20      79.750  63.520  70.730  1.00  0.00            
ATOM    129  CB  TYR    20      77.550  63.150  70.880  1.00  0.00            
ATOM    130  HB1 TYR    20      77.400  63.020  69.810  1.00  0.00            
ATOM    131  HB2 TYR    20      77.220  64.140  71.190  1.00  0.00            
ATOM    132  CG  TYR    20      76.590  62.200  71.580  1.00  0.00            
ATOM    133  CD1 TYR    20      76.350  60.960  71.000  1.00  0.00            
ATOM    134  HD1 TYR    20      76.970  60.660  70.170  1.00  0.00            
ATOM    135  CE1 TYR    20      75.290  60.180  71.480  1.00  0.00            
ATOM    136  HE1 TYR    20      75.110  59.170  71.140  1.00  0.00            
ATOM    137  CZ  TYR    20      74.520  60.630  72.560  1.00  0.00            
ATOM    138  OH  TYR    20      73.460  59.900  73.000  1.00  0.00            
ATOM    139  HH  TYR    20      73.170  60.260  73.830  1.00  0.00            
ATOM    140  CE2 TYR    20      74.780  61.920  73.090  1.00  0.00            
ATOM    141  HE2 TYR    20      74.190  62.260  73.920  1.00  0.00            
ATOM    142  CD2 TYR    20      75.880  62.670  72.690  1.00  0.00            
ATOM    143  HD2 TYR    20      76.080  63.610  73.200  1.00  0.00            
ATOM    144  C   TYR    20      79.270  63.200  72.780  1.00  0.00            
ATOM    145  O   TYR    20      79.120  62.290  73.610  1.00  0.00            
ATOM    146  N   ILE    21      79.560  64.450  73.160  1.00  0.00            
ATOM    147  H   ILE    21      79.610  65.170  72.450  1.00  0.00            
ATOM    148  CA  ILE    21      79.780  64.770  74.560  1.00  0.00            
ATOM    149  HA  ILE    21      79.610  63.870  75.150  1.00  0.00            
ATOM    150  CB  ILE    21      81.180  65.160  75.010  1.00  0.00            
ATOM    151  HB  ILE    21      81.170  65.500  76.040  1.00  0.00            
ATOM    152  CG2 ILE    21      82.120  63.940  75.050  1.00  0.00            
ATOM    153 1HG2 ILE    21      81.890  63.210  75.810  1.00  0.00            
ATOM    154 2HG2 ILE    21      82.210  63.370  74.120  1.00  0.00            
ATOM    155 3HG2 ILE    21      83.070  64.320  75.410  1.00  0.00            
ATOM    156  CG1 ILE    21      81.730  66.340  74.210  1.00  0.00            
ATOM    157 1HG1 ILE    21      80.990  67.150  74.210  1.00  0.00            
ATOM    158 2HG1 ILE    21      81.640  66.140  73.140  1.00  0.00            
ATOM    159  CD  ILE    21      83.090  66.860  74.650  1.00  0.00            
ATOM    160  HD1 ILE    21      83.870  66.170  74.310  1.00  0.00            
ATOM    161  HD2 ILE    21      83.280  67.820  74.180  1.00  0.00            
ATOM    162  HD3 ILE    21      83.150  66.950  75.730  1.00  0.00            
ATOM    163  C   ILE    21      78.820  65.780  75.180  1.00  0.00            
ATOM    164  O   ILE    21      78.510  66.760  74.500  1.00  0.00            
ATOM    165  N   LYS    22      78.290  65.530  76.370  1.00  0.00            
ATOM    166  H   LYS    22      78.590  64.670  76.820  1.00  0.00            
ATOM    167  CA  LYS    22      77.180  66.290  76.900  1.00  0.00            
ATOM    168  HA  LYS    22      76.570  66.680  76.090  1.00  0.00            
ATOM    169  CB  LYS    22      76.400  65.420  77.880  1.00  0.00            
ATOM    170  HB1 LYS    22      75.740  66.090  78.440  1.00  0.00            
ATOM    171  HB2 LYS    22      77.060  65.000  78.630  1.00  0.00            
ATOM    172  CG  LYS    22      75.650  64.320  77.140  1.00  0.00            
ATOM    173  HG1 LYS    22      76.400  63.740  76.590  1.00  0.00            
ATOM    174  HG2 LYS    22      74.890  64.740  76.480  1.00  0.00            
ATOM    175  CD  LYS    22      74.910  63.330  78.030  1.00  0.00            
ATOM    176  HD1 LYS    22      74.240  64.000  78.570  1.00  0.00            
ATOM    177  HD2 LYS    22      75.550  62.800  78.730  1.00  0.00            
ATOM    178  CE  LYS    22      74.180  62.220  77.280  1.00  0.00            
ATOM    179  HE1 LYS    22      74.780  61.580  76.630  1.00  0.00            
ATOM    180  HE2 LYS    22      73.550  62.760  76.580  1.00  0.00            
ATOM    181  NZ  LYS    22      73.330  61.320  78.070  1.00  0.00            
ATOM    182  HZ1 LYS    22      72.680  60.800  77.500  1.00  0.00            
ATOM    183  HZ2 LYS    22      73.870  60.720  78.670  1.00  0.00            
ATOM    184  HZ3 LYS    22      72.740  61.850  78.680  1.00  0.00            
ATOM    185  C   LYS    22      77.600  67.570  77.620  1.00  0.00            
ATOM    186  O   LYS    22      78.740  67.730  78.040  1.00  0.00            
ATOM    187  N   ALA    23      76.580  68.430  77.760  1.00  0.00            
ATOM    188  H   ALA    23      75.700  68.210  77.340  1.00  0.00            
ATOM    189  CA  ALA    23      76.810  69.750  78.300  1.00  0.00            
ATOM    190  HA  ALA    23      77.800  70.030  77.940  1.00  0.00            
ATOM    191  CB  ALA    23      75.970  70.850  77.660  1.00  0.00            
ATOM    192  HB1 ALA    23      76.170  70.920  76.590  1.00  0.00            
ATOM    193  HB2 ALA    23      74.890  70.670  77.700  1.00  0.00            
ATOM    194  HB3 ALA    23      76.160  71.770  78.210  1.00  0.00            
ATOM    195  C   ALA    23      76.800  69.730  79.820  1.00  0.00            
ATOM    196  O   ALA    23      76.290  68.780  80.390  1.00  0.00            
ATOM    197  N   GLU    24      77.430  70.620  80.590  1.00  0.00            
ATOM    198  H   GLU    24      77.980  71.330  80.110  1.00  0.00            
ATOM    199  CA  GLU    24      77.350  70.610  82.030  1.00  0.00            
ATOM    200  HA  GLU    24      77.740  69.650  82.330  1.00  0.00            
ATOM    201  CB  GLU    24      78.230  71.690  82.660  1.00  0.00            
ATOM    202  HB1 GLU    24      78.110  71.680  83.750  1.00  0.00            
ATOM    203  HB2 GLU    24      77.900  72.670  82.310  1.00  0.00            
ATOM    204  CG  GLU    24      79.670  71.530  82.230  1.00  0.00            
ATOM    205  HG1 GLU    24      80.130  72.350  82.790  1.00  0.00            
ATOM    206  HG2 GLU    24      79.710  71.680  81.140  1.00  0.00            
ATOM    207  CD  GLU    24      80.410  70.270  82.640  1.00  0.00            
ATOM    208  OE1 GLU    24      80.260  69.260  81.910  1.00  0.00            
ATOM    209  OE2 GLU    24      81.350  70.300  83.450  1.00  0.00            
ATOM    210  C   GLU    24      75.870  70.720  82.360  1.00  0.00            
ATOM    211  O   GLU    24      75.190  71.450  81.650  1.00  0.00            
ATOM    212  N   PRO    25      75.360  70.090  83.430  1.00  0.00            
ATOM    213  CD  PRO    25      76.130  69.190  84.270  1.00  0.00            
ATOM    214  HD1 PRO    25      77.100  69.620  84.550  1.00  0.00            
ATOM    215  HD2 PRO    25      76.270  68.230  83.780  1.00  0.00            
ATOM    216  CG  PRO    25      75.310  69.000  85.550  1.00  0.00            
ATOM    217  HG1 PRO    25      75.470  69.770  86.300  1.00  0.00            
ATOM    218  HG2 PRO    25      75.500  68.000  85.920  1.00  0.00            
ATOM    219  CB  PRO    25      73.910  69.120  84.960  1.00  0.00            
ATOM    220  HB1 PRO    25      73.270  69.220  85.830  1.00  0.00            
ATOM    221  HB2 PRO    25      73.620  68.260  84.360  1.00  0.00            
ATOM    222  CA  PRO    25      74.070  70.330  84.030  1.00  0.00            
ATOM    223  HA  PRO    25      73.320  70.290  83.240  1.00  0.00            
ATOM    224  C   PRO    25      73.800  71.620  84.790  1.00  0.00            
ATOM    225  O   PRO    25      74.750  72.180  85.320  1.00  0.00            
ATOM    226  N   THR    26      72.540  72.060  84.780  1.00  0.00            
ATOM    227  H   THR    26      71.830  71.570  84.260  1.00  0.00            
ATOM    228  CA  THR    26      72.150  73.350  85.330  1.00  0.00            
ATOM    229  HA  THR    26      73.030  73.910  85.670  1.00  0.00            
ATOM    230  CB  THR    26      71.640  74.220  84.180  1.00  0.00            
ATOM    231  HB  THR    26      71.200  75.140  84.540  1.00  0.00            
ATOM    232  CG2 THR    26      72.790  74.580  83.240  1.00  0.00            
ATOM    233 1HG2 THR    26      73.220  73.720  82.720  1.00  0.00            
ATOM    234 2HG2 THR    26      72.380  75.280  82.510  1.00  0.00            
ATOM    235 3HG2 THR    26      73.680  74.900  83.780  1.00  0.00            
ATOM    236  OG1 THR    26      70.580  73.690  83.420  1.00  0.00            
ATOM    237  HG1 THR    26      70.980  72.930  82.980  1.00  0.00            
ATOM    238  C   THR    26      71.220  73.210  86.520  1.00  0.00            
ATOM    239  O   THR    26      70.660  74.240  86.910  1.00  0.00            
ATOM    240  N   GLY    27      70.990  72.010  87.040  1.00  0.00            
ATOM    241  H   GLY    27      71.450  71.230  86.580  1.00  0.00            
ATOM    242  CA  GLY    27      70.150  71.850  88.220  1.00  0.00            
ATOM    243  HA1 GLY    27      69.330  71.150  88.110  1.00  0.00            
ATOM    244  HA2 GLY    27      69.650  72.790  88.470  1.00  0.00            
ATOM    245  C   GLY    27      70.890  71.380  89.460  1.00  0.00            
ATOM    246  O   GLY    27      72.080  71.090  89.360  1.00  0.00            
ATOM    247  N   ASP    28      70.330  71.340  90.670  1.00  0.00            
ATOM    248  H   ASP    28      70.900  70.820  91.330  1.00  0.00            
ATOM    249  CA  ASP    28      69.100  71.820  91.280  1.00  0.00            
ATOM    250  HA  ASP    28      69.070  71.600  92.350  1.00  0.00            
ATOM    251  CB  ASP    28      69.220  73.340  91.260  1.00  0.00            
ATOM    252  HB1 ASP    28      68.770  73.650  90.310  1.00  0.00            
ATOM    253  HB2 ASP    28      70.270  73.630  91.370  1.00  0.00            
ATOM    254  CG  ASP    28      68.440  73.970  92.400  1.00  0.00            
ATOM    255  OD1 ASP    28      67.200  74.130  92.390  1.00  0.00            
ATOM    256  OD2 ASP    28      69.180  74.240  93.370  1.00  0.00            
ATOM    257  C   ASP    28      67.830  71.270  90.650  1.00  0.00            
ATOM    258  O   ASP    28      67.710  70.110  90.260  1.00  0.00            
ATOM    259  N   SER    29      66.740  72.050  90.560  1.00  0.00            
ATOM    260  H   SER    29      66.730  72.930  91.040  1.00  0.00            
ATOM    261  CA  SER    29      65.400  71.650  90.150  1.00  0.00            
ATOM    262  HA  SER    29      65.200  70.760  90.770  1.00  0.00            
ATOM    263  CB  SER    29      64.380  72.720  90.550  1.00  0.00            
ATOM    264  HB1 SER    29      64.510  72.800  91.630  1.00  0.00            
ATOM    265  HB2 SER    29      63.410  72.290  90.300  1.00  0.00            
ATOM    266  OG  SER    29      64.740  73.920  89.890  1.00  0.00            
ATOM    267  HG  SER    29      64.450  73.830  88.990  1.00  0.00            
ATOM    268  C   SER    29      65.430  71.250  88.680  1.00  0.00            
ATOM    269  O   SER    29      66.080  71.820  87.820  1.00  0.00            
ATOM    270  N   TYR    30      64.600  70.260  88.330  1.00  0.00            
ATOM    271  H   TYR    30      64.180  69.690  89.050  1.00  0.00            
ATOM    272  CA  TYR    30      64.440  69.760  86.980  1.00  0.00            
ATOM    273  HA  TYR    30      64.840  70.490  86.280  1.00  0.00            
ATOM    274  CB  TYR    30      65.230  68.460  86.990  1.00  0.00            
ATOM    275  HB1 TYR    30      66.280  68.650  87.190  1.00  0.00            
ATOM    276  HB2 TYR    30      65.080  68.000  86.020  1.00  0.00            
ATOM    277  CG  TYR    30      64.860  67.430  88.040  1.00  0.00            
ATOM    278  CD1 TYR    30      63.820  66.510  87.970  1.00  0.00            
ATOM    279  HD1 TYR    30      63.130  66.600  87.150  1.00  0.00            
ATOM    280  CE1 TYR    30      63.650  65.540  88.960  1.00  0.00            
ATOM    281  HE1 TYR    30      62.800  64.870  88.910  1.00  0.00            
ATOM    282  CZ  TYR    30      64.480  65.470  90.090  1.00  0.00            
ATOM    283  OH  TYR    30      64.320  64.550  91.090  1.00  0.00            
ATOM    284  HH  TYR    30      63.660  63.900  90.880  1.00  0.00            
ATOM    285  CE2 TYR    30      65.470  66.480  90.240  1.00  0.00            
ATOM    286  HE2 TYR    30      66.090  66.450  91.130  1.00  0.00            
ATOM    287  CD2 TYR    30      65.720  67.290  89.140  1.00  0.00            
ATOM    288  HD2 TYR    30      66.640  67.840  89.310  1.00  0.00            
ATOM    289  C   TYR    30      63.010  69.520  86.500  1.00  0.00            
ATOM    290  O   TYR    30      62.760  69.190  85.350  1.00  0.00            
ATOM    291  N   GLN    31      62.050  69.670  87.420  1.00  0.00            
ATOM    292  H   GLN    31      62.340  70.020  88.320  1.00  0.00            
ATOM    293  CA  GLN    31      60.690  69.210  87.190  1.00  0.00            
ATOM    294  HA  GLN    31      60.620  68.180  86.850  1.00  0.00            
ATOM    295  CB  GLN    31      60.020  69.200  88.560  1.00  0.00            
ATOM    296  HB1 GLN    31      58.990  68.900  88.420  1.00  0.00            
ATOM    297  HB2 GLN    31      60.000  70.180  89.020  1.00  0.00            
ATOM    298  CG  GLN    31      60.700  68.180  89.460  1.00  0.00            
ATOM    299  HG1 GLN    31      60.840  67.210  88.980  1.00  0.00            
ATOM    300  HG2 GLN    31      59.840  67.940  90.090  1.00  0.00            
ATOM    301  CD  GLN    31      61.810  68.740  90.350  1.00  0.00            
ATOM    302  OE1 GLN    31      62.500  69.730  90.160  1.00  0.00            
ATOM    303  NE2 GLN    31      62.130  68.090  91.470  1.00  0.00            
ATOM    304 1HE2 GLN    31      61.660  67.230  91.700  1.00  0.00            
ATOM    305 2HE2 GLN    31      63.050  68.210  91.840  1.00  0.00            
ATOM    306  C   GLN    31      59.890  70.020  86.190  1.00  0.00            
ATOM    307  O   GLN    31      59.040  69.490  85.480  1.00  0.00            
ATOM    308  N   SER    32      60.120  71.340  86.150  1.00  0.00            
ATOM    309  H   SER    32      60.940  71.660  86.660  1.00  0.00            
ATOM    310  CA  SER    32      59.250  72.300  85.490  1.00  0.00            
ATOM    311  HA  SER    32      58.220  71.940  85.510  1.00  0.00            
ATOM    312  CB  SER    32      59.320  73.640  86.220  1.00  0.00            
ATOM    313  HB1 SER    32      59.120  73.520  87.280  1.00  0.00            
ATOM    314  HB2 SER    32      58.480  74.230  85.840  1.00  0.00            
ATOM    315  OG  SER    32      60.510  74.330  85.920  1.00  0.00            
ATOM    316  HG  SER    32      61.170  73.930  86.510  1.00  0.00            
ATOM    317  C   SER    32      59.630  72.550  84.040  1.00  0.00            
ATOM    318  O   SER    32      60.620  72.000  83.560  1.00  0.00            
ATOM    319  N   GLU    33      58.790  73.270  83.310  1.00  0.00            
ATOM    320  H   GLU    33      57.870  73.440  83.700  1.00  0.00            
ATOM    321  CA  GLU    33      59.270  73.880  82.090  1.00  0.00            
ATOM    322  HA  GLU    33      59.880  73.230  81.450  1.00  0.00            
ATOM    323  CB  GLU    33      58.150  74.310  81.150  1.00  0.00            
ATOM    324  HB1 GLU    33      57.570  73.460  80.780  1.00  0.00            
ATOM    325  HB2 GLU    33      58.560  74.710  80.220  1.00  0.00            
ATOM    326  CG  GLU    33      57.210  75.340  81.780  1.00  0.00            
ATOM    327  HG1 GLU    33      56.760  75.870  80.930  1.00  0.00            
ATOM    328  HG2 GLU    33      57.720  76.050  82.430  1.00  0.00            
ATOM    329  CD  GLU    33      56.090  74.750  82.620  1.00  0.00            
ATOM    330  OE1 GLU    33      54.920  74.840  82.170  1.00  0.00            
ATOM    331  OE2 GLU    33      56.260  74.540  83.830  1.00  0.00            
ATOM    332  C   GLU    33      60.250  75.040  82.270  1.00  0.00            
ATOM    333  O   GLU    33      61.080  75.300  81.410  1.00  0.00            
ATOM    334  N   SER    34      60.170  75.830  83.340  1.00  0.00            
ATOM    335  H   SER    34      59.490  75.580  84.040  1.00  0.00            
ATOM    336  CA  SER    34      61.170  76.800  83.760  1.00  0.00            
ATOM    337  HA  SER    34      61.200  77.580  83.020  1.00  0.00            
ATOM    338  CB  SER    34      60.770  77.380  85.110  1.00  0.00            
ATOM    339  HB1 SER    34      61.320  78.310  85.290  1.00  0.00            
ATOM    340  HB2 SER    34      60.940  76.850  86.040  1.00  0.00            
ATOM    341  OG  SER    34      59.440  77.860  84.980  1.00  0.00            
ATOM    342  HG  SER    34      59.100  78.320  85.750  1.00  0.00            
ATOM    343  C   SER    34      62.580  76.230  83.880  1.00  0.00            
ATOM    344  O   SER    34      63.550  76.900  83.510  1.00  0.00            
ATOM    345  N   ASP    35      62.720  74.930  84.150  1.00  0.00            
ATOM    346  H   ASP    35      61.870  74.410  84.280  1.00  0.00            
ATOM    347  CA  ASP    35      63.980  74.250  84.410  1.00  0.00            
ATOM    348  HA  ASP    35      64.600  74.920  85.000  1.00  0.00            
ATOM    349  CB  ASP    35      63.890  73.050  85.330  1.00  0.00            
ATOM    350  HB1 ASP    35      64.910  72.660  85.360  1.00  0.00            
ATOM    351  HB2 ASP    35      63.340  72.250  84.840  1.00  0.00            
ATOM    352  CG  ASP    35      63.410  73.300  86.750  1.00  0.00            
ATOM    353  OD1 ASP    35      64.040  74.120  87.450  1.00  0.00            
ATOM    354  OD2 ASP    35      62.310  72.850  87.130  1.00  0.00            
ATOM    355  C   ASP    35      64.630  73.780  83.110  1.00  0.00            
ATOM    356  O   ASP    35      65.850  73.770  83.010  1.00  0.00            
ATOM    357  N   LEU    36      63.760  73.480  82.140  1.00  0.00            
ATOM    358  H   LEU    36      62.780  73.600  82.340  1.00  0.00            
ATOM    359  CA  LEU    36      64.080  72.910  80.840  1.00  0.00            
ATOM    360  HA  LEU    36      64.960  72.280  81.000  1.00  0.00            
ATOM    361  CB  LEU    36      62.990  72.040  80.230  1.00  0.00            
ATOM    362  HB1 LEU    36      62.320  72.760  79.760  1.00  0.00            
ATOM    363  HB2 LEU    36      62.360  71.660  81.050  1.00  0.00            
ATOM    364  CG  LEU    36      63.330  71.030  79.140  1.00  0.00            
ATOM    365  HG  LEU    36      63.860  71.540  78.350  1.00  0.00            
ATOM    366  CD1 LEU    36      64.200  69.890  79.690  1.00  0.00            
ATOM    367 1HD1 LEU    36      64.410  69.250  78.840  1.00  0.00            
ATOM    368 2HD1 LEU    36      64.970  70.260  80.370  1.00  0.00            
ATOM    369 3HD1 LEU    36      63.550  69.310  80.350  1.00  0.00            
ATOM    370  CD2 LEU    36      62.050  70.500  78.520  1.00  0.00            
ATOM    371 1HD2 LEU    36      62.290  69.920  77.630  1.00  0.00            
ATOM    372 2HD2 LEU    36      61.530  69.840  79.220  1.00  0.00            
ATOM    373 3HD2 LEU    36      61.260  71.200  78.260  1.00  0.00            
ATOM    374  C   LEU    36      64.380  74.130  79.980  1.00  0.00            
ATOM    375  O   LEU    36      65.290  74.100  79.160  1.00  0.00            
ATOM    376  N   GLU    37      63.830  75.330  80.210  1.00  0.00            
ATOM    377  H   GLU    37      63.050  75.470  80.840  1.00  0.00            
ATOM    378  CA  GLU    37      64.340  76.530  79.600  1.00  0.00            
ATOM    379  HA  GLU    37      64.430  76.340  78.540  1.00  0.00            
ATOM    380  CB  GLU    37      63.470  77.740  79.940  1.00  0.00            
ATOM    381  HB1 GLU    37      63.670  77.930  80.990  1.00  0.00            
ATOM    382  HB2 GLU    37      62.420  77.490  79.840  1.00  0.00            
ATOM    383  CG  GLU    37      63.900  78.940  79.100  1.00  0.00            
ATOM    384  HG1 GLU    37      63.580  78.820  78.060  1.00  0.00            
ATOM    385  HG2 GLU    37      64.970  79.130  79.200  1.00  0.00            
ATOM    386  CD  GLU    37      63.350  80.240  79.670  1.00  0.00            
ATOM    387  OE1 GLU    37      62.720  81.000  78.890  1.00  0.00            
ATOM    388  OE2 GLU    37      63.590  80.540  80.850  1.00  0.00            
ATOM    389  C   GLU    37      65.770  76.870  80.030  1.00  0.00            
ATOM    390  O   GLU    37      66.670  77.180  79.260  1.00  0.00            
ATOM    391  N   ARG    38      66.020  76.770  81.340  1.00  0.00            
ATOM    392  H   ARG    38      65.210  76.740  81.960  1.00  0.00            
ATOM    393  CA  ARG    38      67.320  76.980  81.950  1.00  0.00            
ATOM    394  HA  ARG    38      67.750  77.930  81.620  1.00  0.00            
ATOM    395  CB  ARG    38      67.060  77.100  83.440  1.00  0.00            
ATOM    396  HB1 ARG    38      66.760  76.140  83.870  1.00  0.00            
ATOM    397  HB2 ARG    38      66.220  77.780  83.610  1.00  0.00            
ATOM    398  CG  ARG    38      68.330  77.450  84.230  1.00  0.00            
ATOM    399  HG1 ARG    38      68.600  78.440  83.840  1.00  0.00            
ATOM    400  HG2 ARG    38      69.150  76.800  83.960  1.00  0.00            
ATOM    401  CD  ARG    38      68.270  77.460  85.750  1.00  0.00            
ATOM    402  HD1 ARG    38      67.290  77.870  85.940  1.00  0.00            
ATOM    403  HD2 ARG    38      69.010  78.190  86.090  1.00  0.00            
ATOM    404  NE  ARG    38      68.490  76.150  86.380  1.00  0.00            
ATOM    405  HE  ARG    38      69.440  75.790  86.410  1.00  0.00            
ATOM    406  CZ  ARG    38      67.480  75.410  86.840  1.00  0.00            
ATOM    407  NH1 ARG    38      66.190  75.750  86.800  1.00  0.00            
ATOM    408 1HH1 ARG    38      65.850  76.660  86.530  1.00  0.00            
ATOM    409 2HH1 ARG    38      65.560  75.000  87.060  1.00  0.00            
ATOM    410  NH2 ARG    38      67.720  74.170  87.320  1.00  0.00            
ATOM    411 1HH2 ARG    38      68.680  73.860  87.280  1.00  0.00            
ATOM    412 2HH2 ARG    38      66.940  73.620  87.680  1.00  0.00            
ATOM    413  C   ARG    38      68.380  76.010  81.460  1.00  0.00            
ATOM    414  O   ARG    38      69.510  76.370  81.140  1.00  0.00            
ATOM    415  N   GLU    39      67.980  74.750  81.270  1.00  0.00            
ATOM    416  H   GLU    39      67.040  74.550  81.600  1.00  0.00            
ATOM    417  CA  GLU    39      68.740  73.690  80.630  1.00  0.00            
ATOM    418  HA  GLU    39      69.700  73.780  81.120  1.00  0.00            
ATOM    419  CB  GLU    39      68.140  72.350  81.010  1.00  0.00            
ATOM    420  HB1 GLU    39      67.130  72.320  80.590  1.00  0.00            
ATOM    421  HB2 GLU    39      67.940  72.360  82.080  1.00  0.00            
ATOM    422  CG  GLU    39      68.970  71.120  80.670  1.00  0.00            
ATOM    423  HG1 GLU    39      69.650  71.430  79.870  1.00  0.00            
ATOM    424  HG2 GLU    39      68.270  70.300  80.500  1.00  0.00            
ATOM    425  CD  GLU    39      69.920  70.870  81.830  1.00  0.00            
ATOM    426  OE1 GLU    39      69.590  70.030  82.700  1.00  0.00            
ATOM    427  OE2 GLU    39      71.030  71.420  81.870  1.00  0.00            
ATOM    428  C   GLU    39      68.960  73.980  79.150  1.00  0.00            
ATOM    429  O   GLU    39      70.070  74.360  78.750  1.00  0.00            
ATOM    430  N   LEU    40      67.930  74.050  78.310  1.00  0.00            
ATOM    431  H   LEU    40      67.000  73.990  78.730  1.00  0.00            
ATOM    432  CA  LEU    40      67.930  74.200  76.870  1.00  0.00            
ATOM    433  HA  LEU    40      68.460  73.340  76.450  1.00  0.00            
ATOM    434  CB  LEU    40      66.530  74.180  76.270  1.00  0.00            
ATOM    435  HB1 LEU    40      65.790  74.840  76.730  1.00  0.00            
ATOM    436  HB2 LEU    40      66.100  73.200  76.460  1.00  0.00            
ATOM    437  CG  LEU    40      66.410  74.320  74.760  1.00  0.00            
ATOM    438  HG  LEU    40      66.910  75.190  74.330  1.00  0.00            
ATOM    439  CD1 LEU    40      66.960  73.070  74.090  1.00  0.00            
ATOM    440 1HD1 LEU    40      68.030  73.060  73.860  1.00  0.00            
ATOM    441 2HD1 LEU    40      66.630  72.200  74.660  1.00  0.00            
ATOM    442 3HD1 LEU    40      66.500  73.110  73.100  1.00  0.00            
ATOM    443  CD2 LEU    40      64.930  74.450  74.410  1.00  0.00            
ATOM    444 1HD2 LEU    40      64.410  73.540  74.670  1.00  0.00            
ATOM    445 2HD2 LEU    40      64.490  75.300  74.950  1.00  0.00            
ATOM    446 3HD2 LEU    40      64.780  74.660  73.350  1.00  0.00            
ATOM    447  C   LEU    40      68.700  75.400  76.340  1.00  0.00            
ATOM    448  O   LEU    40      69.400  75.280  75.350  1.00  0.00            
ATOM    449  N   ILE    41      68.590  76.540  77.020  1.00  0.00            
ATOM    450  H   ILE    41      68.130  76.520  77.920  1.00  0.00            
ATOM    451  CA  ILE    41      69.210  77.760  76.550  1.00  0.00            
ATOM    452  HA  ILE    41      69.140  77.770  75.460  1.00  0.00            
ATOM    453  CB  ILE    41      68.480  79.000  77.050  1.00  0.00            
ATOM    454  HB  ILE    41      68.390  78.940  78.140  1.00  0.00            
ATOM    455  CG2 ILE    41      69.320  80.270  76.900  1.00  0.00            
ATOM    456 1HG2 ILE    41      68.910  81.180  77.310  1.00  0.00            
ATOM    457 2HG2 ILE    41      70.300  80.220  77.360  1.00  0.00            
ATOM    458 3HG2 ILE    41      69.540  80.390  75.830  1.00  0.00            
ATOM    459  CG1 ILE    41      67.150  79.040  76.300  1.00  0.00            
ATOM    460 1HG1 ILE    41      66.630  78.110  76.510  1.00  0.00            
ATOM    461 2HG1 ILE    41      67.310  79.030  75.220  1.00  0.00            
ATOM    462  CD  ILE    41      66.260  80.200  76.730  1.00  0.00            
ATOM    463  HD1 ILE    41      65.200  80.120  76.440  1.00  0.00            
ATOM    464  HD2 ILE    41      66.350  80.410  77.800  1.00  0.00            
ATOM    465  HD3 ILE    41      66.650  81.070  76.220  1.00  0.00            
ATOM    466  C   ILE    41      70.710  77.790  76.800  1.00  0.00            
ATOM    467  O   ILE    41      71.500  78.310  76.010  1.00  0.00            
ATOM    468  N   GLN    42      71.090  77.230  77.950  1.00  0.00            
ATOM    469  H   GLN    42      70.360  76.910  78.570  1.00  0.00            
ATOM    470  CA  GLN    42      72.500  76.960  78.140  1.00  0.00            
ATOM    471  HA  GLN    42      73.040  77.870  77.900  1.00  0.00            
ATOM    472  CB  GLN    42      72.800  76.590  79.590  1.00  0.00            
ATOM    473  HB1 GLN    42      73.710  75.970  79.630  1.00  0.00            
ATOM    474  HB2 GLN    42      72.050  76.060  80.170  1.00  0.00            
ATOM    475  CG  GLN    42      73.180  77.860  80.360  1.00  0.00            
ATOM    476  HG1 GLN    42      74.120  78.310  80.050  1.00  0.00            
ATOM    477  HG2 GLN    42      73.360  77.580  81.390  1.00  0.00            
ATOM    478  CD  GLN    42      72.110  78.950  80.350  1.00  0.00            
ATOM    479  OE1 GLN    42      72.360  80.040  79.850  1.00  0.00            
ATOM    480  NE2 GLN    42      70.870  78.730  80.770  1.00  0.00            
ATOM    481 1HE2 GLN    42      70.570  77.810  81.090  1.00  0.00            
ATOM    482 2HE2 GLN    42      70.230  79.510  80.680  1.00  0.00            
ATOM    483  C   GLN    42      73.050  75.930  77.160  1.00  0.00            
ATOM    484  O   GLN    42      74.240  75.990  76.890  1.00  0.00            
ATOM    485  N   ASP    43      72.240  74.940  76.770  1.00  0.00            
ATOM    486  H   ASP    43      71.390  74.920  77.330  1.00  0.00            
ATOM    487  CA  ASP    43      72.670  74.010  75.750  1.00  0.00            
ATOM    488  HA  ASP    43      73.650  73.620  76.030  1.00  0.00            
ATOM    489  CB  ASP    43      71.820  72.750  75.840  1.00  0.00            
ATOM    490  HB1 ASP    43      71.530  72.540  74.800  1.00  0.00            
ATOM    491  HB2 ASP    43      70.910  72.950  76.400  1.00  0.00            
ATOM    492  CG  ASP    43      72.510  71.570  76.530  1.00  0.00            
ATOM    493  OD1 ASP    43      72.420  71.400  77.750  1.00  0.00            
ATOM    494  OD2 ASP    43      73.140  70.770  75.800  1.00  0.00            
ATOM    495  C   ASP    43      72.740  74.680  74.380  1.00  0.00            
ATOM    496  O   ASP    43      73.770  74.580  73.720  1.00  0.00            
ATOM    497  N   LEU    44      71.750  75.450  73.910  1.00  0.00            
ATOM    498  H   LEU    44      70.800  75.420  74.260  1.00  0.00            
ATOM    499  CA  LEU    44      71.910  76.130  72.650  1.00  0.00            
ATOM    500  HA  LEU    44      72.190  75.400  71.890  1.00  0.00            
ATOM    501  CB  LEU    44      70.540  76.650  72.230  1.00  0.00            
ATOM    502  HB1 LEU    44      70.720  77.330  71.400  1.00  0.00            
ATOM    503  HB2 LEU    44      70.090  77.140  73.100  1.00  0.00            
ATOM    504  CG  LEU    44      69.560  75.540  71.840  1.00  0.00            
ATOM    505  HG  LEU    44      69.510  74.780  72.610  1.00  0.00            
ATOM    506  CD1 LEU    44      68.210  76.200  71.550  1.00  0.00            
ATOM    507 1HD1 LEU    44      67.460  75.410  71.490  1.00  0.00            
ATOM    508 2HD1 LEU    44      68.000  76.820  72.420  1.00  0.00            
ATOM    509 3HD1 LEU    44      68.230  76.900  70.710  1.00  0.00            
ATOM    510  CD2 LEU    44      69.940  74.850  70.530  1.00  0.00            
ATOM    511 1HD2 LEU    44      70.240  75.510  69.710  1.00  0.00            
ATOM    512 2HD2 LEU    44      70.790  74.200  70.720  1.00  0.00            
ATOM    513 3HD2 LEU    44      69.070  74.350  70.110  1.00  0.00            
ATOM    514  C   LEU    44      73.020  77.170  72.700  1.00  0.00            
ATOM    515  O   LEU    44      73.640  77.320  71.650  1.00  0.00            
ATOM    516  N   ARG    45      73.330  77.800  73.830  1.00  0.00            
ATOM    517  H   ARG    45      72.690  77.810  74.630  1.00  0.00            
ATOM    518  CA  ARG    45      74.570  78.530  73.900  1.00  0.00            
ATOM    519  HA  ARG    45      74.800  79.030  72.950  1.00  0.00            
ATOM    520  CB  ARG    45      74.510  79.580  75.000  1.00  0.00            
ATOM    521  HB1 ARG    45      75.510  80.000  75.130  1.00  0.00            
ATOM    522  HB2 ARG    45      74.320  79.160  75.990  1.00  0.00            
ATOM    523  CG  ARG    45      73.570  80.750  74.720  1.00  0.00            
ATOM    524  HG1 ARG    45      72.560  80.310  74.760  1.00  0.00            
ATOM    525  HG2 ARG    45      73.770  81.070  73.700  1.00  0.00            
ATOM    526  CD  ARG    45      73.580  81.850  75.770  1.00  0.00            
ATOM    527  HD1 ARG    45      73.490  81.380  76.750  1.00  0.00            
ATOM    528  HD2 ARG    45      72.790  82.600  75.700  1.00  0.00            
ATOM    529  NE  ARG    45      74.810  82.650  75.770  1.00  0.00            
ATOM    530  HE  ARG    45      75.340  82.740  74.910  1.00  0.00            
ATOM    531  CZ  ARG    45      75.300  83.400  76.750  1.00  0.00            
ATOM    532  NH1 ARG    45      74.670  83.730  77.890  1.00  0.00            
ATOM    533 1HH1 ARG    45      73.720  83.460  78.150  1.00  0.00            
ATOM    534 2HH1 ARG    45      75.210  84.120  78.640  1.00  0.00            
ATOM    535  NH2 ARG    45      76.590  83.770  76.650  1.00  0.00            
ATOM    536 1HH2 ARG    45      77.110  83.470  75.830  1.00  0.00            
ATOM    537 2HH2 ARG    45      76.840  84.650  77.080  1.00  0.00            
ATOM    538  C   ARG    45      75.830  77.690  74.070  1.00  0.00            
ATOM    539  O   ARG    45      76.820  78.190  73.560  1.00  0.00            
ATOM    540  N   ASN    46      75.810  76.430  74.520  1.00  0.00            
ATOM    541  H   ASN    46      74.980  76.060  74.950  1.00  0.00            
ATOM    542  CA  ASN    46      76.970  75.580  74.330  1.00  0.00            
ATOM    543  HA  ASN    46      77.890  76.100  74.580  1.00  0.00            
ATOM    544  CB  ASN    46      76.750  74.400  75.280  1.00  0.00            
ATOM    545  HB1 ASN    46      75.690  74.120  75.300  1.00  0.00            
ATOM    546  HB2 ASN    46      77.060  74.740  76.260  1.00  0.00            
ATOM    547  CG  ASN    46      77.520  73.130  74.930  1.00  0.00            
ATOM    548  OD1 ASN    46      76.920  72.230  74.350  1.00  0.00            
ATOM    549  ND2 ASN    46      78.790  73.020  75.300  1.00  0.00            
ATOM    550 1HD2 ASN    46      79.300  73.670  75.890  1.00  0.00            
ATOM    551 2HD2 ASN    46      79.250  72.140  75.100  1.00  0.00            
ATOM    552  C   ASN    46      77.100  75.080  72.890  1.00  0.00            
ATOM    553  O   ASN    46      78.180  74.940  72.330  1.00  0.00            
ATOM    554  N   GLN    47      76.010  74.970  72.140  1.00  0.00            
ATOM    555  H   GLN    47      75.150  74.940  72.670  1.00  0.00            
ATOM    556  CA  GLN    47      76.000  74.670  70.720  1.00  0.00            
ATOM    557  HA  GLN    47      76.770  73.950  70.440  1.00  0.00            
ATOM    558  CB  GLN    47      74.650  74.100  70.290  1.00  0.00            
ATOM    559  HB1 GLN    47      74.590  74.230  69.210  1.00  0.00            
ATOM    560  HB2 GLN    47      73.840  74.790  70.520  1.00  0.00            
ATOM    561  CG  GLN    47      74.330  72.660  70.670  1.00  0.00            
ATOM    562  HG1 GLN    47      73.360  72.360  70.260  1.00  0.00            
ATOM    563  HG2 GLN    47      74.200  72.620  71.750  1.00  0.00            
ATOM    564  CD  GLN    47      75.360  71.630  70.220  1.00  0.00            
ATOM    565  OE1 GLN    47      75.940  71.810  69.140  1.00  0.00            
ATOM    566  NE2 GLN    47      75.700  70.570  70.940  1.00  0.00            
ATOM    567 1HE2 GLN    47      75.260  70.480  71.860  1.00  0.00            
ATOM    568 2HE2 GLN    47      76.500  70.020  70.670  1.00  0.00            
ATOM    569  C   GLN    47      76.220  75.940  69.910  1.00  0.00            
ATOM    570  O   GLN    47      76.520  75.760  68.720  1.00  0.00            
ATOM    571  N   GLY    48      76.240  77.150  70.470  1.00  0.00            
ATOM    572  H   GLY    48      75.980  77.340  71.420  1.00  0.00            
ATOM    573  CA  GLY    48      76.870  78.290  69.830  1.00  0.00            
ATOM    574  HA1 GLY    48      77.630  77.960  69.120  1.00  0.00            
ATOM    575  HA2 GLY    48      77.260  78.880  70.660  1.00  0.00            
ATOM    576  C   GLY    48      75.860  79.050  68.980  1.00  0.00            
ATOM    577  O   GLY    48      76.230  79.890  68.150  1.00  0.00            
ATOM    578  N   TYR    49      74.560  78.960  69.250  1.00  0.00            
ATOM    579  H   TYR    49      74.280  78.230  69.900  1.00  0.00            
ATOM    580  CA  TYR    49      73.540  79.810  68.670  1.00  0.00            
ATOM    581  HA  TYR    49      73.820  80.020  67.640  1.00  0.00            
ATOM    582  CB  TYR    49      72.110  79.270  68.640  1.00  0.00            
ATOM    583  HB1 TYR    49      71.480  80.080  68.290  1.00  0.00            
ATOM    584  HB2 TYR    49      71.810  79.020  69.660  1.00  0.00            
ATOM    585  CG  TYR    49      71.920  78.040  67.790  1.00  0.00            
ATOM    586  CD1 TYR    49      72.550  76.820  68.090  1.00  0.00            
ATOM    587  HD1 TYR    49      73.190  76.810  68.950  1.00  0.00            
ATOM    588  CE1 TYR    49      72.250  75.640  67.400  1.00  0.00            
ATOM    589  HE1 TYR    49      72.610  74.700  67.810  1.00  0.00            
ATOM    590  CZ  TYR    49      71.320  75.690  66.340  1.00  0.00            
ATOM    591  OH  TYR    49      71.040  74.550  65.640  1.00  0.00            
ATOM    592  HH  TYR    49      71.280  73.750  66.120  1.00  0.00            
ATOM    593  CE2 TYR    49      70.740  76.910  65.940  1.00  0.00            
ATOM    594  HE2 TYR    49      70.030  77.020  65.140  1.00  0.00            
ATOM    595  CD2 TYR    49      71.080  78.060  66.670  1.00  0.00            
ATOM    596  HD2 TYR    49      70.450  78.930  66.500  1.00  0.00            
ATOM    597  C   TYR    49      73.710  81.080  69.500  1.00  0.00            
ATOM    598  O   TYR    49      74.020  80.980  70.680  1.00  0.00            
ATOM    599  N   GLU    50      73.650  82.290  68.950  1.00  0.00            
ATOM    600  H   GLU    50      73.580  82.320  67.940  1.00  0.00            
ATOM    601  CA  GLU    50      73.930  83.510  69.690  1.00  0.00            
ATOM    602  HA  GLU    50      74.690  83.480  70.460  1.00  0.00            
ATOM    603  CB  GLU    50      74.530  84.540  68.740  1.00  0.00            
ATOM    604  HB1 GLU    50      73.960  84.490  67.810  1.00  0.00            
ATOM    605  HB2 GLU    50      75.560  84.360  68.430  1.00  0.00            
ATOM    606  CG  GLU    50      74.440  85.940  69.330  1.00  0.00            
ATOM    607  HG1 GLU    50      75.120  85.990  70.190  1.00  0.00            
ATOM    608  HG2 GLU    50      73.420  86.120  69.630  1.00  0.00            
ATOM    609  CD  GLU    50      74.930  86.950  68.290  1.00  0.00            
ATOM    610  OE1 GLU    50      76.140  87.240  68.220  1.00  0.00            
ATOM    611  OE2 GLU    50      74.130  87.220  67.370  1.00  0.00            
ATOM    612  C   GLU    50      72.670  83.950  70.410  1.00  0.00            
ATOM    613  O   GLU    50      71.630  83.960  69.740  1.00  0.00            
ATOM    614  N   PHE    51      72.740  84.290  71.690  1.00  0.00            
ATOM    615  H   PHE    51      73.590  84.200  72.240  1.00  0.00            
ATOM    616  CA  PHE    51      71.570  84.870  72.330  1.00  0.00            
ATOM    617  HA  PHE    51      70.670  84.520  71.820  1.00  0.00            
ATOM    618  CB  PHE    51      71.520  84.360  73.770  1.00  0.00            
ATOM    619  HB1 PHE    51      72.510  84.450  74.220  1.00  0.00            
ATOM    620  HB2 PHE    51      71.330  83.290  73.760  1.00  0.00            
ATOM    621  CG  PHE    51      70.480  85.030  74.630  1.00  0.00            
ATOM    622  CD1 PHE    51      70.740  86.160  75.410  1.00  0.00            
ATOM    623  HD1 PHE    51      71.720  86.620  75.440  1.00  0.00            
ATOM    624  CE1 PHE    51      69.700  86.580  76.230  1.00  0.00            
ATOM    625  HE1 PHE    51      69.750  87.510  76.780  1.00  0.00            
ATOM    626  CZ  PHE    51      68.470  85.900  76.330  1.00  0.00            
ATOM    627  HZ  PHE    51      67.680  86.190  77.010  1.00  0.00            
ATOM    628  CE2 PHE    51      68.230  84.800  75.510  1.00  0.00            
ATOM    629  HE2 PHE    51      67.280  84.290  75.610  1.00  0.00            
ATOM    630  CD2 PHE    51      69.230  84.390  74.620  1.00  0.00            
ATOM    631  HD2 PHE    51      69.090  83.580  73.920  1.00  0.00            
ATOM    632  C   PHE    51      71.600  86.380  72.160  1.00  0.00            
ATOM    633  O   PHE    51      72.630  87.050  72.290  1.00  0.00            
ATOM    634  N   ILE    52      70.360  86.870  72.060  1.00  0.00            
ATOM    635  H   ILE    52      69.550  86.280  72.110  1.00  0.00            
ATOM    636  CA  ILE    52      70.080  88.280  71.900  1.00  0.00            
ATOM    637  HA  ILE    52      70.940  88.890  72.180  1.00  0.00            
ATOM    638  CB  ILE    52      69.780  88.670  70.460  1.00  0.00            
ATOM    639  HB  ILE    52      69.180  89.580  70.400  1.00  0.00            
ATOM    640  CG2 ILE    52      71.050  89.220  69.800  1.00  0.00            
ATOM    641 1HG2 ILE    52      71.430  90.010  70.440  1.00  0.00            
ATOM    642 2HG2 ILE    52      71.880  88.510  69.820  1.00  0.00            
ATOM    643 3HG2 ILE    52      70.780  89.640  68.830  1.00  0.00            
ATOM    644  CG1 ILE    52      69.020  87.600  69.680  1.00  0.00            
ATOM    645 1HG1 ILE    52      68.390  87.050  70.360  1.00  0.00            
ATOM    646 2HG1 ILE    52      69.770  86.880  69.370  1.00  0.00            
ATOM    647  CD  ILE    52      68.190  88.010  68.480  1.00  0.00            
ATOM    648  HD1 ILE    52      68.870  88.500  67.790  1.00  0.00            
ATOM    649  HD2 ILE    52      67.760  87.160  67.960  1.00  0.00            
ATOM    650  HD3 ILE    52      67.470  88.790  68.720  1.00  0.00            
ATOM    651  C   ILE    52      68.870  88.790  72.680  1.00  0.00            
ATOM    652  O   ILE    52      67.760  88.310  72.450  1.00  0.00            
ATOM    653  N   SER    53      69.080  89.800  73.530  1.00  0.00            
ATOM    654  H   SER    53      70.010  90.170  73.600  1.00  0.00            
ATOM    655  CA  SER    53      68.100  90.450  74.380  1.00  0.00            
ATOM    656  HA  SER    53      67.480  89.770  74.960  1.00  0.00            
ATOM    657  CB  SER    53      68.780  91.050  75.590  1.00  0.00            
ATOM    658  HB1 SER    53      68.010  91.480  76.230  1.00  0.00            
ATOM    659  HB2 SER    53      69.430  91.880  75.280  1.00  0.00            
ATOM    660  OG  SER    53      69.520  90.100  76.350  1.00  0.00            
ATOM    661  HG  SER    53      70.380  90.480  76.490  1.00  0.00            
ATOM    662  C   SER    53      67.070  91.370  73.730  1.00  0.00            
ATOM    663  O   SER    53      66.920  92.540  74.080  1.00  0.00            
ATOM    664  N   VAL    54      66.530  91.010  72.560  1.00  0.00            
ATOM    665  H   VAL    54      66.580  90.060  72.230  1.00  0.00            
ATOM    666  CA  VAL    54      65.740  91.940  71.780  1.00  0.00            
ATOM    667  HA  VAL    54      66.270  92.890  71.700  1.00  0.00            
ATOM    668  CB  VAL    54      65.400  91.430  70.380  1.00  0.00            
ATOM    669  HB  VAL    54      64.620  92.050  69.950  1.00  0.00            
ATOM    670  CG1 VAL    54      66.630  91.660  69.520  1.00  0.00            
ATOM    671 1HG1 VAL    54      66.750  92.740  69.480  1.00  0.00            
ATOM    672 2HG1 VAL    54      67.440  91.100  70.000  1.00  0.00            
ATOM    673 3HG1 VAL    54      66.460  91.250  68.530  1.00  0.00            
ATOM    674  CG2 VAL    54      64.900  89.990  70.280  1.00  0.00            
ATOM    675 1HG2 VAL    54      64.390  89.900  69.320  1.00  0.00            
ATOM    676 2HG2 VAL    54      65.710  89.250  70.360  1.00  0.00            
ATOM    677 3HG2 VAL    54      64.170  89.770  71.050  1.00  0.00            
ATOM    678  C   VAL    54      64.450  92.150  72.550  1.00  0.00            
ATOM    679  O   VAL    54      63.900  91.200  73.100  1.00  0.00            
ATOM    680  N   LYS    55      63.940  93.380  72.720  1.00  0.00            
ATOM    681  H   LYS    55      64.510  94.150  72.410  1.00  0.00            
ATOM    682  CA  LYS    55      62.780  93.700  73.530  1.00  0.00            
ATOM    683  HA  LYS    55      62.630  92.880  74.230  1.00  0.00            
ATOM    684  CB  LYS    55      63.110  95.000  74.250  1.00  0.00            
ATOM    685  HB1 LYS    55      62.320  95.350  74.910  1.00  0.00            
ATOM    686  HB2 LYS    55      63.150  95.880  73.610  1.00  0.00            
ATOM    687  CG  LYS    55      64.370  95.030  75.130  1.00  0.00            
ATOM    688  HG1 LYS    55      64.330  95.860  75.820  1.00  0.00            
ATOM    689  HG2 LYS    55      65.260  95.110  74.520  1.00  0.00            
ATOM    690  CD  LYS    55      64.630  93.820  76.030  1.00  0.00            
ATOM    691  HD1 LYS    55      64.830  92.920  75.480  1.00  0.00            
ATOM    692  HD2 LYS    55      63.810  93.700  76.750  1.00  0.00            
ATOM    693  CE  LYS    55      65.900  93.880  76.880  1.00  0.00            
ATOM    694  HE1 LYS    55      66.020  94.830  77.400  1.00  0.00            
ATOM    695  HE2 LYS    55      66.690  93.980  76.150  1.00  0.00            
ATOM    696  NZ  LYS    55      66.070  92.740  77.800  1.00  0.00            
ATOM    697  HZ1 LYS    55      65.890  91.840  77.380  1.00  0.00            
ATOM    698  HZ2 LYS    55      66.960  92.830  78.260  1.00  0.00            
ATOM    699  HZ3 LYS    55      65.290  92.700  78.440  1.00  0.00            
ATOM    700  C   LYS    55      61.410  93.840  72.880  1.00  0.00            
ATOM    701  O   LYS    55      60.420  93.610  73.560  1.00  0.00            
ATOM    702  N   SER    56      61.340  94.350  71.650  1.00  0.00            
ATOM    703  H   SER    56      62.170  94.460  71.090  1.00  0.00            
ATOM    704  CA  SER    56      60.160  94.870  70.990  1.00  0.00            
ATOM    705  HA  SER    56      59.200  94.550  71.380  1.00  0.00            
ATOM    706  CB  SER    56      60.220  96.390  70.920  1.00  0.00            
ATOM    707  HB1 SER    56      60.290  96.840  71.900  1.00  0.00            
ATOM    708  HB2 SER    56      59.270  96.860  70.660  1.00  0.00            
ATOM    709  OG  SER    56      61.240  96.870  70.070  1.00  0.00            
ATOM    710  HG  SER    56      61.830  97.360  70.670  1.00  0.00            
ATOM    711  C   SER    56      60.070  94.310  69.580  1.00  0.00            
ATOM    712  O   SER    56      60.990  93.630  69.120  1.00  0.00            
ATOM    713  N   GLN    57      58.950  94.480  68.880  1.00  0.00            
ATOM    714  H   GLN    57      58.200  94.990  69.340  1.00  0.00            
ATOM    715  CA  GLN    57      59.010  94.330  67.440  1.00  0.00            
ATOM    716  HA  GLN    57      59.320  93.310  67.220  1.00  0.00            
ATOM    717  CB  GLN    57      57.620  94.540  66.830  1.00  0.00            
ATOM    718  HB1 GLN    57      57.690  94.630  65.750  1.00  0.00            
ATOM    719  HB2 GLN    57      57.240  95.470  67.270  1.00  0.00            
ATOM    720  CG  GLN    57      56.640  93.420  67.130  1.00  0.00            
ATOM    721  HG1 GLN    57      56.350  93.610  68.160  1.00  0.00            
ATOM    722  HG2 GLN    57      56.980  92.370  67.130  1.00  0.00            
ATOM    723  CD  GLN    57      55.370  93.360  66.300  1.00  0.00            
ATOM    724  OE1 GLN    57      55.310  93.780  65.150  1.00  0.00            
ATOM    725  NE2 GLN    57      54.260  92.850  66.840  1.00  0.00            
ATOM    726 1HE2 GLN    57      54.130  92.540  67.800  1.00  0.00            
ATOM    727 2HE2 GLN    57      53.450  92.690  66.250  1.00  0.00            
ATOM    728  C   GLN    57      60.020  95.200  66.710  1.00  0.00            
ATOM    729  O   GLN    57      60.550  94.620  65.770  1.00  0.00            
ATOM    730  N   SER    58      60.090  96.500  67.000  1.00  0.00            
ATOM    731  H   SER    58      59.560  96.900  67.760  1.00  0.00            
ATOM    732  CA  SER    58      61.070  97.370  66.370  1.00  0.00            
ATOM    733  HA  SER    58      60.830  97.500  65.320  1.00  0.00            
ATOM    734  CB  SER    58      61.170  98.730  67.050  1.00  0.00            
ATOM    735  HB1 SER    58      61.870  99.430  66.580  1.00  0.00            
ATOM    736  HB2 SER    58      61.360  98.700  68.130  1.00  0.00            
ATOM    737  OG  SER    58      59.830  99.120  66.850  1.00  0.00            
ATOM    738  HG  SER    58      59.770  99.410  65.930  1.00  0.00            
ATOM    739  C   SER    58      62.450  96.740  66.390  1.00  0.00            
ATOM    740  O   SER    58      63.180  96.870  65.410  1.00  0.00            
ATOM    741  N   ALA    59      62.790  96.010  67.460  1.00  0.00            
ATOM    742  H   ALA    59      62.010  95.810  68.070  1.00  0.00            
ATOM    743  CA  ALA    59      64.080  95.380  67.670  1.00  0.00            
ATOM    744  HA  ALA    59      64.940  95.970  67.350  1.00  0.00            
ATOM    745  CB  ALA    59      64.210  95.030  69.160  1.00  0.00            
ATOM    746  HB1 ALA    59      65.230  94.750  69.410  1.00  0.00            
ATOM    747  HB2 ALA    59      63.970  95.890  69.790  1.00  0.00            
ATOM    748  HB3 ALA    59      63.600  94.200  69.500  1.00  0.00            
ATOM    749  C   ALA    59      64.160  94.090  66.880  1.00  0.00            
ATOM    750  O   ALA    59      65.190  93.790  66.270  1.00  0.00            
ATOM    751  N   MET    60      63.150  93.220  66.960  1.00  0.00            
ATOM    752  H   MET    60      62.320  93.510  67.450  1.00  0.00            
ATOM    753  CA  MET    60      63.120  91.980  66.230  1.00  0.00            
ATOM    754  HA  MET    60      63.990  91.410  66.550  1.00  0.00            
ATOM    755  CB  MET    60      61.820  91.250  66.590  1.00  0.00            
ATOM    756  HB1 MET    60      61.000  91.880  66.230  1.00  0.00            
ATOM    757  HB2 MET    60      61.630  91.210  67.660  1.00  0.00            
ATOM    758  CG  MET    60      61.740  89.820  66.060  1.00  0.00            
ATOM    759  HG1 MET    60      61.910  89.880  64.980  1.00  0.00            
ATOM    760  HG2 MET    60      60.750  89.430  66.290  1.00  0.00            
ATOM    761  SD  MET    60      62.890  88.700  66.890  1.00  0.00            
ATOM    762  CE  MET    60      62.570  87.170  66.000  1.00  0.00            
ATOM    763  HE1 MET    60      62.530  87.250  64.910  1.00  0.00            
ATOM    764  HE2 MET    60      63.410  86.520  66.230  1.00  0.00            
ATOM    765  HE3 MET    60      61.660  86.720  66.420  1.00  0.00            
ATOM    766  C   MET    60      63.240  92.200  64.730  1.00  0.00            
ATOM    767  O   MET    60      63.910  91.440  64.040  1.00  0.00            
ATOM    768  N   LEU    61      62.590  93.260  64.220  1.00  0.00            
ATOM    769  H   LEU    61      62.080  93.840  64.870  1.00  0.00            
ATOM    770  CA  LEU    61      62.620  93.680  62.830  1.00  0.00            
ATOM    771  HA  LEU    61      62.460  92.760  62.280  1.00  0.00            
ATOM    772  CB  LEU    61      61.480  94.690  62.680  1.00  0.00            
ATOM    773  HB1 LEU    61      61.710  95.540  63.330  1.00  0.00            
ATOM    774  HB2 LEU    61      60.570  94.240  63.080  1.00  0.00            
ATOM    775  CG  LEU    61      61.100  95.110  61.260  1.00  0.00            
ATOM    776  HG  LEU    61      62.020  95.440  60.790  1.00  0.00            
ATOM    777  CD1 LEU    61      60.670  93.900  60.430  1.00  0.00            
ATOM    778 1HD1 LEU    61      61.550  93.310  60.160  1.00  0.00            
ATOM    779 2HD1 LEU    61      59.920  93.290  60.930  1.00  0.00            
ATOM    780 3HD1 LEU    61      60.290  94.300  59.490  1.00  0.00            
ATOM    781  CD2 LEU    61      59.940  96.100  61.140  1.00  0.00            
ATOM    782 1HD2 LEU    61      60.030  96.670  60.220  1.00  0.00            
ATOM    783 2HD2 LEU    61      58.990  95.580  61.220  1.00  0.00            
ATOM    784 3HD2 LEU    61      60.010  96.870  61.920  1.00  0.00            
ATOM    785  C   LEU    61      63.950  94.290  62.410  1.00  0.00            
ATOM    786  O   LEU    61      64.470  93.930  61.350  1.00  0.00            
ATOM    787  N   ALA    62      64.630  95.050  63.260  1.00  0.00            
ATOM    788  H   ALA    62      64.160  95.470  64.050  1.00  0.00            
ATOM    789  CA  ALA    62      65.980  95.500  62.980  1.00  0.00            
ATOM    790  HA  ALA    62      66.070  95.970  62.000  1.00  0.00            
ATOM    791  CB  ALA    62      66.290  96.660  63.940  1.00  0.00            
ATOM    792  HB1 ALA    62      67.330  96.940  63.780  1.00  0.00            
ATOM    793  HB2 ALA    62      65.710  97.550  63.700  1.00  0.00            
ATOM    794  HB3 ALA    62      66.220  96.370  64.990  1.00  0.00            
ATOM    795  C   ALA    62      66.960  94.340  62.970  1.00  0.00            
ATOM    796  O   ALA    62      67.840  94.300  62.110  1.00  0.00            
ATOM    797  N   ASN    63      66.720  93.250  63.710  1.00  0.00            
ATOM    798  H   ASN    63      65.890  93.170  64.260  1.00  0.00            
ATOM    799  CA  ASN    63      67.700  92.190  63.790  1.00  0.00            
ATOM    800  HA  ASN    63      68.720  92.570  63.830  1.00  0.00            
ATOM    801  CB  ASN    63      67.440  91.440  65.100  1.00  0.00            
ATOM    802  HB1 ASN    63      66.480  90.930  65.040  1.00  0.00            
ATOM    803  HB2 ASN    63      67.420  92.090  65.970  1.00  0.00            
ATOM    804  CG  ASN    63      68.520  90.390  65.330  1.00  0.00            
ATOM    805  OD1 ASN    63      69.710  90.690  65.470  1.00  0.00            
ATOM    806  ND2 ASN    63      68.150  89.110  65.440  1.00  0.00            
ATOM    807 1HD2 ASN    63      67.200  88.890  65.180  1.00  0.00            
ATOM    808 2HD2 ASN    63      68.870  88.410  65.410  1.00  0.00            
ATOM    809  C   ASN    63      67.820  91.300  62.560  1.00  0.00            
ATOM    810  O   ASN    63      68.900  90.770  62.330  1.00  0.00            
ATOM    811  N   VAL    64      66.750  91.180  61.750  1.00  0.00            
ATOM    812  H   VAL    64      65.910  91.570  62.150  1.00  0.00            
ATOM    813  CA  VAL    64      66.710  90.480  60.490  1.00  0.00            
ATOM    814  HA  VAL    64      67.580  89.830  60.510  1.00  0.00            
ATOM    815  CB  VAL    64      65.430  89.670  60.460  1.00  0.00            
ATOM    816  HB  VAL    64      65.460  88.990  61.310  1.00  0.00            
ATOM    817  CG1 VAL    64      64.170  90.530  60.460  1.00  0.00            
ATOM    818 1HG1 VAL    64      64.040  91.070  59.530  1.00  0.00            
ATOM    819 2HG1 VAL    64      63.250  90.000  60.700  1.00  0.00            
ATOM    820 3HG1 VAL    64      64.240  91.200  61.320  1.00  0.00            
ATOM    821  CG2 VAL    64      65.230  88.780  59.230  1.00  0.00            
ATOM    822 1HG2 VAL    64      64.270  88.300  59.380  1.00  0.00            
ATOM    823 2HG2 VAL    64      65.310  89.410  58.340  1.00  0.00            
ATOM    824 3HG2 VAL    64      66.020  88.040  59.200  1.00  0.00            
ATOM    825  C   VAL    64      66.990  91.330  59.250  1.00  0.00            
ATOM    826  O   VAL    64      67.760  90.930  58.370  1.00  0.00            
ATOM    827  N   ARG    65      66.640  92.610  59.310  1.00  0.00            
ATOM    828  H   ARG    65      66.170  92.850  60.180  1.00  0.00            
ATOM    829  CA  ARG    65      67.140  93.710  58.510  1.00  0.00            
ATOM    830  HA  ARG    65      66.760  93.580  57.490  1.00  0.00            
ATOM    831  CB  ARG    65      66.550  94.990  59.110  1.00  0.00            
ATOM    832  HB1 ARG    65      67.100  95.380  59.960  1.00  0.00            
ATOM    833  HB2 ARG    65      65.500  94.780  59.360  1.00  0.00            
ATOM    834  CG  ARG    65      66.620  96.140  58.110  1.00  0.00            
ATOM    835  HG1 ARG    65      66.190  95.730  57.190  1.00  0.00            
ATOM    836  HG2 ARG    65      67.660  96.420  57.930  1.00  0.00            
ATOM    837  CD  ARG    65      65.910  97.460  58.430  1.00  0.00            
ATOM    838  HD1 ARG    65      66.340  97.660  59.400  1.00  0.00            
ATOM    839  HD2 ARG    65      64.860  97.180  58.470  1.00  0.00            
ATOM    840  NE  ARG    65      66.140  98.450  57.380  1.00  0.00            
ATOM    841  HE  ARG    65      67.080  98.470  57.000  1.00  0.00            
ATOM    842  CZ  ARG    65      65.430  99.580  57.230  1.00  0.00            
ATOM    843  NH1 ARG    65      65.760 100.410  56.230  1.00  0.00            
ATOM    844 1HH1 ARG    65      66.300 100.180  55.410  1.00  0.00            
ATOM    845 2HH1 ARG    65      65.230 101.280  56.170  1.00  0.00            
ATOM    846  NH2 ARG    65      64.420  99.920  58.030  1.00  0.00            
ATOM    847 1HH2 ARG    65      64.080  99.220  58.690  1.00  0.00            
ATOM    848 2HH2 ARG    65      63.820 100.730  57.910  1.00  0.00            
ATOM    849  C   ARG    65      68.650  93.810  58.460  1.00  0.00            
ATOM    850  O   ARG    65      69.210  93.940  57.380  1.00  0.00            
ATOM    851  N   GLU    66      69.320  93.590  59.600  1.00  0.00            
ATOM    852  H   GLU    66      68.760  93.490  60.430  1.00  0.00            
ATOM    853  CA  GLU    66      70.770  93.670  59.670  1.00  0.00            
ATOM    854  HA  GLU    66      71.110  94.540  59.120  1.00  0.00            
ATOM    855  CB  GLU    66      71.200  93.760  61.140  1.00  0.00            
ATOM    856  HB1 GLU    66      72.200  93.330  61.160  1.00  0.00            
ATOM    857  HB2 GLU    66      70.640  93.090  61.790  1.00  0.00            
ATOM    858  CG  GLU    66      71.230  95.200  61.660  1.00  0.00            
ATOM    859  HG1 GLU    66      70.270  95.700  61.790  1.00  0.00            
ATOM    860  HG2 GLU    66      71.780  95.840  60.970  1.00  0.00            
ATOM    861  CD  GLU    66      71.770  95.350  63.070  1.00  0.00            
ATOM    862  OE1 GLU    66      72.610  96.270  63.240  1.00  0.00            
ATOM    863  OE2 GLU    66      71.390  94.550  63.960  1.00  0.00            
ATOM    864  C   GLU    66      71.340  92.420  59.010  1.00  0.00            
ATOM    865  O   GLU    66      72.220  92.540  58.170  1.00  0.00            
ATOM    866  N   GLN    67      70.780  91.240  59.320  1.00  0.00            
ATOM    867  H   GLN    67      70.130  91.270  60.100  1.00  0.00            
ATOM    868  CA  GLN    67      71.350  89.970  58.920  1.00  0.00            
ATOM    869  HA  GLN    67      72.420  90.210  59.010  1.00  0.00            
ATOM    870  CB  GLN    67      70.890  88.850  59.840  1.00  0.00            
ATOM    871  HB1 GLN    67      70.830  87.880  59.360  1.00  0.00            
ATOM    872  HB2 GLN    67      69.840  89.040  60.110  1.00  0.00            
ATOM    873  CG  GLN    67      71.860  88.710  61.010  1.00  0.00            
ATOM    874  HG1 GLN    67      72.010  89.680  61.500  1.00  0.00            
ATOM    875  HG2 GLN    67      72.850  88.350  60.730  1.00  0.00            
ATOM    876  CD  GLN    67      71.260  87.780  62.040  1.00  0.00            
ATOM    877  OE1 GLN    67      71.630  86.610  62.090  1.00  0.00            
ATOM    878  NE2 GLN    67      70.360  88.300  62.890  1.00  0.00            
ATOM    879 1HE2 GLN    67      70.090  89.270  62.800  1.00  0.00            
ATOM    880 2HE2 GLN    67      69.940  87.710  63.590  1.00  0.00            
ATOM    881  C   GLN    67      71.240  89.610  57.440  1.00  0.00            
ATOM    882  O   GLN    67      72.180  88.990  56.950  1.00  0.00            
ATOM    883  N   LEU    68      70.230  90.110  56.750  1.00  0.00            
ATOM    884  H   LEU    68      69.520  90.630  57.250  1.00  0.00            
ATOM    885  CA  LEU    68      70.090  90.000  55.310  1.00  0.00            
ATOM    886  HA  LEU    68      70.320  88.960  55.050  1.00  0.00            
ATOM    887  CB  LEU    68      68.620  90.270  55.020  1.00  0.00            
ATOM    888  HB1 LEU    68      68.550  90.450  53.950  1.00  0.00            
ATOM    889  HB2 LEU    68      68.270  91.150  55.590  1.00  0.00            
ATOM    890  CG  LEU    68      67.550  89.240  55.380  1.00  0.00            
ATOM    891  HG  LEU    68      67.600  88.930  56.420  1.00  0.00            
ATOM    892  CD1 LEU    68      66.160  89.830  55.150  1.00  0.00            
ATOM    893 1HD1 LEU    68      65.880  90.450  56.000  1.00  0.00            
ATOM    894 2HD1 LEU    68      66.120  90.350  54.190  1.00  0.00            
ATOM    895 3HD1 LEU    68      65.440  89.020  55.090  1.00  0.00            
ATOM    896  CD2 LEU    68      67.610  88.060  54.420  1.00  0.00            
ATOM    897 1HD2 LEU    68      67.300  88.360  53.420  1.00  0.00            
ATOM    898 2HD2 LEU    68      68.640  87.690  54.320  1.00  0.00            
ATOM    899 3HD2 LEU    68      66.900  87.310  54.750  1.00  0.00            
ATOM    900  C   LEU    68      70.930  90.920  54.440  1.00  0.00            
ATOM    901  O   LEU    68      71.460  90.540  53.400  1.00  0.00            
ATOM    902  N   GLN    69      71.190  92.170  54.830  1.00  0.00            
ATOM    903  H   GLN    69      70.740  92.430  55.690  1.00  0.00            
ATOM    904  CA  GLN    69      72.110  93.100  54.220  1.00  0.00            
ATOM    905  HA  GLN    69      72.070  93.010  53.130  1.00  0.00            
ATOM    906  CB  GLN    69      71.760  94.500  54.740  1.00  0.00            
ATOM    907  HB1 GLN    69      72.500  95.240  54.470  1.00  0.00            
ATOM    908  HB2 GLN    69      71.800  94.510  55.820  1.00  0.00            
ATOM    909  CG  GLN    69      70.420  94.950  54.160  1.00  0.00            
ATOM    910  HG1 GLN    69      69.650  94.290  54.560  1.00  0.00            
ATOM    911  HG2 GLN    69      70.520  94.890  53.070  1.00  0.00            
ATOM    912  CD  GLN    69      70.100  96.360  54.630  1.00  0.00            
ATOM    913  OE1 GLN    69      70.260  97.370  53.960  1.00  0.00            
ATOM    914  NE2 GLN    69      69.680  96.460  55.900  1.00  0.00            
ATOM    915 1HE2 GLN    69      69.460  95.550  56.270  1.00  0.00            
ATOM    916 2HE2 GLN    69      69.300  97.310  56.300  1.00  0.00            
ATOM    917  C   GLN    69      73.550  92.760  54.540  1.00  0.00            
ATOM    918  O   GLN    69      74.410  92.970  53.680  1.00  0.00            
ATOM    919  N   ASN    70      73.820  92.040  55.630  1.00  0.00            
ATOM    920  H   ASN    70      72.990  91.770  56.130  1.00  0.00            
ATOM    921  CA  ASN    70      75.130  91.500  55.960  1.00  0.00            
ATOM    922  HA  ASN    70      75.810  92.320  55.750  1.00  0.00            
ATOM    923  CB  ASN    70      75.240  91.190  57.450  1.00  0.00            
ATOM    924  HB1 ASN    70      74.630  90.320  57.700  1.00  0.00            
ATOM    925  HB2 ASN    70      74.840  92.110  57.880  1.00  0.00            
ATOM    926  CG  ASN    70      76.700  91.100  57.900  1.00  0.00            
ATOM    927  OD1 ASN    70      77.190  91.950  58.630  1.00  0.00            
ATOM    928  ND2 ASN    70      77.470  90.180  57.320  1.00  0.00            
ATOM    929 1HD2 ASN    70      77.030  89.430  56.800  1.00  0.00            
ATOM    930 2HD2 ASN    70      78.410  90.130  57.690  1.00  0.00            
ATOM    931  C   ASN    70      75.430  90.270  55.120  1.00  0.00            
ATOM    932  O   ASN    70      76.470  90.200  54.460  1.00  0.00            
ATOM    933  N   LEU    71      74.490  89.320  55.040  1.00  0.00            
ATOM    934  H   LEU    71      73.740  89.270  55.710  1.00  0.00            
ATOM    935  CA  LEU    71      74.610  88.180  54.160  1.00  0.00            
ATOM    936  HA  LEU    71      75.500  87.610  54.430  1.00  0.00            
ATOM    937  CB  LEU    71      73.430  87.230  54.370  1.00  0.00            
ATOM    938  HB1 LEU    71      72.470  87.580  53.980  1.00  0.00            
ATOM    939  HB2 LEU    71      73.360  87.190  55.460  1.00  0.00            
ATOM    940  CG  LEU    71      73.680  85.790  53.960  1.00  0.00            
ATOM    941  HG  LEU    71      73.980  85.750  52.910  1.00  0.00            
ATOM    942  CD1 LEU    71      74.670  84.930  54.750  1.00  0.00            
ATOM    943 1HD1 LEU    71      74.340  85.080  55.780  1.00  0.00            
ATOM    944 2HD1 LEU    71      74.690  83.920  54.340  1.00  0.00            
ATOM    945 3HD1 LEU    71      75.670  85.350  54.730  1.00  0.00            
ATOM    946  CD2 LEU    71      72.390  85.010  54.210  1.00  0.00            
ATOM    947 1HD2 LEU    71      72.560  83.970  53.930  1.00  0.00            
ATOM    948 2HD2 LEU    71      72.060  85.190  55.230  1.00  0.00            
ATOM    949 3HD2 LEU    71      71.590  85.380  53.570  1.00  0.00            
ATOM    950  C   LEU    71      74.770  88.550  52.680  1.00  0.00            
ATOM    951  O   LEU    71      75.610  87.920  52.040  1.00  0.00            
ATOM    952  N   ASN    72      74.050  89.560  52.210  1.00  0.00            
ATOM    953  H   ASN    72      73.430  90.050  52.840  1.00  0.00            
ATOM    954  CA  ASN    72      74.060  89.840  50.780  1.00  0.00            
ATOM    955  HA  ASN    72      74.320  88.900  50.270  1.00  0.00            
ATOM    956  CB  ASN    72      72.640  90.090  50.290  1.00  0.00            
ATOM    957  HB1 ASN    72      72.640  90.460  49.270  1.00  0.00            
ATOM    958  HB2 ASN    72      72.210  90.840  50.950  1.00  0.00            
ATOM    959  CG  ASN    72      71.780  88.850  50.360  1.00  0.00            
ATOM    960  OD1 ASN    72      71.610  88.020  49.480  1.00  0.00            
ATOM    961  ND2 ASN    72      71.010  88.710  51.460  1.00  0.00            
ATOM    962 1HD2 ASN    72      71.050  89.440  52.140  1.00  0.00            
ATOM    963 2HD2 ASN    72      70.390  87.920  51.510  1.00  0.00            
ATOM    964  C   ASN    72      75.160  90.800  50.360  1.00  0.00            
ATOM    965  O   ASN    72      75.380  90.920  49.160  1.00  0.00            
ATOM    966  N   GLY    73      75.880  91.460  51.280  1.00  0.00            
ATOM    967  H   GLY    73      75.590  91.390  52.240  1.00  0.00            
ATOM    968  CA  GLY    73      76.880  92.480  51.070  1.00  0.00            
ATOM    969  HA1 GLY    73      77.750  92.060  50.560  1.00  0.00            
ATOM    970  HA2 GLY    73      77.120  92.750  52.100  1.00  0.00            
ATOM    971  C   GLY    73      76.480  93.750  50.330  1.00  0.00            
ATOM    972  O   GLY    73      77.320  94.420  49.720  1.00  0.00            
ATOM    973  N   VAL    74      75.170  93.970  50.340  1.00  0.00            
ATOM    974  H   VAL    74      74.670  93.290  50.880  1.00  0.00            
ATOM    975  CA  VAL    74      74.440  95.120  49.830  1.00  0.00            
ATOM    976  HA  VAL    74      75.220  95.860  49.600  1.00  0.00            
ATOM    977  CB  VAL    74      73.710  94.830  48.530  1.00  0.00            
ATOM    978  HB  VAL    74      73.070  95.680  48.300  1.00  0.00            
ATOM    979  CG1 VAL    74      74.650  94.660  47.330  1.00  0.00            
ATOM    980 1HG1 VAL    74      74.000  94.600  46.460  1.00  0.00            
ATOM    981 2HG1 VAL    74      75.230  95.580  47.400  1.00  0.00            
ATOM    982 3HG1 VAL    74      75.310  93.800  47.430  1.00  0.00            
ATOM    983  CG2 VAL    74      72.870  93.570  48.670  1.00  0.00            
ATOM    984 1HG2 VAL    74      72.120  93.460  47.880  1.00  0.00            
ATOM    985 2HG2 VAL    74      73.540  92.730  48.540  1.00  0.00            
ATOM    986 3HG2 VAL    74      72.250  93.530  49.570  1.00  0.00            
ATOM    987  C   VAL    74      73.580  95.690  50.960  1.00  0.00            
ATOM    988  O   VAL    74      73.060  95.020  51.840  1.00  0.00            
ATOM    989  N   VAL    75      73.360  97.000  50.810  1.00  0.00            
ATOM    990  H   VAL    75      73.800  97.450  50.020  1.00  0.00            
ATOM    991  CA  VAL    75      72.280  97.740  51.430  1.00  0.00            
ATOM    992  HA  VAL    75      71.830  97.000  52.100  1.00  0.00            
ATOM    993  CB  VAL    75      72.740  98.850  52.370  1.00  0.00            
ATOM    994  HB  VAL    75      71.890  99.150  52.970  1.00  0.00            
ATOM    995  CG1 VAL    75      73.830  98.360  53.320  1.00  0.00            
ATOM    996 1HG1 VAL    75      74.720  98.090  52.750  1.00  0.00            
ATOM    997 2HG1 VAL    75      74.290  99.140  53.940  1.00  0.00            
ATOM    998 3HG1 VAL    75      73.590  97.480  53.920  1.00  0.00            
ATOM    999  CG2 VAL    75      73.180 100.050  51.550  1.00  0.00            
ATOM   1000 1HG2 VAL    75      73.610 100.790  52.240  1.00  0.00            
ATOM   1001 2HG2 VAL    75      73.940  99.800  50.810  1.00  0.00            
ATOM   1002 3HG2 VAL    75      72.310 100.530  51.090  1.00  0.00            
ATOM   1003  C   VAL    75      71.110  98.050  50.510  1.00  0.00            
ATOM   1004  O   VAL    75      71.240  98.240  49.290  1.00  0.00            
ATOM   1005  N   PHE    76      69.880  97.950  51.020  1.00  0.00            
ATOM   1006  H   PHE    76      69.790  97.580  51.950  1.00  0.00            
ATOM   1007  CA  PHE    76      68.740  98.110  50.150  1.00  0.00            
ATOM   1008  HA  PHE    76      69.040  98.480  49.170  1.00  0.00            
ATOM   1009  CB  PHE    76      67.950  96.830  49.910  1.00  0.00            
ATOM   1010  HB1 PHE    76      68.480  96.190  49.210  1.00  0.00            
ATOM   1011  HB2 PHE    76      67.000  96.940  49.400  1.00  0.00            
ATOM   1012  CG  PHE    76      67.660  96.020  51.150  1.00  0.00            
ATOM   1013  CD1 PHE    76      66.750  96.430  52.130  1.00  0.00            
ATOM   1014  HD1 PHE    76      66.310  97.420  52.120  1.00  0.00            
ATOM   1015  CE1 PHE    76      66.540  95.610  53.240  1.00  0.00            
ATOM   1016  HE1 PHE    76      65.790  95.790  54.000  1.00  0.00            
ATOM   1017  CZ  PHE    76      67.150  94.350  53.370  1.00  0.00            
ATOM   1018  HZ  PHE    76      66.960  93.630  54.150  1.00  0.00            
ATOM   1019  CE2 PHE    76      67.990  93.910  52.340  1.00  0.00            
ATOM   1020  HE2 PHE    76      68.470  92.950  52.420  1.00  0.00            
ATOM   1021  CD2 PHE    76      68.250  94.760  51.260  1.00  0.00            
ATOM   1022  HD2 PHE    76      68.910  94.320  50.520  1.00  0.00            
ATOM   1023  C   PHE    76      67.820  99.240  50.580  1.00  0.00            
ATOM   1024  O   PHE    76      67.950  99.770  51.680  1.00  0.00            
ATOM   1025  N   ASN    77      67.020  99.700  49.600  1.00  0.00            
ATOM   1026  H   ASN    77      67.120  99.190  48.740  1.00  0.00            
ATOM   1027  CA  ASN    77      66.130 100.840  49.710  1.00  0.00            
ATOM   1028  HA  ASN    77      66.740 101.730  49.890  1.00  0.00            
ATOM   1029  CB  ASN    77      65.340 100.880  48.410  1.00  0.00            
ATOM   1030  HB1 ASN    77      64.600 100.080  48.350  1.00  0.00            
ATOM   1031  HB2 ASN    77      65.930 100.830  47.490  1.00  0.00            
ATOM   1032  CG  ASN    77      64.500 102.130  48.190  1.00  0.00            
ATOM   1033  OD1 ASN    77      63.340 102.210  48.590  1.00  0.00            
ATOM   1034  ND2 ASN    77      65.030 103.150  47.520  1.00  0.00            
ATOM   1035 1HD2 ASN    77      66.030 103.210  47.430  1.00  0.00            
ATOM   1036 2HD2 ASN    77      64.490 103.960  47.220  1.00  0.00            
ATOM   1037  C   ASN    77      65.200 100.720  50.910  1.00  0.00            
ATOM   1038  O   ASN    77      64.690  99.660  51.270  1.00  0.00            
ATOM   1039  N   ASP    78      65.140 101.780  51.720  1.00  0.00            
ATOM   1040  H   ASP    78      65.700 102.590  51.500  1.00  0.00            
ATOM   1041  CA  ASP    78      64.340 101.920  52.920  1.00  0.00            
ATOM   1042  HA  ASP    78      64.660 101.090  53.560  1.00  0.00            
ATOM   1043  CB  ASP    78      64.580 103.280  53.560  1.00  0.00            
ATOM   1044  HB1 ASP    78      64.250 104.070  52.890  1.00  0.00            
ATOM   1045  HB2 ASP    78      65.630 103.460  53.790  1.00  0.00            
ATOM   1046  CG  ASP    78      63.750 103.390  54.830  1.00  0.00            
ATOM   1047  OD1 ASP    78      62.660 103.980  54.670  1.00  0.00            
ATOM   1048  OD2 ASP    78      64.230 103.000  55.920  1.00  0.00            
ATOM   1049  C   ASP    78      62.860 101.670  52.600  1.00  0.00            
ATOM   1050  O   ASP    78      62.260 100.910  53.350  1.00  0.00            
ATOM   1051  N   SER    79      62.380 102.250  51.500  1.00  0.00            
ATOM   1052  H   SER    79      62.990 102.820  50.930  1.00  0.00            
ATOM   1053  CA  SER    79      61.000 102.080  51.100  1.00  0.00            
ATOM   1054  HA  SER    79      60.360 102.120  51.980  1.00  0.00            
ATOM   1055  CB  SER    79      60.540 103.150  50.120  1.00  0.00            
ATOM   1056  HB1 SER    79      59.460 103.080  50.050  1.00  0.00            
ATOM   1057  HB2 SER    79      61.050 103.050  49.150  1.00  0.00            
ATOM   1058  OG  SER    79      60.900 104.410  50.640  1.00  0.00            
ATOM   1059  HG  SER    79      61.740 104.260  51.080  1.00  0.00            
ATOM   1060  C   SER    79      60.630 100.700  50.570  1.00  0.00            
ATOM   1061  O   SER    79      59.670 100.140  51.090  1.00  0.00            
ATOM   1062  N   GLU    80      61.400 100.090  49.660  1.00  0.00            
ATOM   1063  H   GLU    80      62.070 100.630  49.120  1.00  0.00            
ATOM   1064  CA  GLU    80      61.100  98.760  49.200  1.00  0.00            
ATOM   1065  HA  GLU    80      60.080  98.870  48.840  1.00  0.00            
ATOM   1066  CB  GLU    80      62.090  98.370  48.110  1.00  0.00            
ATOM   1067  HB1 GLU    80      63.050  98.060  48.500  1.00  0.00            
ATOM   1068  HB2 GLU    80      62.270  99.260  47.510  1.00  0.00            
ATOM   1069  CG  GLU    80      61.710  97.210  47.180  1.00  0.00            
ATOM   1070  HG1 GLU    80      61.240  96.470  47.830  1.00  0.00            
ATOM   1071  HG2 GLU    80      62.530  96.760  46.650  1.00  0.00            
ATOM   1072  CD  GLU    80      60.670  97.790  46.230  1.00  0.00            
ATOM   1073  OE1 GLU    80      59.450  97.870  46.500  1.00  0.00            
ATOM   1074  OE2 GLU    80      61.120  98.430  45.270  1.00  0.00            
ATOM   1075  C   GLU    80      61.090  97.770  50.350  1.00  0.00            
ATOM   1076  O   GLU    80      60.280  96.870  50.260  1.00  0.00            
ATOM   1077  N   TRP    81      61.900  97.930  51.420  1.00  0.00            
ATOM   1078  H   TRP    81      62.570  98.680  51.420  1.00  0.00            
ATOM   1079  CA  TRP    81      61.800  97.140  52.620  1.00  0.00            
ATOM   1080  HA  TRP    81      61.910  96.100  52.330  1.00  0.00            
ATOM   1081  CB  TRP    81      62.940  97.430  53.600  1.00  0.00            
ATOM   1082  HB1 TRP    81      63.050  98.500  53.750  1.00  0.00            
ATOM   1083  HB2 TRP    81      63.830  97.070  53.100  1.00  0.00            
ATOM   1084  CG  TRP    81      62.890  96.910  55.000  1.00  0.00            
ATOM   1085  CD1 TRP    81      62.540  97.570  56.120  1.00  0.00            
ATOM   1086  HD1 TRP    81      62.300  98.620  56.230  1.00  0.00            
ATOM   1087  NE1 TRP    81      62.520  96.720  57.210  1.00  0.00            
ATOM   1088  HE1 TRP    81      62.110  96.960  58.100  1.00  0.00            
ATOM   1089  CE2 TRP    81      62.900  95.430  56.850  1.00  0.00            
ATOM   1090  CZ2 TRP    81      63.080  94.250  57.570  1.00  0.00            
ATOM   1091  HZ2 TRP    81      62.830  94.330  58.620  1.00  0.00            
ATOM   1092  CH2 TRP    81      63.670  93.140  56.960  1.00  0.00            
ATOM   1093  HH2 TRP    81      63.910  92.220  57.440  1.00  0.00            
ATOM   1094  CZ3 TRP    81      64.050  93.280  55.610  1.00  0.00            
ATOM   1095  HZ3 TRP    81      64.590  92.480  55.130  1.00  0.00            
ATOM   1096  CE3 TRP    81      63.710  94.400  54.850  1.00  0.00            
ATOM   1097  HE3 TRP    81      63.810  94.440  53.770  1.00  0.00            
ATOM   1098  CD2 TRP    81      63.180  95.550  55.460  1.00  0.00            
ATOM   1099  C   TRP    81      60.420  97.320  53.240  1.00  0.00            
ATOM   1100  O   TRP    81      59.760  96.330  53.550  1.00  0.00            
ATOM   1101  N   ARG    82      59.950  98.560  53.390  1.00  0.00            
ATOM   1102  H   ARG    82      60.510  99.390  53.270  1.00  0.00            
ATOM   1103  CA  ARG    82      58.640  98.810  53.960  1.00  0.00            
ATOM   1104  HA  ARG    82      58.560  98.280  54.900  1.00  0.00            
ATOM   1105  CB  ARG    82      58.470 100.300  54.240  1.00  0.00            
ATOM   1106  HB1 ARG    82      57.430 100.560  54.380  1.00  0.00            
ATOM   1107  HB2 ARG    82      58.690 100.940  53.380  1.00  0.00            
ATOM   1108  CG  ARG    82      59.400 100.740  55.370  1.00  0.00            
ATOM   1109  HG1 ARG    82      60.430 100.500  55.070  1.00  0.00            
ATOM   1110  HG2 ARG    82      59.090 100.090  56.190  1.00  0.00            
ATOM   1111  CD  ARG    82      59.340 102.180  55.870  1.00  0.00            
ATOM   1112  HD1 ARG    82      59.730 102.340  56.870  1.00  0.00            
ATOM   1113  HD2 ARG    82      58.270 102.360  56.000  1.00  0.00            
ATOM   1114  NE  ARG    82      60.030 103.100  54.960  1.00  0.00            
ATOM   1115  HE  ARG    82      61.030 103.060  54.880  1.00  0.00            
ATOM   1116  CZ  ARG    82      59.480 104.110  54.280  1.00  0.00            
ATOM   1117  NH1 ARG    82      58.210 104.520  54.180  1.00  0.00            
ATOM   1118 1HH1 ARG    82      57.540 103.930  54.660  1.00  0.00            
ATOM   1119 2HH1 ARG    82      57.970 105.450  53.910  1.00  0.00            
ATOM   1120  NH2 ARG    82      60.390 104.860  53.640  1.00  0.00            
ATOM   1121 1HH2 ARG    82      61.340 104.740  53.960  1.00  0.00            
ATOM   1122 2HH2 ARG    82      60.080 105.680  53.140  1.00  0.00            
ATOM   1123  C   ARG    82      57.480  98.320  53.110  1.00  0.00            
ATOM   1124  O   ARG    82      56.440  97.860  53.560  1.00  0.00            
ATOM   1125  N   ARG    83      57.690  98.320  51.790  1.00  0.00            
ATOM   1126  H   ARG    83      58.430  98.950  51.500  1.00  0.00            
ATOM   1127  CA  ARG    83      56.690  97.720  50.920  1.00  0.00            
ATOM   1128  HA  ARG    83      55.700  98.030  51.200  1.00  0.00            
ATOM   1129  CB  ARG    83      56.980  98.110  49.470  1.00  0.00            
ATOM   1130  HB1 ARG    83      56.470  97.450  48.770  1.00  0.00            
ATOM   1131  HB2 ARG    83      58.060  98.050  49.310  1.00  0.00            
ATOM   1132  CG  ARG    83      56.390  99.490  49.170  1.00  0.00            
ATOM   1133  HG1 ARG    83      57.040 100.200  49.660  1.00  0.00            
ATOM   1134  HG2 ARG    83      55.360  99.590  49.500  1.00  0.00            
ATOM   1135  CD  ARG    83      56.430  99.770  47.680  1.00  0.00            
ATOM   1136  HD1 ARG    83      55.920 100.710  47.460  1.00  0.00            
ATOM   1137  HD2 ARG    83      55.910  99.010  47.110  1.00  0.00            
ATOM   1138  NE  ARG    83      57.760  99.910  47.080  1.00  0.00            
ATOM   1139  HE  ARG    83      58.080  99.140  46.510  1.00  0.00            
ATOM   1140  CZ  ARG    83      58.530 100.990  47.020  1.00  0.00            
ATOM   1141  NH1 ARG    83      59.710 100.910  46.390  1.00  0.00            
ATOM   1142 1HH1 ARG    83      59.910 100.050  45.910  1.00  0.00            
ATOM   1143 2HH1 ARG    83      60.370 101.670  46.240  1.00  0.00            
ATOM   1144  NH2 ARG    83      58.090 102.130  47.590  1.00  0.00            
ATOM   1145 1HH2 ARG    83      57.100 102.180  47.780  1.00  0.00            
ATOM   1146 2HH2 ARG    83      58.620 102.940  47.350  1.00  0.00            
ATOM   1147  C   ARG    83      56.650  96.190  50.980  1.00  0.00            
ATOM   1148  O   ARG    83      55.560  95.620  51.060  1.00  0.00            
ATOM   1149  N   PHE    84      57.790  95.530  51.170  1.00  0.00            
ATOM   1150  H   PHE    84      58.650  96.040  51.060  1.00  0.00            
ATOM   1151  CA  PHE    84      57.960  94.140  51.510  1.00  0.00            
ATOM   1152  HA  PHE    84      57.300  93.710  50.760  1.00  0.00            
ATOM   1153  CB  PHE    84      59.420  93.740  51.310  1.00  0.00            
ATOM   1154  HB1 PHE    84      59.970  94.520  51.830  1.00  0.00            
ATOM   1155  HB2 PHE    84      59.710  93.870  50.270  1.00  0.00            
ATOM   1156  CG  PHE    84      59.850  92.350  51.730  1.00  0.00            
ATOM   1157  CD1 PHE    84      60.340  92.210  53.040  1.00  0.00            
ATOM   1158  HD1 PHE    84      60.540  93.080  53.650  1.00  0.00            
ATOM   1159  CE1 PHE    84      60.650  90.920  53.490  1.00  0.00            
ATOM   1160  HE1 PHE    84      61.090  90.780  54.470  1.00  0.00            
ATOM   1161  CZ  PHE    84      60.550  89.790  52.670  1.00  0.00            
ATOM   1162  HZ  PHE    84      60.800  88.770  52.960  1.00  0.00            
ATOM   1163  CE2 PHE    84      60.100  89.960  51.360  1.00  0.00            
ATOM   1164  HE2 PHE    84      59.920  89.140  50.680  1.00  0.00            
ATOM   1165  CD2 PHE    84      59.750  91.240  50.900  1.00  0.00            
ATOM   1166  HD2 PHE    84      59.360  91.340  49.900  1.00  0.00            
ATOM   1167  C   PHE    84      57.390  93.790  52.880  1.00  0.00            
ATOM   1168  O   PHE    84      56.850  92.690  53.050  1.00  0.00            
ATOM   1169  N   THR    85      57.400  94.760  53.810  1.00  0.00            
ATOM   1170  H   THR    85      57.990  95.560  53.640  1.00  0.00            
ATOM   1171  CA  THR    85      56.830  94.620  55.130  1.00  0.00            
ATOM   1172  HA  THR    85      57.080  93.600  55.410  1.00  0.00            
ATOM   1173  CB  THR    85      57.560  95.510  56.140  1.00  0.00            
ATOM   1174  HB  THR    85      57.660  96.490  55.660  1.00  0.00            
ATOM   1175  CG2 THR    85      56.920  95.770  57.490  1.00  0.00            
ATOM   1176 1HG2 THR    85      56.790  94.770  57.900  1.00  0.00            
ATOM   1177 2HG2 THR    85      57.640  96.270  58.130  1.00  0.00            
ATOM   1178 3HG2 THR    85      56.040  96.400  57.330  1.00  0.00            
ATOM   1179  OG1 THR    85      58.850  94.940  56.290  1.00  0.00            
ATOM   1180  HG1 THR    85      59.490  95.430  55.790  1.00  0.00            
ATOM   1181  C   THR    85      55.310  94.710  55.160  1.00  0.00            
ATOM   1182  O   THR    85      54.610  94.000  55.860  1.00  0.00            
ATOM   1183  N   GLU    86      54.710  95.440  54.210  1.00  0.00            
ATOM   1184  H   GLU    86      55.280  96.080  53.680  1.00  0.00            
ATOM   1185  CA  GLU    86      53.280  95.580  54.050  1.00  0.00            
ATOM   1186  HA  GLU    86      52.830  95.630  55.040  1.00  0.00            
ATOM   1187  CB  GLU    86      53.040  96.930  53.380  1.00  0.00            
ATOM   1188  HB1 GLU    86      53.130  96.910  52.290  1.00  0.00            
ATOM   1189  HB2 GLU    86      53.590  97.750  53.810  1.00  0.00            
ATOM   1190  CG  GLU    86      51.610  97.420  53.620  1.00  0.00            
ATOM   1191  HG1 GLU    86      51.510  97.470  54.710  1.00  0.00            
ATOM   1192  HG2 GLU    86      50.900  96.740  53.150  1.00  0.00            
ATOM   1193  CD  GLU    86      51.350  98.850  53.180  1.00  0.00            
ATOM   1194  OE1 GLU    86      50.360  99.450  53.670  1.00  0.00            
ATOM   1195  OE2 GLU    86      52.080  99.290  52.270  1.00  0.00            
ATOM   1196  C   GLU    86      52.700  94.390  53.280  1.00  0.00            
ATOM   1197  O   GLU    86      51.490  94.210  53.390  1.00  0.00            
ATOM   1198  N   GLN    87      53.530  93.640  52.580  1.00  0.00            
ATOM   1199  H   GLN    87      54.450  94.040  52.450  1.00  0.00            
ATOM   1200  CA  GLN    87      53.250  92.390  51.890  1.00  0.00            
ATOM   1201  HA  GLN    87      52.240  92.600  51.530  1.00  0.00            
ATOM   1202  CB  GLN    87      54.040  92.350  50.590  1.00  0.00            
ATOM   1203  HB1 GLN    87      55.100  92.210  50.830  1.00  0.00            
ATOM   1204  HB2 GLN    87      53.820  93.280  50.060  1.00  0.00            
ATOM   1205  CG  GLN    87      53.670  91.210  49.650  1.00  0.00            
ATOM   1206  HG1 GLN    87      52.610  91.320  49.430  1.00  0.00            
ATOM   1207  HG2 GLN    87      53.840  90.240  50.130  1.00  0.00            
ATOM   1208  CD  GLN    87      54.420  91.240  48.340  1.00  0.00            
ATOM   1209  OE1 GLN    87      55.300  92.010  47.940  1.00  0.00            
ATOM   1210  NE2 GLN    87      54.010  90.330  47.430  1.00  0.00            
ATOM   1211 1HE2 GLN    87      53.270  89.710  47.730  1.00  0.00            
ATOM   1212 2HE2 GLN    87      54.570  90.160  46.620  1.00  0.00            
ATOM   1213  C   GLN    87      53.380  91.150  52.790  1.00  0.00            
ATOM   1214  O   GLN    87      52.670  90.150  52.650  1.00  0.00            
ATOM   1215  N   TYR    88      54.320  91.200  53.730  1.00  0.00            
ATOM   1216  H   TYR    88      54.970  91.970  53.690  1.00  0.00            
ATOM   1217  CA  TYR    88      54.710  90.060  54.530  1.00  0.00            
ATOM   1218  HA  TYR    88      53.990  89.240  54.500  1.00  0.00            
ATOM   1219  CB  TYR    88      55.900  89.340  53.900  1.00  0.00            
ATOM   1220  HB1 TYR    88      56.190  88.510  54.530  1.00  0.00            
ATOM   1221  HB2 TYR    88      56.770  89.990  54.030  1.00  0.00            
ATOM   1222  CG  TYR    88      55.780  88.870  52.460  1.00  0.00            
ATOM   1223  CD1 TYR    88      56.440  89.540  51.420  1.00  0.00            
ATOM   1224  HD1 TYR    88      57.080  90.370  51.660  1.00  0.00            
ATOM   1225  CE1 TYR    88      56.300  89.060  50.100  1.00  0.00            
ATOM   1226  HE1 TYR    88      56.760  89.570  49.280  1.00  0.00            
ATOM   1227  CZ  TYR    88      55.490  87.930  49.880  1.00  0.00            
ATOM   1228  OH  TYR    88      55.480  87.330  48.660  1.00  0.00            
ATOM   1229  HH  TYR    88      56.040  87.740  48.010  1.00  0.00            
ATOM   1230  CE2 TYR    88      54.810  87.290  50.940  1.00  0.00            
ATOM   1231  HE2 TYR    88      54.240  86.380  50.770  1.00  0.00            
ATOM   1232  CD2 TYR    88      54.920  87.800  52.230  1.00  0.00            
ATOM   1233  HD2 TYR    88      54.490  87.250  53.050  1.00  0.00            
ATOM   1234  C   TYR    88      54.940  90.300  56.020  1.00  0.00            
ATOM   1235  O   TYR    88      54.010  90.020  56.780  1.00  0.00            
ATOM   1236  N   LEU    89      56.030  90.880  56.490  1.00  0.00            
ATOM   1237  H   LEU    89      56.790  90.950  55.840  1.00  0.00            
ATOM   1238  CA  LEU    89      56.360  90.900  57.900  1.00  0.00            
ATOM   1239  HA  LEU    89      56.400  89.850  58.190  1.00  0.00            
ATOM   1240  CB  LEU    89      57.780  91.480  57.930  1.00  0.00            
ATOM   1241  HB1 LEU    89      58.140  91.370  58.960  1.00  0.00            
ATOM   1242  HB2 LEU    89      57.750  92.550  57.720  1.00  0.00            
ATOM   1243  CG  LEU    89      58.850  90.760  57.110  1.00  0.00            
ATOM   1244  HG  LEU    89      58.590  91.010  56.080  1.00  0.00            
ATOM   1245  CD1 LEU    89      60.220  91.310  57.450  1.00  0.00            
ATOM   1246 1HD1 LEU    89      60.960  90.880  56.770  1.00  0.00            
ATOM   1247 2HD1 LEU    89      60.170  92.390  57.330  1.00  0.00            
ATOM   1248 3HD1 LEU    89      60.560  91.070  58.470  1.00  0.00            
ATOM   1249  CD2 LEU    89      59.020  89.250  57.270  1.00  0.00            
ATOM   1250 1HD2 LEU    89      59.170  88.930  58.300  1.00  0.00            
ATOM   1251 2HD2 LEU    89      58.250  88.600  56.870  1.00  0.00            
ATOM   1252 3HD2 LEU    89      59.870  88.970  56.650  1.00  0.00            
ATOM   1253  C   LEU    89      55.540  91.710  58.890  1.00  0.00            
ATOM   1254  O   LEU    89      55.670  91.490  60.100  1.00  0.00            
ATOM   1255  N   ASP    90      54.730  92.640  58.380  1.00  0.00            
ATOM   1256  H   ASP    90      54.660  92.670  57.370  1.00  0.00            
ATOM   1257  CA  ASP    90      53.810  93.490  59.120  1.00  0.00            
ATOM   1258  HA  ASP    90      53.980  93.320  60.190  1.00  0.00            
ATOM   1259  CB  ASP    90      54.040  94.990  58.930  1.00  0.00            
ATOM   1260  HB1 ASP    90      53.720  95.240  57.920  1.00  0.00            
ATOM   1261  HB2 ASP    90      55.100  95.190  59.130  1.00  0.00            
ATOM   1262  CG  ASP    90      53.330  95.870  59.950  1.00  0.00            
ATOM   1263  OD1 ASP    90      53.510  95.630  61.170  1.00  0.00            
ATOM   1264  OD2 ASP    90      52.710  96.890  59.580  1.00  0.00            
ATOM   1265  C   ASP    90      52.360  93.260  58.740  1.00  0.00            
ATOM   1266  O   ASP    90      51.430  93.980  59.050  1.00  0.00            
ATOM   1267  N   ASN    91      52.090  92.160  58.020  1.00  0.00            
ATOM   1268  H   ASN    91      52.890  91.570  57.940  1.00  0.00            
ATOM   1269  CA  ASN    91      50.860  91.870  57.310  1.00  0.00            
ATOM   1270  HA  ASN    91      50.300  92.790  57.400  1.00  0.00            
ATOM   1271  CB  ASN    91      51.300  91.600  55.870  1.00  0.00            
ATOM   1272  HB1 ASN    91      51.940  90.720  55.850  1.00  0.00            
ATOM   1273  HB2 ASN    91      51.780  92.500  55.500  1.00  0.00            
ATOM   1274  CG  ASN    91      50.070  91.400  54.990  1.00  0.00            
ATOM   1275  OD1 ASN    91      48.910  91.570  55.360  1.00  0.00            
ATOM   1276  ND2 ASN    91      50.250  91.130  53.700  1.00  0.00            
ATOM   1277 1HD2 ASN    91      51.110  91.050  53.200  1.00  0.00            
ATOM   1278 2HD2 ASN    91      49.370  91.090  53.200  1.00  0.00            
ATOM   1279  C   ASN    91      50.050  90.760  57.970  1.00  0.00            
ATOM   1280  O   ASN    91      50.390  89.590  57.850  1.00  0.00            
ATOM   1281  N   PRO    92      48.960  91.030  58.700  1.00  0.00            
ATOM   1282  CD  PRO    92      48.470  92.370  58.970  1.00  0.00            
ATOM   1283  HD1 PRO    92      47.990  92.790  58.090  1.00  0.00            
ATOM   1284  HD2 PRO    92      49.220  93.060  59.350  1.00  0.00            
ATOM   1285  CG  PRO    92      47.480  92.150  60.100  1.00  0.00            
ATOM   1286  HG1 PRO    92      46.630  92.830  60.050  1.00  0.00            
ATOM   1287  HG2 PRO    92      47.970  92.220  61.070  1.00  0.00            
ATOM   1288  CB  PRO    92      47.000  90.710  59.940  1.00  0.00            
ATOM   1289  HB1 PRO    92      46.140  90.710  59.270  1.00  0.00            
ATOM   1290  HB2 PRO    92      46.790  90.330  60.930  1.00  0.00            
ATOM   1291  CA  PRO    92      48.130  89.960  59.230  1.00  0.00            
ATOM   1292  HA  PRO    92      48.740  89.440  59.960  1.00  0.00            
ATOM   1293  C   PRO    92      47.630  89.000  58.160  1.00  0.00            
ATOM   1294  O   PRO    92      47.610  87.790  58.340  1.00  0.00            
ATOM   1295  N   SER    93      47.370  89.500  56.940  1.00  0.00            
ATOM   1296  H   SER    93      47.410  90.510  56.860  1.00  0.00            
ATOM   1297  CA  SER    93      46.860  88.810  55.790  1.00  0.00            
ATOM   1298  HA  SER    93      46.120  88.100  56.160  1.00  0.00            
ATOM   1299  CB  SER    93      46.070  89.780  54.910  1.00  0.00            
ATOM   1300  HB1 SER    93      45.540  89.110  54.240  1.00  0.00            
ATOM   1301  HB2 SER    93      46.690  90.550  54.450  1.00  0.00            
ATOM   1302  OG  SER    93      45.160  90.370  55.820  1.00  0.00            
ATOM   1303  HG  SER    93      44.520  90.810  55.250  1.00  0.00            
ATOM   1304  C   SER    93      47.890  87.940  55.070  1.00  0.00            
ATOM   1305  O   SER    93      47.520  87.340  54.050  1.00  0.00            
ATOM   1306  N   ASP    94      49.180  87.960  55.390  1.00  0.00            
ATOM   1307  H   ASP    94      49.430  88.670  56.060  1.00  0.00            
ATOM   1308  CA  ASP    94      50.130  87.000  54.840  1.00  0.00            
ATOM   1309  HA  ASP    94      50.100  87.010  53.750  1.00  0.00            
ATOM   1310  CB  ASP    94      51.500  87.590  55.120  1.00  0.00            
ATOM   1311  HB1 ASP    94      51.710  87.800  56.170  1.00  0.00            
ATOM   1312  HB2 ASP    94      51.560  88.560  54.620  1.00  0.00            
ATOM   1313  CG  ASP    94      52.620  86.690  54.640  1.00  0.00            
ATOM   1314  OD1 ASP    94      52.600  86.310  53.450  1.00  0.00            
ATOM   1315  OD2 ASP    94      53.560  86.400  55.420  1.00  0.00            
ATOM   1316  C   ASP    94      49.890  85.570  55.290  1.00  0.00            
ATOM   1317  O   ASP    94      49.160  85.330  56.250  1.00  0.00            
ATOM   1318  N   GLY    95      50.510  84.570  54.660  1.00  0.00            
ATOM   1319  H   GLY    95      51.000  84.750  53.790  1.00  0.00            
ATOM   1320  CA  GLY    95      50.420  83.150  54.960  1.00  0.00            
ATOM   1321  HA1 GLY    95      49.980  82.770  54.040  1.00  0.00            
ATOM   1322  HA2 GLY    95      49.860  82.890  55.850  1.00  0.00            
ATOM   1323  C   GLY    95      51.780  82.470  55.080  1.00  0.00            
ATOM   1324  O   GLY    95      52.850  83.070  54.950  1.00  0.00            
ATOM   1325  N   ILE    96      51.700  81.180  55.430  1.00  0.00            
ATOM   1326  H   ILE    96      50.730  80.870  55.390  1.00  0.00            
ATOM   1327  CA  ILE    96      52.780  80.320  55.840  1.00  0.00            
ATOM   1328  HA  ILE    96      53.570  80.980  56.190  1.00  0.00            
ATOM   1329  CB  ILE    96      52.260  79.550  57.050  1.00  0.00            
ATOM   1330  HB  ILE    96      53.020  78.810  57.330  1.00  0.00            
ATOM   1331  CG2 ILE    96      52.300  80.540  58.200  1.00  0.00            
ATOM   1332 1HG2 ILE    96      51.520  81.260  57.970  1.00  0.00            
ATOM   1333 2HG2 ILE    96      52.130  79.900  59.070  1.00  0.00            
ATOM   1334 3HG2 ILE    96      53.250  81.080  58.260  1.00  0.00            
ATOM   1335  CG1 ILE    96      50.920  78.860  56.790  1.00  0.00            
ATOM   1336 1HG1 ILE    96      50.970  78.260  55.880  1.00  0.00            
ATOM   1337 2HG1 ILE    96      50.110  79.580  56.670  1.00  0.00            
ATOM   1338  CD  ILE    96      50.590  77.960  57.980  1.00  0.00            
ATOM   1339  HD1 ILE    96      50.620  78.350  59.010  1.00  0.00            
ATOM   1340  HD2 ILE    96      49.620  77.500  57.840  1.00  0.00            
ATOM   1341  HD3 ILE    96      51.350  77.190  57.950  1.00  0.00            
ATOM   1342  C   ILE    96      53.360  79.460  54.720  1.00  0.00            
ATOM   1343  O   ILE    96      54.560  79.200  54.730  1.00  0.00            
ATOM   1344  N   LEU    97      52.520  78.910  53.840  1.00  0.00            
ATOM   1345  H   LEU    97      51.610  79.340  53.790  1.00  0.00            
ATOM   1346  CA  LEU    97      52.950  77.810  53.010  1.00  0.00            
ATOM   1347  HA  LEU    97      53.440  77.070  53.640  1.00  0.00            
ATOM   1348  CB  LEU    97      51.780  77.110  52.310  1.00  0.00            
ATOM   1349  HB1 LEU    97      52.250  76.340  51.690  1.00  0.00            
ATOM   1350  HB2 LEU    97      51.420  77.810  51.560  1.00  0.00            
ATOM   1351  CG  LEU    97      50.600  76.610  53.140  1.00  0.00            
ATOM   1352  HG  LEU    97      50.370  77.480  53.760  1.00  0.00            
ATOM   1353  CD1 LEU    97      49.410  76.150  52.300  1.00  0.00            
ATOM   1354 1HD1 LEU    97      49.340  76.760  51.400  1.00  0.00            
ATOM   1355 2HD1 LEU    97      49.520  75.080  52.130  1.00  0.00            
ATOM   1356 3HD1 LEU    97      48.510  76.270  52.890  1.00  0.00            
ATOM   1357  CD2 LEU    97      50.980  75.520  54.130  1.00  0.00            
ATOM   1358 1HD2 LEU    97      50.100  75.300  54.720  1.00  0.00            
ATOM   1359 2HD2 LEU    97      51.300  74.560  53.710  1.00  0.00            
ATOM   1360 3HD2 LEU    97      51.750  75.840  54.830  1.00  0.00            
ATOM   1361  C   LEU    97      53.980  78.190  51.960  1.00  0.00            
ATOM   1362  O   LEU    97      54.870  77.400  51.710  1.00  0.00            
ATOM   1363  N   ASP    98      53.980  79.430  51.430  1.00  0.00            
ATOM   1364  H   ASP    98      53.080  79.890  51.480  1.00  0.00            
ATOM   1365  CA  ASP    98      54.960  79.930  50.490  1.00  0.00            
ATOM   1366  HA  ASP    98      55.030  79.200  49.680  1.00  0.00            
ATOM   1367  CB  ASP    98      54.580  81.300  49.930  1.00  0.00            
ATOM   1368  HB1 ASP    98      54.610  81.940  50.810  1.00  0.00            
ATOM   1369  HB2 ASP    98      53.600  81.230  49.470  1.00  0.00            
ATOM   1370  CG  ASP    98      55.470  81.980  48.900  1.00  0.00            
ATOM   1371  OD1 ASP    98      55.950  83.090  49.180  1.00  0.00            
ATOM   1372  OD2 ASP    98      55.710  81.420  47.810  1.00  0.00            
ATOM   1373  C   ASP    98      56.350  80.030  51.120  1.00  0.00            
ATOM   1374  O   ASP    98      57.310  79.800  50.400  1.00  0.00            
ATOM   1375  N   LYS    99      56.480  80.130  52.440  1.00  0.00            
ATOM   1376  H   LYS    99      55.610  80.160  52.960  1.00  0.00            
ATOM   1377  CA  LYS    99      57.720  80.360  53.140  1.00  0.00            
ATOM   1378  HA  LYS    99      58.450  80.760  52.430  1.00  0.00            
ATOM   1379  CB  LYS    99      57.490  81.160  54.430  1.00  0.00            
ATOM   1380  HB1 LYS    99      58.410  81.250  55.010  1.00  0.00            
ATOM   1381  HB2 LYS    99      56.780  80.680  55.100  1.00  0.00            
ATOM   1382  CG  LYS    99      57.080  82.590  54.150  1.00  0.00            
ATOM   1383  HG1 LYS    99      56.340  82.540  53.360  1.00  0.00            
ATOM   1384  HG2 LYS    99      57.960  83.190  53.910  1.00  0.00            
ATOM   1385  CD  LYS    99      56.300  83.060  55.380  1.00  0.00            
ATOM   1386  HD1 LYS    99      56.940  83.020  56.260  1.00  0.00            
ATOM   1387  HD2 LYS    99      55.430  82.410  55.550  1.00  0.00            
ATOM   1388  CE  LYS    99      55.810  84.480  55.100  1.00  0.00            
ATOM   1389  HE1 LYS    99      56.700  85.100  55.040  1.00  0.00            
ATOM   1390  HE2 LYS    99      55.170  84.820  55.900  1.00  0.00            
ATOM   1391  NZ  LYS    99      54.960  84.550  53.900  1.00  0.00            
ATOM   1392  HZ1 LYS    99      55.450  84.370  53.040  1.00  0.00            
ATOM   1393  HZ2 LYS    99      54.200  83.900  54.050  1.00  0.00            
ATOM   1394  HZ3 LYS    99      54.630  85.500  53.820  1.00  0.00            
ATOM   1395  C   LYS    99      58.300  78.980  53.380  1.00  0.00            
ATOM   1396  O   LYS    99      59.530  78.910  53.330  1.00  0.00            
ATOM   1397  N   THR   100      57.510  77.910  53.510  1.00  0.00            
ATOM   1398  H   THR   100      56.530  78.100  53.650  1.00  0.00            
ATOM   1399  CA  THR   100      57.840  76.500  53.520  1.00  0.00            
ATOM   1400  HA  THR   100      58.670  76.390  54.220  1.00  0.00            
ATOM   1401  CB  THR   100      56.620  75.650  53.880  1.00  0.00            
ATOM   1402  HB  THR   100      55.980  75.510  53.010  1.00  0.00            
ATOM   1403  CG2 THR   100      57.120  74.320  54.410  1.00  0.00            
ATOM   1404 1HG2 THR   100      57.490  73.800  53.530  1.00  0.00            
ATOM   1405 2HG2 THR   100      57.990  74.450  55.060  1.00  0.00            
ATOM   1406 3HG2 THR   100      56.450  73.640  54.950  1.00  0.00            
ATOM   1407  OG1 THR   100      55.800  76.140  54.930  1.00  0.00            
ATOM   1408  HG1 THR   100      54.920  75.790  54.740  1.00  0.00            
ATOM   1409  C   THR   100      58.270  76.030  52.140  1.00  0.00            
ATOM   1410  O   THR   100      59.240  75.280  51.990  1.00  0.00            
ATOM   1411  N   ARG   101      57.730  76.550  51.040  1.00  0.00            
ATOM   1412  H   ARG   101      56.950  77.180  51.080  1.00  0.00            
ATOM   1413  CA  ARG   101      58.370  76.400  49.750  1.00  0.00            
ATOM   1414  HA  ARG   101      58.670  75.370  49.540  1.00  0.00            
ATOM   1415  CB  ARG   101      57.380  76.800  48.660  1.00  0.00            
ATOM   1416  HB1 ARG   101      57.120  77.870  48.690  1.00  0.00            
ATOM   1417  HB2 ARG   101      56.550  76.150  48.920  1.00  0.00            
ATOM   1418  CG  ARG   101      57.770  76.390  47.260  1.00  0.00            
ATOM   1419  HG1 ARG   101      58.000  75.330  47.160  1.00  0.00            
ATOM   1420  HG2 ARG   101      58.640  77.020  47.090  1.00  0.00            
ATOM   1421  CD  ARG   101      56.830  76.830  46.140  1.00  0.00            
ATOM   1422  HD1 ARG   101      56.540  77.870  46.260  1.00  0.00            
ATOM   1423  HD2 ARG   101      55.880  76.300  46.260  1.00  0.00            
ATOM   1424  NE  ARG   101      57.370  76.520  44.810  1.00  0.00            
ATOM   1425  HE  ARG   101      57.520  75.560  44.560  1.00  0.00            
ATOM   1426  CZ  ARG   101      58.090  77.340  44.030  1.00  0.00            
ATOM   1427  NH1 ARG   101      58.280  78.620  44.380  1.00  0.00            
ATOM   1428 1HH1 ARG   101      57.840  79.020  45.200  1.00  0.00            
ATOM   1429 2HH1 ARG   101      58.640  79.310  43.740  1.00  0.00            
ATOM   1430  NH2 ARG   101      58.730  76.810  42.980  1.00  0.00            
ATOM   1431 1HH2 ARG   101      58.500  75.840  42.820  1.00  0.00            
ATOM   1432 2HH2 ARG   101      59.310  77.430  42.440  1.00  0.00            
ATOM   1433  C   ARG   101      59.640  77.240  49.630  1.00  0.00            
ATOM   1434  O   ARG   101      60.640  76.710  49.130  1.00  0.00            
ATOM   1435  N   LYS   102      59.710  78.500  50.050  1.00  0.00            
ATOM   1436  H   LYS   102      58.850  78.950  50.330  1.00  0.00            
ATOM   1437  CA  LYS   102      60.900  79.300  49.860  1.00  0.00            
ATOM   1438  HA  LYS   102      61.210  79.530  48.840  1.00  0.00            
ATOM   1439  CB  LYS   102      60.830  80.660  50.550  1.00  0.00            
ATOM   1440  HB1 LYS   102      61.870  81.010  50.520  1.00  0.00            
ATOM   1441  HB2 LYS   102      60.490  80.530  51.570  1.00  0.00            
ATOM   1442  CG  LYS   102      59.910  81.570  49.730  1.00  0.00            
ATOM   1443  HG1 LYS   102      58.850  81.340  49.810  1.00  0.00            
ATOM   1444  HG2 LYS   102      60.190  81.540  48.680  1.00  0.00            
ATOM   1445  CD  LYS   102      60.110  83.020  50.170  1.00  0.00            
ATOM   1446  HD1 LYS   102      60.420  83.040  51.220  1.00  0.00            
ATOM   1447  HD2 LYS   102      59.210  83.610  50.020  1.00  0.00            
ATOM   1448  CE  LYS   102      61.130  83.780  49.330  1.00  0.00            
ATOM   1449  HE1 LYS   102      62.130  83.380  49.520  1.00  0.00            
ATOM   1450  HE2 LYS   102      61.180  84.780  49.730  1.00  0.00            
ATOM   1451  NZ  LYS   102      60.760  83.950  47.920  1.00  0.00            
ATOM   1452  HZ1 LYS   102      59.790  84.160  47.770  1.00  0.00            
ATOM   1453  HZ2 LYS   102      61.400  84.630  47.530  1.00  0.00            
ATOM   1454  HZ3 LYS   102      60.880  83.110  47.380  1.00  0.00            
ATOM   1455  C   LYS   102      62.170  78.690  50.410  1.00  0.00            
ATOM   1456  O   LYS   102      63.200  78.500  49.770  1.00  0.00            
ATOM   1457  N   ILE   103      62.190  78.270  51.690  1.00  0.00            
ATOM   1458  H   ILE   103      61.330  78.490  52.170  1.00  0.00            
ATOM   1459  CA  ILE   103      63.240  77.640  52.460  1.00  0.00            
ATOM   1460  HA  ILE   103      64.130  78.270  52.380  1.00  0.00            
ATOM   1461  CB  ILE   103      62.920  77.450  53.940  1.00  0.00            
ATOM   1462  HB  ILE   103      61.890  77.110  54.000  1.00  0.00            
ATOM   1463  CG2 ILE   103      63.890  76.450  54.560  1.00  0.00            
ATOM   1464 1HG2 ILE   103      63.700  76.370  55.630  1.00  0.00            
ATOM   1465 2HG2 ILE   103      63.790  75.460  54.150  1.00  0.00            
ATOM   1466 3HG2 ILE   103      64.930  76.810  54.570  1.00  0.00            
ATOM   1467  CG1 ILE   103      63.030  78.810  54.630  1.00  0.00            
ATOM   1468 1HG1 ILE   103      63.110  78.600  55.700  1.00  0.00            
ATOM   1469 2HG1 ILE   103      62.100  79.310  54.390  1.00  0.00            
ATOM   1470  CD  ILE   103      64.200  79.750  54.320  1.00  0.00            
ATOM   1471  HD1 ILE   103      63.970  80.270  53.390  1.00  0.00            
ATOM   1472  HD2 ILE   103      64.350  80.490  55.100  1.00  0.00            
ATOM   1473  HD3 ILE   103      65.120  79.180  54.180  1.00  0.00            
ATOM   1474  C   ILE   103      63.560  76.340  51.750  1.00  0.00            
ATOM   1475  O   ILE   103      64.730  75.940  51.740  1.00  0.00            
ATOM   1476  N   HIS   104      62.700  75.520  51.150  1.00  0.00            
ATOM   1477  H   HIS   104      61.780  75.940  51.090  1.00  0.00            
ATOM   1478  CA  HIS   104      63.000  74.330  50.370  1.00  0.00            
ATOM   1479  HA  HIS   104      63.710  73.750  50.940  1.00  0.00            
ATOM   1480  CB  HIS   104      61.700  73.540  50.340  1.00  0.00            
ATOM   1481  HB1 HIS   104      61.090  74.010  49.560  1.00  0.00            
ATOM   1482  HB2 HIS   104      61.160  73.410  51.270  1.00  0.00            
ATOM   1483  CG  HIS   104      62.070  72.140  49.900  1.00  0.00            
ATOM   1484  ND1 HIS   104      62.900  71.340  50.660  1.00  0.00            
ATOM   1485  HD1 HIS   104      63.380  71.600  51.520  1.00  0.00            
ATOM   1486  CE1 HIS   104      63.180  70.300  49.860  1.00  0.00            
ATOM   1487  HE1 HIS   104      63.770  69.450  50.160  1.00  0.00            
ATOM   1488  NE2 HIS   104      62.430  70.310  48.740  1.00  0.00            
ATOM   1489  HE2 HIS   104      62.490  69.620  48.000  1.00  0.00            
ATOM   1490  CD2 HIS   104      61.730  71.490  48.750  1.00  0.00            
ATOM   1491  HD2 HIS   104      61.170  71.820  47.880  1.00  0.00            
ATOM   1492  C   HIS   104      63.730  74.590  49.060  1.00  0.00            
ATOM   1493  O   HIS   104      64.600  73.770  48.780  1.00  0.00            
ATOM   1494  N   ILE   105      63.310  75.580  48.260  1.00  0.00            
ATOM   1495  H   ILE   105      62.410  75.970  48.500  1.00  0.00            
ATOM   1496  CA  ILE   105      63.780  75.750  46.890  1.00  0.00            
ATOM   1497  HA  ILE   105      64.790  75.360  46.830  1.00  0.00            
ATOM   1498  CB  ILE   105      62.850  74.870  46.050  1.00  0.00            
ATOM   1499  HB  ILE   105      62.850  73.890  46.530  1.00  0.00            
ATOM   1500  CG2 ILE   105      61.390  75.280  45.840  1.00  0.00            
ATOM   1501 1HG2 ILE   105      60.860  74.580  45.190  1.00  0.00            
ATOM   1502 2HG2 ILE   105      60.840  75.220  46.780  1.00  0.00            
ATOM   1503 3HG2 ILE   105      61.410  76.290  45.430  1.00  0.00            
ATOM   1504  CG1 ILE   105      63.360  74.550  44.660  1.00  0.00            
ATOM   1505 1HG1 ILE   105      63.570  75.480  44.140  1.00  0.00            
ATOM   1506 2HG1 ILE   105      62.590  74.050  44.050  1.00  0.00            
ATOM   1507  CD  ILE   105      64.630  73.700  44.540  1.00  0.00            
ATOM   1508  HD1 ILE   105      64.530  72.630  44.670  1.00  0.00            
ATOM   1509  HD2 ILE   105      65.060  73.970  43.580  1.00  0.00            
ATOM   1510  HD3 ILE   105      65.340  74.090  45.260  1.00  0.00            
ATOM   1511  C   ILE   105      63.810  77.230  46.550  1.00  0.00            
ATOM   1512  O   ILE   105      64.740  77.660  45.880  1.00  0.00            
ATOM   1513  N   ASP   106      62.820  78.070  46.860  1.00  0.00            
ATOM   1514  H   ASP   106      62.170  77.690  47.530  1.00  0.00            
ATOM   1515  CA  ASP   106      62.660  79.460  46.460  1.00  0.00            
ATOM   1516  HA  ASP   106      63.160  79.490  45.480  1.00  0.00            
ATOM   1517  CB  ASP   106      61.220  79.690  46.040  1.00  0.00            
ATOM   1518  HB1 ASP   106      60.630  79.560  46.950  1.00  0.00            
ATOM   1519  HB2 ASP   106      60.910  78.860  45.390  1.00  0.00            
ATOM   1520  CG  ASP   106      60.850  81.050  45.480  1.00  0.00            
ATOM   1521  OD1 ASP   106      61.370  81.390  44.400  1.00  0.00            
ATOM   1522  OD2 ASP   106      60.070  81.810  46.090  1.00  0.00            
ATOM   1523  C   ASP   106      63.230  80.600  47.280  1.00  0.00            
ATOM   1524  O   ASP   106      62.510  81.540  47.610  1.00  0.00            
ATOM   1525  N   TYR   107      64.460  80.470  47.770  1.00  0.00            
ATOM   1526  H   TYR   107      64.970  79.640  47.530  1.00  0.00            
ATOM   1527  CA  TYR   107      65.070  81.290  48.820  1.00  0.00            
ATOM   1528  HA  TYR   107      64.220  81.480  49.470  1.00  0.00            
ATOM   1529  CB  TYR   107      65.970  80.460  49.710  1.00  0.00            
ATOM   1530  HB1 TYR   107      65.350  79.810  50.320  1.00  0.00            
ATOM   1531  HB2 TYR   107      66.420  81.140  50.440  1.00  0.00            
ATOM   1532  CG  TYR   107      66.920  79.570  48.940  1.00  0.00            
ATOM   1533  CD1 TYR   107      68.090  80.090  48.370  1.00  0.00            
ATOM   1534  HD1 TYR   107      68.490  81.050  48.650  1.00  0.00            
ATOM   1535  CE1 TYR   107      68.900  79.260  47.590  1.00  0.00            
ATOM   1536  HE1 TYR   107      69.830  79.480  47.080  1.00  0.00            
ATOM   1537  CZ  TYR   107      68.450  77.960  47.270  1.00  0.00            
ATOM   1538  OH  TYR   107      69.150  77.160  46.410  1.00  0.00            
ATOM   1539  HH  TYR   107      70.010  77.430  46.080  1.00  0.00            
ATOM   1540  CE2 TYR   107      67.220  77.490  47.770  1.00  0.00            
ATOM   1541  HE2 TYR   107      66.860  76.480  47.610  1.00  0.00            
ATOM   1542  CD2 TYR   107      66.480  78.270  48.660  1.00  0.00            
ATOM   1543  HD2 TYR   107      65.590  77.820  49.060  1.00  0.00            
ATOM   1544  C   TYR   107      65.620  82.670  48.460  1.00  0.00            
ATOM   1545  O   TYR   107      66.690  83.080  48.910  1.00  0.00            
ATOM   1546  N   ILE   108      64.860  83.370  47.620  1.00  0.00            
ATOM   1547  H   ILE   108      64.000  82.910  47.380  1.00  0.00            
ATOM   1548  CA  ILE   108      65.230  84.680  47.160  1.00  0.00            
ATOM   1549  HA  ILE   108      65.950  85.130  47.850  1.00  0.00            
ATOM   1550  CB  ILE   108      66.020  84.780  45.860  1.00  0.00            
ATOM   1551  HB  ILE   108      65.860  85.800  45.510  1.00  0.00            
ATOM   1552  CG2 ILE   108      67.490  84.420  46.120  1.00  0.00            
ATOM   1553 1HG2 ILE   108      67.840  85.110  46.880  1.00  0.00            
ATOM   1554 2HG2 ILE   108      67.690  83.410  46.490  1.00  0.00            
ATOM   1555 3HG2 ILE   108      68.160  84.510  45.280  1.00  0.00            
ATOM   1556  CG1 ILE   108      65.450  83.930  44.730  1.00  0.00            
ATOM   1557 1HG1 ILE   108      64.380  84.050  44.770  1.00  0.00            
ATOM   1558 2HG1 ILE   108      65.790  82.890  44.850  1.00  0.00            
ATOM   1559  CD  ILE   108      65.740  84.470  43.340  1.00  0.00            
ATOM   1560  HD1 ILE   108      65.630  85.540  43.140  1.00  0.00            
ATOM   1561  HD2 ILE   108      66.750  84.240  42.980  1.00  0.00            
ATOM   1562  HD3 ILE   108      65.010  83.970  42.690  1.00  0.00            
ATOM   1563  C   ILE   108      64.070  85.660  46.960  1.00  0.00            
ATOM   1564  O   ILE   108      62.920  85.240  46.790  1.00  0.00            
ATOM   1565  N   CYS   109      64.260  86.970  47.070  1.00  0.00            
ATOM   1566  H   CYS   109      65.160  87.340  47.370  1.00  0.00            
ATOM   1567  CA  CYS   109      63.310  88.050  47.080  1.00  0.00            
ATOM   1568  HA  CYS   109      62.390  87.630  46.680  1.00  0.00            
ATOM   1569  CB  CYS   109      63.090  88.530  48.510  1.00  0.00            
ATOM   1570  HB1 CYS   109      62.770  89.570  48.450  1.00  0.00            
ATOM   1571  HB2 CYS   109      64.020  88.450  49.060  1.00  0.00            
ATOM   1572  SG  CYS   109      61.860  87.490  49.350  1.00  0.00            
ATOM   1573  HG  CYS   109      61.990  88.120  50.530  1.00  0.00            
ATOM   1574  C   CYS   109      63.850  89.260  46.330  1.00  0.00            
ATOM   1575  O   CYS   109      64.990  89.670  46.550  1.00  0.00            
ATOM   1576  N   ASP   110      62.940  89.900  45.590  1.00  0.00            
ATOM   1577  H   ASP   110      62.110  89.350  45.440  1.00  0.00            
ATOM   1578  CA  ASP   110      63.280  90.870  44.570  1.00  0.00            
ATOM   1579  HA  ASP   110      64.240  90.610  44.140  1.00  0.00            
ATOM   1580  CB  ASP   110      62.150  90.840  43.540  1.00  0.00            
ATOM   1581  HB1 ASP   110      61.350  91.390  44.030  1.00  0.00            
ATOM   1582  HB2 ASP   110      61.710  89.850  43.360  1.00  0.00            
ATOM   1583  CG  ASP   110      62.540  91.550  42.260  1.00  0.00            
ATOM   1584  OD1 ASP   110      62.080  92.710  42.130  1.00  0.00            
ATOM   1585  OD2 ASP   110      63.400  91.060  41.510  1.00  0.00            
ATOM   1586  C   ASP   110      63.380  92.220  45.250  1.00  0.00            
ATOM   1587  O   ASP   110      62.440  92.630  45.940  1.00  0.00            
ATOM   1588  N   PHE   111      64.490  92.930  45.080  1.00  0.00            
ATOM   1589  H   PHE   111      65.270  92.460  44.630  1.00  0.00            
ATOM   1590  CA  PHE   111      64.740  94.220  45.690  1.00  0.00            
ATOM   1591  HA  PHE   111      63.820  94.700  46.030  1.00  0.00            
ATOM   1592  CB  PHE   111      65.620  94.080  46.930  1.00  0.00            
ATOM   1593  HB1 PHE   111      66.440  94.800  46.980  1.00  0.00            
ATOM   1594  HB2 PHE   111      66.250  93.200  46.770  1.00  0.00            
ATOM   1595  CG  PHE   111      64.960  93.930  48.280  1.00  0.00            
ATOM   1596  CD1 PHE   111      64.460  92.680  48.670  1.00  0.00            
ATOM   1597  HD1 PHE   111      64.590  91.760  48.110  1.00  0.00            
ATOM   1598  CE1 PHE   111      63.710  92.570  49.840  1.00  0.00            
ATOM   1599  HE1 PHE   111      63.280  91.630  50.140  1.00  0.00            
ATOM   1600  CZ  PHE   111      63.460  93.710  50.620  1.00  0.00            
ATOM   1601  HZ  PHE   111      63.000  93.690  51.600  1.00  0.00            
ATOM   1602  CE2 PHE   111      63.900  94.990  50.250  1.00  0.00            
ATOM   1603  HE2 PHE   111      63.810  95.880  50.860  1.00  0.00            
ATOM   1604  CD2 PHE   111      64.610  95.050  49.040  1.00  0.00            
ATOM   1605  HD2 PHE   111      64.910  95.990  48.630  1.00  0.00            
ATOM   1606  C   PHE   111      65.340  95.230  44.720  1.00  0.00            
ATOM   1607  O   PHE   111      65.510  94.980  43.530  1.00  0.00            
ATOM   1608  N   ILE   112      65.510  96.460  45.200  1.00  0.00            
ATOM   1609  H   ILE   112      65.260  96.670  46.160  1.00  0.00            
ATOM   1610  CA  ILE   112      66.390  97.410  44.550  1.00  0.00            
ATOM   1611  HA  ILE   112      66.900  96.970  43.690  1.00  0.00            
ATOM   1612  CB  ILE   112      65.590  98.630  44.090  1.00  0.00            
ATOM   1613  HB  ILE   112      66.270  99.260  43.520  1.00  0.00            
ATOM   1614  CG2 ILE   112      64.650  98.040  43.030  1.00  0.00            
ATOM   1615 1HG2 ILE   112      64.000  98.850  42.680  1.00  0.00            
ATOM   1616 2HG2 ILE   112      65.190  97.530  42.240  1.00  0.00            
ATOM   1617 3HG2 ILE   112      64.050  97.330  43.590  1.00  0.00            
ATOM   1618  CG1 ILE   112      64.740  99.380  45.100  1.00  0.00            
ATOM   1619 1HG1 ILE   112      65.320  99.350  46.030  1.00  0.00            
ATOM   1620 2HG1 ILE   112      63.780  98.880  45.240  1.00  0.00            
ATOM   1621  CD  ILE   112      64.690 100.860  44.750  1.00  0.00            
ATOM   1622  HD1 ILE   112      64.360 101.030  43.720  1.00  0.00            
ATOM   1623  HD2 ILE   112      63.930 101.330  45.370  1.00  0.00            
ATOM   1624  HD3 ILE   112      65.640 101.390  44.820  1.00  0.00            
ATOM   1625  C   ILE   112      67.550  97.760  45.460  1.00  0.00            
ATOM   1626  O   ILE   112      67.490  97.670  46.690  1.00  0.00            
ATOM   1627  N   PHE   113      68.710  98.130  44.930  1.00  0.00            
ATOM   1628  H   PHE   113      68.830  98.210  43.930  1.00  0.00            
ATOM   1629  CA  PHE   113      69.880  98.630  45.660  1.00  0.00            
ATOM   1630  HA  PHE   113      70.030  97.910  46.450  1.00  0.00            
ATOM   1631  CB  PHE   113      71.090  98.340  44.770  1.00  0.00            
ATOM   1632  HB1 PHE   113      70.910  98.850  43.830  1.00  0.00            
ATOM   1633  HB2 PHE   113      71.010  97.280  44.500  1.00  0.00            
ATOM   1634  CG  PHE   113      72.480  98.510  45.310  1.00  0.00            
ATOM   1635  CD1 PHE   113      72.840  97.860  46.500  1.00  0.00            
ATOM   1636  HD1 PHE   113      72.180  97.170  46.990  1.00  0.00            
ATOM   1637  CE1 PHE   113      74.080  98.110  47.110  1.00  0.00            
ATOM   1638  HE1 PHE   113      74.340  97.750  48.090  1.00  0.00            
ATOM   1639  CZ  PHE   113      75.010  98.990  46.560  1.00  0.00            
ATOM   1640  HZ  PHE   113      75.930  99.140  47.110  1.00  0.00            
ATOM   1641  CE2 PHE   113      74.610  99.730  45.440  1.00  0.00            
ATOM   1642  HE2 PHE   113      75.190 100.580  45.150  1.00  0.00            
ATOM   1643  CD2 PHE   113      73.370  99.480  44.820  1.00  0.00            
ATOM   1644  HD2 PHE   113      73.160  99.940  43.870  1.00  0.00            
ATOM   1645  C   PHE   113      69.760 100.100  46.040  1.00  0.00            
ATOM   1646  O   PHE   113      68.900 100.860  45.600  1.00  0.00            
ATOM   1647  N   ASP   114      70.690 100.530  46.890  1.00  0.00            
ATOM   1648  H   ASP   114      71.280  99.850  47.350  1.00  0.00            
ATOM   1649  CA  ASP   114      70.960 101.900  47.260  1.00  0.00            
ATOM   1650  HA  ASP   114      70.140 102.110  47.950  1.00  0.00            
ATOM   1651  CB  ASP   114      72.280 101.980  48.020  1.00  0.00            
ATOM   1652  HB1 ASP   114      73.070 101.880  47.280  1.00  0.00            
ATOM   1653  HB2 ASP   114      72.360 101.130  48.690  1.00  0.00            
ATOM   1654  CG  ASP   114      72.540 103.240  48.840  1.00  0.00            
ATOM   1655  OD1 ASP   114      71.750 103.450  49.780  1.00  0.00            
ATOM   1656  OD2 ASP   114      73.550 103.940  48.620  1.00  0.00            
ATOM   1657  C   ASP   114      70.990 102.870  46.090  1.00  0.00            
ATOM   1658  O   ASP   114      70.690 104.040  46.310  1.00  0.00            
ATOM   1659  N   ASP   115      71.340 102.450  44.870  1.00  0.00            
ATOM   1660  H   ASP   115      71.650 101.500  44.760  1.00  0.00            
ATOM   1661  CA  ASP   115      71.420 103.180  43.620  1.00  0.00            
ATOM   1662  HA  ASP   115      71.370 104.200  43.960  1.00  0.00            
ATOM   1663  CB  ASP   115      72.700 102.680  42.970  1.00  0.00            
ATOM   1664  HB1 ASP   115      72.460 101.680  42.580  1.00  0.00            
ATOM   1665  HB2 ASP   115      73.630 102.500  43.510  1.00  0.00            
ATOM   1666  CG  ASP   115      73.160 103.490  41.770  1.00  0.00            
ATOM   1667  OD1 ASP   115      73.210 102.920  40.660  1.00  0.00            
ATOM   1668  OD2 ASP   115      73.540 104.670  41.940  1.00  0.00            
ATOM   1669  C   ASP   115      70.180 103.030  42.740  1.00  0.00            
ATOM   1670  O   ASP   115      70.240 103.340  41.550  1.00  0.00            
ATOM   1671  N   GLU   116      69.070 102.560  43.310  1.00  0.00            
ATOM   1672  H   GLU   116      69.200 102.110  44.210  1.00  0.00            
ATOM   1673  CA  GLU   116      67.760 102.400  42.720  1.00  0.00            
ATOM   1674  HA  GLU   116      67.050 101.960  43.430  1.00  0.00            
ATOM   1675  CB  GLU   116      67.250 103.800  42.390  1.00  0.00            
ATOM   1676  HB1 GLU   116      66.290 103.730  41.860  1.00  0.00            
ATOM   1677  HB2 GLU   116      67.910 104.390  41.750  1.00  0.00            
ATOM   1678  CG  GLU   116      67.060 104.720  43.590  1.00  0.00            
ATOM   1679  HG1 GLU   116      67.980 104.860  44.160  1.00  0.00            
ATOM   1680  HG2 GLU   116      66.450 104.150  44.280  1.00  0.00            
ATOM   1681  CD  GLU   116      66.480 106.110  43.320  1.00  0.00            
ATOM   1682  OE1 GLU   116      66.080 106.860  44.230  1.00  0.00            
ATOM   1683  OE2 GLU   116      66.240 106.460  42.140  1.00  0.00            
ATOM   1684  C   GLU   116      67.680 101.370  41.590  1.00  0.00            
ATOM   1685  O   GLU   116      66.630 101.250  40.950  1.00  0.00            
ATOM   1686  N   ARG   117      68.760 100.600  41.400  1.00  0.00            
ATOM   1687  H   ARG   117      69.500 100.660  42.090  1.00  0.00            
ATOM   1688  CA  ARG   117      68.960  99.690  40.300  1.00  0.00            
ATOM   1689  HA  ARG   117      68.140  99.900  39.600  1.00  0.00            
ATOM   1690  CB  ARG   117      70.310  99.860  39.610  1.00  0.00            
ATOM   1691  HB1 ARG   117      70.410  99.140  38.810  1.00  0.00            
ATOM   1692  HB2 ARG   117      71.090  99.800  40.380  1.00  0.00            
ATOM   1693  CG  ARG   117      70.380 101.190  38.890  1.00  0.00            
ATOM   1694  HG1 ARG   117      70.380 101.840  39.760  1.00  0.00            
ATOM   1695  HG2 ARG   117      69.480 101.410  38.310  1.00  0.00            
ATOM   1696  CD  ARG   117      71.620 101.310  38.000  1.00  0.00            
ATOM   1697  HD1 ARG   117      71.860 100.430  37.410  1.00  0.00            
ATOM   1698  HD2 ARG   117      72.470 101.610  38.610  1.00  0.00            
ATOM   1699  NE  ARG   117      71.360 102.460  37.140  1.00  0.00            
ATOM   1700  HE  ARG   117      70.960 102.350  36.210  1.00  0.00            
ATOM   1701  CZ  ARG   117      71.520 103.750  37.470  1.00  0.00            
ATOM   1702  NH1 ARG   117      72.110 104.160  38.590  1.00  0.00            
ATOM   1703 1HH1 ARG   117      72.340 103.530  39.340  1.00  0.00            
ATOM   1704 2HH1 ARG   117      72.440 105.100  38.790  1.00  0.00            
ATOM   1705  NH2 ARG   117      71.270 104.660  36.520  1.00  0.00            
ATOM   1706 1HH2 ARG   117      70.800 104.340  35.700  1.00  0.00            
ATOM   1707 2HH2 ARG   117      71.590 105.620  36.690  1.00  0.00            
ATOM   1708  C   ARG   117      68.640  98.330  40.890  1.00  0.00            
ATOM   1709  O   ARG   117      68.710  98.160  42.100  1.00  0.00            
ATOM   1710  N   LEU   118      68.290  97.370  40.010  1.00  0.00            
ATOM   1711  H   LEU   118      68.190  97.550  39.030  1.00  0.00            
ATOM   1712  CA  LEU   118      67.800  96.080  40.450  1.00  0.00            
ATOM   1713  HA  LEU   118      66.900  96.200  41.060  1.00  0.00            
ATOM   1714  CB  LEU   118      67.430  95.210  39.260  1.00  0.00            
ATOM   1715  HB1 LEU   118      68.360  94.870  38.800  1.00  0.00            
ATOM   1716  HB2 LEU   118      66.940  95.850  38.520  1.00  0.00            
ATOM   1717  CG  LEU   118      66.520  94.030  39.550  1.00  0.00            
ATOM   1718  HG  LEU   118      66.920  93.480  40.390  1.00  0.00            
ATOM   1719  CD1 LEU   118      65.120  94.540  39.880  1.00  0.00            
ATOM   1720 1HD1 LEU   118      64.750  95.350  39.250  1.00  0.00            
ATOM   1721 2HD1 LEU   118      64.450  93.690  39.900  1.00  0.00            
ATOM   1722 3HD1 LEU   118      65.130  94.880  40.910  1.00  0.00            
ATOM   1723  CD2 LEU   118      66.360  93.110  38.350  1.00  0.00            
ATOM   1724 1HD2 LEU   118      66.220  93.610  37.400  1.00  0.00            
ATOM   1725 2HD2 LEU   118      67.210  92.460  38.150  1.00  0.00            
ATOM   1726 3HD2 LEU   118      65.540  92.440  38.620  1.00  0.00            
ATOM   1727  C   LEU   118      68.750  95.380  41.410  1.00  0.00            
ATOM   1728  O   LEU   118      69.960  95.540  41.320  1.00  0.00            
ATOM   1729  N   GLU   119      68.230  94.500  42.270  1.00  0.00            
ATOM   1730  H   GLU   119      67.230  94.350  42.260  1.00  0.00            
ATOM   1731  CA  GLU   119      68.930  93.660  43.210  1.00  0.00            
ATOM   1732  HA  GLU   119      69.810  93.260  42.680  1.00  0.00            
ATOM   1733  CB  GLU   119      69.190  94.430  44.510  1.00  0.00            
ATOM   1734  HB1 GLU   119      68.230  94.370  45.010  1.00  0.00            
ATOM   1735  HB2 GLU   119      69.220  95.510  44.370  1.00  0.00            
ATOM   1736  CG  GLU   119      70.250  94.060  45.540  1.00  0.00            
ATOM   1737  HG1 GLU   119      69.890  93.140  46.000  1.00  0.00            
ATOM   1738  HG2 GLU   119      70.410  94.910  46.180  1.00  0.00            
ATOM   1739  CD  GLU   119      71.490  93.640  44.760  1.00  0.00            
ATOM   1740  OE1 GLU   119      72.300  94.550  44.480  1.00  0.00            
ATOM   1741  OE2 GLU   119      71.550  92.450  44.390  1.00  0.00            
ATOM   1742  C   GLU   119      68.110  92.440  43.600  1.00  0.00            
ATOM   1743  O   GLU   119      66.930  92.340  43.280  1.00  0.00            
ATOM   1744  N   ASN   120      68.810  91.420  44.100  1.00  0.00            
ATOM   1745  H   ASN   120      69.810  91.480  44.150  1.00  0.00            
ATOM   1746  CA  ASN   120      68.190  90.190  44.570  1.00  0.00            
ATOM   1747  HA  ASN   120      67.110  90.330  44.670  1.00  0.00            
ATOM   1748  CB  ASN   120      68.470  89.120  43.500  1.00  0.00            
ATOM   1749  HB1 ASN   120      69.540  88.970  43.520  1.00  0.00            
ATOM   1750  HB2 ASN   120      68.150  89.390  42.500  1.00  0.00            
ATOM   1751  CG  ASN   120      67.700  87.830  43.770  1.00  0.00            
ATOM   1752  OD1 ASN   120      66.580  87.820  44.270  1.00  0.00            
ATOM   1753  ND2 ASN   120      68.310  86.760  43.270  1.00  0.00            
ATOM   1754 1HD2 ASN   120      69.230  86.920  42.900  1.00  0.00            
ATOM   1755 2HD2 ASN   120      67.920  85.840  43.360  1.00  0.00            
ATOM   1756  C   ASN   120      68.590  89.740  45.960  1.00  0.00            
ATOM   1757  O   ASN   120      69.730  89.300  46.090  1.00  0.00            
ATOM   1758  N   ILE   121      67.730  89.680  46.980  1.00  0.00            
ATOM   1759  H   ILE   121      66.770  89.960  46.830  1.00  0.00            
ATOM   1760  CA  ILE   121      68.160  89.340  48.320  1.00  0.00            
ATOM   1761  HA  ILE   121      69.230  89.460  48.400  1.00  0.00            
ATOM   1762  CB  ILE   121      67.540  90.300  49.320  1.00  0.00            
ATOM   1763  HB  ILE   121      66.460  90.290  49.240  1.00  0.00            
ATOM   1764  CG2 ILE   121      67.990  90.040  50.760  1.00  0.00            
ATOM   1765 1HG2 ILE   121      67.390  90.710  51.370  1.00  0.00            
ATOM   1766 2HG2 ILE   121      67.570  89.070  51.050  1.00  0.00            
ATOM   1767 3HG2 ILE   121      69.080  90.050  50.890  1.00  0.00            
ATOM   1768  CG1 ILE   121      68.020  91.720  49.010  1.00  0.00            
ATOM   1769 1HG1 ILE   121      67.660  92.340  49.830  1.00  0.00            
ATOM   1770 2HG1 ILE   121      67.520  92.090  48.120  1.00  0.00            
ATOM   1771  CD  ILE   121      69.490  92.020  48.750  1.00  0.00            
ATOM   1772  HD1 ILE   121      69.610  93.090  48.630  1.00  0.00            
ATOM   1773  HD2 ILE   121      70.150  91.680  49.550  1.00  0.00            
ATOM   1774  HD3 ILE   121      69.810  91.570  47.810  1.00  0.00            
ATOM   1775  C   ILE   121      67.870  87.890  48.680  1.00  0.00            
ATOM   1776  O   ILE   121      66.730  87.410  48.680  1.00  0.00            
ATOM   1777  N   TYR   122      68.960  87.170  48.930  1.00  0.00            
ATOM   1778  H   TYR   122      69.860  87.620  48.800  1.00  0.00            
ATOM   1779  CA  TYR   122      68.880  85.850  49.510  1.00  0.00            
ATOM   1780  HA  TYR   122      68.160  85.280  48.930  1.00  0.00            
ATOM   1781  CB  TYR   122      70.200  85.070  49.420  1.00  0.00            
ATOM   1782  HB1 TYR   122      69.960  84.200  50.020  1.00  0.00            
ATOM   1783  HB2 TYR   122      71.030  85.570  49.920  1.00  0.00            
ATOM   1784  CG  TYR   122      70.540  84.630  48.020  1.00  0.00            
ATOM   1785  CD1 TYR   122      70.400  83.280  47.650  1.00  0.00            
ATOM   1786  HD1 TYR   122      70.170  82.560  48.420  1.00  0.00            
ATOM   1787  CE1 TYR   122      70.580  82.890  46.320  1.00  0.00            
ATOM   1788  HE1 TYR   122      70.440  81.850  46.090  1.00  0.00            
ATOM   1789  CZ  TYR   122      70.880  83.740  45.230  1.00  0.00            
ATOM   1790  OH  TYR   122      71.000  83.220  43.980  1.00  0.00            
ATOM   1791  HH  TYR   122      70.950  83.800  43.210  1.00  0.00            
ATOM   1792  CE2 TYR   122      70.970  85.090  45.640  1.00  0.00            
ATOM   1793  HE2 TYR   122      71.230  85.860  44.920  1.00  0.00            
ATOM   1794  CD2 TYR   122      70.890  85.490  46.980  1.00  0.00            
ATOM   1795  HD2 TYR   122      70.910  86.550  47.150  1.00  0.00            
ATOM   1796  C   TYR   122      68.460  85.830  50.980  1.00  0.00            
ATOM   1797  O   TYR   122      68.920  86.710  51.700  1.00  0.00            
ATOM   1798  N   LEU   123      67.610  84.870  51.350  1.00  0.00            
ATOM   1799  H   LEU   123      67.170  84.320  50.630  1.00  0.00            
ATOM   1800  CA  LEU   123      67.130  84.720  52.710  1.00  0.00            
ATOM   1801  HA  LEU   123      67.040  85.680  53.230  1.00  0.00            
ATOM   1802  CB  LEU   123      65.700  84.180  52.660  1.00  0.00            
ATOM   1803  HB1 LEU   123      65.370  84.160  53.700  1.00  0.00            
ATOM   1804  HB2 LEU   123      65.740  83.170  52.250  1.00  0.00            
ATOM   1805  CG  LEU   123      64.670  85.010  51.880  1.00  0.00            
ATOM   1806  HG  LEU   123      65.010  84.910  50.850  1.00  0.00            
ATOM   1807  CD1 LEU   123      63.300  84.420  52.180  1.00  0.00            
ATOM   1808 1HD1 LEU   123      63.240  83.340  52.060  1.00  0.00            
ATOM   1809 2HD1 LEU   123      63.090  84.780  53.180  1.00  0.00            
ATOM   1810 3HD1 LEU   123      62.550  84.820  51.500  1.00  0.00            
ATOM   1811  CD2 LEU   123      64.510  86.490  52.240  1.00  0.00            
ATOM   1812 1HD2 LEU   123      65.340  86.980  51.730  1.00  0.00            
ATOM   1813 2HD2 LEU   123      63.580  86.930  51.870  1.00  0.00            
ATOM   1814 3HD2 LEU   123      64.380  86.630  53.310  1.00  0.00            
ATOM   1815  C   LEU   123      68.050  83.850  53.540  1.00  0.00            
ATOM   1816  O   LEU   123      68.180  84.080  54.740  1.00  0.00            
ATOM   1817  N   ILE   124      68.530  82.780  52.900  1.00  0.00            
ATOM   1818  H   ILE   124      68.160  82.750  51.960  1.00  0.00            
ATOM   1819  CA  ILE   124      69.520  81.800  53.320  1.00  0.00            
ATOM   1820  HA  ILE   124      70.060  82.280  54.130  1.00  0.00            
ATOM   1821  CB  ILE   124      68.820  80.560  53.870  1.00  0.00            
ATOM   1822  HB  ILE   124      69.640  79.880  54.110  1.00  0.00            
ATOM   1823  CG2 ILE   124      67.920  80.860  55.070  1.00  0.00            
ATOM   1824 1HG2 ILE   124      67.090  81.500  54.780  1.00  0.00            
ATOM   1825 2HG2 ILE   124      67.430  79.930  55.340  1.00  0.00            
ATOM   1826 3HG2 ILE   124      68.490  81.180  55.950  1.00  0.00            
ATOM   1827  CG1 ILE   124      68.020  79.810  52.800  1.00  0.00            
ATOM   1828 1HG1 ILE   124      68.490  80.020  51.850  1.00  0.00            
ATOM   1829 2HG1 ILE   124      67.050  80.300  52.680  1.00  0.00            
ATOM   1830  CD  ILE   124      67.770  78.320  52.920  1.00  0.00            
ATOM   1831  HD1 ILE   124      67.520  78.060  53.940  1.00  0.00            
ATOM   1832  HD2 ILE   124      66.950  78.080  52.240  1.00  0.00            
ATOM   1833  HD3 ILE   124      68.700  77.820  52.680  1.00  0.00            
ATOM   1834  C   ILE   124      70.540  81.570  52.210  1.00  0.00            
ATOM   1835  O   ILE   124      70.130  81.660  51.060  1.00  0.00            
ATOM   1836  N   ASP   125      71.800  81.340  52.610  1.00  0.00            
ATOM   1837  H   ASP   125      71.830  81.260  53.620  1.00  0.00            
ATOM   1838  CA  ASP   125      72.980  81.370  51.770  1.00  0.00            
ATOM   1839  HA  ASP   125      73.090  82.430  51.550  1.00  0.00            
ATOM   1840  CB  ASP   125      74.250  81.120  52.580  1.00  0.00            
ATOM   1841  HB1 ASP   125      74.280  80.070  52.830  1.00  0.00            
ATOM   1842  HB2 ASP   125      74.140  81.700  53.500  1.00  0.00            
ATOM   1843  CG  ASP   125      75.470  81.650  51.840  1.00  0.00            
ATOM   1844  OD1 ASP   125      75.680  82.870  51.700  1.00  0.00            
ATOM   1845  OD2 ASP   125      76.170  80.800  51.250  1.00  0.00            
ATOM   1846  C   ASP   125      72.990  80.560  50.480  1.00  0.00            
ATOM   1847  O   ASP   125      72.550  79.410  50.470  1.00  0.00            
ATOM   1848  N   LYS   126      73.500  81.160  49.400  1.00  0.00            
ATOM   1849  H   LYS   126      73.780  82.120  49.520  1.00  0.00            
ATOM   1850  CA  LYS   126      73.480  80.670  48.030  1.00  0.00            
ATOM   1851  HA  LYS   126      72.500  80.410  47.630  1.00  0.00            
ATOM   1852  CB  LYS   126      74.000  81.810  47.150  1.00  0.00            
ATOM   1853  HB1 LYS   126      74.980  81.980  47.620  1.00  0.00            
ATOM   1854  HB2 LYS   126      73.430  82.720  47.360  1.00  0.00            
ATOM   1855  CG  LYS   126      74.020  81.410  45.690  1.00  0.00            
ATOM   1856  HG1 LYS   126      72.970  81.270  45.430  1.00  0.00            
ATOM   1857  HG2 LYS   126      74.590  80.490  45.600  1.00  0.00            
ATOM   1858  CD  LYS   126      74.560  82.570  44.850  1.00  0.00            
ATOM   1859  HD1 LYS   126      73.810  83.370  44.920  1.00  0.00            
ATOM   1860  HD2 LYS   126      74.730  82.160  43.860  1.00  0.00            
ATOM   1861  CE  LYS   126      75.900  83.090  45.360  1.00  0.00            
ATOM   1862  HE1 LYS   126      76.570  82.230  45.400  1.00  0.00            
ATOM   1863  HE2 LYS   126      75.770  83.570  46.330  1.00  0.00            
ATOM   1864  NZ  LYS   126      76.450  84.130  44.490  1.00  0.00            
ATOM   1865  HZ1 LYS   126      76.500  83.760  43.550  1.00  0.00            
ATOM   1866  HZ2 LYS   126      75.750  84.850  44.400  1.00  0.00            
ATOM   1867  HZ3 LYS   126      77.320  84.570  44.750  1.00  0.00            
ATOM   1868  C   LYS   126      74.420  79.480  47.870  1.00  0.00            
ATOM   1869  O   LYS   126      74.230  78.540  47.110  1.00  0.00            
ATOM   1870  N   LYS   127      75.510  79.520  48.640  1.00  0.00            
ATOM   1871  H   LYS   127      75.610  80.230  49.340  1.00  0.00            
ATOM   1872  CA  LYS   127      76.740  78.850  48.290  1.00  0.00            
ATOM   1873  HA  LYS   127      76.610  78.260  47.380  1.00  0.00            
ATOM   1874  CB  LYS   127      77.830  79.860  47.960  1.00  0.00            
ATOM   1875  HB1 LYS   127      78.010  80.520  48.810  1.00  0.00            
ATOM   1876  HB2 LYS   127      77.590  80.390  47.030  1.00  0.00            
ATOM   1877  CG  LYS   127      79.180  79.210  47.680  1.00  0.00            
ATOM   1878  HG1 LYS   127      78.990  78.480  46.900  1.00  0.00            
ATOM   1879  HG2 LYS   127      79.510  78.720  48.610  1.00  0.00            
ATOM   1880  CD  LYS   127      80.230  80.130  47.050  1.00  0.00            
ATOM   1881  HD1 LYS   127      80.310  81.060  47.600  1.00  0.00            
ATOM   1882  HD2 LYS   127      79.950  80.280  46.010  1.00  0.00            
ATOM   1883  CE  LYS   127      81.580  79.410  47.060  1.00  0.00            
ATOM   1884  HE1 LYS   127      81.470  78.470  46.530  1.00  0.00            
ATOM   1885  HE2 LYS   127      81.970  79.220  48.060  1.00  0.00            
ATOM   1886  NZ  LYS   127      82.490  80.340  46.380  1.00  0.00            
ATOM   1887  HZ1 LYS   127      82.260  81.320  46.400  1.00  0.00            
ATOM   1888  HZ2 LYS   127      83.410  80.310  46.780  1.00  0.00            
ATOM   1889  HZ3 LYS   127      82.620  80.010  45.420  1.00  0.00            
ATOM   1890  C   LYS   127      77.120  77.750  49.270  1.00  0.00            
ATOM   1891  O   LYS   127      77.620  76.710  48.850  1.00  0.00            
ATOM   1892  N   ASN   128      77.140  78.070  50.570  1.00  0.00            
ATOM   1893  H   ASN   128      76.870  79.020  50.810  1.00  0.00            
ATOM   1894  CA  ASN   128      77.420  77.200  51.680  1.00  0.00            
ATOM   1895  HA  ASN   128      77.320  76.210  51.220  1.00  0.00            
ATOM   1896  CB  ASN   128      78.900  77.340  51.980  1.00  0.00            
ATOM   1897  HB1 ASN   128      79.200  78.390  52.000  1.00  0.00            
ATOM   1898  HB2 ASN   128      79.360  76.890  51.110  1.00  0.00            
ATOM   1899  CG  ASN   128      79.180  76.550  53.260  1.00  0.00            
ATOM   1900  OD1 ASN   128      78.870  76.970  54.380  1.00  0.00            
ATOM   1901  ND2 ASN   128      79.780  75.370  53.180  1.00  0.00            
ATOM   1902 1HD2 ASN   128      79.940  75.040  52.230  1.00  0.00            
ATOM   1903 2HD2 ASN   128      80.060  74.900  54.030  1.00  0.00            
ATOM   1904  C   ASN   128      76.440  77.400  52.830  1.00  0.00            
ATOM   1905  O   ASN   128      76.300  78.510  53.330  1.00  0.00            
ATOM   1906  N   LEU   129      75.660  76.370  53.170  1.00  0.00            
ATOM   1907  H   LEU   129      75.920  75.460  52.800  1.00  0.00            
ATOM   1908  CA  LEU   129      74.640  76.280  54.190  1.00  0.00            
ATOM   1909  HA  LEU   129      73.810  76.960  53.990  1.00  0.00            
ATOM   1910  CB  LEU   129      74.070  74.860  54.040  1.00  0.00            
ATOM   1911  HB1 LEU   129      74.790  74.100  54.330  1.00  0.00            
ATOM   1912  HB2 LEU   129      73.950  74.740  52.970  1.00  0.00            
ATOM   1913  CG  LEU   129      72.760  74.500  54.720  1.00  0.00            
ATOM   1914  HG  LEU   129      72.900  74.480  55.800  1.00  0.00            
ATOM   1915  CD1 LEU   129      71.510  75.280  54.310  1.00  0.00            
ATOM   1916 1HD1 LEU   129      71.750  76.340  54.420  1.00  0.00            
ATOM   1917 2HD1 LEU   129      71.390  75.190  53.230  1.00  0.00            
ATOM   1918 3HD1 LEU   129      70.590  75.010  54.800  1.00  0.00            
ATOM   1919  CD2 LEU   129      72.390  73.060  54.360  1.00  0.00            
ATOM   1920 1HD2 LEU   129      71.810  72.590  55.160  1.00  0.00            
ATOM   1921 2HD2 LEU   129      71.740  72.840  53.520  1.00  0.00            
ATOM   1922 3HD2 LEU   129      73.320  72.490  54.250  1.00  0.00            
ATOM   1923  C   LEU   129      75.080  76.640  55.600  1.00  0.00            
ATOM   1924  O   LEU   129      74.250  77.280  56.240  1.00  0.00            
ATOM   1925  N   MET   130      76.290  76.350  56.100  1.00  0.00            
ATOM   1926  H   MET   130      76.740  75.580  55.620  1.00  0.00            
ATOM   1927  CA  MET   130      76.800  76.830  57.360  1.00  0.00            
ATOM   1928  HA  MET   130      76.070  76.560  58.120  1.00  0.00            
ATOM   1929  CB  MET   130      78.110  76.110  57.660  1.00  0.00            
ATOM   1930  HB1 MET   130      78.550  76.530  58.570  1.00  0.00            
ATOM   1931  HB2 MET   130      78.850  76.180  56.870  1.00  0.00            
ATOM   1932  CG  MET   130      77.950  74.620  57.940  1.00  0.00            
ATOM   1933  HG1 MET   130      78.920  74.110  57.890  1.00  0.00            
ATOM   1934  HG2 MET   130      77.360  74.230  57.130  1.00  0.00            
ATOM   1935  SD  MET   130      77.090  73.970  59.400  1.00  0.00            
ATOM   1936  CE  MET   130      78.180  74.590  60.710  1.00  0.00            
ATOM   1937  HE1 MET   130      79.160  74.210  60.450  1.00  0.00            
ATOM   1938  HE2 MET   130      78.180  75.680  60.770  1.00  0.00            
ATOM   1939  HE3 MET   130      77.900  74.090  61.640  1.00  0.00            
ATOM   1940  C   MET   130      77.070  78.320  57.430  1.00  0.00            
ATOM   1941  O   MET   130      77.210  78.850  58.520  1.00  0.00            
ATOM   1942  N   ARG   131      77.100  79.070  56.320  1.00  0.00            
ATOM   1943  H   ARG   131      77.110  78.550  55.440  1.00  0.00            
ATOM   1944  CA  ARG   131      77.440  80.470  56.180  1.00  0.00            
ATOM   1945  HA  ARG   131      78.350  80.730  56.730  1.00  0.00            
ATOM   1946  CB  ARG   131      77.980  80.690  54.760  1.00  0.00            
ATOM   1947  HB1 ARG   131      77.210  80.490  54.020  1.00  0.00            
ATOM   1948  HB2 ARG   131      78.720  79.910  54.520  1.00  0.00            
ATOM   1949  CG  ARG   131      78.500  82.100  54.540  1.00  0.00            
ATOM   1950  HG1 ARG   131      79.240  82.440  55.270  1.00  0.00            
ATOM   1951  HG2 ARG   131      77.690  82.820  54.450  1.00  0.00            
ATOM   1952  CD  ARG   131      79.440  82.170  53.330  1.00  0.00            
ATOM   1953  HD1 ARG   131      80.090  81.300  53.230  1.00  0.00            
ATOM   1954  HD2 ARG   131      79.970  83.120  53.340  1.00  0.00            
ATOM   1955  NE  ARG   131      78.660  82.230  52.090  1.00  0.00            
ATOM   1956  HE  ARG   131      77.790  81.740  51.960  1.00  0.00            
ATOM   1957  CZ  ARG   131      78.970  82.890  50.970  1.00  0.00            
ATOM   1958  NH1 ARG   131      80.170  83.440  50.800  1.00  0.00            
ATOM   1959 1HH1 ARG   131      80.870  83.520  51.530  1.00  0.00            
ATOM   1960 2HH1 ARG   131      80.210  84.180  50.110  1.00  0.00            
ATOM   1961  NH2 ARG   131      78.060  82.950  49.980  1.00  0.00            
ATOM   1962 1HH2 ARG   131      77.180  82.530  50.240  1.00  0.00            
ATOM   1963 2HH2 ARG   131      78.270  83.330  49.070  1.00  0.00            
ATOM   1964  C   ARG   131      76.330  81.400  56.630  1.00  0.00            
ATOM   1965  O   ARG   131      76.570  82.600  56.830  1.00  0.00            
ATOM   1966  N   ASN   132      75.140  80.830  56.830  1.00  0.00            
ATOM   1967  H   ASN   132      75.190  79.860  56.550  1.00  0.00            
ATOM   1968  CA  ASN   132      74.000  81.360  57.550  1.00  0.00            
ATOM   1969  HA  ASN   132      73.730  82.300  57.070  1.00  0.00            
ATOM   1970  CB  ASN   132      72.760  80.480  57.400  1.00  0.00            
ATOM   1971  HB1 ASN   132      72.000  80.990  57.980  1.00  0.00            
ATOM   1972  HB2 ASN   132      72.900  79.460  57.760  1.00  0.00            
ATOM   1973  CG  ASN   132      72.270  80.450  55.950  1.00  0.00            
ATOM   1974  OD1 ASN   132      71.830  81.430  55.380  1.00  0.00            
ATOM   1975  ND2 ASN   132      72.580  79.390  55.200  1.00  0.00            
ATOM   1976 1HD2 ASN   132      73.270  78.740  55.560  1.00  0.00            
ATOM   1977 2HD2 ASN   132      72.230  79.340  54.250  1.00  0.00            
ATOM   1978  C   ASN   132      74.250  81.620  59.030  1.00  0.00            
ATOM   1979  O   ASN   132      74.860  80.820  59.730  1.00  0.00            
ATOM   1980  N   LYS   133      73.780  82.710  59.620  1.00  0.00            
ATOM   1981  H   LYS   133      73.240  83.420  59.140  1.00  0.00            
ATOM   1982  CA  LYS   133      73.930  83.000  61.050  1.00  0.00            
ATOM   1983  HA  LYS   133      74.840  82.570  61.430  1.00  0.00            
ATOM   1984  CB  LYS   133      74.200  84.490  61.260  1.00  0.00            
ATOM   1985  HB1 LYS   133      73.340  85.080  60.940  1.00  0.00            
ATOM   1986  HB2 LYS   133      74.970  84.800  60.560  1.00  0.00            
ATOM   1987  CG  LYS   133      74.610  84.780  62.700  1.00  0.00            
ATOM   1988  HG1 LYS   133      75.300  84.070  63.180  1.00  0.00            
ATOM   1989  HG2 LYS   133      73.700  84.700  63.290  1.00  0.00            
ATOM   1990  CD  LYS   133      75.170  86.200  62.730  1.00  0.00            
ATOM   1991  HD1 LYS   133      74.540  86.820  62.110  1.00  0.00            
ATOM   1992  HD2 LYS   133      76.200  86.370  62.410  1.00  0.00            
ATOM   1993  CE  LYS   133      74.910  86.830  64.100  1.00  0.00            
ATOM   1994  HE1 LYS   133      73.850  86.850  64.340  1.00  0.00            
ATOM   1995  HE2 LYS   133      75.070  87.910  64.050  1.00  0.00            
ATOM   1996  NZ  LYS   133      75.660  86.350  65.260  1.00  0.00            
ATOM   1997  HZ1 LYS   133      75.190  86.630  66.100  1.00  0.00            
ATOM   1998  HZ2 LYS   133      75.740  85.330  65.230  1.00  0.00            
ATOM   1999  HZ3 LYS   133      76.620  86.680  65.330  1.00  0.00            
ATOM   2000  C   LYS   133      72.750  82.470  61.860  1.00  0.00            
ATOM   2001  O   LYS   133      71.660  82.300  61.340  1.00  0.00            
ATOM   2002  N   VAL   134      73.040  82.000  63.080  1.00  0.00            
ATOM   2003  H   VAL   134      73.990  82.050  63.420  1.00  0.00            
ATOM   2004  CA  VAL   134      72.070  81.350  63.930  1.00  0.00            
ATOM   2005  HA  VAL   134      71.070  81.410  63.500  1.00  0.00            
ATOM   2006  CB  VAL   134      72.210  79.830  63.930  1.00  0.00            
ATOM   2007  HB  VAL   134      71.420  79.480  64.590  1.00  0.00            
ATOM   2008  CG1 VAL   134      72.010  79.350  62.490  1.00  0.00            
ATOM   2009 1HG1 VAL   134      72.960  79.210  61.980  1.00  0.00            
ATOM   2010 2HG1 VAL   134      71.610  78.340  62.630  1.00  0.00            
ATOM   2011 3HG1 VAL   134      71.280  79.960  61.970  1.00  0.00            
ATOM   2012  CG2 VAL   134      73.510  79.190  64.390  1.00  0.00            
ATOM   2013 1HG2 VAL   134      73.420  78.110  64.510  1.00  0.00            
ATOM   2014 2HG2 VAL   134      74.400  79.450  63.810  1.00  0.00            
ATOM   2015 3HG2 VAL   134      73.650  79.650  65.380  1.00  0.00            
ATOM   2016  C   VAL   134      71.970  82.010  65.310  1.00  0.00            
ATOM   2017  O   VAL   134      72.940  82.250  66.020  1.00  0.00            
ATOM   2018  N   GLN   135      70.720  82.270  65.730  1.00  0.00            
ATOM   2019  H   GLN   135      70.050  81.930  65.070  1.00  0.00            
ATOM   2020  CA  GLN   135      70.390  82.900  66.990  1.00  0.00            
ATOM   2021  HA  GLN   135      71.270  82.810  67.630  1.00  0.00            
ATOM   2022  CB  GLN   135      70.130  84.370  66.670  1.00  0.00            
ATOM   2023  HB1 GLN   135      69.580  84.750  67.530  1.00  0.00            
ATOM   2024  HB2 GLN   135      69.490  84.410  65.790  1.00  0.00            
ATOM   2025  CG  GLN   135      71.340  85.290  66.550  1.00  0.00            
ATOM   2026  HG1 GLN   135      72.030  84.830  65.840  1.00  0.00            
ATOM   2027  HG2 GLN   135      71.710  85.420  67.570  1.00  0.00            
ATOM   2028  CD  GLN   135      70.910  86.640  66.000  1.00  0.00            
ATOM   2029  OE1 GLN   135      70.030  86.780  65.150  1.00  0.00            
ATOM   2030  NE2 GLN   135      71.660  87.690  66.340  1.00  0.00            
ATOM   2031 1HE2 GLN   135      72.470  87.530  66.910  1.00  0.00            
ATOM   2032 2HE2 GLN   135      71.480  88.600  65.970  1.00  0.00            
ATOM   2033  C   GLN   135      69.240  82.240  67.730  1.00  0.00            
ATOM   2034  O   GLN   135      68.630  81.240  67.370  1.00  0.00            
ATOM   2035  N   ILE   136      69.050  82.690  68.970  1.00  0.00            
ATOM   2036  H   ILE   136      69.500  83.530  69.300  1.00  0.00            
ATOM   2037  CA  ILE   136      68.080  82.120  69.880  1.00  0.00            
ATOM   2038  HA  ILE   136      67.280  81.620  69.320  1.00  0.00            
ATOM   2039  CB  ILE   136      68.690  81.100  70.840  1.00  0.00            
ATOM   2040  HB  ILE   136      68.040  81.050  71.710  1.00  0.00            
ATOM   2041  CG2 ILE   136      68.570  79.700  70.270  1.00  0.00            
ATOM   2042 1HG2 ILE   136      69.090  79.630  69.310  1.00  0.00            
ATOM   2043 2HG2 ILE   136      69.080  78.930  70.850  1.00  0.00            
ATOM   2044 3HG2 ILE   136      67.540  79.410  70.030  1.00  0.00            
ATOM   2045  CG1 ILE   136      70.090  81.470  71.320  1.00  0.00            
ATOM   2046 1HG1 ILE   136      70.120  82.550  71.520  1.00  0.00            
ATOM   2047 2HG1 ILE   136      70.720  81.420  70.430  1.00  0.00            
ATOM   2048  CD  ILE   136      70.770  80.790  72.510  1.00  0.00            
ATOM   2049  HD1 ILE   136      70.830  79.710  72.390  1.00  0.00            
ATOM   2050  HD2 ILE   136      71.740  81.270  72.600  1.00  0.00            
ATOM   2051  HD3 ILE   136      70.150  80.830  73.390  1.00  0.00            
ATOM   2052  C   ILE   136      67.460  83.240  70.710  1.00  0.00            
ATOM   2053  O   ILE   136      68.120  84.200  71.080  1.00  0.00            
ATOM   2054  N   ILE   137      66.170  83.100  71.010  1.00  0.00            
ATOM   2055  H   ILE   137      65.740  82.210  70.830  1.00  0.00            
ATOM   2056  CA  ILE   137      65.430  84.030  71.830  1.00  0.00            
ATOM   2057  HA  ILE   137      66.100  84.510  72.540  1.00  0.00            
ATOM   2058  CB  ILE   137      64.700  85.170  71.100  1.00  0.00            
ATOM   2059  HB  ILE   137      64.000  85.710  71.730  1.00  0.00            
ATOM   2060  CG2 ILE   137      65.670  86.220  70.570  1.00  0.00            
ATOM   2061 1HG2 ILE   137      66.330  86.610  71.350  1.00  0.00            
ATOM   2062 2HG2 ILE   137      66.240  85.910  69.700  1.00  0.00            
ATOM   2063 3HG2 ILE   137      65.080  87.050  70.180  1.00  0.00            
ATOM   2064  CG1 ILE   137      63.820  84.640  69.970  1.00  0.00            
ATOM   2065 1HG1 ILE   137      63.140  83.910  70.390  1.00  0.00            
ATOM   2066 2HG1 ILE   137      64.450  84.020  69.330  1.00  0.00            
ATOM   2067  CD  ILE   137      62.950  85.650  69.230  1.00  0.00            
ATOM   2068  HD1 ILE   137      63.530  86.480  68.820  1.00  0.00            
ATOM   2069  HD2 ILE   137      62.340  85.120  68.490  1.00  0.00            
ATOM   2070  HD3 ILE   137      62.270  86.220  69.860  1.00  0.00            
ATOM   2071  C   ILE   137      64.410  83.290  72.690  1.00  0.00            
ATOM   2072  O   ILE   137      63.810  82.300  72.270  1.00  0.00            
ATOM   2073  N   GLN   138      64.200  83.820  73.890  1.00  0.00            
ATOM   2074  H   GLN   138      64.550  84.760  74.020  1.00  0.00            
ATOM   2075  CA  GLN   138      63.030  83.510  74.690  1.00  0.00            
ATOM   2076  HA  GLN   138      62.970  82.420  74.730  1.00  0.00            
ATOM   2077  CB  GLN   138      63.300  84.110  76.060  1.00  0.00            
ATOM   2078  HB1 GLN   138      62.430  84.040  76.700  1.00  0.00            
ATOM   2079  HB2 GLN   138      63.710  85.120  75.960  1.00  0.00            
ATOM   2080  CG  GLN   138      64.320  83.290  76.840  1.00  0.00            
ATOM   2081  HG1 GLN   138      65.290  83.110  76.360  1.00  0.00            
ATOM   2082  HG2 GLN   138      64.080  82.230  76.940  1.00  0.00            
ATOM   2083  CD  GLN   138      64.560  83.890  78.220  1.00  0.00            
ATOM   2084  OE1 GLN   138      65.290  84.860  78.430  1.00  0.00            
ATOM   2085  NE2 GLN   138      63.980  83.370  79.310  1.00  0.00            
ATOM   2086 1HE2 GLN   138      63.440  82.520  79.190  1.00  0.00            
ATOM   2087 2HE2 GLN   138      64.190  83.740  80.220  1.00  0.00            
ATOM   2088  C   GLN   138      61.700  83.980  74.110  1.00  0.00            
ATOM   2089  O   GLN   138      61.630  84.710  73.130  1.00  0.00            
ATOM   2090  N   GLN   139      60.560  83.510  74.650  1.00  0.00            
ATOM   2091  H   GLN   139      60.690  82.900  75.430  1.00  0.00            
ATOM   2092  CA  GLN   139      59.350  84.300  74.610  1.00  0.00            
ATOM   2093  HA  GLN   139      58.970  84.410  73.590  1.00  0.00            
ATOM   2094  CB  GLN   139      58.210  83.630  75.390  1.00  0.00            
ATOM   2095  HB1 GLN   139      57.520  84.420  75.680  1.00  0.00            
ATOM   2096  HB2 GLN   139      58.660  83.320  76.330  1.00  0.00            
ATOM   2097  CG  GLN   139      57.520  82.560  74.550  1.00  0.00            
ATOM   2098  HG1 GLN   139      58.320  81.870  74.240  1.00  0.00            
ATOM   2099  HG2 GLN   139      57.280  82.900  73.550  1.00  0.00            
ATOM   2100  CD  GLN   139      56.350  81.970  75.320  1.00  0.00            
ATOM   2101  OE1 GLN   139      55.930  82.460  76.360  1.00  0.00            
ATOM   2102  NE2 GLN   139      55.660  80.940  74.830  1.00  0.00            
ATOM   2103 1HE2 GLN   139      55.920  80.480  73.970  1.00  0.00            
ATOM   2104 2HE2 GLN   139      54.940  80.430  75.330  1.00  0.00            
ATOM   2105  C   GLN   139      59.610  85.700  75.150  1.00  0.00            
ATOM   2106  O   GLN   139      60.300  85.850  76.160  1.00  0.00            
ATOM   2107  N   PHE   140      58.970  86.680  74.520  1.00  0.00            
ATOM   2108  H   PHE   140      58.290  86.580  73.780  1.00  0.00            
ATOM   2109  CA  PHE   140      59.160  88.070  74.900  1.00  0.00            
ATOM   2110  HA  PHE   140      60.240  88.100  75.020  1.00  0.00            
ATOM   2111  CB  PHE   140      58.680  88.990  73.780  1.00  0.00            
ATOM   2112  HB1 PHE   140      58.610  90.020  74.120  1.00  0.00            
ATOM   2113  HB2 PHE   140      57.630  88.770  73.590  1.00  0.00            
ATOM   2114  CG  PHE   140      59.520  88.860  72.540  1.00  0.00            
ATOM   2115  CD1 PHE   140      59.200  87.870  71.590  1.00  0.00            
ATOM   2116  HD1 PHE   140      58.380  87.240  71.880  1.00  0.00            
ATOM   2117  CE1 PHE   140      59.870  87.870  70.370  1.00  0.00            
ATOM   2118  HE1 PHE   140      59.640  87.090  69.660  1.00  0.00            
ATOM   2119  CZ  PHE   140      60.870  88.820  70.070  1.00  0.00            
ATOM   2120  HZ  PHE   140      61.450  88.660  69.180  1.00  0.00            
ATOM   2121  CE2 PHE   140      61.160  89.810  71.010  1.00  0.00            
ATOM   2122  HE2 PHE   140      61.920  90.530  70.780  1.00  0.00            
ATOM   2123  CD2 PHE   140      60.470  89.840  72.230  1.00  0.00            
ATOM   2124  HD2 PHE   140      60.850  90.470  73.030  1.00  0.00            
ATOM   2125  C   PHE   140      58.480  88.300  76.250  1.00  0.00            
ATOM   2126  O   PHE   140      58.680  89.290  76.950  1.00  0.00            
ATOM   2127  N   GLU   141      57.540  87.470  76.730  1.00  0.00            
ATOM   2128  H   GLU   141      57.320  86.750  76.070  1.00  0.00            
ATOM   2129  CA  GLU   141      56.830  87.530  77.990  1.00  0.00            
ATOM   2130  HA  GLU   141      56.740  88.570  78.310  1.00  0.00            
ATOM   2131  CB  GLU   141      55.440  86.950  77.740  1.00  0.00            
ATOM   2132  HB1 GLU   141      55.520  85.950  77.350  1.00  0.00            
ATOM   2133  HB2 GLU   141      55.030  87.650  77.010  1.00  0.00            
ATOM   2134  CG  GLU   141      54.500  87.030  78.940  1.00  0.00            
ATOM   2135  HG1 GLU   141      54.230  88.060  79.180  1.00  0.00            
ATOM   2136  HG2 GLU   141      55.010  86.560  79.780  1.00  0.00            
ATOM   2137  CD  GLU   141      53.290  86.190  78.550  1.00  0.00            
ATOM   2138  OE1 GLU   141      52.190  86.650  78.170  1.00  0.00            
ATOM   2139  OE2 GLU   141      53.340  84.950  78.570  1.00  0.00            
ATOM   2140  C   GLU   141      57.560  86.810  79.110  1.00  0.00            
ATOM   2141  O   GLU   141      57.420  87.180  80.260  1.00  0.00            
ATOM   2142  N   GLN   142      58.410  85.840  78.750  1.00  0.00            
ATOM   2143  H   GLN   142      58.590  85.790  77.760  1.00  0.00            
ATOM   2144  CA  GLN   142      59.270  85.040  79.590  1.00  0.00            
ATOM   2145  HA  GLN   142      59.340  84.050  79.150  1.00  0.00            
ATOM   2146  CB  GLN   142      60.670  85.640  79.530  1.00  0.00            
ATOM   2147  HB1 GLN   142      61.090  85.430  78.550  1.00  0.00            
ATOM   2148  HB2 GLN   142      61.240  85.050  80.240  1.00  0.00            
ATOM   2149  CG  GLN   142      60.880  87.110  79.870  1.00  0.00            
ATOM   2150  HG1 GLN   142      60.150  87.470  80.610  1.00  0.00            
ATOM   2151  HG2 GLN   142      60.650  87.740  79.010  1.00  0.00            
ATOM   2152  CD  GLN   142      62.280  87.400  80.400  1.00  0.00            
ATOM   2153  OE1 GLN   142      62.630  86.910  81.470  1.00  0.00            
ATOM   2154  NE2 GLN   142      63.090  88.220  79.720  1.00  0.00            
ATOM   2155 1HE2 GLN   142      62.840  88.660  78.850  1.00  0.00            
ATOM   2156 2HE2 GLN   142      63.830  88.530  80.330  1.00  0.00            
ATOM   2157  C   GLN   142      58.690  84.680  80.950  1.00  0.00            
ATOM   2158  O   GLN   142      59.290  85.050  81.970  1.00  0.00            
ATOM   2159  N   ALA   143      57.550  83.990  81.050  1.00  0.00            
ATOM   2160  H   ALA   143      57.010  83.790  80.210  1.00  0.00            
ATOM   2161  CA  ALA   143      56.850  83.680  82.280  1.00  0.00            
ATOM   2162  HA  ALA   143      57.270  84.300  83.070  1.00  0.00            
ATOM   2163  CB  ALA   143      55.420  84.210  82.250  1.00  0.00            
ATOM   2164  HB1 ALA   143      55.450  85.290  82.100  1.00  0.00            
ATOM   2165  HB2 ALA   143      54.770  83.840  81.460  1.00  0.00            
ATOM   2166  HB3 ALA   143      55.020  84.040  83.250  1.00  0.00            
ATOM   2167  C   ALA   143      57.020  82.250  82.790  1.00  0.00            
ATOM   2168  O   ALA   143      56.390  82.040  83.820  1.00  0.00            
ATOM   2169  N   GLY   144      57.770  81.400  82.100  1.00  0.00            
ATOM   2170  H   GLY   144      58.290  81.760  81.300  1.00  0.00            
ATOM   2171  CA  GLY   144      57.950  80.000  82.440  1.00  0.00            
ATOM   2172  HA1 GLY   144      58.520  79.940  83.360  1.00  0.00            
ATOM   2173  HA2 GLY   144      58.620  79.530  81.710  1.00  0.00            
ATOM   2174  C   GLY   144      56.640  79.260  82.580  1.00  0.00            
ATOM   2175  O   GLY   144      55.700  79.410  81.810  1.00  0.00            
ATOM   2176  N   SER   145      56.560  78.550  83.710  1.00  0.00            
ATOM   2177  H   SER   145      57.420  78.250  84.130  1.00  0.00            
ATOM   2178  CA  SER   145      55.380  77.770  84.060  1.00  0.00            
ATOM   2179  HA  SER   145      55.360  76.940  83.350  1.00  0.00            
ATOM   2180  CB  SER   145      55.500  77.290  85.490  1.00  0.00            
ATOM   2181  HB1 SER   145      54.500  77.020  85.840  1.00  0.00            
ATOM   2182  HB2 SER   145      55.770  78.130  86.110  1.00  0.00            
ATOM   2183  OG  SER   145      56.390  76.200  85.670  1.00  0.00            
ATOM   2184  HG  SER   145      56.290  75.560  84.970  1.00  0.00            
ATOM   2185  C   SER   145      54.070  78.530  83.950  1.00  0.00            
ATOM   2186  O   SER   145      53.040  77.930  83.650  1.00  0.00            
ATOM   2187  N   HIS   146      54.130  79.820  84.270  1.00  0.00            
ATOM   2188  H   HIS   146      55.060  80.190  84.330  1.00  0.00            
ATOM   2189  CA  HIS   146      53.020  80.770  84.250  1.00  0.00            
ATOM   2190  HA  HIS   146      52.210  80.170  84.670  1.00  0.00            
ATOM   2191  CB  HIS   146      53.310  81.930  85.190  1.00  0.00            
ATOM   2192  HB1 HIS   146      52.540  82.690  85.150  1.00  0.00            
ATOM   2193  HB2 HIS   146      54.230  82.450  84.920  1.00  0.00            
ATOM   2194  CG  HIS   146      53.670  81.520  86.600  1.00  0.00            
ATOM   2195  ND1 HIS   146      54.850  81.770  87.290  1.00  0.00            
ATOM   2196  HD1 HIS   146      55.670  82.290  87.030  1.00  0.00            
ATOM   2197  CE1 HIS   146      54.640  81.380  88.550  1.00  0.00            
ATOM   2198  HE1 HIS   146      55.330  81.460  89.390  1.00  0.00            
ATOM   2199  NE2 HIS   146      53.460  80.760  88.670  1.00  0.00            
ATOM   2200  HE2 HIS   146      53.050  80.470  89.550  1.00  0.00            
ATOM   2201  CD2 HIS   146      52.830  80.840  87.450  1.00  0.00            
ATOM   2202  HD2 HIS   146      51.850  80.480  87.180  1.00  0.00            
ATOM   2203  C   HIS   146      52.530  81.330  82.920  1.00  0.00            
ATOM   2204  O   HIS   146      51.740  82.260  82.820  1.00  0.00            
ATOM   2205  N   ALA   147      53.040  80.730  81.840  1.00  0.00            
ATOM   2206  H   ALA   147      53.690  79.970  82.030  1.00  0.00            
ATOM   2207  CA  ALA   147      52.570  80.880  80.490  1.00  0.00            
ATOM   2208  HA  ALA   147      51.880  81.720  80.390  1.00  0.00            
ATOM   2209  CB  ALA   147      53.800  81.170  79.630  1.00  0.00            
ATOM   2210  HB1 ALA   147      54.670  81.500  80.180  1.00  0.00            
ATOM   2211  HB2 ALA   147      54.270  80.290  79.160  1.00  0.00            
ATOM   2212  HB3 ALA   147      53.600  81.810  78.770  1.00  0.00            
ATOM   2213  C   ALA   147      51.850  79.630  80.010  1.00  0.00            
ATOM   2214  O   ALA   147      52.330  78.520  80.240  1.00  0.00            
ATOM   2215  N   ASN   148      50.740  79.730  79.280  1.00  0.00            
ATOM   2216  H   ASN   148      50.290  80.630  79.210  1.00  0.00            
ATOM   2217  CA  ASN   148      49.830  78.630  79.020  1.00  0.00            
ATOM   2218  HA  ASN   148      49.680  78.080  79.950  1.00  0.00            
ATOM   2219  CB  ASN   148      48.500  79.260  78.600  1.00  0.00            
ATOM   2220  HB1 ASN   148      48.720  80.000  77.820  1.00  0.00            
ATOM   2221  HB2 ASN   148      48.100  79.840  79.430  1.00  0.00            
ATOM   2222  CG  ASN   148      47.550  78.200  78.100  1.00  0.00            
ATOM   2223  OD1 ASN   148      47.380  77.930  76.910  1.00  0.00            
ATOM   2224  ND2 ASN   148      46.890  77.450  78.990  1.00  0.00            
ATOM   2225 1HD2 ASN   148      46.950  77.610  79.980  1.00  0.00            
ATOM   2226 2HD2 ASN   148      46.170  76.810  78.680  1.00  0.00            
ATOM   2227  C   ASN   148      50.470  77.660  78.040  1.00  0.00            
ATOM   2228  O   ASN   148      50.330  76.460  78.260  1.00  0.00            
ATOM   2229  N   ARG   149      51.290  78.090  77.070  1.00  0.00            
ATOM   2230  H   ARG   149      51.320  79.090  77.000  1.00  0.00            
ATOM   2231  CA  ARG   149      52.260  77.330  76.310  1.00  0.00            
ATOM   2232  HA  ARG   149      52.450  76.410  76.860  1.00  0.00            
ATOM   2233  CB  ARG   149      51.790  77.160  74.870  1.00  0.00            
ATOM   2234  HB1 ARG   149      52.640  76.890  74.240  1.00  0.00            
ATOM   2235  HB2 ARG   149      51.350  78.110  74.580  1.00  0.00            
ATOM   2236  CG  ARG   149      50.690  76.110  74.850  1.00  0.00            
ATOM   2237  HG1 ARG   149      49.910  76.410  75.550  1.00  0.00            
ATOM   2238  HG2 ARG   149      51.080  75.120  75.100  1.00  0.00            
ATOM   2239  CD  ARG   149      50.030  75.900  73.490  1.00  0.00            
ATOM   2240  HD1 ARG   149      49.750  76.870  73.090  1.00  0.00            
ATOM   2241  HD2 ARG   149      49.120  75.310  73.570  1.00  0.00            
ATOM   2242  NE  ARG   149      50.920  75.180  72.580  1.00  0.00            
ATOM   2243  HE  ARG   149      51.790  74.820  72.950  1.00  0.00            
ATOM   2244  CZ  ARG   149      50.690  75.110  71.270  1.00  0.00            
ATOM   2245  NH1 ARG   149      51.650  74.510  70.550  1.00  0.00            
ATOM   2246 1HH1 ARG   149      52.480  74.240  71.060  1.00  0.00            
ATOM   2247 2HH1 ARG   149      51.560  74.220  69.590  1.00  0.00            
ATOM   2248  NH2 ARG   149      49.500  75.450  70.760  1.00  0.00            
ATOM   2249 1HH2 ARG   149      48.710  75.800  71.270  1.00  0.00            
ATOM   2250 2HH2 ARG   149      49.310  75.330  69.770  1.00  0.00            
ATOM   2251  C   ARG   149      53.580  78.090  76.300  1.00  0.00            
ATOM   2252  O   ARG   149      53.540  79.310  76.120  1.00  0.00            
ATOM   2253  N   TYR   150      54.700  77.380  76.360  1.00  0.00            
ATOM   2254  H   TYR   150      54.580  76.380  76.480  1.00  0.00            
ATOM   2255  CA  TYR   150      55.960  78.050  76.600  1.00  0.00            
ATOM   2256  HA  TYR   150      55.910  79.080  76.260  1.00  0.00            
ATOM   2257  CB  TYR   150      56.210  78.040  78.100  1.00  0.00            
ATOM   2258  HB1 TYR   150      56.440  77.020  78.390  1.00  0.00            
ATOM   2259  HB2 TYR   150      55.320  78.260  78.700  1.00  0.00            
ATOM   2260  CG  TYR   150      57.320  78.990  78.490  1.00  0.00            
ATOM   2261  CD1 TYR   150      57.070  80.360  78.460  1.00  0.00            
ATOM   2262  HD1 TYR   150      56.090  80.770  78.230  1.00  0.00            
ATOM   2263  CE1 TYR   150      58.090  81.220  78.880  1.00  0.00            
ATOM   2264  HE1 TYR   150      57.850  82.270  78.970  1.00  0.00            
ATOM   2265  CZ  TYR   150      59.370  80.750  79.190  1.00  0.00            
ATOM   2266  OH  TYR   150      60.340  81.690  79.460  1.00  0.00            
ATOM   2267  HH  TYR   150      61.260  81.430  79.340  1.00  0.00            
ATOM   2268  CE2 TYR   150      59.610  79.370  79.110  1.00  0.00            
ATOM   2269  HE2 TYR   150      60.600  79.010  79.340  1.00  0.00            
ATOM   2270  CD2 TYR   150      58.600  78.470  78.760  1.00  0.00            
ATOM   2271  HD2 TYR   150      58.840  77.450  78.510  1.00  0.00            
ATOM   2272  C   TYR   150      57.160  77.470  75.850  1.00  0.00            
ATOM   2273  O   TYR   150      57.320  76.260  75.840  1.00  0.00            
ATOM   2274  N   ASP   151      57.940  78.340  75.190  1.00  0.00            
ATOM   2275  H   ASP   151      57.660  79.310  75.260  1.00  0.00            
ATOM   2276  CA  ASP   151      58.780  77.930  74.080  1.00  0.00            
ATOM   2277  HA  ASP   151      59.100  76.910  74.260  1.00  0.00            
ATOM   2278  CB  ASP   151      58.040  77.880  72.760  1.00  0.00            
ATOM   2279  HB1 ASP   151      57.440  76.960  72.740  1.00  0.00            
ATOM   2280  HB2 ASP   151      58.680  77.930  71.880  1.00  0.00            
ATOM   2281  CG  ASP   151      57.030  79.030  72.770  1.00  0.00            
ATOM   2282  OD1 ASP   151      57.540  80.140  72.610  1.00  0.00            
ATOM   2283  OD2 ASP   151      55.810  78.890  72.970  1.00  0.00            
ATOM   2284  C   ASP   151      60.070  78.710  73.880  1.00  0.00            
ATOM   2285  O   ASP   151      60.260  79.840  74.330  1.00  0.00            
ATOM   2286  N   VAL   152      61.010  78.170  73.100  1.00  0.00            
ATOM   2287  H   VAL   152      60.740  77.320  72.610  1.00  0.00            
ATOM   2288  CA  VAL   152      62.260  78.770  72.680  1.00  0.00            
ATOM   2289  HA  VAL   152      62.310  79.770  73.090  1.00  0.00            
ATOM   2290  CB  VAL   152      63.380  77.960  73.320  1.00  0.00            
ATOM   2291  HB  VAL   152      63.330  76.910  73.030  1.00  0.00            
ATOM   2292  CG1 VAL   152      64.720  78.540  72.860  1.00  0.00            
ATOM   2293 1HG1 VAL   152      64.940  78.510  71.790  1.00  0.00            
ATOM   2294 2HG1 VAL   152      64.800  79.580  73.170  1.00  0.00            
ATOM   2295 3HG1 VAL   152      65.500  77.930  73.300  1.00  0.00            
ATOM   2296  CG2 VAL   152      63.350  78.000  74.850  1.00  0.00            
ATOM   2297 1HG2 VAL   152      63.060  78.970  75.220  1.00  0.00            
ATOM   2298 2HG2 VAL   152      62.660  77.250  75.220  1.00  0.00            
ATOM   2299 3HG2 VAL   152      64.350  77.790  75.210  1.00  0.00            
ATOM   2300  C   VAL   152      62.300  78.780  71.160  1.00  0.00            
ATOM   2301  O   VAL   152      61.880  77.830  70.480  1.00  0.00            
ATOM   2302  N   THR   153      62.790  79.890  70.610  1.00  0.00            
ATOM   2303  H   THR   153      63.060  80.620  71.260  1.00  0.00            
ATOM   2304  CA  THR   153      62.880  80.120  69.190  1.00  0.00            
ATOM   2305  HA  THR   153      62.440  79.280  68.640  1.00  0.00            
ATOM   2306  CB  THR   153      62.020  81.330  68.830  1.00  0.00            
ATOM   2307  HB  THR   153      62.370  82.300  69.180  1.00  0.00            
ATOM   2308  CG2 THR   153      61.790  81.470  67.320  1.00  0.00            
ATOM   2309 1HG2 THR   153      62.750  81.820  66.950  1.00  0.00            
ATOM   2310 2HG2 THR   153      61.490  80.560  66.810  1.00  0.00            
ATOM   2311 3HG2 THR   153      61.080  82.280  67.170  1.00  0.00            
ATOM   2312  OG1 THR   153      60.730  81.060  69.320  1.00  0.00            
ATOM   2313  HG1 THR   153      60.820  81.050  70.280  1.00  0.00            
ATOM   2314  C   THR   153      64.270  80.230  68.580  1.00  0.00            
ATOM   2315  O   THR   153      65.100  80.920  69.150  1.00  0.00            
ATOM   2316  N   ILE   154      64.430  79.620  67.410  1.00  0.00            
ATOM   2317  H   ILE   154      63.600  79.300  66.920  1.00  0.00            
ATOM   2318  CA  ILE   154      65.670  79.400  66.690  1.00  0.00            
ATOM   2319  HA  ILE   154      66.550  79.750  67.240  1.00  0.00            
ATOM   2320  CB  ILE   154      66.030  77.920  66.500  1.00  0.00            
ATOM   2321  HB  ILE   154      65.110  77.400  66.230  1.00  0.00            
ATOM   2322  CG2 ILE   154      67.150  77.590  65.510  1.00  0.00            
ATOM   2323 1HG2 ILE   154      67.360  76.520  65.460  1.00  0.00            
ATOM   2324 2HG2 ILE   154      66.860  77.950  64.530  1.00  0.00            
ATOM   2325 3HG2 ILE   154      68.100  78.010  65.850  1.00  0.00            
ATOM   2326  CG1 ILE   154      66.410  77.350  67.860  1.00  0.00            
ATOM   2327 1HG1 ILE   154      65.750  77.700  68.660  1.00  0.00            
ATOM   2328 2HG1 ILE   154      67.400  77.720  68.100  1.00  0.00            
ATOM   2329  CD  ILE   154      66.510  75.820  67.960  1.00  0.00            
ATOM   2330  HD1 ILE   154      67.460  75.570  67.510  1.00  0.00            
ATOM   2331  HD2 ILE   154      66.300  75.500  68.980  1.00  0.00            
ATOM   2332  HD3 ILE   154      65.740  75.270  67.410  1.00  0.00            
ATOM   2333  C   ILE   154      65.620  80.190  65.400  1.00  0.00            
ATOM   2334  O   ILE   154      64.760  79.990  64.540  1.00  0.00            
ATOM   2335  N   LEU   155      66.530  81.160  65.280  1.00  0.00            
ATOM   2336  H   LEU   155      67.200  81.310  66.020  1.00  0.00            
ATOM   2337  CA  LEU   155      66.610  82.060  64.140  1.00  0.00            
ATOM   2338  HA  LEU   155      65.660  81.880  63.630  1.00  0.00            
ATOM   2339  CB  LEU   155      66.810  83.490  64.620  1.00  0.00            
ATOM   2340  HB1 LEU   155      66.620  84.200  63.810  1.00  0.00            
ATOM   2341  HB2 LEU   155      67.860  83.620  64.840  1.00  0.00            
ATOM   2342  CG  LEU   155      66.030  84.020  65.820  1.00  0.00            
ATOM   2343  HG  LEU   155      66.400  83.480  66.690  1.00  0.00            
ATOM   2344  CD1 LEU   155      66.300  85.500  66.060  1.00  0.00            
ATOM   2345 1HD1 LEU   155      65.990  86.180  65.270  1.00  0.00            
ATOM   2346 2HD1 LEU   155      65.770  85.810  66.980  1.00  0.00            
ATOM   2347 3HD1 LEU   155      67.380  85.640  66.140  1.00  0.00            
ATOM   2348  CD2 LEU   155      64.510  84.030  65.700  1.00  0.00            
ATOM   2349 1HD2 LEU   155      63.960  84.190  66.630  1.00  0.00            
ATOM   2350 2HD2 LEU   155      64.120  84.770  64.990  1.00  0.00            
ATOM   2351 3HD2 LEU   155      64.220  83.080  65.240  1.00  0.00            
ATOM   2352  C   LEU   155      67.670  81.470  63.230  1.00  0.00            
ATOM   2353  O   LEU   155      68.690  80.960  63.670  1.00  0.00            
ATOM   2354  N   VAL   156      67.510  81.680  61.910  1.00  0.00            
ATOM   2355  H   VAL   156      66.720  82.240  61.670  1.00  0.00            
ATOM   2356  CA  VAL   156      68.510  81.600  60.850  1.00  0.00            
ATOM   2357  HA  VAL   156      69.520  81.470  61.240  1.00  0.00            
ATOM   2358  CB  VAL   156      68.250  80.370  60.000  1.00  0.00            
ATOM   2359  HB  VAL   156      67.270  80.490  59.550  1.00  0.00            
ATOM   2360  CG1 VAL   156      69.230  80.340  58.820  1.00  0.00            
ATOM   2361 1HG1 VAL   156      69.110  79.460  58.200  1.00  0.00            
ATOM   2362 2HG1 VAL   156      69.200  81.210  58.170  1.00  0.00            
ATOM   2363 3HG1 VAL   156      70.210  80.310  59.320  1.00  0.00            
ATOM   2364  CG2 VAL   156      68.280  79.080  60.830  1.00  0.00            
ATOM   2365 1HG2 VAL   156      67.310  78.970  61.320  1.00  0.00            
ATOM   2366 2HG2 VAL   156      68.310  78.210  60.180  1.00  0.00            
ATOM   2367 3HG2 VAL   156      69.110  79.020  61.530  1.00  0.00            
ATOM   2368  C   VAL   156      68.420  82.920  60.100  1.00  0.00            
ATOM   2369  O   VAL   156      67.400  83.340  59.550  1.00  0.00            
ATOM   2370  N   ASN   157      69.530  83.640  60.020  1.00  0.00            
ATOM   2371  H   ASN   157      70.410  83.250  60.320  1.00  0.00            
ATOM   2372  CA  ASN   157      69.660  85.040  59.660  1.00  0.00            
ATOM   2373  HA  ASN   157      70.620  85.350  60.070  1.00  0.00            
ATOM   2374  CB  ASN   157      69.720  85.190  58.130  1.00  0.00            
ATOM   2375  HB1 ASN   157      70.020  86.210  57.900  1.00  0.00            
ATOM   2376  HB2 ASN   157      68.740  85.010  57.700  1.00  0.00            
ATOM   2377  CG  ASN   157      70.690  84.240  57.440  1.00  0.00            
ATOM   2378  OD1 ASN   157      71.810  84.120  57.930  1.00  0.00            
ATOM   2379  ND2 ASN   157      70.310  83.550  56.360  1.00  0.00            
ATOM   2380 1HD2 ASN   157      69.390  83.610  55.970  1.00  0.00            
ATOM   2381 2HD2 ASN   157      71.020  82.920  55.980  1.00  0.00            
ATOM   2382  C   ASN   157      68.700  86.010  60.330  1.00  0.00            
ATOM   2383  O   ASN   157      68.230  87.020  59.810  1.00  0.00            
ATOM   2384  N   GLY   158      68.300  85.740  61.570  1.00  0.00            
ATOM   2385  H   GLY   158      68.780  85.010  62.070  1.00  0.00            
ATOM   2386  CA  GLY   158      67.290  86.430  62.360  1.00  0.00            
ATOM   2387  HA1 GLY   158      67.380  87.490  62.140  1.00  0.00            
ATOM   2388  HA2 GLY   158      67.500  86.210  63.400  1.00  0.00            
ATOM   2389  C   GLY   158      65.850  86.060  62.000  1.00  0.00            
ATOM   2390  O   GLY   158      64.960  86.590  62.670  1.00  0.00            
ATOM   2391  N   LEU   159      65.670  85.210  60.990  1.00  0.00            
ATOM   2392  H   LEU   159      66.450  84.730  60.580  1.00  0.00            
ATOM   2393  CA  LEU   159      64.340  84.780  60.610  1.00  0.00            
ATOM   2394  HA  LEU   159      63.650  85.630  60.660  1.00  0.00            
ATOM   2395  CB  LEU   159      64.200  84.220  59.190  1.00  0.00            
ATOM   2396  HB1 LEU   159      63.250  83.700  58.980  1.00  0.00            
ATOM   2397  HB2 LEU   159      64.910  83.410  59.050  1.00  0.00            
ATOM   2398  CG  LEU   159      64.290  85.320  58.140  1.00  0.00            
ATOM   2399  HG  LEU   159      65.090  86.020  58.370  1.00  0.00            
ATOM   2400  CD1 LEU   159      64.650  84.640  56.830  1.00  0.00            
ATOM   2401 1HD1 LEU   159      64.500  85.280  55.950  1.00  0.00            
ATOM   2402 2HD1 LEU   159      65.690  84.350  56.900  1.00  0.00            
ATOM   2403 3HD1 LEU   159      64.080  83.710  56.730  1.00  0.00            
ATOM   2404  CD2 LEU   159      62.950  86.040  58.030  1.00  0.00            
ATOM   2405 1HD2 LEU   159      62.970  86.920  57.390  1.00  0.00            
ATOM   2406 2HD2 LEU   159      62.220  85.440  57.490  1.00  0.00            
ATOM   2407 3HD2 LEU   159      62.490  86.310  58.980  1.00  0.00            
ATOM   2408  C   LEU   159      64.050  83.630  61.560  1.00  0.00            
ATOM   2409  O   LEU   159      64.880  82.720  61.640  1.00  0.00            
ATOM   2410  N   PRO   160      62.910  83.590  62.240  1.00  0.00            
ATOM   2411  CD  PRO   160      61.810  84.520  62.210  1.00  0.00            
ATOM   2412  HD1 PRO   160      61.410  84.810  61.240  1.00  0.00            
ATOM   2413  HD2 PRO   160      62.170  85.450  62.670  1.00  0.00            
ATOM   2414  CG  PRO   160      60.730  83.950  63.120  1.00  0.00            
ATOM   2415  HG1 PRO   160      59.810  83.640  62.610  1.00  0.00            
ATOM   2416  HG2 PRO   160      60.430  84.640  63.890  1.00  0.00            
ATOM   2417  CB  PRO   160      61.400  82.830  63.930  1.00  0.00            
ATOM   2418  HB1 PRO   160      60.680  82.090  64.250  1.00  0.00            
ATOM   2419  HB2 PRO   160      61.810  83.320  64.810  1.00  0.00            
ATOM   2420  CA  PRO   160      62.520  82.400  62.980  1.00  0.00            
ATOM   2421  HA  PRO   160      63.420  82.130  63.540  1.00  0.00            
ATOM   2422  C   PRO   160      62.100  81.260  62.080  1.00  0.00            
ATOM   2423  O   PRO   160      60.980  81.350  61.600  1.00  0.00            
ATOM   2424  N   LEU   161      62.930  80.210  61.920  1.00  0.00            
ATOM   2425  H   LEU   161      63.810  80.190  62.400  1.00  0.00            
ATOM   2426  CA  LEU   161      62.580  78.970  61.260  1.00  0.00            
ATOM   2427  HA  LEU   161      61.730  79.080  60.580  1.00  0.00            
ATOM   2428  CB  LEU   161      63.820  78.480  60.530  1.00  0.00            
ATOM   2429  HB1 LEU   161      63.380  77.650  59.980  1.00  0.00            
ATOM   2430  HB2 LEU   161      64.570  78.140  61.250  1.00  0.00            
ATOM   2431  CG  LEU   161      64.430  79.420  59.480  1.00  0.00            
ATOM   2432  HG  LEU   161      64.880  80.320  59.900  1.00  0.00            
ATOM   2433  CD1 LEU   161      65.490  78.750  58.610  1.00  0.00            
ATOM   2434 1HD1 LEU   161      65.090  78.150  57.800  1.00  0.00            
ATOM   2435 2HD1 LEU   161      66.140  79.530  58.180  1.00  0.00            
ATOM   2436 3HD1 LEU   161      66.160  78.070  59.130  1.00  0.00            
ATOM   2437  CD2 LEU   161      63.310  79.830  58.540  1.00  0.00            
ATOM   2438 1HD2 LEU   161      62.610  79.020  58.340  1.00  0.00            
ATOM   2439 2HD2 LEU   161      62.630  80.560  58.990  1.00  0.00            
ATOM   2440 3HD2 LEU   161      63.620  80.200  57.570  1.00  0.00            
ATOM   2441  C   LEU   161      62.050  77.870  62.180  1.00  0.00            
ATOM   2442  O   LEU   161      61.150  77.110  61.850  1.00  0.00            
ATOM   2443  N   VAL   162      62.700  77.720  63.340  1.00  0.00            
ATOM   2444  H   VAL   162      63.260  78.510  63.630  1.00  0.00            
ATOM   2445  CA  VAL   162      62.570  76.540  64.170  1.00  0.00            
ATOM   2446  HA  VAL   162      61.740  76.010  63.680  1.00  0.00            
ATOM   2447  CB  VAL   162      63.780  75.630  64.200  1.00  0.00            
ATOM   2448  HB  VAL   162      64.610  76.150  64.680  1.00  0.00            
ATOM   2449  CG1 VAL   162      63.460  74.330  64.920  1.00  0.00            
ATOM   2450 1HG1 VAL   162      63.230  74.520  65.980  1.00  0.00            
ATOM   2451 2HG1 VAL   162      62.740  73.670  64.440  1.00  0.00            
ATOM   2452 3HG1 VAL   162      64.330  73.660  64.990  1.00  0.00            
ATOM   2453  CG2 VAL   162      64.130  75.320  62.740  1.00  0.00            
ATOM   2454 1HG2 VAL   162      63.250  75.110  62.140  1.00  0.00            
ATOM   2455 2HG2 VAL   162      64.750  76.120  62.340  1.00  0.00            
ATOM   2456 3HG2 VAL   162      64.740  74.420  62.640  1.00  0.00            
ATOM   2457  C   VAL   162      62.190  76.800  65.620  1.00  0.00            
ATOM   2458  O   VAL   162      62.670  77.760  66.220  1.00  0.00            
ATOM   2459  N   GLN   163      61.190  76.120  66.190  1.00  0.00            
ATOM   2460  H   GLN   163      60.790  75.410  65.590  1.00  0.00            
ATOM   2461  CA  GLN   163      60.690  76.300  67.540  1.00  0.00            
ATOM   2462  HA  GLN   163      61.360  76.980  68.060  1.00  0.00            
ATOM   2463  CB  GLN   163      59.420  77.150  67.540  1.00  0.00            
ATOM   2464  HB1 GLN   163      58.620  76.580  67.070  1.00  0.00            
ATOM   2465  HB2 GLN   163      59.620  78.050  66.970  1.00  0.00            
ATOM   2466  CG  GLN   163      58.880  77.760  68.820  1.00  0.00            
ATOM   2467  HG1 GLN   163      59.660  78.270  69.390  1.00  0.00            
ATOM   2468  HG2 GLN   163      58.500  77.060  69.560  1.00  0.00            
ATOM   2469  CD  GLN   163      57.780  78.810  68.620  1.00  0.00            
ATOM   2470  OE1 GLN   163      56.620  78.450  68.710  1.00  0.00            
ATOM   2471  NE2 GLN   163      58.080  80.090  68.520  1.00  0.00            
ATOM   2472 1HE2 GLN   163      59.080  80.270  68.570  1.00  0.00            
ATOM   2473 2HE2 GLN   163      57.450  80.840  68.780  1.00  0.00            
ATOM   2474  C   GLN   163      60.620  75.070  68.430  1.00  0.00            
ATOM   2475  O   GLN   163      60.280  73.990  67.960  1.00  0.00            
ATOM   2476  N   ILE   164      61.030  75.180  69.690  1.00  0.00            
ATOM   2477  H   ILE   164      61.320  76.070  70.060  1.00  0.00            
ATOM   2478  CA  ILE   164      60.860  74.130  70.680  1.00  0.00            
ATOM   2479  HA  ILE   164      60.430  73.230  70.260  1.00  0.00            
ATOM   2480  CB  ILE   164      62.220  73.690  71.230  1.00  0.00            
ATOM   2481  HB  ILE   164      62.650  74.570  71.710  1.00  0.00            
ATOM   2482  CG2 ILE   164      62.080  72.570  72.240  1.00  0.00            
ATOM   2483 1HG2 ILE   164      61.470  71.770  71.820  1.00  0.00            
ATOM   2484 2HG2 ILE   164      63.020  72.040  72.430  1.00  0.00            
ATOM   2485 3HG2 ILE   164      61.700  73.030  73.160  1.00  0.00            
ATOM   2486  CG1 ILE   164      63.190  73.380  70.080  1.00  0.00            
ATOM   2487 1HG1 ILE   164      63.330  74.310  69.520  1.00  0.00            
ATOM   2488 2HG1 ILE   164      62.780  72.580  69.490  1.00  0.00            
ATOM   2489  CD  ILE   164      64.620  73.140  70.580  1.00  0.00            
ATOM   2490  HD1 ILE   164      65.260  73.200  69.700  1.00  0.00            
ATOM   2491  HD2 ILE   164      64.860  73.970  71.240  1.00  0.00            
ATOM   2492  HD3 ILE   164      64.700  72.140  71.020  1.00  0.00            
ATOM   2493  C   ILE   164      59.860  74.560  71.750  1.00  0.00            
ATOM   2494  O   ILE   164      60.020  75.650  72.280  1.00  0.00            
ATOM   2495  N   GLU   165      58.970  73.650  72.170  1.00  0.00            
ATOM   2496  H   GLU   165      58.940  72.720  71.780  1.00  0.00            
ATOM   2497  CA  GLU   165      58.110  73.870  73.310  1.00  0.00            
ATOM   2498  HA  GLU   165      58.190  74.920  73.620  1.00  0.00            
ATOM   2499  CB  GLU   165      56.680  73.570  72.860  1.00  0.00            
ATOM   2500  HB1 GLU   165      56.530  72.500  73.020  1.00  0.00            
ATOM   2501  HB2 GLU   165      56.600  73.830  71.810  1.00  0.00            
ATOM   2502  CG  GLU   165      55.700  74.310  73.760  1.00  0.00            
ATOM   2503  HG1 GLU   165      55.920  75.370  73.880  1.00  0.00            
ATOM   2504  HG2 GLU   165      55.780  73.860  74.760  1.00  0.00            
ATOM   2505  CD  GLU   165      54.280  74.270  73.210  1.00  0.00            
ATOM   2506  OE1 GLU   165      54.050  74.640  72.040  1.00  0.00            
ATOM   2507  OE2 GLU   165      53.360  73.840  73.930  1.00  0.00            
ATOM   2508  C   GLU   165      58.540  72.980  74.470  1.00  0.00            
ATOM   2509  O   GLU   165      58.830  71.800  74.350  1.00  0.00            
ATOM   2510  N   LEU   166      58.410  73.500  75.690  1.00  0.00            
ATOM   2511  H   LEU   166      58.160  74.460  75.910  1.00  0.00            
ATOM   2512  CA  LEU   166      58.880  72.960  76.940  1.00  0.00            
ATOM   2513  HA  LEU   166      59.470  72.060  76.760  1.00  0.00            
ATOM   2514  CB  LEU   166      59.640  74.080  77.640  1.00  0.00            
ATOM   2515  HB1 LEU   166      60.100  73.700  78.550  1.00  0.00            
ATOM   2516  HB2 LEU   166      58.940  74.820  78.050  1.00  0.00            
ATOM   2517  CG  LEU   166      60.680  74.820  76.800  1.00  0.00            
ATOM   2518  HG  LEU   166      60.190  75.460  76.060  1.00  0.00            
ATOM   2519  CD1 LEU   166      61.400  75.780  77.740  1.00  0.00            
ATOM   2520 1HD1 LEU   166      62.160  75.290  78.360  1.00  0.00            
ATOM   2521 2HD1 LEU   166      61.900  76.580  77.190  1.00  0.00            
ATOM   2522 3HD1 LEU   166      60.810  76.250  78.520  1.00  0.00            
ATOM   2523  CD2 LEU   166      61.690  73.810  76.250  1.00  0.00            
ATOM   2524 1HD2 LEU   166      61.280  73.330  75.370  1.00  0.00            
ATOM   2525 2HD2 LEU   166      62.630  74.280  75.980  1.00  0.00            
ATOM   2526 3HD2 LEU   166      61.960  73.110  77.030  1.00  0.00            
ATOM   2527  C   LEU   166      57.730  72.490  77.810  1.00  0.00            
ATOM   2528  O   LEU   166      56.770  73.220  78.090  1.00  0.00            
ATOM   2529  N   LYS   167      57.720  71.210  78.170  1.00  0.00            
ATOM   2530  H   LYS   167      58.430  70.570  77.860  1.00  0.00            
ATOM   2531  CA  LYS   167      56.800  70.500  79.060  1.00  0.00            
ATOM   2532  HA  LYS   167      56.090  71.240  79.420  1.00  0.00            
ATOM   2533  CB  LYS   167      56.060  69.380  78.340  1.00  0.00            
ATOM   2534  HB1 LYS   167      55.220  69.040  78.960  1.00  0.00            
ATOM   2535  HB2 LYS   167      56.740  68.560  78.120  1.00  0.00            
ATOM   2536  CG  LYS   167      55.240  69.800  77.130  1.00  0.00            
ATOM   2537  HG1 LYS   167      54.880  68.850  76.730  1.00  0.00            
ATOM   2538  HG2 LYS   167      55.950  70.190  76.400  1.00  0.00            
ATOM   2539  CD  LYS   167      54.160  70.880  77.280  1.00  0.00            
ATOM   2540  HD1 LYS   167      54.430  71.560  78.080  1.00  0.00            
ATOM   2541  HD2 LYS   167      53.310  70.300  77.640  1.00  0.00            
ATOM   2542  CE  LYS   167      53.730  71.540  75.980  1.00  0.00            
ATOM   2543  HE1 LYS   167      53.270  70.730  75.430  1.00  0.00            
ATOM   2544  HE2 LYS   167      54.620  71.900  75.460  1.00  0.00            
ATOM   2545  NZ  LYS   167      52.790  72.630  76.290  1.00  0.00            
ATOM   2546  HZ1 LYS   167      52.980  73.360  76.970  1.00  0.00            
ATOM   2547  HZ2 LYS   167      52.790  73.260  75.500  1.00  0.00            
ATOM   2548  HZ3 LYS   167      51.890  72.200  76.450  1.00  0.00            
ATOM   2549  C   LYS   167      57.360  70.020  80.380  1.00  0.00            
ATOM   2550  O   LYS   167      58.570  69.810  80.460  1.00  0.00            
ATOM   2551  N   LYS   168      56.530  69.800  81.410  1.00  0.00            
ATOM   2552  H   LYS   168      55.540  70.010  81.370  1.00  0.00            
ATOM   2553  CA  LYS   168      56.980  69.400  82.730  1.00  0.00            
ATOM   2554  HA  LYS   168      57.810  70.020  83.050  1.00  0.00            
ATOM   2555  CB  LYS   168      55.870  69.640  83.760  1.00  0.00            
ATOM   2556  HB1 LYS   168      56.150  69.080  84.650  1.00  0.00            
ATOM   2557  HB2 LYS   168      54.930  69.270  83.360  1.00  0.00            
ATOM   2558  CG  LYS   168      55.490  71.050  84.190  1.00  0.00            
ATOM   2559  HG1 LYS   168      55.240  71.550  83.260  1.00  0.00            
ATOM   2560  HG2 LYS   168      56.380  71.500  84.640  1.00  0.00            
ATOM   2561  CD  LYS   168      54.260  71.060  85.090  1.00  0.00            
ATOM   2562  HD1 LYS   168      54.240  70.230  85.800  1.00  0.00            
ATOM   2563  HD2 LYS   168      53.410  70.870  84.440  1.00  0.00            
ATOM   2564  CE  LYS   168      53.930  72.360  85.810  1.00  0.00            
ATOM   2565  HE1 LYS   168      54.730  72.630  86.510  1.00  0.00            
ATOM   2566  HE2 LYS   168      53.050  72.080  86.370  1.00  0.00            
ATOM   2567  NZ  LYS   168      53.640  73.410  84.830  1.00  0.00            
ATOM   2568  HZ1 LYS   168      54.450  73.580  84.260  1.00  0.00            
ATOM   2569  HZ2 LYS   168      52.900  73.010  84.270  1.00  0.00            
ATOM   2570  HZ3 LYS   168      53.220  74.260  85.190  1.00  0.00            
ATOM   2571  C   LYS   168      57.500  67.960  82.640  1.00  0.00            
ATOM   2572  O   LYS   168      56.970  67.220  81.830  1.00  0.00            
ATOM   2573  N   ARG   169      58.400  67.590  83.550  1.00  0.00            
ATOM   2574  H   ARG   169      58.830  68.310  84.130  1.00  0.00            
ATOM   2575  CA  ARG   169      59.300  66.500  83.220  1.00  0.00            
ATOM   2576  HA  ARG   169      59.550  66.570  82.170  1.00  0.00            
ATOM   2577  CB  ARG   169      60.540  66.470  84.100  1.00  0.00            
ATOM   2578  HB1 ARG   169      60.230  66.190  85.100  1.00  0.00            
ATOM   2579  HB2 ARG   169      60.940  67.480  84.210  1.00  0.00            
ATOM   2580  CG  ARG   169      61.720  65.550  83.770  1.00  0.00            
ATOM   2581  HG1 ARG   169      61.360  64.540  83.600  1.00  0.00            
ATOM   2582  HG2 ARG   169      62.370  65.630  84.630  1.00  0.00            
ATOM   2583  CD  ARG   169      62.500  65.930  82.500  1.00  0.00            
ATOM   2584  HD1 ARG   169      61.880  65.690  81.640  1.00  0.00            
ATOM   2585  HD2 ARG   169      63.410  65.330  82.560  1.00  0.00            
ATOM   2586  NE  ARG   169      62.890  67.330  82.560  1.00  0.00            
ATOM   2587  HE  ARG   169      62.210  68.040  82.790  1.00  0.00            
ATOM   2588  CZ  ARG   169      64.120  67.860  82.590  1.00  0.00            
ATOM   2589  NH1 ARG   169      65.220  67.200  82.180  1.00  0.00            
ATOM   2590 1HH1 ARG   169      65.180  66.190  82.140  1.00  0.00            
ATOM   2591 2HH1 ARG   169      66.120  67.640  82.080  1.00  0.00            
ATOM   2592  NH2 ARG   169      64.330  69.130  82.950  1.00  0.00            
ATOM   2593 1HH2 ARG   169      63.590  69.730  83.260  1.00  0.00            
ATOM   2594 2HH2 ARG   169      65.250  69.530  82.860  1.00  0.00            
ATOM   2595  C   ARG   169      58.670  65.120  83.390  1.00  0.00            
ATOM   2596  O   ARG   169      58.260  64.760  84.480  1.00  0.00            
ATOM   2597  N   GLY   170      58.640  64.340  82.310  1.00  0.00            
ATOM   2598  H   GLY   170      59.030  64.580  81.410  1.00  0.00            
ATOM   2599  CA  GLY   170      58.040  63.020  82.220  1.00  0.00            
ATOM   2600  HA1 GLY   170      58.420  62.330  82.990  1.00  0.00            
ATOM   2601  HA2 GLY   170      58.310  62.640  81.230  1.00  0.00            
ATOM   2602  C   GLY   170      56.520  63.010  82.290  1.00  0.00            
ATOM   2603  O   GLY   170      55.900  61.960  82.490  1.00  0.00            
ATOM   2604  N   VAL   171      55.850  64.140  82.110  1.00  0.00            
ATOM   2605  H   VAL   171      56.390  64.930  81.790  1.00  0.00            
ATOM   2606  CA  VAL   171      54.410  64.120  81.910  1.00  0.00            
ATOM   2607  HA  VAL   171      54.080  63.560  82.790  1.00  0.00            
ATOM   2608  CB  VAL   171      53.970  65.570  82.100  1.00  0.00            
ATOM   2609  HB  VAL   171      54.560  66.120  81.380  1.00  0.00            
ATOM   2610  CG1 VAL   171      52.490  65.780  81.800  1.00  0.00            
ATOM   2611 1HG1 VAL   171      52.210  66.800  82.060  1.00  0.00            
ATOM   2612 2HG1 VAL   171      52.260  65.570  80.760  1.00  0.00            
ATOM   2613 3HG1 VAL   171      51.860  65.140  82.420  1.00  0.00            
ATOM   2614  CG2 VAL   171      54.240  65.980  83.540  1.00  0.00            
ATOM   2615 1HG2 VAL   171      55.300  65.970  83.820  1.00  0.00            
ATOM   2616 2HG2 VAL   171      53.920  67.020  83.600  1.00  0.00            
ATOM   2617 3HG2 VAL   171      53.670  65.310  84.190  1.00  0.00            
ATOM   2618  C   VAL   171      53.980  63.620  80.550  1.00  0.00            
ATOM   2619  O   VAL   171      54.620  63.940  79.550  1.00  0.00            
ATOM   2620  N   ALA   172      52.990  62.720  80.480  1.00  0.00            
ATOM   2621  H   ALA   172      52.390  62.620  81.290  1.00  0.00            
ATOM   2622  CA  ALA   172      52.590  61.960  79.310  1.00  0.00            
ATOM   2623  HA  ALA   172      53.390  61.240  79.120  1.00  0.00            
ATOM   2624  CB  ALA   172      51.410  61.110  79.770  1.00  0.00            
ATOM   2625  HB1 ALA   172      51.890  60.280  80.290  1.00  0.00            
ATOM   2626  HB2 ALA   172      50.710  61.620  80.430  1.00  0.00            
ATOM   2627  HB3 ALA   172      50.950  60.820  78.830  1.00  0.00            
ATOM   2628  C   ALA   172      52.420  62.880  78.110  1.00  0.00            
ATOM   2629  O   ALA   172      51.460  63.630  77.980  1.00  0.00            
ATOM   2630  N   ILE   173      53.340  62.760  77.140  1.00  0.00            
ATOM   2631  H   ILE   173      54.170  62.190  77.180  1.00  0.00            
ATOM   2632  CA  ILE   173      53.500  63.650  76.000  1.00  0.00            
ATOM   2633  HA  ILE   173      53.320  64.700  76.230  1.00  0.00            
ATOM   2634  CB  ILE   173      54.910  63.460  75.460  1.00  0.00            
ATOM   2635  HB  ILE   173      55.600  63.390  76.310  1.00  0.00            
ATOM   2636  CG2 ILE   173      55.110  62.160  74.700  1.00  0.00            
ATOM   2637 1HG2 ILE   173      56.190  62.040  74.580  1.00  0.00            
ATOM   2638 2HG2 ILE   173      54.760  61.340  75.320  1.00  0.00            
ATOM   2639 3HG2 ILE   173      54.530  62.100  73.780  1.00  0.00            
ATOM   2640  CG1 ILE   173      55.490  64.650  74.700  1.00  0.00            
ATOM   2641 1HG1 ILE   173      55.310  65.600  75.220  1.00  0.00            
ATOM   2642 2HG1 ILE   173      54.980  64.830  73.740  1.00  0.00            
ATOM   2643  CD  ILE   173      56.990  64.640  74.410  1.00  0.00            
ATOM   2644  HD1 ILE   173      57.550  64.580  75.330  1.00  0.00            
ATOM   2645  HD2 ILE   173      57.330  63.700  73.950  1.00  0.00            
ATOM   2646  HD3 ILE   173      57.310  65.560  73.910  1.00  0.00            
ATOM   2647  C   ILE   173      52.450  63.440  74.920  1.00  0.00            
ATOM   2648  O   ILE   173      52.110  64.430  74.280  1.00  0.00            
ATOM   2649  N   ARG   174      51.860  62.250  74.830  1.00  0.00            
ATOM   2650  H   ARG   174      52.210  61.510  75.430  1.00  0.00            
ATOM   2651  CA  ARG   174      50.680  62.040  74.030  1.00  0.00            
ATOM   2652  HA  ARG   174      50.910  62.580  73.110  1.00  0.00            
ATOM   2653  CB  ARG   174      50.420  60.570  73.720  1.00  0.00            
ATOM   2654  HB1 ARG   174      50.220  59.960  74.600  1.00  0.00            
ATOM   2655  HB2 ARG   174      51.350  60.120  73.380  1.00  0.00            
ATOM   2656  CG  ARG   174      49.300  60.260  72.730  1.00  0.00            
ATOM   2657  HG1 ARG   174      49.390  60.960  71.890  1.00  0.00            
ATOM   2658  HG2 ARG   174      48.330  60.400  73.230  1.00  0.00            
ATOM   2659  CD  ARG   174      49.310  58.830  72.190  1.00  0.00            
ATOM   2660  HD1 ARG   174      49.540  58.120  72.990  1.00  0.00            
ATOM   2661  HD2 ARG   174      50.050  58.600  71.420  1.00  0.00            
ATOM   2662  NE  ARG   174      48.010  58.430  71.650  1.00  0.00            
ATOM   2663  HE  ARG   174      48.050  58.640  70.660  1.00  0.00            
ATOM   2664  CZ  ARG   174      47.010  57.680  72.140  1.00  0.00            
ATOM   2665  NH1 ARG   174      47.120  56.940  73.250  1.00  0.00            
ATOM   2666 1HH1 ARG   174      48.000  56.860  73.740  1.00  0.00            
ATOM   2667 2HH1 ARG   174      46.290  56.450  73.560  1.00  0.00            
ATOM   2668  NH2 ARG   174      45.960  57.500  71.330  1.00  0.00            
ATOM   2669 1HH2 ARG   174      46.070  57.820  70.370  1.00  0.00            
ATOM   2670 2HH2 ARG   174      45.250  56.780  71.380  1.00  0.00            
ATOM   2671  C   ARG   174      49.510  62.900  74.500  1.00  0.00            
ATOM   2672  O   ARG   174      48.980  63.660  73.700  1.00  0.00            
ATOM   2673  N   GLU   175      49.220  62.860  75.810  1.00  0.00            
ATOM   2674  H   GLU   175      49.670  62.140  76.360  1.00  0.00            
ATOM   2675  CA  GLU   175      48.110  63.620  76.340  1.00  0.00            
ATOM   2676  HA  GLU   175      47.210  63.300  75.810  1.00  0.00            
ATOM   2677  CB  GLU   175      48.000  63.240  77.820  1.00  0.00            
ATOM   2678  HB1 GLU   175      47.500  63.910  78.510  1.00  0.00            
ATOM   2679  HB2 GLU   175      48.980  62.920  78.190  1.00  0.00            
ATOM   2680  CG  GLU   175      47.250  61.930  77.940  1.00  0.00            
ATOM   2681  HG1 GLU   175      47.310  61.570  78.970  1.00  0.00            
ATOM   2682  HG2 GLU   175      47.650  61.130  77.310  1.00  0.00            
ATOM   2683  CD  GLU   175      45.820  62.250  77.550  1.00  0.00            
ATOM   2684  OE1 GLU   175      45.230  63.270  77.970  1.00  0.00            
ATOM   2685  OE2 GLU   175      45.280  61.420  76.780  1.00  0.00            
ATOM   2686  C   GLU   175      48.260  65.120  76.200  1.00  0.00            
ATOM   2687  O   GLU   175      47.260  65.710  75.780  1.00  0.00            
ATOM   2688  N   ALA   176      49.480  65.660  76.290  1.00  0.00            
ATOM   2689  H   ALA   176      50.230  64.980  76.400  1.00  0.00            
ATOM   2690  CA  ALA   176      49.820  67.030  76.020  1.00  0.00            
ATOM   2691  HA  ALA   176      49.220  67.710  76.620  1.00  0.00            
ATOM   2692  CB  ALA   176      51.310  67.140  76.310  1.00  0.00            
ATOM   2693  HB1 ALA   176      51.650  68.150  76.090  1.00  0.00            
ATOM   2694  HB2 ALA   176      51.610  66.980  77.340  1.00  0.00            
ATOM   2695  HB3 ALA   176      51.920  66.570  75.600  1.00  0.00            
ATOM   2696  C   ALA   176      49.560  67.450  74.570  1.00  0.00            
ATOM   2697  O   ALA   176      49.060  68.560  74.390  1.00  0.00            
ATOM   2698  N   PHE   177      49.810  66.610  73.560  1.00  0.00            
ATOM   2699  H   PHE   177      50.270  65.730  73.780  1.00  0.00            
ATOM   2700  CA  PHE   177      49.890  66.960  72.170  1.00  0.00            
ATOM   2701  HA  PHE   177      50.170  68.010  72.000  1.00  0.00            
ATOM   2702  CB  PHE   177      50.930  66.030  71.570  1.00  0.00            
ATOM   2703  HB1 PHE   177      50.580  65.010  71.750  1.00  0.00            
ATOM   2704  HB2 PHE   177      51.870  66.200  72.090  1.00  0.00            
ATOM   2705  CG  PHE   177      51.120  66.100  70.070  1.00  0.00            
ATOM   2706  CD1 PHE   177      52.190  66.920  69.660  1.00  0.00            
ATOM   2707  HD1 PHE   177      52.780  67.430  70.380  1.00  0.00            
ATOM   2708  CE1 PHE   177      52.390  67.120  68.280  1.00  0.00            
ATOM   2709  HE1 PHE   177      53.250  67.650  67.920  1.00  0.00            
ATOM   2710  CZ  PHE   177      51.470  66.550  67.390  1.00  0.00            
ATOM   2711  HZ  PHE   177      51.550  66.820  66.350  1.00  0.00            
ATOM   2712  CE2 PHE   177      50.410  65.760  67.830  1.00  0.00            
ATOM   2713  HE2 PHE   177      49.800  65.230  67.110  1.00  0.00            
ATOM   2714  CD2 PHE   177      50.220  65.500  69.190  1.00  0.00            
ATOM   2715  HD2 PHE   177      49.490  64.730  69.420  1.00  0.00            
ATOM   2716  C   PHE   177      48.520  66.810  71.530  1.00  0.00            
ATOM   2717  O   PHE   177      48.130  67.590  70.660  1.00  0.00            
ATOM   2718  N   ASN   178      47.720  65.850  72.010  1.00  0.00            
ATOM   2719  H   ASN   178      48.130  65.130  72.590  1.00  0.00            
ATOM   2720  CA  ASN   178      46.320  65.690  71.710  1.00  0.00            
ATOM   2721  HA  ASN   178      46.210  65.710  70.620  1.00  0.00            
ATOM   2722  CB  ASN   178      45.970  64.240  72.060  1.00  0.00            
ATOM   2723  HB1 ASN   178      44.910  64.050  71.830  1.00  0.00            
ATOM   2724  HB2 ASN   178      46.040  64.050  73.130  1.00  0.00            
ATOM   2725  CG  ASN   178      46.780  63.190  71.350  1.00  0.00            
ATOM   2726  OD1 ASN   178      47.610  63.540  70.500  1.00  0.00            
ATOM   2727  ND2 ASN   178      46.470  61.910  71.580  1.00  0.00            
ATOM   2728 1HD2 ASN   178      46.230  61.550  72.490  1.00  0.00            
ATOM   2729 2HD2 ASN   178      46.680  61.290  70.800  1.00  0.00            
ATOM   2730  C   ASN   178      45.450  66.750  72.360  1.00  0.00            
ATOM   2731  O   ASN   178      44.520  67.230  71.710  1.00  0.00            
ATOM   2732  N   GLN   179      45.770  67.270  73.540  1.00  0.00            
ATOM   2733  H   GLN   179      46.580  66.900  74.000  1.00  0.00            
ATOM   2734  CA  GLN   179      45.010  68.320  74.200  1.00  0.00            
ATOM   2735  HA  GLN   179      43.970  68.020  74.330  1.00  0.00            
ATOM   2736  CB  GLN   179      45.580  68.530  75.600  1.00  0.00            
ATOM   2737  HB1 GLN   179      46.600  68.900  75.570  1.00  0.00            
ATOM   2738  HB2 GLN   179      45.480  67.640  76.210  1.00  0.00            
ATOM   2739  CG  GLN   179      44.820  69.630  76.340  1.00  0.00            
ATOM   2740  HG1 GLN   179      45.010  70.550  75.800  1.00  0.00            
ATOM   2741  HG2 GLN   179      45.170  69.840  77.350  1.00  0.00            
ATOM   2742  CD  GLN   179      43.330  69.350  76.530  1.00  0.00            
ATOM   2743  OE1 GLN   179      42.750  68.280  76.360  1.00  0.00            
ATOM   2744  NE2 GLN   179      42.730  70.430  77.000  1.00  0.00            
ATOM   2745 1HE2 GLN   179      43.200  71.290  77.210  1.00  0.00            
ATOM   2746 2HE2 GLN   179      41.750  70.390  77.230  1.00  0.00            
ATOM   2747  C   GLN   179      44.940  69.580  73.360  1.00  0.00            
ATOM   2748  O   GLN   179      44.030  70.390  73.450  1.00  0.00            
ATOM   2749  N   ILE   180      46.070  70.020  72.800  1.00  0.00            
ATOM   2750  H   ILE   180      46.970  69.630  73.060  1.00  0.00            
ATOM   2751  CA  ILE   180      46.150  71.250  72.040  1.00  0.00            
ATOM   2752  HA  ILE   180      45.430  72.030  72.280  1.00  0.00            
ATOM   2753  CB  ILE   180      47.550  71.830  72.250  1.00  0.00            
ATOM   2754  HB  ILE   180      47.540  72.740  71.640  1.00  0.00            
ATOM   2755  CG2 ILE   180      47.690  72.250  73.710  1.00  0.00            
ATOM   2756 1HG2 ILE   180      46.760  72.750  73.970  1.00  0.00            
ATOM   2757 2HG2 ILE   180      47.760  71.360  74.350  1.00  0.00            
ATOM   2758 3HG2 ILE   180      48.510  72.960  73.860  1.00  0.00            
ATOM   2759  CG1 ILE   180      48.690  71.020  71.630  1.00  0.00            
ATOM   2760 1HG1 ILE   180      48.330  70.550  70.720  1.00  0.00            
ATOM   2761 2HG1 ILE   180      48.890  70.180  72.290  1.00  0.00            
ATOM   2762  CD  ILE   180      50.070  71.670  71.550  1.00  0.00            
ATOM   2763  HD1 ILE   180      50.300  72.350  72.380  1.00  0.00            
ATOM   2764  HD2 ILE   180      50.760  70.890  71.210  1.00  0.00            
ATOM   2765  HD3 ILE   180      50.150  72.190  70.600  1.00  0.00            
ATOM   2766  C   ILE   180      45.930  70.990  70.560  1.00  0.00            
ATOM   2767  O   ILE   180      46.020  71.910  69.760  1.00  0.00            
ATOM   2768  N   HIS   181      45.780  69.760  70.070  1.00  0.00            
ATOM   2769  H   HIS   181      45.630  68.980  70.690  1.00  0.00            
ATOM   2770  CA  HIS   181      45.660  69.470  68.650  1.00  0.00            
ATOM   2771  HA  HIS   181      45.630  70.400  68.070  1.00  0.00            
ATOM   2772  CB  HIS   181      46.870  68.710  68.140  1.00  0.00            
ATOM   2773  HB1 HIS   181      46.630  68.490  67.100  1.00  0.00            
ATOM   2774  HB2 HIS   181      46.860  67.780  68.700  1.00  0.00            
ATOM   2775  CG  HIS   181      48.150  69.510  68.170  1.00  0.00            
ATOM   2776  ND1 HIS   181      49.370  68.940  68.450  1.00  0.00            
ATOM   2777  HD1 HIS   181      49.530  68.010  68.820  1.00  0.00            
ATOM   2778  CE1 HIS   181      50.290  69.920  68.460  1.00  0.00            
ATOM   2779  HE1 HIS   181      51.310  69.820  68.790  1.00  0.00            
ATOM   2780  NE2 HIS   181      49.670  71.060  68.120  1.00  0.00            
ATOM   2781  HE2 HIS   181      50.130  71.960  68.220  1.00  0.00            
ATOM   2782  CD2 HIS   181      48.330  70.840  67.910  1.00  0.00            
ATOM   2783  HD2 HIS   181      47.550  71.590  67.810  1.00  0.00            
ATOM   2784  C   HIS   181      44.370  68.790  68.230  1.00  0.00            
ATOM   2785  O   HIS   181      44.180  68.680  67.020  1.00  0.00            
ATOM   2786  N   ARG   182      43.670  68.080  69.120  1.00  0.00            
ATOM   2787  H   ARG   182      43.870  68.230  70.100  1.00  0.00            
ATOM   2788  CA  ARG   182      42.580  67.220  68.750  1.00  0.00            
ATOM   2789  HA  ARG   182      42.690  66.900  67.710  1.00  0.00            
ATOM   2790  CB  ARG   182      42.520  65.890  69.490  1.00  0.00            
ATOM   2791  HB1 ARG   182      41.510  65.510  69.410  1.00  0.00            
ATOM   2792  HB2 ARG   182      42.700  66.080  70.550  1.00  0.00            
ATOM   2793  CG  ARG   182      43.580  64.900  69.000  1.00  0.00            
ATOM   2794  HG1 ARG   182      44.020  64.310  69.790  1.00  0.00            
ATOM   2795  HG2 ARG   182      44.410  65.490  68.630  1.00  0.00            
ATOM   2796  CD  ARG   182      43.220  64.060  67.780  1.00  0.00            
ATOM   2797  HD1 ARG   182      42.950  64.730  66.970  1.00  0.00            
ATOM   2798  HD2 ARG   182      42.350  63.480  68.070  1.00  0.00            
ATOM   2799  NE  ARG   182      44.340  63.190  67.410  1.00  0.00            
ATOM   2800  HE  ARG   182      45.230  63.630  67.580  1.00  0.00            
ATOM   2801  CZ  ARG   182      44.270  62.030  66.740  1.00  0.00            
ATOM   2802  NH1 ARG   182      43.110  61.530  66.300  1.00  0.00            
ATOM   2803 1HH1 ARG   182      42.300  62.120  66.150  1.00  0.00            
ATOM   2804 2HH1 ARG   182      43.180  60.670  65.770  1.00  0.00            
ATOM   2805  NH2 ARG   182      45.290  61.180  66.540  1.00  0.00            
ATOM   2806 1HH2 ARG   182      46.230  61.450  66.760  1.00  0.00            
ATOM   2807 2HH2 ARG   182      45.150  60.360  65.970  1.00  0.00            
ATOM   2808  C   ARG   182      41.210  67.910  68.750  1.00  0.00            
ATOM   2809  O   ARG   182      40.390  67.550  67.920  1.00  0.00            
ATOM   2810  N   TYR   183      40.980  68.940  69.570  1.00  0.00            
ATOM   2811  H   TYR   183      41.740  69.290  70.130  1.00  0.00            
ATOM   2812  CA  TYR   183      39.710  69.640  69.640  1.00  0.00            
ATOM   2813  HA  TYR   183      38.800  69.090  69.380  1.00  0.00            
ATOM   2814  CB  TYR   183      39.340  70.030  71.060  1.00  0.00            
ATOM   2815  HB1 TYR   183      40.210  70.490  71.530  1.00  0.00            
ATOM   2816  HB2 TYR   183      39.160  69.160  71.670  1.00  0.00            
ATOM   2817  CG  TYR   183      38.130  70.890  71.370  1.00  0.00            
ATOM   2818  CD1 TYR   183      36.870  70.330  71.140  1.00  0.00            
ATOM   2819  HD1 TYR   183      36.700  69.330  70.780  1.00  0.00            
ATOM   2820  CE1 TYR   183      35.770  71.130  71.500  1.00  0.00            
ATOM   2821  HE1 TYR   183      34.820  70.650  71.370  1.00  0.00            
ATOM   2822  CZ  TYR   183      35.900  72.410  72.080  1.00  0.00            
ATOM   2823  OH  TYR   183      34.800  73.170  72.380  1.00  0.00            
ATOM   2824  HH  TYR   183      35.000  74.040  72.690  1.00  0.00            
ATOM   2825  CE2 TYR   183      37.170  72.990  72.170  1.00  0.00            
ATOM   2826  HE2 TYR   183      37.370  73.980  72.580  1.00  0.00            
ATOM   2827  CD2 TYR   183      38.270  72.180  71.880  1.00  0.00            
ATOM   2828  HD2 TYR   183      39.290  72.560  71.980  1.00  0.00            
ATOM   2829  C   TYR   183      39.720  70.890  68.750  1.00  0.00            
ATOM   2830  O   TYR   183      38.760  71.290  68.110  1.00  0.00            
ATOM   2831  N   SER   184      40.890  71.530  68.730  1.00  0.00            
ATOM   2832  H   SER   184      41.630  71.000  69.190  1.00  0.00            
ATOM   2833  CA  SER   184      41.210  72.800  68.110  1.00  0.00            
ATOM   2834  HA  SER   184      40.430  73.050  67.410  1.00  0.00            
ATOM   2835  CB  SER   184      41.400  73.890  69.170  1.00  0.00            
ATOM   2836  HB1 SER   184      40.410  74.190  69.520  1.00  0.00            
ATOM   2837  HB2 SER   184      41.800  74.740  68.620  1.00  0.00            
ATOM   2838  OG  SER   184      42.230  73.510  70.240  1.00  0.00            
ATOM   2839  HG  SER   184      42.180  74.290  70.810  1.00  0.00            
ATOM   2840  C   SER   184      42.530  72.620  67.380  1.00  0.00            
ATOM   2841  O   SER   184      43.280  71.690  67.690  1.00  0.00            
ATOM   2842  N   LYS   185      42.750  73.450  66.360  1.00  0.00            
ATOM   2843  H   LYS   185      42.140  74.230  66.140  1.00  0.00            
ATOM   2844  CA  LYS   185      43.850  73.320  65.430  1.00  0.00            
ATOM   2845  HA  LYS   185      44.220  72.280  65.450  1.00  0.00            
ATOM   2846  CB  LYS   185      43.460  73.590  63.980  1.00  0.00            
ATOM   2847  HB1 LYS   185      42.480  73.140  63.840  1.00  0.00            
ATOM   2848  HB2 LYS   185      44.110  73.080  63.250  1.00  0.00            
ATOM   2849  CG  LYS   185      43.290  75.050  63.600  1.00  0.00            
ATOM   2850  HG1 LYS   185      44.260  75.560  63.640  1.00  0.00            
ATOM   2851  HG2 LYS   185      42.640  75.490  64.360  1.00  0.00            
ATOM   2852  CD  LYS   185      42.620  75.320  62.260  1.00  0.00            
ATOM   2853  HD1 LYS   185      41.620  74.870  62.210  1.00  0.00            
ATOM   2854  HD2 LYS   185      43.110  75.050  61.320  1.00  0.00            
ATOM   2855  CE  LYS   185      42.460  76.840  62.290  1.00  0.00            
ATOM   2856  HE1 LYS   185      43.420  77.360  62.220  1.00  0.00            
ATOM   2857  HE2 LYS   185      42.090  77.090  63.290  1.00  0.00            
ATOM   2858  NZ  LYS   185      41.550  77.390  61.290  1.00  0.00            
ATOM   2859  HZ1 LYS   185      41.590  78.400  61.250  1.00  0.00            
ATOM   2860  HZ2 LYS   185      41.700  76.890  60.420  1.00  0.00            
ATOM   2861  HZ3 LYS   185      40.590  77.120  61.430  1.00  0.00            
ATOM   2862  C   LYS   185      45.030  74.200  65.780  1.00  0.00            
ATOM   2863  O   LYS   185      44.810  75.270  66.350  1.00  0.00            
ATOM   2864  N   GLU   186      46.250  73.900  65.310  1.00  0.00            
ATOM   2865  H   GLU   186      46.310  72.980  64.910  1.00  0.00            
ATOM   2866  CA  GLU   186      47.470  74.620  65.570  1.00  0.00            
ATOM   2867  HA  GLU   186      47.440  74.970  66.610  1.00  0.00            
ATOM   2868  CB  GLU   186      48.630  73.640  65.490  1.00  0.00            
ATOM   2869  HB1 GLU   186      48.750  73.290  64.470  1.00  0.00            
ATOM   2870  HB2 GLU   186      48.440  72.740  66.070  1.00  0.00            
ATOM   2871  CG  GLU   186      49.960  74.130  66.060  1.00  0.00            
ATOM   2872  HG1 GLU   186      50.240  75.070  65.580  1.00  0.00            
ATOM   2873  HG2 GLU   186      50.710  73.400  65.780  1.00  0.00            
ATOM   2874  CD  GLU   186      49.970  74.410  67.550  1.00  0.00            
ATOM   2875  OE1 GLU   186      50.560  73.550  68.230  1.00  0.00            
ATOM   2876  OE2 GLU   186      49.510  75.510  67.930  1.00  0.00            
ATOM   2877  C   GLU   186      47.460  75.880  64.700  1.00  0.00            
ATOM   2878  O   GLU   186      47.370  75.750  63.480  1.00  0.00            
ATOM   2879  N   SER   187      47.630  77.080  65.250  1.00  0.00            
ATOM   2880  H   SER   187      48.120  77.130  66.130  1.00  0.00            
ATOM   2881  CA  SER   187      47.400  78.360  64.620  1.00  0.00            
ATOM   2882  HA  SER   187      47.060  78.210  63.590  1.00  0.00            
ATOM   2883  CB  SER   187      46.310  79.110  65.380  1.00  0.00            
ATOM   2884  HB1 SER   187      46.140  80.060  64.880  1.00  0.00            
ATOM   2885  HB2 SER   187      46.640  79.330  66.390  1.00  0.00            
ATOM   2886  OG  SER   187      45.190  78.260  65.240  1.00  0.00            
ATOM   2887  HG  SER   187      45.380  77.380  65.580  1.00  0.00            
ATOM   2888  C   SER   187      48.640  79.240  64.530  1.00  0.00            
ATOM   2889  O   SER   187      49.330  79.480  65.510  1.00  0.00            
ATOM   2890  N   PHE   188      48.820  79.830  63.340  1.00  0.00            
ATOM   2891  H   PHE   188      48.200  79.690  62.560  1.00  0.00            
ATOM   2892  CA  PHE   188      49.910  80.700  62.990  1.00  0.00            
ATOM   2893  HA  PHE   188      50.730  80.190  63.500  1.00  0.00            
ATOM   2894  CB  PHE   188      50.340  80.590  61.520  1.00  0.00            
ATOM   2895  HB1 PHE   188      50.480  79.520  61.400  1.00  0.00            
ATOM   2896  HB2 PHE   188      51.290  81.110  61.400  1.00  0.00            
ATOM   2897  CG  PHE   188      49.450  81.230  60.470  1.00  0.00            
ATOM   2898  CD1 PHE   188      49.430  82.610  60.260  1.00  0.00            
ATOM   2899  HD1 PHE   188      50.100  83.250  60.810  1.00  0.00            
ATOM   2900  CE1 PHE   188      48.630  83.100  59.220  1.00  0.00            
ATOM   2901  HE1 PHE   188      48.510  84.180  59.140  1.00  0.00            
ATOM   2902  CZ  PHE   188      47.880  82.280  58.380  1.00  0.00            
ATOM   2903  HZ  PHE   188      47.250  82.700  57.600  1.00  0.00            
ATOM   2904  CE2 PHE   188      47.930  80.910  58.620  1.00  0.00            
ATOM   2905  HE2 PHE   188      47.380  80.230  57.980  1.00  0.00            
ATOM   2906  CD2 PHE   188      48.740  80.380  59.620  1.00  0.00            
ATOM   2907  HD2 PHE   188      48.890  79.320  59.760  1.00  0.00            
ATOM   2908  C   PHE   188      49.720  82.130  63.470  1.00  0.00            
ATOM   2909  O   PHE   188      48.590  82.500  63.780  1.00  0.00            
ATOM   2910  N   ASN   189      50.790  82.930  63.600  1.00  0.00            
ATOM   2911  H   ASN   189      51.700  82.530  63.410  1.00  0.00            
ATOM   2912  CA  ASN   189      50.830  84.240  64.220  1.00  0.00            
ATOM   2913  HA  ASN   189      50.160  84.360  65.070  1.00  0.00            
ATOM   2914  CB  ASN   189      52.200  84.420  64.880  1.00  0.00            
ATOM   2915  HB1 ASN   189      52.870  84.560  64.020  1.00  0.00            
ATOM   2916  HB2 ASN   189      52.570  83.500  65.340  1.00  0.00            
ATOM   2917  CG  ASN   189      52.310  85.640  65.760  1.00  0.00            
ATOM   2918  OD1 ASN   189      51.340  86.410  65.750  1.00  0.00            
ATOM   2919  ND2 ASN   189      53.430  85.770  66.470  1.00  0.00            
ATOM   2920 1HD2 ASN   189      54.160  85.070  66.400  1.00  0.00            
ATOM   2921 2HD2 ASN   189      53.520  86.570  67.060  1.00  0.00            
ATOM   2922  C   ASN   189      50.550  85.370  63.260  1.00  0.00            
ATOM   2923  O   ASN   189      51.290  85.430  62.270  1.00  0.00            
ATOM   2924  N   SER   190      49.570  86.270  63.410  1.00  0.00            
ATOM   2925  H   SER   190      48.920  86.150  64.170  1.00  0.00            
ATOM   2926  CA  SER   190      49.360  87.420  62.560  1.00  0.00            
ATOM   2927  HA  SER   190      50.140  87.530  61.800  1.00  0.00            
ATOM   2928  CB  SER   190      48.020  87.380  61.840  1.00  0.00            
ATOM   2929  HB1 SER   190      47.730  88.260  61.280  1.00  0.00            
ATOM   2930  HB2 SER   190      47.190  87.260  62.540  1.00  0.00            
ATOM   2931  OG  SER   190      48.040  86.370  60.860  1.00  0.00            
ATOM   2932  HG  SER   190      47.110  86.140  60.880  1.00  0.00            
ATOM   2933  C   SER   190      49.400  88.740  63.330  1.00  0.00            
ATOM   2934  O   SER   190      49.160  89.800  62.770  1.00  0.00            
ATOM   2935  N   GLU   191      49.800  88.760  64.610  1.00  0.00            
ATOM   2936  H   GLU   191      49.960  87.830  64.950  1.00  0.00            
ATOM   2937  CA  GLU   191      50.080  89.880  65.480  1.00  0.00            
ATOM   2938  HA  GLU   191      49.400  90.680  65.210  1.00  0.00            
ATOM   2939  CB  GLU   191      49.780  89.580  66.950  1.00  0.00            
ATOM   2940  HB1 GLU   191      50.260  88.630  67.150  1.00  0.00            
ATOM   2941  HB2 GLU   191      48.700  89.490  67.080  1.00  0.00            
ATOM   2942  CG  GLU   191      50.220  90.640  67.970  1.00  0.00            
ATOM   2943  HG1 GLU   191      51.260  90.900  67.790  1.00  0.00            
ATOM   2944  HG2 GLU   191      50.260  90.120  68.930  1.00  0.00            
ATOM   2945  CD  GLU   191      49.340  91.850  68.230  1.00  0.00            
ATOM   2946  OE1 GLU   191      48.360  91.990  67.470  1.00  0.00            
ATOM   2947  OE2 GLU   191      49.730  92.680  69.080  1.00  0.00            
ATOM   2948  C   GLU   191      51.500  90.370  65.250  1.00  0.00            
ATOM   2949  O   GLU   191      51.720  91.570  65.250  1.00  0.00            
ATOM   2950  N   ASN   192      52.430  89.430  65.010  1.00  0.00            
ATOM   2951  H   ASN   192      52.150  88.470  65.140  1.00  0.00            
ATOM   2952  CA  ASN   192      53.700  89.680  64.370  1.00  0.00            
ATOM   2953  HA  ASN   192      53.640  90.640  63.840  1.00  0.00            
ATOM   2954  CB  ASN   192      54.850  89.700  65.380  1.00  0.00            
ATOM   2955  HB1 ASN   192      55.170  88.720  65.740  1.00  0.00            
ATOM   2956  HB2 ASN   192      54.540  90.350  66.190  1.00  0.00            
ATOM   2957  CG  ASN   192      56.190  90.230  64.850  1.00  0.00            
ATOM   2958  OD1 ASN   192      56.430  90.510  63.680  1.00  0.00            
ATOM   2959  ND2 ASN   192      57.180  90.270  65.740  1.00  0.00            
ATOM   2960 1HD2 ASN   192      57.040  90.180  66.740  1.00  0.00            
ATOM   2961 2HD2 ASN   192      57.940  90.810  65.360  1.00  0.00            
ATOM   2962  C   ASN   192      53.930  88.630  63.290  1.00  0.00            
ATOM   2963  O   ASN   192      54.400  87.510  63.490  1.00  0.00            
ATOM   2964  N   SER   193      53.590  89.010  62.050  1.00  0.00            
ATOM   2965  H   SER   193      53.350  89.980  61.930  1.00  0.00            
ATOM   2966  CA  SER   193      53.590  88.170  60.870  1.00  0.00            
ATOM   2967  HA  SER   193      53.170  87.240  61.260  1.00  0.00            
ATOM   2968  CB  SER   193      52.620  88.810  59.880  1.00  0.00            
ATOM   2969  HB1 SER   193      52.580  88.230  58.970  1.00  0.00            
ATOM   2970  HB2 SER   193      53.000  89.820  59.730  1.00  0.00            
ATOM   2971  OG  SER   193      51.290  88.910  60.320  1.00  0.00            
ATOM   2972  HG  SER   193      51.250  89.790  60.720  1.00  0.00            
ATOM   2973  C   SER   193      54.920  87.820  60.250  1.00  0.00            
ATOM   2974  O   SER   193      55.060  86.910  59.440  1.00  0.00            
ATOM   2975  N   LEU   194      55.990  88.340  60.860  1.00  0.00            
ATOM   2976  H   LEU   194      55.820  89.170  61.410  1.00  0.00            
ATOM   2977  CA  LEU   194      57.360  87.840  60.810  1.00  0.00            
ATOM   2978  HA  LEU   194      57.770  87.890  59.800  1.00  0.00            
ATOM   2979  CB  LEU   194      58.250  88.720  61.660  1.00  0.00            
ATOM   2980  HB1 LEU   194      57.730  88.820  62.620  1.00  0.00            
ATOM   2981  HB2 LEU   194      58.380  89.700  61.180  1.00  0.00            
ATOM   2982  CG  LEU   194      59.630  88.100  61.850  1.00  0.00            
ATOM   2983  HG  LEU   194      59.570  87.110  62.300  1.00  0.00            
ATOM   2984  CD1 LEU   194      60.500  88.070  60.600  1.00  0.00            
ATOM   2985 1HD1 LEU   194      60.680  89.090  60.290  1.00  0.00            
ATOM   2986 2HD1 LEU   194      61.430  87.510  60.780  1.00  0.00            
ATOM   2987 3HD1 LEU   194      60.100  87.500  59.770  1.00  0.00            
ATOM   2988  CD2 LEU   194      60.260  89.010  62.890  1.00  0.00            
ATOM   2989 1HD2 LEU   194      61.180  88.510  63.210  1.00  0.00            
ATOM   2990 2HD2 LEU   194      60.480  90.000  62.500  1.00  0.00            
ATOM   2991 3HD2 LEU   194      59.680  89.030  63.830  1.00  0.00            
ATOM   2992  C   LEU   194      57.310  86.360  61.150  1.00  0.00            
ATOM   2993  O   LEU   194      57.830  85.490  60.460  1.00  0.00            
ATOM   2994  N   PHE   195      56.630  85.980  62.230  1.00  0.00            
ATOM   2995  H   PHE   195      56.240  86.780  62.710  1.00  0.00            
ATOM   2996  CA  PHE   195      56.600  84.610  62.730  1.00  0.00            
ATOM   2997  HA  PHE   195      57.610  84.210  62.720  1.00  0.00            
ATOM   2998  CB  PHE   195      56.130  84.580  64.170  1.00  0.00            
ATOM   2999  HB1 PHE   195      55.890  83.580  64.560  1.00  0.00            
ATOM   3000  HB2 PHE   195      55.260  85.210  64.330  1.00  0.00            
ATOM   3001  CG  PHE   195      57.220  85.150  65.050  1.00  0.00            
ATOM   3002  CD1 PHE   195      58.210  84.350  65.650  1.00  0.00            
ATOM   3003  HD1 PHE   195      58.290  83.290  65.540  1.00  0.00            
ATOM   3004  CE1 PHE   195      59.200  84.910  66.470  1.00  0.00            
ATOM   3005  HE1 PHE   195      59.910  84.240  66.940  1.00  0.00            
ATOM   3006  CZ  PHE   195      59.030  86.230  66.900  1.00  0.00            
ATOM   3007  HZ  PHE   195      59.610  86.640  67.710  1.00  0.00            
ATOM   3008  CE2 PHE   195      58.090  87.060  66.280  1.00  0.00            
ATOM   3009  HE2 PHE   195      58.100  88.130  66.400  1.00  0.00            
ATOM   3010  CD2 PHE   195      57.210  86.520  65.330  1.00  0.00            
ATOM   3011  HD2 PHE   195      56.450  87.070  64.800  1.00  0.00            
ATOM   3012  C   PHE   195      55.920  83.580  61.840  1.00  0.00            
ATOM   3013  O   PHE   195      55.890  82.390  62.120  1.00  0.00            
ATOM   3014  N   LYS   196      55.400  84.020  60.700  1.00  0.00            
ATOM   3015  H   LYS   196      55.340  85.000  60.430  1.00  0.00            
ATOM   3016  CA  LYS   196      54.950  83.070  59.700  1.00  0.00            
ATOM   3017  HA  LYS   196      54.360  82.260  60.120  1.00  0.00            
ATOM   3018  CB  LYS   196      54.060  83.760  58.660  1.00  0.00            
ATOM   3019  HB1 LYS   196      53.840  83.210  57.760  1.00  0.00            
ATOM   3020  HB2 LYS   196      54.640  84.580  58.250  1.00  0.00            
ATOM   3021  CG  LYS   196      52.820  84.310  59.340  1.00  0.00            
ATOM   3022  HG1 LYS   196      53.110  84.990  60.140  1.00  0.00            
ATOM   3023  HG2 LYS   196      52.230  83.520  59.800  1.00  0.00            
ATOM   3024  CD  LYS   196      52.050  85.230  58.370  1.00  0.00            
ATOM   3025  HD1 LYS   196      51.730  84.700  57.480  1.00  0.00            
ATOM   3026  HD2 LYS   196      52.830  85.920  58.050  1.00  0.00            
ATOM   3027  CE  LYS   196      50.980  85.990  59.140  1.00  0.00            
ATOM   3028  HE1 LYS   196      51.410  86.570  59.950  1.00  0.00            
ATOM   3029  HE2 LYS   196      50.420  85.280  59.760  1.00  0.00            
ATOM   3030  NZ  LYS   196      50.030  86.810  58.370  1.00  0.00            
ATOM   3031  HZ1 LYS   196      49.250  86.990  58.980  1.00  0.00            
ATOM   3032  HZ2 LYS   196      50.410  87.680  58.040  1.00  0.00            
ATOM   3033  HZ3 LYS   196      49.650  86.320  57.570  1.00  0.00            
ATOM   3034  C   LYS   196      56.050  82.280  59.000  1.00  0.00            
ATOM   3035  O   LYS   196      55.830  81.410  58.180  1.00  0.00            
ATOM   3036  N   TYR   197      57.350  82.540  59.220  1.00  0.00            
ATOM   3037  H   TYR   197      57.510  83.360  59.780  1.00  0.00            
ATOM   3038  CA  TYR   197      58.500  81.790  58.750  1.00  0.00            
ATOM   3039  HA  TYR   197      58.310  81.550  57.700  1.00  0.00            
ATOM   3040  CB  TYR   197      59.810  82.580  58.710  1.00  0.00            
ATOM   3041  HB1 TYR   197      60.650  81.900  58.890  1.00  0.00            
ATOM   3042  HB2 TYR   197      59.820  83.260  59.560  1.00  0.00            
ATOM   3043  CG  TYR   197      60.060  83.340  57.430  1.00  0.00            
ATOM   3044  CD1 TYR   197      59.470  84.580  57.190  1.00  0.00            
ATOM   3045  HD1 TYR   197      58.870  85.040  57.960  1.00  0.00            
ATOM   3046  CE1 TYR   197      59.500  85.150  55.910  1.00  0.00            
ATOM   3047  HE1 TYR   197      58.980  86.090  55.720  1.00  0.00            
ATOM   3048  CZ  TYR   197      60.130  84.450  54.880  1.00  0.00            
ATOM   3049  OH  TYR   197      60.030  84.910  53.590  1.00  0.00            
ATOM   3050  HH  TYR   197      59.390  85.620  53.480  1.00  0.00            
ATOM   3051  CE2 TYR   197      60.700  83.190  55.130  1.00  0.00            
ATOM   3052  HE2 TYR   197      61.110  82.660  54.270  1.00  0.00            
ATOM   3053  CD2 TYR   197      60.800  82.690  56.440  1.00  0.00            
ATOM   3054  HD2 TYR   197      61.270  81.750  56.670  1.00  0.00            
ATOM   3055  C   TYR   197      58.750  80.520  59.560  1.00  0.00            
ATOM   3056  O   TYR   197      59.490  79.720  58.990  1.00  0.00            
ATOM   3057  N   LEU   198      58.290  80.370  60.800  1.00  0.00            
ATOM   3058  H   LEU   198      57.710  81.110  61.180  1.00  0.00            
ATOM   3059  CA  LEU   198      58.380  79.120  61.530  1.00  0.00            
ATOM   3060  HA  LEU   198      59.410  78.820  61.740  1.00  0.00            
ATOM   3061  CB  LEU   198      57.550  79.230  62.810  1.00  0.00            
ATOM   3062  HB1 LEU   198      57.530  78.270  63.350  1.00  0.00            
ATOM   3063  HB2 LEU   198      56.470  79.350  62.670  1.00  0.00            
ATOM   3064  CG  LEU   198      58.180  80.200  63.790  1.00  0.00            
ATOM   3065  HG  LEU   198      58.390  81.160  63.300  1.00  0.00            
ATOM   3066  CD1 LEU   198      57.260  80.440  64.980  1.00  0.00            
ATOM   3067 1HD1 LEU   198      57.670  81.160  65.680  1.00  0.00            
ATOM   3068 2HD1 LEU   198      56.210  80.620  64.710  1.00  0.00            
ATOM   3069 3HD1 LEU   198      57.300  79.480  65.510  1.00  0.00            
ATOM   3070  CD2 LEU   198      59.500  79.670  64.320  1.00  0.00            
ATOM   3071 1HD2 LEU   198      59.860  80.240  65.180  1.00  0.00            
ATOM   3072 2HD2 LEU   198      59.360  78.640  64.620  1.00  0.00            
ATOM   3073 3HD2 LEU   198      60.290  79.780  63.580  1.00  0.00            
ATOM   3074  C   LEU   198      57.720  77.990  60.760  1.00  0.00            
ATOM   3075  O   LEU   198      56.650  78.110  60.180  1.00  0.00            
ATOM   3076  N   GLN   199      58.430  76.870  60.570  1.00  0.00            
ATOM   3077  H   GLN   199      59.310  76.850  61.060  1.00  0.00            
ATOM   3078  CA  GLN   199      58.000  75.720  59.810  1.00  0.00            
ATOM   3079  HA  GLN   199      56.930  75.530  59.990  1.00  0.00            
ATOM   3080  CB  GLN   199      58.240  75.990  58.330  1.00  0.00            
ATOM   3081  HB1 GLN   199      57.740  76.890  57.920  1.00  0.00            
ATOM   3082  HB2 GLN   199      58.010  75.150  57.700  1.00  0.00            
ATOM   3083  CG  GLN   199      59.740  76.110  58.110  1.00  0.00            
ATOM   3084  HG1 GLN   199      60.180  75.120  58.250  1.00  0.00            
ATOM   3085  HG2 GLN   199      60.160  76.820  58.830  1.00  0.00            
ATOM   3086  CD  GLN   199      60.150  76.600  56.730  1.00  0.00            
ATOM   3087  OE1 GLN   199      60.730  75.890  55.910  1.00  0.00            
ATOM   3088  NE2 GLN   199      59.900  77.870  56.410  1.00  0.00            
ATOM   3089 1HE2 GLN   199      59.470  78.460  57.110  1.00  0.00            
ATOM   3090 2HE2 GLN   199      59.970  78.150  55.440  1.00  0.00            
ATOM   3091  C   GLN   199      58.490  74.380  60.340  1.00  0.00            
ATOM   3092  O   GLN   199      58.000  73.360  59.850  1.00  0.00            
ATOM   3093  N   LEU   200      59.330  74.300  61.380  1.00  0.00            
ATOM   3094  H   LEU   200      59.880  75.100  61.650  1.00  0.00            
ATOM   3095  CA  LEU   200      59.690  73.120  62.120  1.00  0.00            
ATOM   3096  HA  LEU   200      58.980  72.320  61.900  1.00  0.00            
ATOM   3097  CB  LEU   200      61.100  72.690  61.700  1.00  0.00            
ATOM   3098  HB1 LEU   200      61.840  73.320  62.210  1.00  0.00            
ATOM   3099  HB2 LEU   200      61.270  72.920  60.640  1.00  0.00            
ATOM   3100  CG  LEU   200      61.540  71.250  61.890  1.00  0.00            
ATOM   3101  HG  LEU   200      61.110  70.940  62.840  1.00  0.00            
ATOM   3102  CD1 LEU   200      61.070  70.420  60.710  1.00  0.00            
ATOM   3103 1HD1 LEU   200      59.990  70.540  60.590  1.00  0.00            
ATOM   3104 2HD1 LEU   200      61.530  70.810  59.800  1.00  0.00            
ATOM   3105 3HD1 LEU   200      61.200  69.340  60.850  1.00  0.00            
ATOM   3106  CD2 LEU   200      63.040  71.100  62.150  1.00  0.00            
ATOM   3107 1HD2 LEU   200      63.330  70.090  62.420  1.00  0.00            
ATOM   3108 2HD2 LEU   200      63.600  71.490  61.300  1.00  0.00            
ATOM   3109 3HD2 LEU   200      63.290  71.580  63.100  1.00  0.00            
ATOM   3110  C   LEU   200      59.620  73.260  63.630  1.00  0.00            
ATOM   3111  O   LEU   200      59.990  74.310  64.160  1.00  0.00            
ATOM   3112  N   PHE   201      59.020  72.280  64.300  1.00  0.00            
ATOM   3113  H   PHE   201      58.650  71.570  63.680  1.00  0.00            
ATOM   3114  CA  PHE   201      58.440  72.430  65.610  1.00  0.00            
ATOM   3115  HA  PHE   201      58.870  73.300  66.130  1.00  0.00            
ATOM   3116  CB  PHE   201      56.930  72.590  65.400  1.00  0.00            
ATOM   3117  HB1 PHE   201      56.430  72.390  66.360  1.00  0.00            
ATOM   3118  HB2 PHE   201      56.620  71.880  64.630  1.00  0.00            
ATOM   3119  CG  PHE   201      56.500  73.950  64.910  1.00  0.00            
ATOM   3120  CD1 PHE   201      56.110  74.220  63.600  1.00  0.00            
ATOM   3121  HD1 PHE   201      56.040  73.470  62.830  1.00  0.00            
ATOM   3122  CE1 PHE   201      55.640  75.510  63.300  1.00  0.00            
ATOM   3123  HE1 PHE   201      55.250  75.660  62.300  1.00  0.00            
ATOM   3124  CZ  PHE   201      55.720  76.610  64.170  1.00  0.00            
ATOM   3125  HZ  PHE   201      55.420  77.610  63.900  1.00  0.00            
ATOM   3126  CE2 PHE   201      56.190  76.290  65.450  1.00  0.00            
ATOM   3127  HE2 PHE   201      56.290  77.080  66.200  1.00  0.00            
ATOM   3128  CD2 PHE   201      56.540  75.000  65.840  1.00  0.00            
ATOM   3129  HD2 PHE   201      56.720  74.780  66.890  1.00  0.00            
ATOM   3130  C   PHE   201      58.800  71.180  66.400  1.00  0.00            
ATOM   3131  O   PHE   201      59.210  70.170  65.840  1.00  0.00            
ATOM   3132  N   VAL   202      58.930  71.340  67.720  1.00  0.00            
ATOM   3133  H   VAL   202      58.900  72.270  68.110  1.00  0.00            
ATOM   3134  CA  VAL   202      59.270  70.280  68.640  1.00  0.00            
ATOM   3135  HA  VAL   202      59.260  69.260  68.220  1.00  0.00            
ATOM   3136  CB  VAL   202      60.750  70.410  68.990  1.00  0.00            
ATOM   3137  HB  VAL   202      60.910  71.230  69.690  1.00  0.00            
ATOM   3138  CG1 VAL   202      61.280  69.200  69.740  1.00  0.00            
ATOM   3139 1HG1 VAL   202      60.720  69.050  70.660  1.00  0.00            
ATOM   3140 2HG1 VAL   202      61.340  68.270  69.170  1.00  0.00            
ATOM   3141 3HG1 VAL   202      62.250  69.380  70.180  1.00  0.00            
ATOM   3142  CG2 VAL   202      61.770  70.640  67.890  1.00  0.00            
ATOM   3143 1HG2 VAL   202      61.530  71.630  67.470  1.00  0.00            
ATOM   3144 2HG2 VAL   202      62.760  70.760  68.340  1.00  0.00            
ATOM   3145 3HG2 VAL   202      61.580  69.860  67.150  1.00  0.00            
ATOM   3146  C   VAL   202      58.470  70.340  69.930  1.00  0.00            
ATOM   3147  O   VAL   202      58.410  71.350  70.610  1.00  0.00            
ATOM   3148  N   ILE   203      57.810  69.240  70.330  1.00  0.00            
ATOM   3149  H   ILE   203      57.780  68.390  69.790  1.00  0.00            
ATOM   3150  CA  ILE   203      57.400  69.080  71.700  1.00  0.00            
ATOM   3151  HA  ILE   203      57.280  70.030  72.220  1.00  0.00            
ATOM   3152  CB  ILE   203      55.950  68.580  71.800  1.00  0.00            
ATOM   3153  HB  ILE   203      55.330  69.150  71.100  1.00  0.00            
ATOM   3154  CG2 ILE   203      56.000  67.110  71.400  1.00  0.00            
ATOM   3155 1HG2 ILE   203      55.020  66.630  71.240  1.00  0.00            
ATOM   3156 2HG2 ILE   203      56.350  67.060  70.370  1.00  0.00            
ATOM   3157 3HG2 ILE   203      56.760  66.540  71.930  1.00  0.00            
ATOM   3158  CG1 ILE   203      55.410  68.890  73.190  1.00  0.00            
ATOM   3159 1HG1 ILE   203      55.480  69.960  73.360  1.00  0.00            
ATOM   3160 2HG1 ILE   203      56.060  68.440  73.950  1.00  0.00            
ATOM   3161  CD  ILE   203      53.940  68.460  73.170  1.00  0.00            
ATOM   3162  HD1 ILE   203      53.400  68.870  72.320  1.00  0.00            
ATOM   3163  HD2 ILE   203      53.840  67.370  73.210  1.00  0.00            
ATOM   3164  HD3 ILE   203      53.480  68.990  74.010  1.00  0.00            
ATOM   3165  C   ILE   203      58.410  68.330  72.560  1.00  0.00            
ATOM   3166  O   ILE   203      59.060  67.420  72.040  1.00  0.00            
ATOM   3167  N   SER   204      58.640  68.730  73.810  1.00  0.00            
ATOM   3168  H   SER   204      58.160  69.570  74.120  1.00  0.00            
ATOM   3169  CA  SER   204      59.560  68.120  74.740  1.00  0.00            
ATOM   3170  HA  SER   204      59.720  67.070  74.540  1.00  0.00            
ATOM   3171  CB  SER   204      60.870  68.900  74.650  1.00  0.00            
ATOM   3172  HB1 SER   204      60.850  69.920  75.030  1.00  0.00            
ATOM   3173  HB2 SER   204      61.180  69.010  73.600  1.00  0.00            
ATOM   3174  OG  SER   204      61.760  68.080  75.380  1.00  0.00            
ATOM   3175  HG  SER   204      62.180  67.510  74.730  1.00  0.00            
ATOM   3176  C   SER   204      59.140  68.110  76.210  1.00  0.00            
ATOM   3177  O   SER   204      58.840  69.160  76.770  1.00  0.00            
ATOM   3178  N   ASN   205      59.040  66.950  76.850  1.00  0.00            
ATOM   3179  H   ASN   205      59.150  66.140  76.260  1.00  0.00            
ATOM   3180  CA  ASN   205      58.860  66.850  78.280  1.00  0.00            
ATOM   3181  HA  ASN   205      58.600  67.820  78.700  1.00  0.00            
ATOM   3182  CB  ASN   205      57.780  65.830  78.660  1.00  0.00            
ATOM   3183  HB1 ASN   205      56.910  66.050  78.040  1.00  0.00            
ATOM   3184  HB2 ASN   205      57.660  66.020  79.730  1.00  0.00            
ATOM   3185  CG  ASN   205      58.090  64.360  78.420  1.00  0.00            
ATOM   3186  OD1 ASN   205      59.200  64.010  78.030  1.00  0.00            
ATOM   3187  ND2 ASN   205      57.190  63.440  78.770  1.00  0.00            
ATOM   3188 1HD2 ASN   205      56.240  63.640  79.050  1.00  0.00            
ATOM   3189 2HD2 ASN   205      57.440  62.460  78.830  1.00  0.00            
ATOM   3190  C   ASN   205      60.160  66.490  78.970  1.00  0.00            
ATOM   3191  O   ASN   205      60.170  66.000  80.090  1.00  0.00            
ATOM   3192  N   GLY   206      61.300  66.760  78.320  1.00  0.00            
ATOM   3193  H   GLY   206      61.170  67.090  77.380  1.00  0.00            
ATOM   3194  CA  GLY   206      62.670  66.700  78.800  1.00  0.00            
ATOM   3195  HA1 GLY   206      62.620  66.900  79.870  1.00  0.00            
ATOM   3196  HA2 GLY   206      63.190  67.470  78.240  1.00  0.00            
ATOM   3197  C   GLY   206      63.260  65.300  78.610  1.00  0.00            
ATOM   3198  O   GLY   206      64.440  65.180  78.280  1.00  0.00            
ATOM   3199  N   THR   207      62.440  64.280  78.920  1.00  0.00            
ATOM   3200  H   THR   207      61.500  64.500  79.210  1.00  0.00            
ATOM   3201  CA  THR   207      62.710  62.870  78.830  1.00  0.00            
ATOM   3202  HA  THR   207      63.800  62.770  78.890  1.00  0.00            
ATOM   3203  CB  THR   207      62.340  62.130  80.110  1.00  0.00            
ATOM   3204  HB  THR   207      62.440  61.040  80.060  1.00  0.00            
ATOM   3205  CG2 THR   207      60.870  62.220  80.550  1.00  0.00            
ATOM   3206 1HG2 THR   207      60.680  61.480  81.320  1.00  0.00            
ATOM   3207 2HG2 THR   207      60.680  63.140  81.080  1.00  0.00            
ATOM   3208 3HG2 THR   207      60.190  62.130  79.700  1.00  0.00            
ATOM   3209  OG1 THR   207      63.150  62.510  81.200  1.00  0.00            
ATOM   3210  HG1 THR   207      63.150  61.720  81.750  1.00  0.00            
ATOM   3211  C   THR   207      62.320  62.080  77.580  1.00  0.00            
ATOM   3212  O   THR   207      62.710  60.940  77.400  1.00  0.00            
ATOM   3213  N   ASP   208      61.320  62.660  76.930  1.00  0.00            
ATOM   3214  H   ASP   208      61.150  63.600  77.250  1.00  0.00            
ATOM   3215  CA  ASP   208      60.850  62.430  75.580  1.00  0.00            
ATOM   3216  HA  ASP   208      61.610  61.810  75.090  1.00  0.00            
ATOM   3217  CB  ASP   208      59.600  61.550  75.580  1.00  0.00            
ATOM   3218  HB1 ASP   208      58.800  62.290  75.670  1.00  0.00            
ATOM   3219  HB2 ASP   208      59.600  60.910  76.460  1.00  0.00            
ATOM   3220  CG  ASP   208      59.390  60.700  74.340  1.00  0.00            
ATOM   3221  OD1 ASP   208      58.880  59.580  74.530  1.00  0.00            
ATOM   3222  OD2 ASP   208      59.570  61.110  73.160  1.00  0.00            
ATOM   3223  C   ASP   208      60.780  63.710  74.780  1.00  0.00            
ATOM   3224  O   ASP   208      60.120  64.700  75.130  1.00  0.00            
ATOM   3225  N   THR   209      61.480  63.780  73.650  1.00  0.00            
ATOM   3226  H   THR   209      62.080  63.010  73.390  1.00  0.00            
ATOM   3227  CA  THR   209      61.650  64.920  72.770  1.00  0.00            
ATOM   3228  HA  THR   209      60.920  65.660  73.080  1.00  0.00            
ATOM   3229  CB  THR   209      63.090  65.430  72.870  1.00  0.00            
ATOM   3230  HB  THR   209      63.700  64.550  72.640  1.00  0.00            
ATOM   3231  CG2 THR   209      63.340  66.670  72.010  1.00  0.00            
ATOM   3232 1HG2 THR   209      63.310  66.470  70.940  1.00  0.00            
ATOM   3233 2HG2 THR   209      62.720  67.530  72.250  1.00  0.00            
ATOM   3234 3HG2 THR   209      64.370  66.940  72.250  1.00  0.00            
ATOM   3235  OG1 THR   209      63.300  65.870  74.190  1.00  0.00            
ATOM   3236  HG1 THR   209      64.000  65.290  74.490  1.00  0.00            
ATOM   3237  C   THR   209      61.370  64.510  71.340  1.00  0.00            
ATOM   3238  O   THR   209      61.940  63.540  70.820  1.00  0.00            
ATOM   3239  N   ARG   210      60.480  65.220  70.630  1.00  0.00            
ATOM   3240  H   ARG   210      59.950  65.940  71.100  1.00  0.00            
ATOM   3241  CA  ARG   210      60.010  64.790  69.340  1.00  0.00            
ATOM   3242  HA  ARG   210      60.740  64.080  68.950  1.00  0.00            
ATOM   3243  CB  ARG   210      58.710  64.020  69.490  1.00  0.00            
ATOM   3244  HB1 ARG   210      58.400  63.860  68.460  1.00  0.00            
ATOM   3245  HB2 ARG   210      57.990  64.640  70.030  1.00  0.00            
ATOM   3246  CG  ARG   210      58.750  62.680  70.210  1.00  0.00            
ATOM   3247  HG1 ARG   210      59.120  62.740  71.220  1.00  0.00            
ATOM   3248  HG2 ARG   210      59.390  62.020  69.600  1.00  0.00            
ATOM   3249  CD  ARG   210      57.400  61.950  70.270  1.00  0.00            
ATOM   3250  HD1 ARG   210      57.130  61.630  69.260  1.00  0.00            
ATOM   3251  HD2 ARG   210      56.670  62.680  70.610  1.00  0.00            
ATOM   3252  NE  ARG   210      57.430  60.920  71.300  1.00  0.00            
ATOM   3253  HE  ARG   210      57.880  61.140  72.170  1.00  0.00            
ATOM   3254  CZ  ARG   210      57.150  59.600  71.290  1.00  0.00            
ATOM   3255  NH1 ARG   210      56.540  59.060  70.240  1.00  0.00            
ATOM   3256 1HH1 ARG   210      56.390  59.580  69.390  1.00  0.00            
ATOM   3257 2HH1 ARG   210      56.060  58.180  70.320  1.00  0.00            
ATOM   3258  NH2 ARG   210      57.440  58.810  72.320  1.00  0.00            
ATOM   3259 1HH2 ARG   210      57.890  59.230  73.130  1.00  0.00            
ATOM   3260 2HH2 ARG   210      57.540  57.820  72.130  1.00  0.00            
ATOM   3261  C   ARG   210      59.890  65.950  68.360  1.00  0.00            
ATOM   3262  O   ARG   210      59.040  66.790  68.670  1.00  0.00            
ATOM   3263  N   TYR   211      60.570  65.920  67.210  1.00  0.00            
ATOM   3264  H   TYR   211      61.020  65.050  66.970  1.00  0.00            
ATOM   3265  CA  TYR   211      60.620  66.990  66.220  1.00  0.00            
ATOM   3266  HA  TYR   211      60.260  67.910  66.680  1.00  0.00            
ATOM   3267  CB  TYR   211      62.050  67.230  65.740  1.00  0.00            
ATOM   3268  HB1 TYR   211      62.710  67.360  66.600  1.00  0.00            
ATOM   3269  HB2 TYR   211      62.110  68.210  65.260  1.00  0.00            
ATOM   3270  CG  TYR   211      62.620  66.180  64.810  1.00  0.00            
ATOM   3271  CD1 TYR   211      63.020  64.990  65.420  1.00  0.00            
ATOM   3272  HD1 TYR   211      62.860  64.740  66.460  1.00  0.00            
ATOM   3273  CE1 TYR   211      63.640  63.980  64.670  1.00  0.00            
ATOM   3274  HE1 TYR   211      64.090  63.100  65.110  1.00  0.00            
ATOM   3275  CZ  TYR   211      63.890  64.270  63.320  1.00  0.00            
ATOM   3276  OH  TYR   211      64.500  63.290  62.590  1.00  0.00            
ATOM   3277  HH  TYR   211      64.680  63.540  61.680  1.00  0.00            
ATOM   3278  CE2 TYR   211      63.750  65.540  62.730  1.00  0.00            
ATOM   3279  HE2 TYR   211      63.970  65.840  61.710  1.00  0.00            
ATOM   3280  CD2 TYR   211      63.050  66.470  63.510  1.00  0.00            
ATOM   3281  HD2 TYR   211      62.870  67.460  63.140  1.00  0.00            
ATOM   3282  C   TYR   211      59.670  66.670  65.070  1.00  0.00            
ATOM   3283  O   TYR   211      59.340  65.530  64.740  1.00  0.00            
ATOM   3284  N   PHE   212      59.100  67.700  64.460  1.00  0.00            
ATOM   3285  H   PHE   212      59.280  68.640  64.790  1.00  0.00            
ATOM   3286  CA  PHE   212      58.140  67.570  63.380  1.00  0.00            
ATOM   3287  HA  PHE   212      58.580  66.830  62.710  1.00  0.00            
ATOM   3288  CB  PHE   212      56.740  67.280  63.910  1.00  0.00            
ATOM   3289  HB1 PHE   212      56.690  66.250  64.270  1.00  0.00            
ATOM   3290  HB2 PHE   212      56.020  67.260  63.090  1.00  0.00            
ATOM   3291  CG  PHE   212      56.260  68.190  65.020  1.00  0.00            
ATOM   3292  CD1 PHE   212      55.190  69.060  64.750  1.00  0.00            
ATOM   3293  HD1 PHE   212      54.730  69.150  63.780  1.00  0.00            
ATOM   3294  CE1 PHE   212      54.820  70.010  65.700  1.00  0.00            
ATOM   3295  HE1 PHE   212      54.080  70.750  65.440  1.00  0.00            
ATOM   3296  CZ  PHE   212      55.150  69.730  67.040  1.00  0.00            
ATOM   3297  HZ  PHE   212      54.880  70.340  67.890  1.00  0.00            
ATOM   3298  CE2 PHE   212      56.010  68.680  67.360  1.00  0.00            
ATOM   3299  HE2 PHE   212      56.320  68.440  68.360  1.00  0.00            
ATOM   3300  CD2 PHE   212      56.620  67.930  66.340  1.00  0.00            
ATOM   3301  HD2 PHE   212      57.360  67.170  66.560  1.00  0.00            
ATOM   3302  C   PHE   212      57.980  68.780  62.480  1.00  0.00            
ATOM   3303  O   PHE   212      58.400  69.850  62.930  1.00  0.00            
ATOM   3304  N   ALA   213      57.450  68.690  61.250  1.00  0.00            
ATOM   3305  H   ALA   213      57.340  67.750  60.910  1.00  0.00            
ATOM   3306  CA  ALA   213      56.950  69.770  60.420  1.00  0.00            
ATOM   3307  HA  ALA   213      57.520  70.690  60.500  1.00  0.00            
ATOM   3308  CB  ALA   213      57.080  69.210  59.000  1.00  0.00            
ATOM   3309  HB1 ALA   213      58.120  69.370  58.740  1.00  0.00            
ATOM   3310  HB2 ALA   213      56.770  68.160  58.880  1.00  0.00            
ATOM   3311  HB3 ALA   213      56.510  69.830  58.300  1.00  0.00            
ATOM   3312  C   ALA   213      55.490  70.080  60.720  1.00  0.00            
ATOM   3313  O   ALA   213      54.820  69.290  61.360  1.00  0.00            
ATOM   3314  N   ASN   214      55.020  71.200  60.170  1.00  0.00            
ATOM   3315  H   ASN   214      55.590  71.820  59.610  1.00  0.00            
ATOM   3316  CA  ASN   214      53.620  71.610  60.290  1.00  0.00            
ATOM   3317  HA  ASN   214      53.280  71.210  61.240  1.00  0.00            
ATOM   3318  CB  ASN   214      53.590  73.130  60.370  1.00  0.00            
ATOM   3319  HB1 ASN   214      54.000  73.600  59.470  1.00  0.00            
ATOM   3320  HB2 ASN   214      54.180  73.480  61.220  1.00  0.00            
ATOM   3321  CG  ASN   214      52.260  73.800  60.690  1.00  0.00            
ATOM   3322  OD1 ASN   214      51.440  73.220  61.380  1.00  0.00            
ATOM   3323  ND2 ASN   214      52.110  75.050  60.240  1.00  0.00            
ATOM   3324 1HD2 ASN   214      52.760  75.550  59.640  1.00  0.00            
ATOM   3325 2HD2 ASN   214      51.300  75.620  60.410  1.00  0.00            
ATOM   3326  C   ASN   214      52.810  71.010  59.150  1.00  0.00            
ATOM   3327  O   ASN   214      53.230  70.800  58.020  1.00  0.00            
ATOM   3328  N   THR   215      51.510  70.840  59.360  1.00  0.00            
ATOM   3329  H   THR   215      51.200  71.400  60.140  1.00  0.00            
ATOM   3330  CA  THR   215      50.520  70.150  58.550  1.00  0.00            
ATOM   3331  HA  THR   215      50.900  70.020  57.540  1.00  0.00            
ATOM   3332  CB  THR   215      50.160  68.750  59.030  1.00  0.00            
ATOM   3333  HB  THR   215      49.280  68.370  58.520  1.00  0.00            
ATOM   3334  CG2 THR   215      51.360  67.800  58.980  1.00  0.00            
ATOM   3335 1HG2 THR   215      52.090  67.920  59.780  1.00  0.00            
ATOM   3336 2HG2 THR   215      50.980  66.780  58.960  1.00  0.00            
ATOM   3337 3HG2 THR   215      51.830  67.900  58.000  1.00  0.00            
ATOM   3338  OG1 THR   215      49.830  68.810  60.400  1.00  0.00            
ATOM   3339  HG1 THR   215      50.550  68.480  60.920  1.00  0.00            
ATOM   3340  C   THR   215      49.300  71.060  58.420  1.00  0.00            
ATOM   3341  O   THR   215      48.820  71.610  59.410  1.00  0.00            
ATOM   3342  N   THR   216      48.600  70.910  57.290  1.00  0.00            
ATOM   3343  H   THR   216      48.920  70.310  56.540  1.00  0.00            
ATOM   3344  CA  THR   216      47.630  71.910  56.890  1.00  0.00            
ATOM   3345  HA  THR   216      47.830  72.870  57.370  1.00  0.00            
ATOM   3346  CB  THR   216      47.720  72.240  55.400  1.00  0.00            
ATOM   3347  HB  THR   216      47.080  73.100  55.220  1.00  0.00            
ATOM   3348  CG2 THR   216      49.100  72.660  54.910  1.00  0.00            
ATOM   3349 1HG2 THR   216      49.590  73.260  55.670  1.00  0.00            
ATOM   3350 2HG2 THR   216      49.710  71.780  54.740  1.00  0.00            
ATOM   3351 3HG2 THR   216      48.920  73.320  54.050  1.00  0.00            
ATOM   3352  OG1 THR   216      47.450  71.130  54.570  1.00  0.00            
ATOM   3353  HG1 THR   216      47.640  71.350  53.660  1.00  0.00            
ATOM   3354  C   THR   216      46.180  71.680  57.280  1.00  0.00            
ATOM   3355  O   THR   216      45.360  72.580  57.060  1.00  0.00            
ATOM   3356  N   LYS   217      45.820  70.620  58.010  1.00  0.00            
ATOM   3357  H   LYS   217      46.560  69.950  58.170  1.00  0.00            
ATOM   3358  CA  LYS   217      44.530  70.530  58.650  1.00  0.00            
ATOM   3359  HA  LYS   217      44.080  71.520  58.800  1.00  0.00            
ATOM   3360  CB  LYS   217      43.540  69.670  57.880  1.00  0.00            
ATOM   3361  HB1 LYS   217      42.640  69.700  58.500  1.00  0.00            
ATOM   3362  HB2 LYS   217      43.950  68.660  57.830  1.00  0.00            
ATOM   3363  CG  LYS   217      43.190  70.160  56.480  1.00  0.00            
ATOM   3364  HG1 LYS   217      44.110  70.210  55.890  1.00  0.00            
ATOM   3365  HG2 LYS   217      42.810  71.170  56.660  1.00  0.00            
ATOM   3366  CD  LYS   217      42.170  69.270  55.780  1.00  0.00            
ATOM   3367  HD1 LYS   217      41.410  68.980  56.520  1.00  0.00            
ATOM   3368  HD2 LYS   217      42.650  68.310  55.590  1.00  0.00            
ATOM   3369  CE  LYS   217      41.490  69.970  54.610  1.00  0.00            
ATOM   3370  HE1 LYS   217      40.790  70.740  54.960  1.00  0.00            
ATOM   3371  HE2 LYS   217      40.890  69.320  53.990  1.00  0.00            
ATOM   3372  NZ  LYS   217      42.440  70.590  53.670  1.00  0.00            
ATOM   3373  HZ1 LYS   217      43.250  70.000  53.530  1.00  0.00            
ATOM   3374  HZ2 LYS   217      41.980  70.630  52.770  1.00  0.00            
ATOM   3375  HZ3 LYS   217      42.720  71.500  54.000  1.00  0.00            
ATOM   3376  C   LYS   217      44.640  69.890  60.030  1.00  0.00            
ATOM   3377  O   LYS   217      45.540  69.060  60.140  1.00  0.00            
ATOM   3378  N   ARG   218      43.790  70.100  61.030  1.00  0.00            
ATOM   3379  H   ARG   218      43.150  70.870  60.840  1.00  0.00            
ATOM   3380  CA  ARG   218      43.660  69.380  62.280  1.00  0.00            
ATOM   3381  HA  ARG   218      44.580  69.560  62.830  1.00  0.00            
ATOM   3382  CB  ARG   218      42.460  69.960  63.020  1.00  0.00            
ATOM   3383  HB1 ARG   218      41.530  69.580  62.590  1.00  0.00            
ATOM   3384  HB2 ARG   218      42.380  71.050  62.930  1.00  0.00            
ATOM   3385  CG  ARG   218      42.550  69.610  64.500  1.00  0.00            
ATOM   3386  HG1 ARG   218      43.340  70.160  65.020  1.00  0.00            
ATOM   3387  HG2 ARG   218      42.920  68.600  64.690  1.00  0.00            
ATOM   3388  CD  ARG   218      41.260  69.910  65.260  1.00  0.00            
ATOM   3389  HD1 ARG   218      40.890  70.920  65.070  1.00  0.00            
ATOM   3390  HD2 ARG   218      41.490  69.780  66.330  1.00  0.00            
ATOM   3391  NE  ARG   218      40.170  68.980  64.970  1.00  0.00            
ATOM   3392  HE  ARG   218      40.420  68.120  64.510  1.00  0.00            
ATOM   3393  CZ  ARG   218      38.870  69.310  64.880  1.00  0.00            
ATOM   3394  NH1 ARG   218      38.460  70.510  65.280  1.00  0.00            
ATOM   3395 1HH1 ARG   218      39.050  71.110  65.850  1.00  0.00            
ATOM   3396 2HH1 ARG   218      37.470  70.700  65.180  1.00  0.00            
ATOM   3397  NH2 ARG   218      37.940  68.620  64.200  1.00  0.00            
ATOM   3398 1HH2 ARG   218      38.140  67.770  63.710  1.00  0.00            
ATOM   3399 2HH2 ARG   218      37.060  69.070  64.020  1.00  0.00            
ATOM   3400  C   ARG   218      43.510  67.890  62.030  1.00  0.00            
ATOM   3401  O   ARG   218      44.120  67.110  62.750  1.00  0.00            
ATOM   3402  N   ASP   219      42.810  67.530  60.950  1.00  0.00            
ATOM   3403  H   ASP   219      42.360  68.240  60.400  1.00  0.00            
ATOM   3404  CA  ASP   219      42.600  66.180  60.440  1.00  0.00            
ATOM   3405  HA  ASP   219      42.170  65.530  61.200  1.00  0.00            
ATOM   3406  CB  ASP   219      41.610  66.330  59.290  1.00  0.00            
ATOM   3407  HB1 ASP   219      42.050  66.890  58.470  1.00  0.00            
ATOM   3408  HB2 ASP   219      40.760  66.970  59.550  1.00  0.00            
ATOM   3409  CG  ASP   219      41.110  64.970  58.820  1.00  0.00            
ATOM   3410  OD1 ASP   219      41.550  64.500  57.750  1.00  0.00            
ATOM   3411  OD2 ASP   219      40.320  64.290  59.510  1.00  0.00            
ATOM   3412  C   ASP   219      43.830  65.450  59.930  1.00  0.00            
ATOM   3413  O   ASP   219      43.880  64.220  59.920  1.00  0.00            
ATOM   3414  N   LYS   220      44.860  66.190  59.530  1.00  0.00            
ATOM   3415  H   LYS   220      44.690  67.190  59.460  1.00  0.00            
ATOM   3416  CA  LYS   220      46.170  65.690  59.180  1.00  0.00            
ATOM   3417  HA  LYS   220      46.160  64.610  59.030  1.00  0.00            
ATOM   3418  CB  LYS   220      46.600  66.220  57.810  1.00  0.00            
ATOM   3419  HB1 LYS   220      47.530  65.690  57.590  1.00  0.00            
ATOM   3420  HB2 LYS   220      47.090  67.180  57.790  1.00  0.00            
ATOM   3421  CG  LYS   220      45.590  66.110  56.680  1.00  0.00            
ATOM   3422  HG1 LYS   220      45.940  66.680  55.830  1.00  0.00            
ATOM   3423  HG2 LYS   220      44.650  66.580  57.010  1.00  0.00            
ATOM   3424  CD  LYS   220      45.290  64.730  56.100  1.00  0.00            
ATOM   3425  HD1 LYS   220      44.650  64.940  55.240  1.00  0.00            
ATOM   3426  HD2 LYS   220      44.630  64.190  56.790  1.00  0.00            
ATOM   3427  CE  LYS   220      46.570  64.050  55.670  1.00  0.00            
ATOM   3428  HE1 LYS   220      47.390  64.490  56.240  1.00  0.00            
ATOM   3429  HE2 LYS   220      46.770  64.370  54.650  1.00  0.00            
ATOM   3430  NZ  LYS   220      46.360  62.590  55.780  1.00  0.00            
ATOM   3431  HZ1 LYS   220      47.150  62.010  55.540  1.00  0.00            
ATOM   3432  HZ2 LYS   220      46.100  62.340  56.730  1.00  0.00            
ATOM   3433  HZ3 LYS   220      45.630  62.280  55.150  1.00  0.00            
ATOM   3434  C   LYS   220      47.160  65.930  60.320  1.00  0.00            
ATOM   3435  O   LYS   220      48.200  65.310  60.240  1.00  0.00            
ATOM   3436  N   ASN   221      46.840  66.610  61.430  1.00  0.00            
ATOM   3437  H   ASN   221      45.880  66.890  61.650  1.00  0.00            
ATOM   3438  CA  ASN   221      47.780  66.710  62.530  1.00  0.00            
ATOM   3439  HA  ASN   221      48.780  66.850  62.120  1.00  0.00            
ATOM   3440  CB  ASN   221      47.490  67.960  63.340  1.00  0.00            
ATOM   3441  HB1 ASN   221      46.540  67.750  63.830  1.00  0.00            
ATOM   3442  HB2 ASN   221      47.510  68.850  62.710  1.00  0.00            
ATOM   3443  CG  ASN   221      48.450  68.200  64.490  1.00  0.00            
ATOM   3444  OD1 ASN   221      48.370  67.520  65.520  1.00  0.00            
ATOM   3445  ND2 ASN   221      49.400  69.120  64.410  1.00  0.00            
ATOM   3446 1HD2 ASN   221      49.400  69.780  63.650  1.00  0.00            
ATOM   3447 2HD2 ASN   221      49.990  69.300  65.210  1.00  0.00            
ATOM   3448  C   ASN   221      47.650  65.390  63.270  1.00  0.00            
ATOM   3449  O   ASN   221      46.540  64.870  63.490  1.00  0.00            
ATOM   3450  N   SER   222      48.830  64.810  63.470  1.00  0.00            
ATOM   3451  H   SER   222      49.700  65.200  63.150  1.00  0.00            
ATOM   3452  CA  SER   222      48.980  63.590  64.220  1.00  0.00            
ATOM   3453  HA  SER   222      48.240  63.530  65.010  1.00  0.00            
ATOM   3454  CB  SER   222      48.790  62.400  63.280  1.00  0.00            
ATOM   3455  HB1 SER   222      47.940  62.570  62.610  1.00  0.00            
ATOM   3456  HB2 SER   222      48.540  61.560  63.910  1.00  0.00            
ATOM   3457  OG  SER   222      50.050  62.150  62.690  1.00  0.00            
ATOM   3458  HG  SER   222      49.930  62.190  61.740  1.00  0.00            
ATOM   3459  C   SER   222      50.280  63.520  65.020  1.00  0.00            
ATOM   3460  O   SER   222      51.270  64.110  64.620  1.00  0.00            
ATOM   3461  N   PHE   223      50.370  62.760  66.120  1.00  0.00            
ATOM   3462  H   PHE   223      49.530  62.280  66.410  1.00  0.00            
ATOM   3463  CA  PHE   223      51.530  62.370  66.880  1.00  0.00            
ATOM   3464  HA  PHE   223      52.170  63.250  66.970  1.00  0.00            
ATOM   3465  CB  PHE   223      51.140  62.230  68.350  1.00  0.00            
ATOM   3466  HB1 PHE   223      50.330  61.500  68.390  1.00  0.00            
ATOM   3467  HB2 PHE   223      50.740  63.170  68.720  1.00  0.00            
ATOM   3468  CG  PHE   223      52.280  61.750  69.220  1.00  0.00            
ATOM   3469  CD1 PHE   223      52.920  62.630  70.090  1.00  0.00            
ATOM   3470  HD1 PHE   223      52.760  63.690  69.950  1.00  0.00            
ATOM   3471  CE1 PHE   223      53.770  62.130  71.080  1.00  0.00            
ATOM   3472  HE1 PHE   223      54.290  62.780  71.780  1.00  0.00            
ATOM   3473  CZ  PHE   223      53.910  60.740  71.220  1.00  0.00            
ATOM   3474  HZ  PHE   223      54.580  60.310  71.950  1.00  0.00            
ATOM   3475  CE2 PHE   223      53.260  59.860  70.350  1.00  0.00            
ATOM   3476  HE2 PHE   223      53.450  58.800  70.500  1.00  0.00            
ATOM   3477  CD2 PHE   223      52.460  60.370  69.320  1.00  0.00            
ATOM   3478  HD2 PHE   223      51.870  59.740  68.660  1.00  0.00            
ATOM   3479  C   PHE   223      52.410  61.320  66.200  1.00  0.00            
ATOM   3480  O   PHE   223      53.630  61.280  66.380  1.00  0.00            
ATOM   3481  N   ASP   224      51.870  60.580  65.230  1.00  0.00            
ATOM   3482  H   ASP   224      50.890  60.660  65.050  1.00  0.00            
ATOM   3483  CA  ASP   224      52.640  59.610  64.480  1.00  0.00            
ATOM   3484  HA  ASP   224      53.080  58.790  65.050  1.00  0.00            
ATOM   3485  CB  ASP   224      51.590  58.930  63.600  1.00  0.00            
ATOM   3486  HB1 ASP   224      50.940  59.690  63.170  1.00  0.00            
ATOM   3487  HB2 ASP   224      50.950  58.370  64.290  1.00  0.00            
ATOM   3488  CG  ASP   224      52.080  57.980  62.520  1.00  0.00            
ATOM   3489  OD1 ASP   224      52.430  56.840  62.910  1.00  0.00            
ATOM   3490  OD2 ASP   224      52.060  58.270  61.300  1.00  0.00            
ATOM   3491  C   ASP   224      53.640  60.220  63.510  1.00  0.00            
ATOM   3492  O   ASP   224      54.580  59.540  63.100  1.00  0.00            
ATOM   3493  N   PHE   225      53.350  61.460  63.090  1.00  0.00            
ATOM   3494  H   PHE   225      52.480  61.930  63.270  1.00  0.00            
ATOM   3495  CA  PHE   225      54.320  62.190  62.310  1.00  0.00            
ATOM   3496  HA  PHE   225      54.890  61.520  61.650  1.00  0.00            
ATOM   3497  CB  PHE   225      53.540  63.190  61.450  1.00  0.00            
ATOM   3498  HB1 PHE   225      53.120  63.950  62.120  1.00  0.00            
ATOM   3499  HB2 PHE   225      52.770  62.660  60.890  1.00  0.00            
ATOM   3500  CG  PHE   225      54.350  63.890  60.400  1.00  0.00            
ATOM   3501  CD1 PHE   225      54.290  65.290  60.410  1.00  0.00            
ATOM   3502  HD1 PHE   225      53.730  65.850  61.140  1.00  0.00            
ATOM   3503  CE1 PHE   225      54.820  65.990  59.320  1.00  0.00            
ATOM   3504  HE1 PHE   225      54.750  67.070  59.260  1.00  0.00            
ATOM   3505  CZ  PHE   225      55.440  65.280  58.290  1.00  0.00            
ATOM   3506  HZ  PHE   225      55.850  65.910  57.520  1.00  0.00            
ATOM   3507  CE2 PHE   225      55.610  63.890  58.360  1.00  0.00            
ATOM   3508  HE2 PHE   225      56.220  63.500  57.560  1.00  0.00            
ATOM   3509  CD2 PHE   225      55.050  63.170  59.420  1.00  0.00            
ATOM   3510  HD2 PHE   225      55.170  62.100  59.440  1.00  0.00            
ATOM   3511  C   PHE   225      55.380  62.930  63.100  1.00  0.00            
ATOM   3512  O   PHE   225      56.260  63.640  62.590  1.00  0.00            
ATOM   3513  N   THR   226      55.410  62.780  64.430  1.00  0.00            
ATOM   3514  H   THR   226      54.680  62.230  64.870  1.00  0.00            
ATOM   3515  CA  THR   226      56.480  63.350  65.210  1.00  0.00            
ATOM   3516  HA  THR   226      56.950  64.150  64.640  1.00  0.00            
ATOM   3517  CB  THR   226      56.020  64.010  66.510  1.00  0.00            
ATOM   3518  HB  THR   226      56.820  64.550  67.040  1.00  0.00            
ATOM   3519  CG2 THR   226      54.860  64.990  66.440  1.00  0.00            
ATOM   3520 1HG2 THR   226      54.810  65.630  67.310  1.00  0.00            
ATOM   3521 2HG2 THR   226      54.860  65.660  65.580  1.00  0.00            
ATOM   3522 3HG2 THR   226      53.910  64.450  66.360  1.00  0.00            
ATOM   3523  OG1 THR   226      55.590  63.010  67.400  1.00  0.00            
ATOM   3524  HG1 THR   226      54.790  62.610  67.060  1.00  0.00            
ATOM   3525  C   THR   226      57.560  62.300  65.410  1.00  0.00            
ATOM   3526  O   THR   226      57.280  61.130  65.630  1.00  0.00            
ATOM   3527  N   MET   227      58.840  62.660  65.260  1.00  0.00            
ATOM   3528  H   MET   227      59.070  63.610  64.980  1.00  0.00            
ATOM   3529  CA  MET   227      59.940  61.730  65.330  1.00  0.00            
ATOM   3530  HA  MET   227      59.640  60.680  65.290  1.00  0.00            
ATOM   3531  CB  MET   227      60.850  61.890  64.120  1.00  0.00            
ATOM   3532  HB1 MET   227      61.800  61.390  64.350  1.00  0.00            
ATOM   3533  HB2 MET   227      60.910  62.910  63.750  1.00  0.00            
ATOM   3534  CG  MET   227      60.350  61.020  62.980  1.00  0.00            
ATOM   3535  HG1 MET   227      59.440  61.410  62.530  1.00  0.00            
ATOM   3536  HG2 MET   227      60.260  60.010  63.400  1.00  0.00            
ATOM   3537  SD  MET   227      61.580  60.920  61.660  1.00  0.00            
ATOM   3538  CE  MET   227      61.320  62.430  60.690  1.00  0.00            
ATOM   3539  HE1 MET   227      62.210  62.580  60.090  1.00  0.00            
ATOM   3540  HE2 MET   227      60.450  62.310  60.060  1.00  0.00            
ATOM   3541  HE3 MET   227      61.290  63.280  61.370  1.00  0.00            
ATOM   3542  C   MET   227      60.830  61.980  66.540  1.00  0.00            
ATOM   3543  O   MET   227      61.150  63.150  66.740  1.00  0.00            
ATOM   3544  N   ASN   228      61.340  60.900  67.160  1.00  0.00            
ATOM   3545  H   ASN   228      60.970  59.990  66.970  1.00  0.00            
ATOM   3546  CA  ASN   228      62.480  60.940  68.050  1.00  0.00            
ATOM   3547  HA  ASN   228      62.380  61.860  68.640  1.00  0.00            
ATOM   3548  CB  ASN   228      62.410  59.720  68.970  1.00  0.00            
ATOM   3549  HB1 ASN   228      63.400  59.610  69.410  1.00  0.00            
ATOM   3550  HB2 ASN   228      62.160  58.760  68.530  1.00  0.00            
ATOM   3551  CG  ASN   228      61.400  59.850  70.100  1.00  0.00            
ATOM   3552  OD1 ASN   228      60.370  59.180  70.140  1.00  0.00            
ATOM   3553  ND2 ASN   228      61.590  60.790  71.020  1.00  0.00            
ATOM   3554 1HD2 ASN   228      62.170  61.610  70.840  1.00  0.00            
ATOM   3555 2HD2 ASN   228      60.870  60.890  71.710  1.00  0.00            
ATOM   3556  C   ASN   228      63.760  60.880  67.230  1.00  0.00            
ATOM   3557  O   ASN   228      63.850  60.250  66.180  1.00  0.00            
ATOM   3558  N   TRP   229      64.890  61.420  67.700  1.00  0.00            
ATOM   3559  H   TRP   229      64.870  61.560  68.700  1.00  0.00            
ATOM   3560  CA  TRP   229      66.130  61.280  66.970  1.00  0.00            
ATOM   3561  HA  TRP   229      65.850  61.220  65.920  1.00  0.00            
ATOM   3562  CB  TRP   229      66.970  62.520  67.250  1.00  0.00            
ATOM   3563  HB1 TRP   229      67.340  62.580  68.280  1.00  0.00            
ATOM   3564  HB2 TRP   229      66.250  63.310  67.020  1.00  0.00            
ATOM   3565  CG  TRP   229      68.190  62.640  66.410  1.00  0.00            
ATOM   3566  CD1 TRP   229      69.460  62.320  66.760  1.00  0.00            
ATOM   3567  HD1 TRP   229      69.650  61.930  67.740  1.00  0.00            
ATOM   3568  NE1 TRP   229      70.350  62.540  65.720  1.00  0.00            
ATOM   3569  HE1 TRP   229      71.360  62.460  65.690  1.00  0.00            
ATOM   3570  CE2 TRP   229      69.700  63.120  64.640  1.00  0.00            
ATOM   3571  CZ2 TRP   229      70.110  63.570  63.380  1.00  0.00            
ATOM   3572  HZ2 TRP   229      71.130  63.520  63.050  1.00  0.00            
ATOM   3573  CH2 TRP   229      69.170  64.010  62.440  1.00  0.00            
ATOM   3574  HH2 TRP   229      69.380  64.260  61.410  1.00  0.00            
ATOM   3575  CZ3 TRP   229      67.820  64.120  62.830  1.00  0.00            
ATOM   3576  HZ3 TRP   229      67.070  64.440  62.130  1.00  0.00            
ATOM   3577  CE3 TRP   229      67.470  63.730  64.120  1.00  0.00            
ATOM   3578  HE3 TRP   229      66.430  63.810  64.430  1.00  0.00            
ATOM   3579  CD2 TRP   229      68.360  63.210  65.080  1.00  0.00            
ATOM   3580  C   TRP   229      66.920  60.000  67.240  1.00  0.00            
ATOM   3581  O   TRP   229      66.510  59.220  68.100  1.00  0.00            
ATOM   3582  N   ALA   230      67.940  59.670  66.450  1.00  0.00            
ATOM   3583  H   ALA   230      68.300  60.340  65.780  1.00  0.00            
ATOM   3584  CA  ALA   230      68.670  58.430  66.600  1.00  0.00            
ATOM   3585  HA  ALA   230      68.530  58.150  67.640  1.00  0.00            
ATOM   3586  CB  ALA   230      68.060  57.250  65.860  1.00  0.00            
ATOM   3587  HB1 ALA   230      68.610  56.340  66.050  1.00  0.00            
ATOM   3588  HB2 ALA   230      66.990  57.180  66.120  1.00  0.00            
ATOM   3589  HB3 ALA   230      68.040  57.490  64.800  1.00  0.00            
ATOM   3590  C   ALA   230      70.170  58.530  66.330  1.00  0.00            
ATOM   3591  O   ALA   230      70.680  59.550  65.880  1.00  0.00            
ATOM   3592  N   LYS   231      70.930  57.490  66.690  1.00  0.00            
ATOM   3593  H   LYS   231      70.360  56.710  66.960  1.00  0.00            
ATOM   3594  CA  LYS   231      72.350  57.320  66.450  1.00  0.00            
ATOM   3595  HA  LYS   231      72.840  58.280  66.290  1.00  0.00            
ATOM   3596  CB  LYS   231      73.040  56.740  67.670  1.00  0.00            
ATOM   3597  HB1 LYS   231      74.130  56.790  67.680  1.00  0.00            
ATOM   3598  HB2 LYS   231      72.800  55.680  67.650  1.00  0.00            
ATOM   3599  CG  LYS   231      72.620  57.290  69.030  1.00  0.00            
ATOM   3600  HG1 LYS   231      71.550  57.210  69.180  1.00  0.00            
ATOM   3601  HG2 LYS   231      72.960  58.330  69.010  1.00  0.00            
ATOM   3602  CD  LYS   231      73.460  56.690  70.150  1.00  0.00            
ATOM   3603  HD1 LYS   231      74.490  57.020  70.040  1.00  0.00            
ATOM   3604  HD2 LYS   231      73.310  55.610  70.190  1.00  0.00            
ATOM   3605  CE  LYS   231      72.940  57.270  71.470  1.00  0.00            
ATOM   3606  HE1 LYS   231      71.970  56.790  71.580  1.00  0.00            
ATOM   3607  HE2 LYS   231      72.790  58.330  71.320  1.00  0.00            
ATOM   3608  NZ  LYS   231      73.830  56.920  72.590  1.00  0.00            
ATOM   3609  HZ1 LYS   231      74.790  57.140  72.390  1.00  0.00            
ATOM   3610  HZ2 LYS   231      73.490  57.430  73.390  1.00  0.00            
ATOM   3611  HZ3 LYS   231      73.780  55.940  72.830  1.00  0.00            
ATOM   3612  C   LYS   231      72.740  56.690  65.110  1.00  0.00            
ATOM   3613  O   LYS   231      71.920  56.180  64.360  1.00  0.00            
ATOM   3614  N   SER   232      74.060  56.590  64.890  1.00  0.00            
ATOM   3615  H   SER   232      74.750  56.890  65.560  1.00  0.00            
ATOM   3616  CA  SER   232      74.420  56.000  63.620  1.00  0.00            
ATOM   3617  HA  SER   232      73.940  56.650  62.880  1.00  0.00            
ATOM   3618  CB  SER   232      75.920  56.240  63.500  1.00  0.00            
ATOM   3619  HB1 SER   232      76.240  56.010  62.490  1.00  0.00            
ATOM   3620  HB2 SER   232      76.430  55.610  64.220  1.00  0.00            
ATOM   3621  OG  SER   232      76.410  57.520  63.830  1.00  0.00            
ATOM   3622  HG  SER   232      77.360  57.350  63.790  1.00  0.00            
ATOM   3623  C   SER   232      74.090  54.530  63.390  1.00  0.00            
ATOM   3624  O   SER   232      73.850  54.150  62.250  1.00  0.00            
ATOM   3625  N   ASP   233      73.900  53.700  64.420  1.00  0.00            
ATOM   3626  H   ASP   233      74.150  53.990  65.360  1.00  0.00            
ATOM   3627  CA  ASP   233      73.320  52.370  64.310  1.00  0.00            
ATOM   3628  HA  ASP   233      73.700  51.960  63.390  1.00  0.00            
ATOM   3629  CB  ASP   233      73.970  51.440  65.340  1.00  0.00            
ATOM   3630  HB1 ASP   233      74.970  51.770  65.600  1.00  0.00            
ATOM   3631  HB2 ASP   233      74.020  50.420  64.930  1.00  0.00            
ATOM   3632  CG  ASP   233      73.120  51.270  66.590  1.00  0.00            
ATOM   3633  OD1 ASP   233      73.180  50.210  67.260  1.00  0.00            
ATOM   3634  OD2 ASP   233      72.440  52.240  67.000  1.00  0.00            
ATOM   3635  C   ASP   233      71.810  52.280  64.270  1.00  0.00            
ATOM   3636  O   ASP   233      71.300  51.170  64.200  1.00  0.00            
ATOM   3637  N   ASN   234      71.070  53.400  64.310  1.00  0.00            
ATOM   3638  H   ASN   234      71.610  54.250  64.210  1.00  0.00            
ATOM   3639  CA  ASN   234      69.630  53.540  64.290  1.00  0.00            
ATOM   3640  HA  ASN   234      69.570  54.630  64.150  1.00  0.00            
ATOM   3641  CB  ASN   234      68.880  52.910  63.110  1.00  0.00            
ATOM   3642  HB1 ASN   234      68.760  51.850  63.340  1.00  0.00            
ATOM   3643  HB2 ASN   234      69.440  53.010  62.180  1.00  0.00            
ATOM   3644  CG  ASN   234      67.440  53.350  62.870  1.00  0.00            
ATOM   3645  OD1 ASN   234      67.130  54.540  62.970  1.00  0.00            
ATOM   3646  ND2 ASN   234      66.500  52.420  62.710  1.00  0.00            
ATOM   3647 1HD2 ASN   234      66.720  51.440  62.720  1.00  0.00            
ATOM   3648 2HD2 ASN   234      65.580  52.730  62.440  1.00  0.00            
ATOM   3649  C   ASN   234      68.920  53.340  65.610  1.00  0.00            
ATOM   3650  O   ASN   234      67.700  53.370  65.760  1.00  0.00            
ATOM   3651  N   THR   235      69.720  53.400  66.690  1.00  0.00            
ATOM   3652  H   THR   235      70.680  53.100  66.560  1.00  0.00            
ATOM   3653  CA  THR   235      69.170  53.370  68.020  1.00  0.00            
ATOM   3654  HA  THR   235      68.330  52.680  68.110  1.00  0.00            
ATOM   3655  CB  THR   235      70.130  52.820  69.080  1.00  0.00            
ATOM   3656  HB  THR   235      70.960  53.520  69.230  1.00  0.00            
ATOM   3657  CG2 THR   235      69.480  52.680  70.460  1.00  0.00            
ATOM   3658 1HG2 THR   235      70.150  52.350  71.250  1.00  0.00            
ATOM   3659 2HG2 THR   235      68.890  53.540  70.760  1.00  0.00            
ATOM   3660 3HG2 THR   235      68.680  51.950  70.310  1.00  0.00            
ATOM   3661  OG1 THR   235      70.670  51.560  68.770  1.00  0.00            
ATOM   3662  HG1 THR   235      71.260  51.740  68.030  1.00  0.00            
ATOM   3663  C   THR   235      68.740  54.770  68.430  1.00  0.00            
ATOM   3664  O   THR   235      69.470  55.740  68.310  1.00  0.00            
ATOM   3665  N   LEU   236      67.580  54.780  69.100  1.00  0.00            
ATOM   3666  H   LEU   236      67.100  53.890  69.180  1.00  0.00            
ATOM   3667  CA  LEU   236      66.830  55.990  69.350  1.00  0.00            
ATOM   3668  HA  LEU   236      67.040  56.690  68.540  1.00  0.00            
ATOM   3669  CB  LEU   236      65.400  55.480  69.330  1.00  0.00            
ATOM   3670  HB1 LEU   236      65.320  54.580  69.940  1.00  0.00            
ATOM   3671  HB2 LEU   236      65.210  55.010  68.360  1.00  0.00            
ATOM   3672  CG  LEU   236      64.250  56.410  69.670  1.00  0.00            
ATOM   3673  HG  LEU   236      64.380  57.280  69.010  1.00  0.00            
ATOM   3674  CD1 LEU   236      62.990  55.670  69.220  1.00  0.00            
ATOM   3675 1HD1 LEU   236      63.020  55.500  68.150  1.00  0.00            
ATOM   3676 2HD1 LEU   236      62.820  54.770  69.810  1.00  0.00            
ATOM   3677 3HD1 LEU   236      62.110  56.280  69.420  1.00  0.00            
ATOM   3678  CD2 LEU   236      64.090  56.880  71.120  1.00  0.00            
ATOM   3679 1HD2 LEU   236      63.090  56.910  71.520  1.00  0.00            
ATOM   3680 2HD2 LEU   236      64.590  56.140  71.740  1.00  0.00            
ATOM   3681 3HD2 LEU   236      64.610  57.840  71.260  1.00  0.00            
ATOM   3682  C   LEU   236      67.250  56.710  70.620  1.00  0.00            
ATOM   3683  O   LEU   236      67.520  56.060  71.630  1.00  0.00            
ATOM   3684  N   ILE   237      67.180  58.040  70.600  1.00  0.00            
ATOM   3685  H   ILE   237      67.020  58.490  69.700  1.00  0.00            
ATOM   3686  CA  ILE   237      67.220  58.900  71.770  1.00  0.00            
ATOM   3687  HA  ILE   237      67.140  58.300  72.680  1.00  0.00            
ATOM   3688  CB  ILE   237      68.510  59.700  71.810  1.00  0.00            
ATOM   3689  HB  ILE   237      68.430  60.410  72.620  1.00  0.00            
ATOM   3690  CG2 ILE   237      69.680  58.770  72.140  1.00  0.00            
ATOM   3691 1HG2 ILE   237      69.450  58.030  72.900  1.00  0.00            
ATOM   3692 2HG2 ILE   237      70.030  58.260  71.250  1.00  0.00            
ATOM   3693 3HG2 ILE   237      70.460  59.400  72.550  1.00  0.00            
ATOM   3694  CG1 ILE   237      68.830  60.530  70.560  1.00  0.00            
ATOM   3695 1HG1 ILE   237      67.940  61.080  70.260  1.00  0.00            
ATOM   3696 2HG1 ILE   237      69.220  60.000  69.710  1.00  0.00            
ATOM   3697  CD  ILE   237      69.790  61.700  70.850  1.00  0.00            
ATOM   3698  HD1 ILE   237      69.390  62.100  71.780  1.00  0.00            
ATOM   3699  HD2 ILE   237      70.790  61.360  71.070  1.00  0.00            
ATOM   3700  HD3 ILE   237      69.740  62.330  69.950  1.00  0.00            
ATOM   3701  C   ILE   237      66.070  59.880  71.840  1.00  0.00            
ATOM   3702  O   ILE   237      65.560  60.450  70.870  1.00  0.00            
ATOM   3703  N   LYS   238      65.690  60.120  73.100  1.00  0.00            
ATOM   3704  H   LYS   238      66.150  59.540  73.790  1.00  0.00            
ATOM   3705  CA  LYS   238      64.540  60.900  73.480  1.00  0.00            
ATOM   3706  HA  LYS   238      64.250  61.550  72.640  1.00  0.00            
ATOM   3707  CB  LYS   238      63.410  59.920  73.790  1.00  0.00            
ATOM   3708  HB1 LYS   238      63.220  59.250  72.960  1.00  0.00            
ATOM   3709  HB2 LYS   238      62.450  60.350  74.070  1.00  0.00            
ATOM   3710  CG  LYS   238      63.780  58.980  74.950  1.00  0.00            
ATOM   3711  HG1 LYS   238      64.010  59.650  75.770  1.00  0.00            
ATOM   3712  HG2 LYS   238      64.640  58.410  74.630  1.00  0.00            
ATOM   3713  CD  LYS   238      62.680  58.040  75.450  1.00  0.00            
ATOM   3714  HD1 LYS   238      62.450  57.340  74.650  1.00  0.00            
ATOM   3715  HD2 LYS   238      61.940  58.670  75.910  1.00  0.00            
ATOM   3716  CE  LYS   238      63.220  57.230  76.620  1.00  0.00            
ATOM   3717  HE1 LYS   238      63.380  57.950  77.410  1.00  0.00            
ATOM   3718  HE2 LYS   238      64.230  56.810  76.530  1.00  0.00            
ATOM   3719  NZ  LYS   238      62.230  56.200  77.000  1.00  0.00            
ATOM   3720  HZ1 LYS   238      61.290  56.480  77.180  1.00  0.00            
ATOM   3721  HZ2 LYS   238      62.140  55.430  76.330  1.00  0.00            
ATOM   3722  HZ3 LYS   238      62.470  55.780  77.880  1.00  0.00            
ATOM   3723  C   LYS   238      64.760  61.900  74.610  1.00  0.00            
ATOM   3724  O   LYS   238      64.210  63.000  74.570  1.00  0.00            
ATOM   3725  N   ASP   239      65.720  61.650  75.490  1.00  0.00            
ATOM   3726  H   ASP   239      66.340  60.860  75.320  1.00  0.00            
ATOM   3727  CA  ASP   239      66.170  62.630  76.460  1.00  0.00            
ATOM   3728  HA  ASP   239      65.290  63.030  76.960  1.00  0.00            
ATOM   3729  CB  ASP   239      66.990  61.920  77.540  1.00  0.00            
ATOM   3730  HB1 ASP   239      67.940  61.600  77.120  1.00  0.00            
ATOM   3731  HB2 ASP   239      66.380  61.090  77.890  1.00  0.00            
ATOM   3732  CG  ASP   239      67.300  62.870  78.690  1.00  0.00            
ATOM   3733  OD1 ASP   239      68.090  63.840  78.600  1.00  0.00            
ATOM   3734  OD2 ASP   239      66.690  62.620  79.750  1.00  0.00            
ATOM   3735  C   ASP   239      66.820  63.870  75.890  1.00  0.00            
ATOM   3736  O   ASP   239      67.730  63.790  75.070  1.00  0.00            
ATOM   3737  N   LEU   240      66.320  65.070  76.210  1.00  0.00            
ATOM   3738  H   LEU   240      65.740  65.040  77.040  1.00  0.00            
ATOM   3739  CA  LEU   240      66.720  66.390  75.750  1.00  0.00            
ATOM   3740  HA  LEU   240      66.460  66.460  74.690  1.00  0.00            
ATOM   3741  CB  LEU   240      65.940  67.410  76.570  1.00  0.00            
ATOM   3742  HB1 LEU   240      66.110  67.220  77.630  1.00  0.00            
ATOM   3743  HB2 LEU   240      64.880  67.160  76.500  1.00  0.00            
ATOM   3744  CG  LEU   240      66.100  68.900  76.270  1.00  0.00            
ATOM   3745  HG  LEU   240      65.260  69.320  76.820  1.00  0.00            
ATOM   3746  CD1 LEU   240      67.330  69.670  76.740  1.00  0.00            
ATOM   3747 1HD1 LEU   240      68.130  69.430  76.040  1.00  0.00            
ATOM   3748 2HD1 LEU   240      67.160  70.750  76.690  1.00  0.00            
ATOM   3749 3HD1 LEU   240      67.650  69.400  77.750  1.00  0.00            
ATOM   3750  CD2 LEU   240      65.820  69.280  74.820  1.00  0.00            
ATOM   3751 1HD2 LEU   240      64.920  68.740  74.500  1.00  0.00            
ATOM   3752 2HD2 LEU   240      65.550  70.340  74.810  1.00  0.00            
ATOM   3753 3HD2 LEU   240      66.650  69.190  74.120  1.00  0.00            
ATOM   3754  C   LEU   240      68.220  66.540  75.900  1.00  0.00            
ATOM   3755  O   LEU   240      68.780  67.150  75.000  1.00  0.00            
ATOM   3756  N   LYS   241      68.990  66.040  76.890  1.00  0.00            
ATOM   3757  H   LYS   241      68.500  65.390  77.480  1.00  0.00            
ATOM   3758  CA  LYS   241      70.410  66.250  76.990  1.00  0.00            
ATOM   3759  HA  LYS   241      70.660  67.260  76.670  1.00  0.00            
ATOM   3760  CB  LYS   241      70.960  66.060  78.400  1.00  0.00            
ATOM   3761  HB1 LYS   241      71.190  65.000  78.540  1.00  0.00            
ATOM   3762  HB2 LYS   241      70.130  66.390  79.040  1.00  0.00            
ATOM   3763  CG  LYS   241      72.130  66.860  78.980  1.00  0.00            
ATOM   3764  HG1 LYS   241      73.000  66.790  78.330  1.00  0.00            
ATOM   3765  HG2 LYS   241      72.310  66.520  80.000  1.00  0.00            
ATOM   3766  CD  LYS   241      71.860  68.350  79.210  1.00  0.00            
ATOM   3767  HD1 LYS   241      71.100  68.390  79.980  1.00  0.00            
ATOM   3768  HD2 LYS   241      71.670  68.870  78.270  1.00  0.00            
ATOM   3769  CE  LYS   241      73.160  68.870  79.810  1.00  0.00            
ATOM   3770  HE1 LYS   241      73.960  68.810  79.060  1.00  0.00            
ATOM   3771  HE2 LYS   241      73.250  68.170  80.640  1.00  0.00            
ATOM   3772  NZ  LYS   241      73.060  70.210  80.390  1.00  0.00            
ATOM   3773  HZ1 LYS   241      72.800  70.790  79.590  1.00  0.00            
ATOM   3774  HZ2 LYS   241      72.410  70.410  81.140  1.00  0.00            
ATOM   3775  HZ3 LYS   241      73.970  70.540  80.670  1.00  0.00            
ATOM   3776  C   LYS   241      71.270  65.500  75.970  1.00  0.00            
ATOM   3777  O   LYS   241      72.480  65.670  75.860  1.00  0.00            
ATOM   3778  N   ASP   242      70.690  64.500  75.320  1.00  0.00            
ATOM   3779  H   ASP   242      69.710  64.310  75.510  1.00  0.00            
ATOM   3780  CA  ASP   242      71.290  63.820  74.190  1.00  0.00            
ATOM   3781  HA  ASP   242      72.370  63.890  74.240  1.00  0.00            
ATOM   3782  CB  ASP   242      70.840  62.360  74.200  1.00  0.00            
ATOM   3783  HB1 ASP   242      71.270  61.970  73.270  1.00  0.00            
ATOM   3784  HB2 ASP   242      69.760  62.190  74.070  1.00  0.00            
ATOM   3785  CG  ASP   242      71.360  61.550  75.370  1.00  0.00            
ATOM   3786  OD1 ASP   242      70.830  61.550  76.500  1.00  0.00            
ATOM   3787  OD2 ASP   242      72.350  60.810  75.150  1.00  0.00            
ATOM   3788  C   ASP   242      70.910  64.510  72.880  1.00  0.00            
ATOM   3789  O   ASP   242      71.720  64.670  71.970  1.00  0.00            
ATOM   3790  N   PHE   243      69.660  64.990  72.790  1.00  0.00            
ATOM   3791  H   PHE   243      69.050  64.740  73.560  1.00  0.00            
ATOM   3792  CA  PHE   243      69.110  65.610  71.600  1.00  0.00            
ATOM   3793  HA  PHE   243      69.180  64.970  70.720  1.00  0.00            
ATOM   3794  CB  PHE   243      67.630  65.970  71.710  1.00  0.00            
ATOM   3795  HB1 PHE   243      67.450  67.050  71.690  1.00  0.00            
ATOM   3796  HB2 PHE   243      67.300  65.690  72.700  1.00  0.00            
ATOM   3797  CG  PHE   243      66.650  65.310  70.750  1.00  0.00            
ATOM   3798  CD1 PHE   243      66.240  65.970  69.590  1.00  0.00            
ATOM   3799  HD1 PHE   243      66.690  66.880  69.250  1.00  0.00            
ATOM   3800  CE1 PHE   243      65.220  65.430  68.800  1.00  0.00            
ATOM   3801  HE1 PHE   243      64.940  65.950  67.900  1.00  0.00            
ATOM   3802  CZ  PHE   243      64.510  64.300  69.230  1.00  0.00            
ATOM   3803  HZ  PHE   243      63.660  64.000  68.630  1.00  0.00            
ATOM   3804  CE2 PHE   243      64.880  63.650  70.410  1.00  0.00            
ATOM   3805  HE2 PHE   243      64.350  62.770  70.750  1.00  0.00            
ATOM   3806  CD2 PHE   243      65.950  64.160  71.140  1.00  0.00            
ATOM   3807  HD2 PHE   243      66.170  63.760  72.130  1.00  0.00            
ATOM   3808  C   PHE   243      69.850  66.920  71.380  1.00  0.00            
ATOM   3809  O   PHE   243      70.300  67.170  70.260  1.00  0.00            
ATOM   3810  N   THR   244      70.150  67.740  72.400  1.00  0.00            
ATOM   3811  H   THR   244      69.900  67.450  73.330  1.00  0.00            
ATOM   3812  CA  THR   244      71.020  68.880  72.170  1.00  0.00            
ATOM   3813  HA  THR   244      70.560  69.580  71.470  1.00  0.00            
ATOM   3814  CB  THR   244      71.170  69.730  73.430  1.00  0.00            
ATOM   3815  HB  THR   244      71.940  70.500  73.270  1.00  0.00            
ATOM   3816  CG2 THR   244      69.910  70.450  73.910  1.00  0.00            
ATOM   3817 1HG2 THR   244      69.910  71.370  73.340  1.00  0.00            
ATOM   3818 2HG2 THR   244      69.020  69.930  73.580  1.00  0.00            
ATOM   3819 3HG2 THR   244      69.880  70.690  74.980  1.00  0.00            
ATOM   3820  OG1 THR   244      71.530  68.960  74.550  1.00  0.00            
ATOM   3821  HG1 THR   244      71.810  69.660  75.140  1.00  0.00            
ATOM   3822  C   THR   244      72.380  68.530  71.580  1.00  0.00            
ATOM   3823  O   THR   244      72.770  69.170  70.620  1.00  0.00            
ATOM   3824  N   ALA   245      73.140  67.590  72.150  1.00  0.00            
ATOM   3825  H   ALA   245      72.820  67.100  72.980  1.00  0.00            
ATOM   3826  CA  ALA   245      74.460  67.230  71.670  1.00  0.00            
ATOM   3827  HA  ALA   245      75.070  68.140  71.710  1.00  0.00            
ATOM   3828  CB  ALA   245      75.070  66.310  72.720  1.00  0.00            
ATOM   3829  HB1 ALA   245      76.110  66.070  72.480  1.00  0.00            
ATOM   3830  HB2 ALA   245      75.080  66.790  73.690  1.00  0.00            
ATOM   3831  HB3 ALA   245      74.550  65.350  72.750  1.00  0.00            
ATOM   3832  C   ALA   245      74.500  66.540  70.320  1.00  0.00            
ATOM   3833  O   ALA   245      75.580  66.550  69.720  1.00  0.00            
ATOM   3834  N   THR   246      73.410  66.050  69.730  1.00  0.00            
ATOM   3835  H   THR   246      72.550  65.950  70.230  1.00  0.00            
ATOM   3836  CA  THR   246      73.410  65.280  68.510  1.00  0.00            
ATOM   3837  HA  THR   246      74.370  65.230  68.010  1.00  0.00            
ATOM   3838  CB  THR   246      72.910  63.850  68.750  1.00  0.00            
ATOM   3839  HB  THR   246      72.800  63.380  67.770  1.00  0.00            
ATOM   3840  CG2 THR   246      73.940  63.050  69.520  1.00  0.00            
ATOM   3841 1HG2 THR   246      73.550  62.030  69.570  1.00  0.00            
ATOM   3842 2HG2 THR   246      74.880  63.160  68.980  1.00  0.00            
ATOM   3843 3HG2 THR   246      74.110  63.410  70.530  1.00  0.00            
ATOM   3844  OG1 THR   246      71.670  63.860  69.430  1.00  0.00            
ATOM   3845  HG1 THR   246      71.890  64.140  70.310  1.00  0.00            
ATOM   3846  C   THR   246      72.450  65.720  67.410  1.00  0.00            
ATOM   3847  O   THR   246      72.770  65.520  66.240  1.00  0.00            
ATOM   3848  N   CYS   247      71.310  66.320  67.760  1.00  0.00            
ATOM   3849  H   CYS   247      71.160  66.350  68.750  1.00  0.00            
ATOM   3850  CA  CYS   247      70.320  66.700  66.760  1.00  0.00            
ATOM   3851  HA  CYS   247      70.630  66.270  65.810  1.00  0.00            
ATOM   3852  CB  CYS   247      68.980  66.050  67.110  1.00  0.00            
ATOM   3853  HB1 CYS   247      68.690  66.280  68.130  1.00  0.00            
ATOM   3854  HB2 CYS   247      69.170  64.980  67.050  1.00  0.00            
ATOM   3855  SG  CYS   247      67.650  66.660  66.050  1.00  0.00            
ATOM   3856  HG  CYS   247      68.280  66.100  65.010  1.00  0.00            
ATOM   3857  C   CYS   247      70.270  68.210  66.610  1.00  0.00            
ATOM   3858  O   CYS   247      70.280  68.740  65.510  1.00  0.00            
ATOM   3859  N   PHE   248      70.200  69.020  67.680  1.00  0.00            
ATOM   3860  H   PHE   248      70.500  68.660  68.580  1.00  0.00            
ATOM   3861  CA  PHE   248      70.050  70.450  67.710  1.00  0.00            
ATOM   3862  HA  PHE   248      69.420  70.610  66.830  1.00  0.00            
ATOM   3863  CB  PHE   248      69.290  70.990  68.920  1.00  0.00            
ATOM   3864  HB1 PHE   248      69.010  72.040  68.750  1.00  0.00            
ATOM   3865  HB2 PHE   248      69.940  70.990  69.800  1.00  0.00            
ATOM   3866  CG  PHE   248      67.980  70.340  69.280  1.00  0.00            
ATOM   3867  CD1 PHE   248      67.180  69.770  68.290  1.00  0.00            
ATOM   3868  HD1 PHE   248      67.510  69.670  67.260  1.00  0.00            
ATOM   3869  CE1 PHE   248      65.920  69.320  68.700  1.00  0.00            
ATOM   3870  HE1 PHE   248      65.260  68.900  67.960  1.00  0.00            
ATOM   3871  CZ  PHE   248      65.520  69.350  70.050  1.00  0.00            
ATOM   3872  HZ  PHE   248      64.660  68.810  70.430  1.00  0.00            
ATOM   3873  CE2 PHE   248      66.330  70.000  70.980  1.00  0.00            
ATOM   3874  HE2 PHE   248      65.750  70.050  71.890  1.00  0.00            
ATOM   3875  CD2 PHE   248      67.580  70.510  70.620  1.00  0.00            
ATOM   3876  HD2 PHE   248      68.290  70.930  71.310  1.00  0.00            
ATOM   3877  C   PHE   248      71.330  71.240  67.540  1.00  0.00            
ATOM   3878  O   PHE   248      71.340  72.460  67.700  1.00  0.00            
ATOM   3879  N   GLN   249      72.420  70.580  67.130  1.00  0.00            
ATOM   3880  H   GLN   249      72.380  69.580  67.010  1.00  0.00            
ATOM   3881  CA  GLN   249      73.640  71.180  66.630  1.00  0.00            
ATOM   3882  HA  GLN   249      73.830  72.020  67.300  1.00  0.00            
ATOM   3883  CB  GLN   249      74.800  70.190  66.760  1.00  0.00            
ATOM   3884  HB1 GLN   249      74.820  69.850  67.790  1.00  0.00            
ATOM   3885  HB2 GLN   249      75.770  70.670  66.650  1.00  0.00            
ATOM   3886  CG  GLN   249      74.710  68.920  65.900  1.00  0.00            
ATOM   3887  HG1 GLN   249      74.240  69.100  64.940  1.00  0.00            
ATOM   3888  HG2 GLN   249      74.110  68.210  66.460  1.00  0.00            
ATOM   3889  CD  GLN   249      76.110  68.340  65.750  1.00  0.00            
ATOM   3890  OE1 GLN   249      76.940  68.560  66.620  1.00  0.00            
ATOM   3891  NE2 GLN   249      76.430  67.460  64.790  1.00  0.00            
ATOM   3892 1HE2 GLN   249      75.770  67.000  64.200  1.00  0.00            
ATOM   3893 2HE2 GLN   249      77.290  66.940  64.680  1.00  0.00            
ATOM   3894  C   GLN   249      73.490  71.750  65.230  1.00  0.00            
ATOM   3895  O   GLN   249      72.840  71.140  64.380  1.00  0.00            
ATOM   3896  N   LYS   250      74.080  72.920  64.950  1.00  0.00            
ATOM   3897  H   LYS   250      74.650  73.350  65.680  1.00  0.00            
ATOM   3898  CA  LYS   250      73.990  73.680  63.730  1.00  0.00            
ATOM   3899  HA  LYS   250      72.990  74.100  63.680  1.00  0.00            
ATOM   3900  CB  LYS   250      74.980  74.840  63.680  1.00  0.00            
ATOM   3901  HB1 LYS   250      75.940  74.410  63.940  1.00  0.00            
ATOM   3902  HB2 LYS   250      74.660  75.400  64.550  1.00  0.00            
ATOM   3903  CG  LYS   250      74.890  75.700  62.410  1.00  0.00            
ATOM   3904  HG1 LYS   250      73.870  76.090  62.350  1.00  0.00            
ATOM   3905  HG2 LYS   250      75.050  75.140  61.500  1.00  0.00            
ATOM   3906  CD  LYS   250      75.910  76.820  62.460  1.00  0.00            
ATOM   3907  HD1 LYS   250      76.930  76.410  62.520  1.00  0.00            
ATOM   3908  HD2 LYS   250      75.640  77.450  63.300  1.00  0.00            
ATOM   3909  CE  LYS   250      75.840  77.810  61.310  1.00  0.00            
ATOM   3910  HE1 LYS   250      74.870  78.300  61.400  1.00  0.00            
ATOM   3911  HE2 LYS   250      75.960  77.340  60.330  1.00  0.00            
ATOM   3912  NZ  LYS   250      76.850  78.870  61.390  1.00  0.00            
ATOM   3913  HZ1 LYS   250      76.490  79.720  61.790  1.00  0.00            
ATOM   3914  HZ2 LYS   250      77.660  78.540  61.900  1.00  0.00            
ATOM   3915  HZ3 LYS   250      77.200  79.170  60.490  1.00  0.00            
ATOM   3916  C   LYS   250      73.950  72.880  62.430  1.00  0.00            
ATOM   3917  O   LYS   250      73.110  73.050  61.540  1.00  0.00            
ATOM   3918  N   HIS   251      75.000  72.070  62.250  1.00  0.00            
ATOM   3919  H   HIS   251      75.690  72.090  62.990  1.00  0.00            
ATOM   3920  CA  HIS   251      75.290  71.210  61.140  1.00  0.00            
ATOM   3921  HA  HIS   251      75.380  71.770  60.200  1.00  0.00            
ATOM   3922  CB  HIS   251      76.650  70.570  61.440  1.00  0.00            
ATOM   3923  HB1 HIS   251      76.510  69.760  62.140  1.00  0.00            
ATOM   3924  HB2 HIS   251      77.270  71.250  62.020  1.00  0.00            
ATOM   3925  CG  HIS   251      77.390  70.050  60.230  1.00  0.00            
ATOM   3926  ND1 HIS   251      78.320  69.020  60.300  1.00  0.00            
ATOM   3927  HD1 HIS   251      78.700  68.630  61.160  1.00  0.00            
ATOM   3928  CE1 HIS   251      78.840  68.840  59.090  1.00  0.00            
ATOM   3929  HE1 HIS   251      79.700  68.180  58.970  1.00  0.00            
ATOM   3930  NE2 HIS   251      78.160  69.580  58.200  1.00  0.00            
ATOM   3931  HE2 HIS   251      78.450  69.620  57.230  1.00  0.00            
ATOM   3932  CD2 HIS   251      77.320  70.410  58.920  1.00  0.00            
ATOM   3933  HD2 HIS   251      76.650  71.180  58.560  1.00  0.00            
ATOM   3934  C   HIS   251      74.210  70.170  60.870  1.00  0.00            
ATOM   3935  O   HIS   251      73.990  69.890  59.700  1.00  0.00            
ATOM   3936  N   THR   252      73.640  69.660  61.960  1.00  0.00            
ATOM   3937  H   THR   252      73.820  70.010  62.900  1.00  0.00            
ATOM   3938  CA  THR   252      72.530  68.750  61.780  1.00  0.00            
ATOM   3939  HA  THR   252      72.680  68.260  60.820  1.00  0.00            
ATOM   3940  CB  THR   252      72.480  67.770  62.960  1.00  0.00            
ATOM   3941  HB  THR   252      72.390  68.440  63.830  1.00  0.00            
ATOM   3942  CG2 THR   252      71.240  66.890  62.880  1.00  0.00            
ATOM   3943 1HG2 THR   252      70.350  67.480  63.050  1.00  0.00            
ATOM   3944 2HG2 THR   252      71.120  66.430  61.900  1.00  0.00            
ATOM   3945 3HG2 THR   252      71.290  66.120  63.650  1.00  0.00            
ATOM   3946  OG1 THR   252      73.720  67.110  62.980  1.00  0.00            
ATOM   3947  HG1 THR   252      73.540  66.220  63.270  1.00  0.00            
ATOM   3948  C   THR   252      71.220  69.490  61.580  1.00  0.00            
ATOM   3949  O   THR   252      70.460  69.160  60.660  1.00  0.00            
ATOM   3950  N   LEU   253      70.950  70.510  62.400  1.00  0.00            
ATOM   3951  H   LEU   253      71.570  70.830  63.110  1.00  0.00            
ATOM   3952  CA  LEU   253      69.660  71.170  62.380  1.00  0.00            
ATOM   3953  HA  LEU   253      68.820  70.480  62.440  1.00  0.00            
ATOM   3954  CB  LEU   253      69.530  72.080  63.590  1.00  0.00            
ATOM   3955  HB1 LEU   253      70.300  72.870  63.660  1.00  0.00            
ATOM   3956  HB2 LEU   253      69.560  71.360  64.410  1.00  0.00            
ATOM   3957  CG  LEU   253      68.170  72.780  63.730  1.00  0.00            
ATOM   3958  HG  LEU   253      67.400  72.230  63.180  1.00  0.00            
ATOM   3959  CD1 LEU   253      67.880  72.810  65.220  1.00  0.00            
ATOM   3960 1HD1 LEU   253      67.950  71.840  65.720  1.00  0.00            
ATOM   3961 2HD1 LEU   253      68.640  73.500  65.570  1.00  0.00            
ATOM   3962 3HD1 LEU   253      66.860  73.140  65.360  1.00  0.00            
ATOM   3963  CD2 LEU   253      68.180  74.210  63.200  1.00  0.00            
ATOM   3964 1HD2 LEU   253      68.310  74.210  62.120  1.00  0.00            
ATOM   3965 2HD2 LEU   253      67.270  74.720  63.490  1.00  0.00            
ATOM   3966 3HD2 LEU   253      68.960  74.790  63.700  1.00  0.00            
ATOM   3967  C   LEU   253      69.380  71.970  61.120  1.00  0.00            
ATOM   3968  O   LEU   253      68.330  71.690  60.530  1.00  0.00            
ATOM   3969  N   LEU   254      70.330  72.720  60.560  1.00  0.00            
ATOM   3970  H   LEU   254      71.250  72.750  60.980  1.00  0.00            
ATOM   3971  CA  LEU   254      70.200  73.160  59.190  1.00  0.00            
ATOM   3972  HA  LEU   254      69.320  73.780  59.050  1.00  0.00            
ATOM   3973  CB  LEU   254      71.390  74.040  58.830  1.00  0.00            
ATOM   3974  HB1 LEU   254      71.560  74.030  57.760  1.00  0.00            
ATOM   3975  HB2 LEU   254      72.290  73.620  59.280  1.00  0.00            
ATOM   3976  CG  LEU   254      71.340  75.540  59.110  1.00  0.00            
ATOM   3977  HG  LEU   254      72.240  76.060  58.780  1.00  0.00            
ATOM   3978  CD1 LEU   254      70.230  76.210  58.310  1.00  0.00            
ATOM   3979 1HD1 LEU   254      70.120  75.720  57.340  1.00  0.00            
ATOM   3980 2HD1 LEU   254      69.290  76.020  58.820  1.00  0.00            
ATOM   3981 3HD1 LEU   254      70.300  77.290  58.170  1.00  0.00            
ATOM   3982  CD2 LEU   254      71.320  75.820  60.610  1.00  0.00            
ATOM   3983 1HD2 LEU   254      71.530  76.890  60.680  1.00  0.00            
ATOM   3984 2HD2 LEU   254      70.390  75.460  61.060  1.00  0.00            
ATOM   3985 3HD2 LEU   254      72.110  75.350  61.200  1.00  0.00            
ATOM   3986  C   LEU   254      70.080  72.030  58.170  1.00  0.00            
ATOM   3987  O   LEU   254      69.510  72.220  57.110  1.00  0.00            
ATOM   3988  N   ASN   255      70.640  70.820  58.300  1.00  0.00            
ATOM   3989  H   ASN   255      71.090  70.690  59.190  1.00  0.00            
ATOM   3990  CA  ASN   255      70.440  69.790  57.300  1.00  0.00            
ATOM   3991  HA  ASN   255      70.550  70.150  56.280  1.00  0.00            
ATOM   3992  CB  ASN   255      71.560  68.770  57.500  1.00  0.00            
ATOM   3993  HB1 ASN   255      71.190  67.770  57.260  1.00  0.00            
ATOM   3994  HB2 ASN   255      71.930  68.680  58.510  1.00  0.00            
ATOM   3995  CG  ASN   255      72.690  69.150  56.560  1.00  0.00            
ATOM   3996  OD1 ASN   255      72.710  68.730  55.410  1.00  0.00            
ATOM   3997  ND2 ASN   255      73.670  69.960  56.980  1.00  0.00            
ATOM   3998 1HD2 ASN   255      73.800  70.270  57.930  1.00  0.00            
ATOM   3999 2HD2 ASN   255      74.270  70.360  56.280  1.00  0.00            
ATOM   4000  C   ASN   255      69.060  69.150  57.290  1.00  0.00            
ATOM   4001  O   ASN   255      68.490  68.820  56.250  1.00  0.00            
ATOM   4002  N   VAL   256      68.520  68.840  58.480  1.00  0.00            
ATOM   4003  H   VAL   256      69.210  69.040  59.200  1.00  0.00            
ATOM   4004  CA  VAL   256      67.220  68.330  58.850  1.00  0.00            
ATOM   4005  HA  VAL   256      67.180  67.360  58.360  1.00  0.00            
ATOM   4006  CB  VAL   256      67.140  68.150  60.360  1.00  0.00            
ATOM   4007  HB  VAL   256      67.630  68.990  60.860  1.00  0.00            
ATOM   4008  CG1 VAL   256      65.730  68.160  60.920  1.00  0.00            
ATOM   4009 1HG1 VAL   256      65.360  69.160  60.660  1.00  0.00            
ATOM   4010 2HG1 VAL   256      65.060  67.400  60.510  1.00  0.00            
ATOM   4011 3HG1 VAL   256      65.750  68.080  62.010  1.00  0.00            
ATOM   4012  CG2 VAL   256      67.820  66.830  60.720  1.00  0.00            
ATOM   4013 1HG2 VAL   256      67.410  65.920  60.280  1.00  0.00            
ATOM   4014 2HG2 VAL   256      68.870  66.870  60.470  1.00  0.00            
ATOM   4015 3HG2 VAL   256      67.730  66.730  61.800  1.00  0.00            
ATOM   4016  C   VAL   256      66.090  69.100  58.190  1.00  0.00            
ATOM   4017  O   VAL   256      65.200  68.530  57.550  1.00  0.00            
ATOM   4018  N   LEU   257      66.220  70.430  58.110  1.00  0.00            
ATOM   4019  H   LEU   257      67.060  70.770  58.570  1.00  0.00            
ATOM   4020  CA  LEU   257      65.200  71.330  57.620  1.00  0.00            
ATOM   4021  HA  LEU   257      64.220  70.900  57.840  1.00  0.00            
ATOM   4022  CB  LEU   257      65.360  72.650  58.370  1.00  0.00            
ATOM   4023  HB1 LEU   257      66.430  72.840  58.250  1.00  0.00            
ATOM   4024  HB2 LEU   257      65.230  72.430  59.430  1.00  0.00            
ATOM   4025  CG  LEU   257      64.510  73.840  57.940  1.00  0.00            
ATOM   4026  HG  LEU   257      64.870  74.110  56.950  1.00  0.00            
ATOM   4027  CD1 LEU   257      63.010  73.550  57.920  1.00  0.00            
ATOM   4028 1HD1 LEU   257      62.790  72.870  57.090  1.00  0.00            
ATOM   4029 2HD1 LEU   257      62.740  73.020  58.840  1.00  0.00            
ATOM   4030 3HD1 LEU   257      62.500  74.480  57.710  1.00  0.00            
ATOM   4031  CD2 LEU   257      64.690  75.150  58.710  1.00  0.00            
ATOM   4032 1HD2 LEU   257      64.540  75.070  59.780  1.00  0.00            
ATOM   4033 2HD2 LEU   257      65.680  75.590  58.550  1.00  0.00            
ATOM   4034 3HD2 LEU   257      64.000  75.930  58.360  1.00  0.00            
ATOM   4035  C   LEU   257      65.270  71.600  56.120  1.00  0.00            
ATOM   4036  O   LEU   257      64.260  71.630  55.430  1.00  0.00            
ATOM   4037  N   VAL   258      66.490  71.800  55.620  1.00  0.00            
ATOM   4038  H   VAL   258      67.240  71.730  56.290  1.00  0.00            
ATOM   4039  CA  VAL   258      66.740  72.380  54.310  1.00  0.00            
ATOM   4040  HA  VAL   258      65.770  72.780  54.010  1.00  0.00            
ATOM   4041  CB  VAL   258      67.740  73.530  54.390  1.00  0.00            
ATOM   4042  HB  VAL   258      68.740  73.090  54.550  1.00  0.00            
ATOM   4043  CG1 VAL   258      67.870  74.290  53.080  1.00  0.00            
ATOM   4044 1HG1 VAL   258      66.920  74.690  52.720  1.00  0.00            
ATOM   4045 2HG1 VAL   258      68.490  75.180  53.240  1.00  0.00            
ATOM   4046 3HG1 VAL   258      68.240  73.670  52.270  1.00  0.00            
ATOM   4047  CG2 VAL   258      67.240  74.530  55.430  1.00  0.00            
ATOM   4048 1HG2 VAL   258      67.420  74.200  56.450  1.00  0.00            
ATOM   4049 2HG2 VAL   258      68.000  75.320  55.380  1.00  0.00            
ATOM   4050 3HG2 VAL   258      66.230  74.790  55.130  1.00  0.00            
ATOM   4051  C   VAL   258      67.070  71.320  53.270  1.00  0.00            
ATOM   4052  O   VAL   258      66.480  71.250  52.200  1.00  0.00            
ATOM   4053  N   ASN   259      67.850  70.290  53.630  1.00  0.00            
ATOM   4054  H   ASN   259      68.160  70.250  54.580  1.00  0.00            
ATOM   4055  CA  ASN   259      68.450  69.240  52.820  1.00  0.00            
ATOM   4056  HA  ASN   259      68.280  69.580  51.790  1.00  0.00            
ATOM   4057  CB  ASN   259      69.930  69.130  53.140  1.00  0.00            
ATOM   4058  HB1 ASN   259      70.040  68.990  54.210  1.00  0.00            
ATOM   4059  HB2 ASN   259      70.430  70.050  52.860  1.00  0.00            
ATOM   4060  CG  ASN   259      70.730  68.020  52.460  1.00  0.00            
ATOM   4061  OD1 ASN   259      70.160  67.380  51.580  1.00  0.00            
ATOM   4062  ND2 ASN   259      71.960  67.830  52.930  1.00  0.00            
ATOM   4063 1HD2 ASN   259      72.220  68.480  53.660  1.00  0.00            
ATOM   4064 2HD2 ASN   259      72.640  67.180  52.580  1.00  0.00            
ATOM   4065  C   ASN   259      67.640  67.960  52.880  1.00  0.00            
ATOM   4066  O   ASN   259      67.110  67.560  51.840  1.00  0.00            
ATOM   4067  N   TYR   260      67.410  67.430  54.090  1.00  0.00            
ATOM   4068  H   TYR   260      67.750  67.940  54.900  1.00  0.00            
ATOM   4069  CA  TYR   260      66.940  66.060  54.220  1.00  0.00            
ATOM   4070  HA  TYR   260      67.140  65.480  53.320  1.00  0.00            
ATOM   4071  CB  TYR   260      67.700  65.300  55.310  1.00  0.00            
ATOM   4072  HB1 TYR   260      67.180  64.380  55.580  1.00  0.00            
ATOM   4073  HB2 TYR   260      67.800  65.840  56.250  1.00  0.00            
ATOM   4074  CG  TYR   260      69.100  64.820  55.020  1.00  0.00            
ATOM   4075  CD1 TYR   260      70.230  65.600  55.290  1.00  0.00            
ATOM   4076  HD1 TYR   260      70.020  66.580  55.670  1.00  0.00            
ATOM   4077  CE1 TYR   260      71.470  65.140  54.850  1.00  0.00            
ATOM   4078  HE1 TYR   260      72.300  65.820  54.990  1.00  0.00            
ATOM   4079  CZ  TYR   260      71.550  63.900  54.160  1.00  0.00            
ATOM   4080  OH  TYR   260      72.750  63.460  53.700  1.00  0.00            
ATOM   4081  HH  TYR   260      73.460  63.930  54.150  1.00  0.00            
ATOM   4082  CE2 TYR   260      70.400  63.130  53.890  1.00  0.00            
ATOM   4083  HE2 TYR   260      70.440  62.200  53.340  1.00  0.00            
ATOM   4084  CD2 TYR   260      69.150  63.650  54.250  1.00  0.00            
ATOM   4085  HD2 TYR   260      68.230  63.120  54.030  1.00  0.00            
ATOM   4086  C   TYR   260      65.420  66.050  54.270  1.00  0.00            
ATOM   4087  O   TYR   260      64.790  65.380  55.080  1.00  0.00            
ATOM   4088  N   SER   261      64.810  66.900  53.440  1.00  0.00            
ATOM   4089  H   SER   261      65.350  67.440  52.780  1.00  0.00            
ATOM   4090  CA  SER   261      63.380  67.120  53.520  1.00  0.00            
ATOM   4091  HA  SER   261      62.870  66.320  54.060  1.00  0.00            
ATOM   4092  CB  SER   261      63.130  68.460  54.200  1.00  0.00            
ATOM   4093  HB1 SER   261      63.380  68.420  55.260  1.00  0.00            
ATOM   4094  HB2 SER   261      62.100  68.780  54.000  1.00  0.00            
ATOM   4095  OG  SER   261      63.950  69.450  53.630  1.00  0.00            
ATOM   4096  HG  SER   261      63.910  70.290  54.100  1.00  0.00            
ATOM   4097  C   SER   261      62.800  67.180  52.110  1.00  0.00            
ATOM   4098  O   SER   261      63.580  67.260  51.170  1.00  0.00            
ATOM   4099  N   VAL   262      61.490  67.040  51.910  1.00  0.00            
ATOM   4100  H   VAL   262      60.890  66.980  52.720  1.00  0.00            
ATOM   4101  CA  VAL   262      60.880  67.000  50.600  1.00  0.00            
ATOM   4102  HA  VAL   262      61.620  67.430  49.930  1.00  0.00            
ATOM   4103  CB  VAL   262      60.450  65.630  50.100  1.00  0.00            
ATOM   4104  HB  VAL   262      59.680  65.180  50.730  1.00  0.00            
ATOM   4105  CG1 VAL   262      59.910  65.630  48.670  1.00  0.00            
ATOM   4106 1HG1 VAL   262      59.610  64.610  48.410  1.00  0.00            
ATOM   4107 2HG1 VAL   262      59.020  66.240  48.590  1.00  0.00            
ATOM   4108 3HG1 VAL   262      60.690  66.080  48.070  1.00  0.00            
ATOM   4109  CG2 VAL   262      61.590  64.610  50.000  1.00  0.00            
ATOM   4110 1HG2 VAL   262      61.160  63.630  49.770  1.00  0.00            
ATOM   4111 2HG2 VAL   262      62.400  64.870  49.330  1.00  0.00            
ATOM   4112 3HG2 VAL   262      62.090  64.520  50.970  1.00  0.00            
ATOM   4113  C   VAL   262      59.610  67.820  50.650  1.00  0.00            
ATOM   4114  O   VAL   262      58.850  67.680  51.610  1.00  0.00            
ATOM   4115  N   PHE   263      59.270  68.640  49.650  1.00  0.00            
ATOM   4116  H   PHE   263      59.800  68.530  48.790  1.00  0.00            
ATOM   4117  CA  PHE   263      58.030  69.380  49.540  1.00  0.00            
ATOM   4118  HA  PHE   263      57.440  69.290  50.450  1.00  0.00            
ATOM   4119  CB  PHE   263      58.320  70.850  49.280  1.00  0.00            
ATOM   4120  HB1 PHE   263      58.650  70.870  48.240  1.00  0.00            
ATOM   4121  HB2 PHE   263      59.130  71.050  49.980  1.00  0.00            
ATOM   4122  CG  PHE   263      57.220  71.860  49.490  1.00  0.00            
ATOM   4123  CD1 PHE   263      56.840  72.110  50.820  1.00  0.00            
ATOM   4124  HD1 PHE   263      57.170  71.470  51.620  1.00  0.00            
ATOM   4125  CE1 PHE   263      55.870  73.080  51.090  1.00  0.00            
ATOM   4126  HE1 PHE   263      55.570  73.140  52.140  1.00  0.00            
ATOM   4127  CZ  PHE   263      55.290  73.800  50.040  1.00  0.00            
ATOM   4128  HZ  PHE   263      54.420  74.400  50.290  1.00  0.00            
ATOM   4129  CE2 PHE   263      55.650  73.540  48.710  1.00  0.00            
ATOM   4130  HE2 PHE   263      55.110  74.000  47.890  1.00  0.00            
ATOM   4131  CD2 PHE   263      56.670  72.630  48.460  1.00  0.00            
ATOM   4132  HD2 PHE   263      56.980  72.440  47.440  1.00  0.00            
ATOM   4133  C   PHE   263      57.150  68.800  48.440  1.00  0.00            
ATOM   4134  O   PHE   263      57.610  68.740  47.310  1.00  0.00            
ATOM   4135  N   ASP   264      55.970  68.370  48.900  1.00  0.00            
ATOM   4136  H   ASP   264      55.810  68.700  49.840  1.00  0.00            
ATOM   4137  CA  ASP   264      54.940  67.620  48.220  1.00  0.00            
ATOM   4138  HA  ASP   264      55.430  67.260  47.310  1.00  0.00            
ATOM   4139  CB  ASP   264      54.390  66.580  49.200  1.00  0.00            
ATOM   4140  HB1 ASP   264      54.100  67.210  50.040  1.00  0.00            
ATOM   4141  HB2 ASP   264      55.170  65.890  49.520  1.00  0.00            
ATOM   4142  CG  ASP   264      53.150  65.900  48.660  1.00  0.00            
ATOM   4143  OD1 ASP   264      52.060  66.020  49.250  1.00  0.00            
ATOM   4144  OD2 ASP   264      53.220  65.230  47.600  1.00  0.00            
ATOM   4145  C   ASP   264      53.880  68.570  47.710  1.00  0.00            
ATOM   4146  O   ASP   264      53.740  69.690  48.200  1.00  0.00            
ATOM   4147  N   SER   265      53.090  68.180  46.710  1.00  0.00            
ATOM   4148  H   SER   265      53.130  67.220  46.360  1.00  0.00            
ATOM   4149  CA  SER   265      51.980  68.880  46.110  1.00  0.00            
ATOM   4150  HA  SER   265      52.230  69.890  45.790  1.00  0.00            
ATOM   4151  CB  SER   265      51.410  68.120  44.910  1.00  0.00            
ATOM   4152  HB1 SER   265      50.500  68.570  44.540  1.00  0.00            
ATOM   4153  HB2 SER   265      51.140  67.110  45.200  1.00  0.00            
ATOM   4154  OG  SER   265      52.420  68.240  43.930  1.00  0.00            
ATOM   4155  HG  SER   265      52.970  67.450  43.970  1.00  0.00            
ATOM   4156  C   SER   265      50.920  69.280  47.130  1.00  0.00            
ATOM   4157  O   SER   265      50.340  70.370  47.070  1.00  0.00            
ATOM   4158  N   SER   266      50.840  68.610  48.270  1.00  0.00            
ATOM   4159  H   SER   266      51.180  67.660  48.240  1.00  0.00            
ATOM   4160  CA  SER   266      49.950  68.980  49.360  1.00  0.00            
ATOM   4161  HA  SER   266      49.020  69.300  48.910  1.00  0.00            
ATOM   4162  CB  SER   266      49.650  67.810  50.290  1.00  0.00            
ATOM   4163  HB1 SER   266      49.180  66.960  49.790  1.00  0.00            
ATOM   4164  HB2 SER   266      48.850  68.120  50.960  1.00  0.00            
ATOM   4165  OG  SER   266      50.770  67.410  51.040  1.00  0.00            
ATOM   4166  HG  SER   266      51.280  66.960  50.350  1.00  0.00            
ATOM   4167  C   SER   266      50.370  70.210  50.140  1.00  0.00            
ATOM   4168  O   SER   266      49.990  70.470  51.280  1.00  0.00            
ATOM   4169  N   GLN   267      51.360  70.930  49.590  1.00  0.00            
ATOM   4170  H   GLN   267      51.640  70.620  48.670  1.00  0.00            
ATOM   4171  CA  GLN   267      52.050  72.070  50.130  1.00  0.00            
ATOM   4172  HA  GLN   267      52.920  72.280  49.510  1.00  0.00            
ATOM   4173  CB  GLN   267      51.230  73.360  50.100  1.00  0.00            
ATOM   4174  HB1 GLN   267      51.900  74.220  50.240  1.00  0.00            
ATOM   4175  HB2 GLN   267      50.500  73.340  50.920  1.00  0.00            
ATOM   4176  CG  GLN   267      50.430  73.610  48.830  1.00  0.00            
ATOM   4177  HG1 GLN   267      49.750  72.790  48.600  1.00  0.00            
ATOM   4178  HG2 GLN   267      51.100  73.740  47.980  1.00  0.00            
ATOM   4179  CD  GLN   267      49.440  74.760  48.940  1.00  0.00            
ATOM   4180  OE1 GLN   267      48.310  74.670  49.420  1.00  0.00            
ATOM   4181  NE2 GLN   267      49.760  75.890  48.320  1.00  0.00            
ATOM   4182 1HE2 GLN   267      50.520  75.820  47.650  1.00  0.00            
ATOM   4183 2HE2 GLN   267      49.220  76.710  48.550  1.00  0.00            
ATOM   4184  C   GLN   267      52.620  71.860  51.520  1.00  0.00            
ATOM   4185  O   GLN   267      52.880  72.810  52.260  1.00  0.00            
ATOM   4186  N   THR   268      52.800  70.590  51.920  1.00  0.00            
ATOM   4187  H   THR   268      52.680  69.950  51.150  1.00  0.00            
ATOM   4188  CA  THR   268      53.380  70.080  53.140  1.00  0.00            
ATOM   4189  HA  THR   268      53.170  70.810  53.920  1.00  0.00            
ATOM   4190  CB  THR   268      52.560  68.860  53.540  1.00  0.00            
ATOM   4191  HB  THR   268      52.640  68.080  52.790  1.00  0.00            
ATOM   4192  CG2 THR   268      52.890  68.320  54.930  1.00  0.00            
ATOM   4193 1HG2 THR   268      53.770  67.730  54.690  1.00  0.00            
ATOM   4194 2HG2 THR   268      52.960  69.160  55.640  1.00  0.00            
ATOM   4195 3HG2 THR   268      52.090  67.600  55.120  1.00  0.00            
ATOM   4196  OG1 THR   268      51.210  69.250  53.700  1.00  0.00            
ATOM   4197  HG1 THR   268      50.850  69.530  52.860  1.00  0.00            
ATOM   4198  C   THR   268      54.820  69.630  52.950  1.00  0.00            
ATOM   4199  O   THR   268      55.110  69.000  51.930  1.00  0.00            
ATOM   4200  N   LEU   269      55.680  69.900  53.940  1.00  0.00            
ATOM   4201  H   LEU   269      55.420  70.430  54.760  1.00  0.00            
ATOM   4202  CA  LEU   269      57.010  69.320  54.070  1.00  0.00            
ATOM   4203  HA  LEU   269      57.260  69.130  53.030  1.00  0.00            
ATOM   4204  CB  LEU   269      57.940  70.370  54.670  1.00  0.00            
ATOM   4205  HB1 LEU   269      57.820  70.340  55.760  1.00  0.00            
ATOM   4206  HB2 LEU   269      57.620  71.340  54.300  1.00  0.00            
ATOM   4207  CG  LEU   269      59.460  70.250  54.460  1.00  0.00            
ATOM   4208  HG  LEU   269      59.590  69.170  54.500  1.00  0.00            
ATOM   4209  CD1 LEU   269      59.850  70.800  53.100  1.00  0.00            
ATOM   4210 1HD1 LEU   269      59.680  71.880  53.090  1.00  0.00            
ATOM   4211 2HD1 LEU   269      60.900  70.540  52.900  1.00  0.00            
ATOM   4212 3HD1 LEU   269      59.130  70.300  52.450  1.00  0.00            
ATOM   4213  CD2 LEU   269      60.310  70.850  55.570  1.00  0.00            
ATOM   4214 1HD2 LEU   269      61.370  70.680  55.440  1.00  0.00            
ATOM   4215 2HD2 LEU   269      60.120  71.910  55.660  1.00  0.00            
ATOM   4216 3HD2 LEU   269      59.970  70.470  56.540  1.00  0.00            
ATOM   4217  C   LEU   269      57.030  68.000  54.800  1.00  0.00            
ATOM   4218  O   LEU   269      56.300  67.900  55.800  1.00  0.00            
ATOM   4219  N   LEU   270      57.820  67.110  54.200  1.00  0.00            
ATOM   4220  H   LEU   270      58.270  67.340  53.330  1.00  0.00            
ATOM   4221  CA  LEU   270      58.150  65.770  54.660  1.00  0.00            
ATOM   4222  HA  LEU   270      57.510  65.500  55.510  1.00  0.00            
ATOM   4223  CB  LEU   270      57.910  64.820  53.490  1.00  0.00            
ATOM   4224  HB1 LEU   270      58.500  63.960  53.800  1.00  0.00            
ATOM   4225  HB2 LEU   270      58.300  65.360  52.640  1.00  0.00            
ATOM   4226  CG  LEU   270      56.450  64.440  53.250  1.00  0.00            
ATOM   4227  HG  LEU   270      56.360  63.730  52.430  1.00  0.00            
ATOM   4228  CD1 LEU   270      55.780  63.800  54.460  1.00  0.00            
ATOM   4229 1HD1 LEU   270      55.540  64.650  55.100  1.00  0.00            
ATOM   4230 2HD1 LEU   270      54.800  63.460  54.130  1.00  0.00            
ATOM   4231 3HD1 LEU   270      56.420  62.970  54.800  1.00  0.00            
ATOM   4232  CD2 LEU   270      55.540  65.590  52.860  1.00  0.00            
ATOM   4233 1HD2 LEU   270      55.970  66.200  52.070  1.00  0.00            
ATOM   4234 2HD2 LEU   270      54.590  65.200  52.480  1.00  0.00            
ATOM   4235 3HD2 LEU   270      55.300  66.190  53.730  1.00  0.00            
ATOM   4236  C   LEU   270      59.610  65.850  55.060  1.00  0.00            
ATOM   4237  O   LEU   270      60.440  66.570  54.520  1.00  0.00            
ATOM   4238  N   VAL   271      60.020  65.100  56.090  1.00  0.00            
ATOM   4239  H   VAL   271      59.300  64.570  56.570  1.00  0.00            
ATOM   4240  CA  VAL   271      61.320  64.990  56.730  1.00  0.00            
ATOM   4241  HA  VAL   271      61.990  65.480  56.020  1.00  0.00            
ATOM   4242  CB  VAL   271      61.390  65.780  58.030  1.00  0.00            
ATOM   4243  HB  VAL   271      62.320  65.460  58.500  1.00  0.00            
ATOM   4244  CG1 VAL   271      61.620  67.260  57.770  1.00  0.00            
ATOM   4245 1HG1 VAL   271      61.810  67.930  58.620  1.00  0.00            
ATOM   4246 2HG1 VAL   271      62.480  67.410  57.150  1.00  0.00            
ATOM   4247 3HG1 VAL   271      60.760  67.710  57.260  1.00  0.00            
ATOM   4248  CG2 VAL   271      60.250  65.520  59.020  1.00  0.00            
ATOM   4249 1HG2 VAL   271      60.460  65.850  60.040  1.00  0.00            
ATOM   4250 2HG2 VAL   271      59.320  66.030  58.760  1.00  0.00            
ATOM   4251 3HG2 VAL   271      60.070  64.450  58.960  1.00  0.00            
ATOM   4252  C   VAL   271      61.720  63.520  56.720  1.00  0.00            
ATOM   4253  O   VAL   271      60.860  62.650  56.800  1.00  0.00            
ATOM   4254  N   MET   272      63.020  63.270  56.580  1.00  0.00            
ATOM   4255  H   MET   272      63.650  64.060  56.640  1.00  0.00            
ATOM   4256  CA  MET   272      63.610  61.960  56.570  1.00  0.00            
ATOM   4257  HA  MET   272      62.870  61.280  56.150  1.00  0.00            
ATOM   4258  CB  MET   272      64.820  61.940  55.630  1.00  0.00            
ATOM   4259  HB1 MET   272      65.270  60.940  55.710  1.00  0.00            
ATOM   4260  HB2 MET   272      65.550  62.690  55.920  1.00  0.00            
ATOM   4261  CG  MET   272      64.390  62.150  54.190  1.00  0.00            
ATOM   4262  HG1 MET   272      63.850  63.100  54.230  1.00  0.00            
ATOM   4263  HG2 MET   272      63.640  61.420  53.880  1.00  0.00            
ATOM   4264  SD  MET   272      65.610  62.230  52.870  1.00  0.00            
ATOM   4265  CE  MET   272      64.460  62.890  51.630  1.00  0.00            
ATOM   4266  HE1 MET   272      63.630  62.280  51.290  1.00  0.00            
ATOM   4267  HE2 MET   272      64.100  63.850  52.000  1.00  0.00            
ATOM   4268  HE3 MET   272      65.020  63.030  50.700  1.00  0.00            
ATOM   4269  C   MET   272      63.910  61.340  57.930  1.00  0.00            
ATOM   4270  O   MET   272      64.320  62.070  58.830  1.00  0.00            
ATOM   4271  N   ARG   273      63.740  60.010  58.010  1.00  0.00            
ATOM   4272  H   ARG   273      63.480  59.520  57.160  1.00  0.00            
ATOM   4273  CA  ARG   273      63.990  59.320  59.250  1.00  0.00            
ATOM   4274  HA  ARG   273      63.510  59.930  60.020  1.00  0.00            
ATOM   4275  CB  ARG   273      63.400  57.920  59.340  1.00  0.00            
ATOM   4276  HB1 ARG   273      63.880  57.270  60.070  1.00  0.00            
ATOM   4277  HB2 ARG   273      63.520  57.460  58.350  1.00  0.00            
ATOM   4278  CG  ARG   273      61.950  57.910  59.810  1.00  0.00            
ATOM   4279  HG1 ARG   273      61.850  58.140  60.880  1.00  0.00            
ATOM   4280  HG2 ARG   273      61.570  56.890  59.720  1.00  0.00            
ATOM   4281  CD  ARG   273      61.140  58.770  58.850  1.00  0.00            
ATOM   4282  HD1 ARG   273      61.370  58.450  57.820  1.00  0.00            
ATOM   4283  HD2 ARG   273      61.370  59.840  58.910  1.00  0.00            
ATOM   4284  NE  ARG   273      59.690  58.620  59.050  1.00  0.00            
ATOM   4285  HE  ARG   273      59.320  59.250  59.740  1.00  0.00            
ATOM   4286  CZ  ARG   273      58.780  57.720  58.660  1.00  0.00            
ATOM   4287  NH1 ARG   273      59.120  56.710  57.840  1.00  0.00            
ATOM   4288 1HH1 ARG   273      60.000  56.740  57.360  1.00  0.00            
ATOM   4289 2HH1 ARG   273      58.510  55.920  57.660  1.00  0.00            
ATOM   4290  NH2 ARG   273      57.530  57.770  59.120  1.00  0.00            
ATOM   4291 1HH2 ARG   273      57.190  58.610  59.540  1.00  0.00            
ATOM   4292 2HH2 ARG   273      56.870  57.080  58.750  1.00  0.00            
ATOM   4293  C   ARG   273      65.500  59.290  59.440  1.00  0.00            
ATOM   4294  O   ARG   273      66.230  59.000  58.490  1.00  0.00            
ATOM   4295  N   PRO   274      65.950  59.320  60.700  1.00  0.00            
ATOM   4296  CD  PRO   274      65.270  59.970  61.800  1.00  0.00            
ATOM   4297  HD1 PRO   274      64.910  59.300  62.570  1.00  0.00            
ATOM   4298  HD2 PRO   274      64.460  60.670  61.570  1.00  0.00            
ATOM   4299  CG  PRO   274      66.400  60.700  62.520  1.00  0.00            
ATOM   4300  HG1 PRO   274      66.120  60.950  63.550  1.00  0.00            
ATOM   4301  HG2 PRO   274      66.660  61.620  62.000  1.00  0.00            
ATOM   4302  CB  PRO   274      67.510  59.660  62.460  1.00  0.00            
ATOM   4303  HB1 PRO   274      67.400  58.810  63.140  1.00  0.00            
ATOM   4304  HB2 PRO   274      68.520  60.050  62.510  1.00  0.00            
ATOM   4305  CA  PRO   274      67.360  59.260  60.990  1.00  0.00            
ATOM   4306  HA  PRO   274      67.810  60.100  60.460  1.00  0.00            
ATOM   4307  C   PRO   274      68.080  57.970  60.650  1.00  0.00            
ATOM   4308  O   PRO   274      69.300  58.040  60.520  1.00  0.00            
ATOM   4309  N   TYR   275      67.390  56.910  60.210  1.00  0.00            
ATOM   4310  H   TYR   275      66.400  56.800  60.420  1.00  0.00            
ATOM   4311  CA  TYR   275      68.030  55.870  59.420  1.00  0.00            
ATOM   4312  HA  TYR   275      68.950  55.690  59.960  1.00  0.00            
ATOM   4313  CB  TYR   275      67.240  54.550  59.420  1.00  0.00            
ATOM   4314  HB1 TYR   275      67.310  54.030  60.370  1.00  0.00            
ATOM   4315  HB2 TYR   275      67.830  53.860  58.810  1.00  0.00            
ATOM   4316  CG  TYR   275      65.780  54.590  59.020  1.00  0.00            
ATOM   4317  CD1 TYR   275      64.780  54.590  59.980  1.00  0.00            
ATOM   4318  HD1 TYR   275      64.990  54.540  61.050  1.00  0.00            
ATOM   4319  CE1 TYR   275      63.440  54.530  59.550  1.00  0.00            
ATOM   4320  HE1 TYR   275      62.650  54.450  60.280  1.00  0.00            
ATOM   4321  CZ  TYR   275      63.130  54.480  58.170  1.00  0.00            
ATOM   4322  OH  TYR   275      61.820  54.360  57.820  1.00  0.00            
ATOM   4323  HH  TYR   275      61.830  54.440  56.860  1.00  0.00            
ATOM   4324  CE2 TYR   275      64.200  54.450  57.260  1.00  0.00            
ATOM   4325  HE2 TYR   275      64.010  54.360  56.210  1.00  0.00            
ATOM   4326  CD2 TYR   275      65.550  54.520  57.640  1.00  0.00            
ATOM   4327  HD2 TYR   275      66.410  54.610  57.000  1.00  0.00            
ATOM   4328  C   TYR   275      68.340  56.230  57.980  1.00  0.00            
ATOM   4329  O   TYR   275      69.420  55.900  57.500  1.00  0.00            
ATOM   4330  N   GLN   276      67.540  57.020  57.260  1.00  0.00            
ATOM   4331  H   GLN   276      66.700  57.320  57.730  1.00  0.00            
ATOM   4332  CA  GLN   276      67.820  57.450  55.910  1.00  0.00            
ATOM   4333  HA  GLN   276      68.000  56.570  55.290  1.00  0.00            
ATOM   4334  CB  GLN   276      66.540  58.140  55.460  1.00  0.00            
ATOM   4335  HB1 GLN   276      66.630  58.470  54.430  1.00  0.00            
ATOM   4336  HB2 GLN   276      66.420  59.060  56.050  1.00  0.00            
ATOM   4337  CG  GLN   276      65.250  57.340  55.640  1.00  0.00            
ATOM   4338  HG1 GLN   276      64.960  57.220  56.690  1.00  0.00            
ATOM   4339  HG2 GLN   276      65.320  56.370  55.150  1.00  0.00            
ATOM   4340  CD  GLN   276      64.110  58.090  55.000  1.00  0.00            
ATOM   4341  OE1 GLN   276      63.260  58.680  55.670  1.00  0.00            
ATOM   4342  NE2 GLN   276      63.940  58.080  53.670  1.00  0.00            
ATOM   4343 1HE2 GLN   276      64.670  57.600  53.150  1.00  0.00            
ATOM   4344 2HE2 GLN   276      63.240  58.740  53.360  1.00  0.00            
ATOM   4345  C   GLN   276      68.980  58.440  55.880  1.00  0.00            
ATOM   4346  O   GLN   276      69.850  58.270  55.010  1.00  0.00            
ATOM   4347  N   ILE   277      69.000  59.400  56.800  1.00  0.00            
ATOM   4348  H   ILE   277      68.350  59.290  57.560  1.00  0.00            
ATOM   4349  CA  ILE   277      70.030  60.420  56.900  1.00  0.00            
ATOM   4350  HA  ILE   277      70.070  60.850  55.900  1.00  0.00            
ATOM   4351  CB  ILE   277      69.710  61.540  57.890  1.00  0.00            
ATOM   4352  HB  ILE   277      69.730  61.140  58.900  1.00  0.00            
ATOM   4353  CG2 ILE   277      70.840  62.560  57.810  1.00  0.00            
ATOM   4354 1HG2 ILE   277      70.860  63.010  56.820  1.00  0.00            
ATOM   4355 2HG2 ILE   277      70.760  63.270  58.640  1.00  0.00            
ATOM   4356 3HG2 ILE   277      71.780  62.090  58.080  1.00  0.00            
ATOM   4357  CG1 ILE   277      68.370  62.190  57.560  1.00  0.00            
ATOM   4358 1HG1 ILE   277      67.590  61.470  57.330  1.00  0.00            
ATOM   4359 2HG1 ILE   277      68.370  62.760  56.630  1.00  0.00            
ATOM   4360  CD  ILE   277      67.690  63.030  58.640  1.00  0.00            
ATOM   4361  HD1 ILE   277      67.150  62.370  59.320  1.00  0.00            
ATOM   4362  HD2 ILE   277      68.420  63.670  59.120  1.00  0.00            
ATOM   4363  HD3 ILE   277      66.940  63.640  58.120  1.00  0.00            
ATOM   4364  C   ILE   277      71.350  59.690  57.100  1.00  0.00            
ATOM   4365  O   ILE   277      72.120  59.800  56.140  1.00  0.00            
ATOM   4366  N   ALA   278      71.570  58.810  58.070  1.00  0.00            
ATOM   4367  H   ALA   278      70.950  58.800  58.880  1.00  0.00            
ATOM   4368  CA  ALA   278      72.840  58.150  58.310  1.00  0.00            
ATOM   4369  HA  ALA   278      73.590  58.890  58.550  1.00  0.00            
ATOM   4370  CB  ALA   278      72.780  57.390  59.630  1.00  0.00            
ATOM   4371  HB1 ALA   278      73.770  57.050  59.950  1.00  0.00            
ATOM   4372  HB2 ALA   278      72.310  58.020  60.380  1.00  0.00            
ATOM   4373  HB3 ALA   278      72.190  56.470  59.610  1.00  0.00            
ATOM   4374  C   ALA   278      73.320  57.270  57.170  1.00  0.00            
ATOM   4375  O   ALA   278      74.530  57.280  56.950  1.00  0.00            
ATOM   4376  N   ALA   279      72.490  56.480  56.490  1.00  0.00            
ATOM   4377  H   ALA   279      71.530  56.410  56.800  1.00  0.00            
ATOM   4378  CA  ALA   279      72.930  55.730  55.330  1.00  0.00            
ATOM   4379  HA  ALA   279      73.690  55.150  55.850  1.00  0.00            
ATOM   4380  CB  ALA   279      71.800  54.810  54.860  1.00  0.00            
ATOM   4381  HB1 ALA   279      71.590  54.130  55.680  1.00  0.00            
ATOM   4382  HB2 ALA   279      70.860  55.300  54.600  1.00  0.00            
ATOM   4383  HB3 ALA   279      72.190  54.150  54.090  1.00  0.00            
ATOM   4384  C   ALA   279      73.470  56.590  54.210  1.00  0.00            
ATOM   4385  O   ALA   279      74.480  56.190  53.640  1.00  0.00            
ATOM   4386  N   THR   280      72.790  57.710  53.970  1.00  0.00            
ATOM   4387  H   THR   280      71.990  57.940  54.540  1.00  0.00            
ATOM   4388  CA  THR   280      73.080  58.570  52.830  1.00  0.00            
ATOM   4389  HA  THR   280      73.090  58.010  51.890  1.00  0.00            
ATOM   4390  CB  THR   280      72.100  59.730  52.720  1.00  0.00            
ATOM   4391  HB  THR   280      72.170  60.600  53.370  1.00  0.00            
ATOM   4392  CG2 THR   280      72.440  60.310  51.360  1.00  0.00            
ATOM   4393 1HG2 THR   280      73.210  61.090  51.460  1.00  0.00            
ATOM   4394 2HG2 THR   280      72.550  59.550  50.580  1.00  0.00            
ATOM   4395 3HG2 THR   280      71.620  60.950  51.060  1.00  0.00            
ATOM   4396  OG1 THR   280      70.740  59.350  52.660  1.00  0.00            
ATOM   4397  HG1 THR   280      70.350  59.390  53.530  1.00  0.00            
ATOM   4398  C   THR   280      74.470  59.140  53.070  1.00  0.00            
ATOM   4399  O   THR   280      75.360  58.950  52.230  1.00  0.00            
ATOM   4400  N   GLU   281      74.690  59.950  54.100  1.00  0.00            
ATOM   4401  H   GLU   281      73.920  60.220  54.720  1.00  0.00            
ATOM   4402  CA  GLU   281      75.910  60.690  54.310  1.00  0.00            
ATOM   4403  HA  GLU   281      76.080  61.310  53.430  1.00  0.00            
ATOM   4404  CB  GLU   281      75.800  61.700  55.460  1.00  0.00            
ATOM   4405  HB1 GLU   281      74.970  62.350  55.180  1.00  0.00            
ATOM   4406  HB2 GLU   281      76.690  62.310  55.410  1.00  0.00            
ATOM   4407  CG  GLU   281      75.530  60.910  56.750  1.00  0.00            
ATOM   4408  HG1 GLU   281      76.210  60.060  56.820  1.00  0.00            
ATOM   4409  HG2 GLU   281      74.530  60.480  56.700  1.00  0.00            
ATOM   4410  CD  GLU   281      75.640  61.840  57.940  1.00  0.00            
ATOM   4411  OE1 GLU   281      76.270  62.900  57.740  1.00  0.00            
ATOM   4412  OE2 GLU   281      75.360  61.390  59.080  1.00  0.00            
ATOM   4413  C   GLU   281      77.100  59.750  54.330  1.00  0.00            
ATOM   4414  O   GLU   281      78.220  60.160  54.020  1.00  0.00            
ATOM   4415  N   ARG   282      76.930  58.470  54.690  1.00  0.00            
ATOM   4416  H   ARG   282      75.970  58.170  54.810  1.00  0.00            
ATOM   4417  CA  ARG   282      78.000  57.490  54.670  1.00  0.00            
ATOM   4418  HA  ARG   282      78.920  57.980  54.960  1.00  0.00            
ATOM   4419  CB  ARG   282      77.640  56.400  55.690  1.00  0.00            
ATOM   4420  HB1 ARG   282      78.070  55.410  55.570  1.00  0.00            
ATOM   4421  HB2 ARG   282      76.600  56.090  55.620  1.00  0.00            
ATOM   4422  CG  ARG   282      77.940  57.050  57.030  1.00  0.00            
ATOM   4423  HG1 ARG   282      77.440  58.010  57.150  1.00  0.00            
ATOM   4424  HG2 ARG   282      79.020  57.150  57.140  1.00  0.00            
ATOM   4425  CD  ARG   282      77.450  56.140  58.160  1.00  0.00            
ATOM   4426  HD1 ARG   282      77.930  55.160  58.210  1.00  0.00            
ATOM   4427  HD2 ARG   282      76.410  55.960  57.930  1.00  0.00            
ATOM   4428  NE  ARG   282      77.560  56.830  59.460  1.00  0.00            
ATOM   4429  HE  ARG   282      78.280  56.380  59.990  1.00  0.00            
ATOM   4430  CZ  ARG   282      76.990  57.960  59.880  1.00  0.00            
ATOM   4431  NH1 ARG   282      76.060  58.620  59.170  1.00  0.00            
ATOM   4432 1HH1 ARG   282      75.820  58.240  58.280  1.00  0.00            
ATOM   4433 2HH1 ARG   282      75.700  59.530  59.390  1.00  0.00            
ATOM   4434  NH2 ARG   282      77.380  58.410  61.080  1.00  0.00            
ATOM   4435 1HH2 ARG   282      78.020  57.870  61.640  1.00  0.00            
ATOM   4436 2HH2 ARG   282      76.950  59.240  61.460  1.00  0.00            
ATOM   4437  C   ARG   282      78.350  56.930  53.300  1.00  0.00            
ATOM   4438  O   ARG   282      79.530  56.670  53.080  1.00  0.00            
ATOM   4439  N   ILE   283      77.410  56.860  52.360  1.00  0.00            
ATOM   4440  H   ILE   283      76.490  57.230  52.580  1.00  0.00            
ATOM   4441  CA  ILE   283      77.600  56.620  50.940  1.00  0.00            
ATOM   4442  HA  ILE   283      78.240  55.740  50.960  1.00  0.00            
ATOM   4443  CB  ILE   283      76.260  56.390  50.230  1.00  0.00            
ATOM   4444  HB  ILE   283      75.610  57.220  50.530  1.00  0.00            
ATOM   4445  CG2 ILE   283      76.370  56.460  48.710  1.00  0.00            
ATOM   4446 1HG2 ILE   283      76.840  55.540  48.370  1.00  0.00            
ATOM   4447 2HG2 ILE   283      75.360  56.610  48.300  1.00  0.00            
ATOM   4448 3HG2 ILE   283      76.960  57.300  48.360  1.00  0.00            
ATOM   4449  CG1 ILE   283      75.560  55.090  50.600  1.00  0.00            
ATOM   4450 1HG1 ILE   283      75.630  54.990  51.690  1.00  0.00            
ATOM   4451 2HG1 ILE   283      75.920  54.160  50.160  1.00  0.00            
ATOM   4452  CD  ILE   283      74.070  55.220  50.330  1.00  0.00            
ATOM   4453  HD1 ILE   283      73.600  54.540  51.060  1.00  0.00            
ATOM   4454  HD2 ILE   283      73.710  56.220  50.510  1.00  0.00            
ATOM   4455  HD3 ILE   283      73.880  54.780  49.350  1.00  0.00            
ATOM   4456  C   ILE   283      78.420  57.740  50.300  1.00  0.00            
ATOM   4457  O   ILE   283      79.410  57.450  49.640  1.00  0.00            
ATOM   4458  N   LEU   284      78.020  58.990  50.490  1.00  0.00            
ATOM   4459  H   LEU   284      77.040  59.210  50.630  1.00  0.00            
ATOM   4460  CA  LEU   284      78.830  60.140  50.100  1.00  0.00            
ATOM   4461  HA  LEU   284      79.100  60.050  49.050  1.00  0.00            
ATOM   4462  CB  LEU   284      78.080  61.430  50.400  1.00  0.00            
ATOM   4463  HB1 LEU   284      78.770  62.270  50.410  1.00  0.00            
ATOM   4464  HB2 LEU   284      77.670  61.240  51.400  1.00  0.00            
ATOM   4465  CG  LEU   284      76.890  61.740  49.490  1.00  0.00            
ATOM   4466  HG  LEU   284      76.600  62.740  49.800  1.00  0.00            
ATOM   4467  CD1 LEU   284      77.190  61.760  47.990  1.00  0.00            
ATOM   4468 1HD1 LEU   284      77.150  60.760  47.590  1.00  0.00            
ATOM   4469 2HD1 LEU   284      76.340  62.330  47.600  1.00  0.00            
ATOM   4470 3HD1 LEU   284      78.160  62.180  47.740  1.00  0.00            
ATOM   4471  CD2 LEU   284      75.630  60.870  49.570  1.00  0.00            
ATOM   4472 1HD2 LEU   284      75.300  60.740  50.590  1.00  0.00            
ATOM   4473 2HD2 LEU   284      74.750  61.240  49.050  1.00  0.00            
ATOM   4474 3HD2 LEU   284      75.840  59.870  49.180  1.00  0.00            
ATOM   4475  C   LEU   284      80.240  60.070  50.670  1.00  0.00            
ATOM   4476  O   LEU   284      81.270  60.220  50.020  1.00  0.00            
ATOM   4477  N   TRP   285      80.360  59.850  51.980  1.00  0.00            
ATOM   4478  H   TRP   285      79.540  59.840  52.570  1.00  0.00            
ATOM   4479  CA  TRP   285      81.650  59.770  52.620  1.00  0.00            
ATOM   4480  HA  TRP   285      82.220  60.700  52.560  1.00  0.00            
ATOM   4481  CB  TRP   285      81.450  59.540  54.110  1.00  0.00            
ATOM   4482  HB1 TRP   285      80.900  58.610  54.260  1.00  0.00            
ATOM   4483  HB2 TRP   285      80.880  60.390  54.500  1.00  0.00            
ATOM   4484  CG  TRP   285      82.780  59.530  54.810  1.00  0.00            
ATOM   4485  CD1 TRP   285      83.610  60.570  55.100  1.00  0.00            
ATOM   4486  HD1 TRP   285      83.490  61.620  54.920  1.00  0.00            
ATOM   4487  NE1 TRP   285      84.770  60.110  55.710  1.00  0.00            
ATOM   4488  HE1 TRP   285      85.580  60.670  55.950  1.00  0.00            
ATOM   4489  CE2 TRP   285      84.720  58.740  55.830  1.00  0.00            
ATOM   4490  CZ2 TRP   285      85.650  57.800  56.300  1.00  0.00            
ATOM   4491  HZ2 TRP   285      86.580  58.150  56.710  1.00  0.00            
ATOM   4492  CH2 TRP   285      85.320  56.440  56.290  1.00  0.00            
ATOM   4493  HH2 TRP   285      86.030  55.680  56.580  1.00  0.00            
ATOM   4494  CZ3 TRP   285      84.150  56.060  55.610  1.00  0.00            
ATOM   4495  HZ3 TRP   285      84.020  54.990  55.480  1.00  0.00            
ATOM   4496  CE3 TRP   285      83.220  56.970  55.120  1.00  0.00            
ATOM   4497  HE3 TRP   285      82.360  56.580  54.610  1.00  0.00            
ATOM   4498  CD2 TRP   285      83.500  58.330  55.230  1.00  0.00            
ATOM   4499  C   TRP   285      82.440  58.650  51.960  1.00  0.00            
ATOM   4500  O   TRP   285      83.610  58.860  51.680  1.00  0.00            
ATOM   4501  N   LYS   286      81.880  57.470  51.660  1.00  0.00            
ATOM   4502  H   LYS   286      80.930  57.300  51.960  1.00  0.00            
ATOM   4503  CA  LYS   286      82.650  56.350  51.140  1.00  0.00            
ATOM   4504  HA  LYS   286      83.520  56.220  51.790  1.00  0.00            
ATOM   4505  CB  LYS   286      81.800  55.130  51.410  1.00  0.00            
ATOM   4506  HB1 LYS   286      80.740  55.270  51.180  1.00  0.00            
ATOM   4507  HB2 LYS   286      81.740  54.930  52.480  1.00  0.00            
ATOM   4508  CG  LYS   286      82.160  53.850  50.650  1.00  0.00            
ATOM   4509  HG1 LYS   286      82.210  54.100  49.590  1.00  0.00            
ATOM   4510  HG2 LYS   286      81.360  53.130  50.780  1.00  0.00            
ATOM   4511  CD  LYS   286      83.480  53.310  51.220  1.00  0.00            
ATOM   4512  HD1 LYS   286      83.360  53.200  52.300  1.00  0.00            
ATOM   4513  HD2 LYS   286      84.310  53.990  51.070  1.00  0.00            
ATOM   4514  CE  LYS   286      83.820  51.960  50.590  1.00  0.00            
ATOM   4515  HE1 LYS   286      84.190  52.120  49.570  1.00  0.00            
ATOM   4516  HE2 LYS   286      82.980  51.270  50.680  1.00  0.00            
ATOM   4517  NZ  LYS   286      84.930  51.340  51.310  1.00  0.00            
ATOM   4518  HZ1 LYS   286      84.600  50.940  52.180  1.00  0.00            
ATOM   4519  HZ2 LYS   286      85.260  50.480  50.890  1.00  0.00            
ATOM   4520  HZ3 LYS   286      85.740  51.940  51.430  1.00  0.00            
ATOM   4521  C   LYS   286      83.090  56.490  49.690  1.00  0.00            
ATOM   4522  O   LYS   286      84.130  55.950  49.330  1.00  0.00            
ATOM   4523  N   ILE   287      82.370  57.260  48.870  1.00  0.00            
ATOM   4524  H   ILE   287      81.530  57.690  49.250  1.00  0.00            
ATOM   4525  CA  ILE   287      82.820  57.750  47.590  1.00  0.00            
ATOM   4526  HA  ILE   287      83.190  56.930  46.980  1.00  0.00            
ATOM   4527  CB  ILE   287      81.710  58.430  46.790  1.00  0.00            
ATOM   4528  HB  ILE   287      81.370  59.250  47.430  1.00  0.00            
ATOM   4529  CG2 ILE   287      82.230  58.860  45.420  1.00  0.00            
ATOM   4530 1HG2 ILE   287      82.720  57.990  44.990  1.00  0.00            
ATOM   4531 2HG2 ILE   287      81.440  59.260  44.780  1.00  0.00            
ATOM   4532 3HG2 ILE   287      83.060  59.570  45.520  1.00  0.00            
ATOM   4533  CG1 ILE   287      80.550  57.460  46.590  1.00  0.00            
ATOM   4534 1HG1 ILE   287      80.260  56.790  47.400  1.00  0.00            
ATOM   4535 2HG1 ILE   287      80.880  56.860  45.740  1.00  0.00            
ATOM   4536  CD  ILE   287      79.310  58.270  46.220  1.00  0.00            
ATOM   4537  HD1 ILE   287      79.480  58.850  45.330  1.00  0.00            
ATOM   4538  HD2 ILE   287      78.460  57.590  46.160  1.00  0.00            
ATOM   4539  HD3 ILE   287      79.020  58.960  47.030  1.00  0.00            
ATOM   4540  C   ILE   287      84.090  58.580  47.740  1.00  0.00            
ATOM   4541  O   ILE   287      85.120  58.280  47.140  1.00  0.00            
ATOM   4542  N   LYS   288      84.040  59.550  48.650  1.00  0.00            
ATOM   4543  H   LYS   288      83.180  59.640  49.180  1.00  0.00            
ATOM   4544  CA  LYS   288      85.020  60.580  48.860  1.00  0.00            
ATOM   4545  HA  LYS   288      85.270  60.980  47.870  1.00  0.00            
ATOM   4546  CB  LYS   288      84.380  61.750  49.600  1.00  0.00            
ATOM   4547  HB1 LYS   288      85.220  62.410  49.830  1.00  0.00            
ATOM   4548  HB2 LYS   288      84.010  61.230  50.500  1.00  0.00            
ATOM   4549  CG  LYS   288      83.370  62.620  48.850  1.00  0.00            
ATOM   4550  HG1 LYS   288      82.580  61.960  48.500  1.00  0.00            
ATOM   4551  HG2 LYS   288      83.860  63.060  47.980  1.00  0.00            
ATOM   4552  CD  LYS   288      82.840  63.730  49.730  1.00  0.00            
ATOM   4553  HD1 LYS   288      83.680  64.370  50.010  1.00  0.00            
ATOM   4554  HD2 LYS   288      82.480  63.290  50.660  1.00  0.00            
ATOM   4555  CE  LYS   288      81.780  64.560  49.010  1.00  0.00            
ATOM   4556  HE1 LYS   288      80.770  64.180  49.200  1.00  0.00            
ATOM   4557  HE2 LYS   288      82.030  64.570  47.960  1.00  0.00            
ATOM   4558  NZ  LYS   288      81.720  65.970  49.410  1.00  0.00            
ATOM   4559  HZ1 LYS   288      81.130  66.610  48.900  1.00  0.00            
ATOM   4560  HZ2 LYS   288      81.460  65.990  50.390  1.00  0.00            
ATOM   4561  HZ3 LYS   288      82.620  66.430  49.290  1.00  0.00            
ATOM   4562  C   LYS   288      86.310  60.020  49.450  1.00  0.00            
ATOM   4563  O   LYS   288      87.360  60.380  48.930  1.00  0.00            
ATOM   4564  N   SER   289      86.210  59.100  50.420  1.00  0.00            
ATOM   4565  H   SER   289      85.270  58.890  50.720  1.00  0.00            
ATOM   4566  CA  SER   289      87.300  58.320  50.970  1.00  0.00            
ATOM   4567  HA  SER   289      88.060  59.050  51.240  1.00  0.00            
ATOM   4568  CB  SER   289      86.810  57.620  52.240  1.00  0.00            
ATOM   4569  HB1 SER   289      86.340  58.250  52.990  1.00  0.00            
ATOM   4570  HB2 SER   289      87.620  57.040  52.680  1.00  0.00            
ATOM   4571  OG  SER   289      85.870  56.600  51.980  1.00  0.00            
ATOM   4572  HG  SER   289      85.570  56.240  52.820  1.00  0.00            
ATOM   4573  C   SER   289      87.980  57.380  49.990  1.00  0.00            
ATOM   4574  O   SER   289      89.200  57.570  49.860  1.00  0.00            
ATOM   4575  N   SER   290      87.240  56.500  49.320  1.00  0.00            
ATOM   4576  H   SER   290      86.250  56.540  49.460  1.00  0.00            
ATOM   4577  CA  SER   290      87.800  55.520  48.420  1.00  0.00            
ATOM   4578  HA  SER   290      88.510  54.920  48.980  1.00  0.00            
ATOM   4579  CB  SER   290      86.590  54.710  47.930  1.00  0.00            
ATOM   4580  HB1 SER   290      86.910  53.960  47.210  1.00  0.00            
ATOM   4581  HB2 SER   290      85.990  55.370  47.310  1.00  0.00            
ATOM   4582  OG  SER   290      85.910  54.040  48.970  1.00  0.00            
ATOM   4583  HG  SER   290      85.120  54.560  49.000  1.00  0.00            
ATOM   4584  C   SER   290      88.520  56.140  47.230  1.00  0.00            
ATOM   4585  O   SER   290      89.460  55.570  46.690  1.00  0.00            
ATOM   4586  N   PHE   291      88.000  57.270  46.770  1.00  0.00            
ATOM   4587  H   PHE   291      87.140  57.650  47.170  1.00  0.00            
ATOM   4588  CA  PHE   291      88.570  58.060  45.680  1.00  0.00            
ATOM   4589  HA  PHE   291      88.940  57.340  44.960  1.00  0.00            
ATOM   4590  CB  PHE   291      87.580  59.080  45.120  1.00  0.00            
ATOM   4591  HB1 PHE   291      87.270  59.780  45.900  1.00  0.00            
ATOM   4592  HB2 PHE   291      86.730  58.570  44.680  1.00  0.00            
ATOM   4593  CG  PHE   291      88.190  59.920  44.020  1.00  0.00            
ATOM   4594  CD1 PHE   291      88.570  59.300  42.820  1.00  0.00            
ATOM   4595  HD1 PHE   291      88.320  58.300  42.530  1.00  0.00            
ATOM   4596  CE1 PHE   291      89.230  60.020  41.810  1.00  0.00            
ATOM   4597  HE1 PHE   291      89.380  59.630  40.820  1.00  0.00            
ATOM   4598  CZ  PHE   291      89.560  61.370  42.020  1.00  0.00            
ATOM   4599  HZ  PHE   291      90.160  61.940  41.340  1.00  0.00            
ATOM   4600  CE2 PHE   291      89.120  62.020  43.180  1.00  0.00            
ATOM   4601  HE2 PHE   291      89.400  63.050  43.330  1.00  0.00            
ATOM   4602  CD2 PHE   291      88.440  61.290  44.170  1.00  0.00            
ATOM   4603  HD2 PHE   291      88.130  61.780  45.080  1.00  0.00            
ATOM   4604  C   PHE   291      89.830  58.760  46.130  1.00  0.00            
ATOM   4605  O   PHE   291      90.860  58.780  45.460  1.00  0.00            
ATOM   4606  N   THR   292      89.930  59.250  47.370  1.00  0.00            
ATOM   4607  H   THR   292      89.050  59.160  47.870  1.00  0.00            
ATOM   4608  CA  THR   292      91.140  59.780  47.980  1.00  0.00            
ATOM   4609  HA  THR   292      91.700  60.370  47.260  1.00  0.00            
ATOM   4610  CB  THR   292      90.870  60.680  49.180  1.00  0.00            
ATOM   4611  HB  THR   292      90.390  60.100  49.950  1.00  0.00            
ATOM   4612  CG2 THR   292      92.110  61.300  49.840  1.00  0.00            
ATOM   4613 1HG2 THR   292      92.810  60.510  50.080  1.00  0.00            
ATOM   4614 2HG2 THR   292      92.550  62.030  49.160  1.00  0.00            
ATOM   4615 3HG2 THR   292      91.910  61.730  50.830  1.00  0.00            
ATOM   4616  OG1 THR   292      89.970  61.720  48.860  1.00  0.00            
ATOM   4617  HG1 THR   292      89.170  61.430  48.420  1.00  0.00            
ATOM   4618  C   THR   292      92.150  58.710  48.330  1.00  0.00            
ATOM   4619  O   THR   292      93.350  58.990  48.420  1.00  0.00            
ATOM   4620  N   ALA   293      91.630  57.510  48.560  1.00  0.00            
ATOM   4621  H   ALA   293      90.630  57.430  48.680  1.00  0.00            
ATOM   4622  CA  ALA   293      92.460  56.320  48.660  1.00  0.00            
ATOM   4623  HA  ALA   293      93.470  56.550  49.010  1.00  0.00            
ATOM   4624  CB  ALA   293      91.820  55.310  49.600  1.00  0.00            
ATOM   4625  HB1 ALA   293      92.630  54.830  50.150  1.00  0.00            
ATOM   4626  HB2 ALA   293      91.180  55.730  50.380  1.00  0.00            
ATOM   4627  HB3 ALA   293      91.310  54.500  49.080  1.00  0.00            
ATOM   4628  C   ALA   293      92.730  55.730  47.280  1.00  0.00            
ATOM   4629  O   ALA   293      93.100  54.560  47.240  1.00  0.00            
ATOM   4630  N   LYS   294      92.450  56.420  46.170  1.00  0.00            
ATOM   4631  H   LYS   294      92.000  57.320  46.240  1.00  0.00            
ATOM   4632  CA  LYS   294      92.860  55.920  44.870  1.00  0.00            
ATOM   4633  HA  LYS   294      92.360  56.630  44.200  1.00  0.00            
ATOM   4634  CB  LYS   294      94.370  56.110  44.690  1.00  0.00            
ATOM   4635  HB1 LYS   294      94.500  56.210  43.610  1.00  0.00            
ATOM   4636  HB2 LYS   294      94.900  55.190  44.920  1.00  0.00            
ATOM   4637  CG  LYS   294      94.990  57.340  45.340  1.00  0.00            
ATOM   4638  HG1 LYS   294      96.030  57.280  45.020  1.00  0.00            
ATOM   4639  HG2 LYS   294      95.010  57.200  46.430  1.00  0.00            
ATOM   4640  CD  LYS   294      94.440  58.660  44.840  1.00  0.00            
ATOM   4641  HD1 LYS   294      93.450  58.800  45.270  1.00  0.00            
ATOM   4642  HD2 LYS   294      94.400  58.770  43.750  1.00  0.00            
ATOM   4643  CE  LYS   294      95.380  59.730  45.380  1.00  0.00            
ATOM   4644  HE1 LYS   294      96.360  59.460  44.970  1.00  0.00            
ATOM   4645  HE2 LYS   294      95.410  59.610  46.460  1.00  0.00            
ATOM   4646  NZ  LYS   294      95.080  61.090  44.920  1.00  0.00            
ATOM   4647  HZ1 LYS   294      94.780  61.160  43.960  1.00  0.00            
ATOM   4648  HZ2 LYS   294      94.420  61.510  45.560  1.00  0.00            
ATOM   4649  HZ3 LYS   294      95.910  61.680  44.840  1.00  0.00            
ATOM   4650  C   LYS   294      92.370  54.510  44.580  1.00  0.00            
ATOM   4651  O   LYS   294      93.100  53.650  44.110  1.00  0.00            
ATOM   4652  N   ASN   295      91.100  54.300  44.950  1.00  0.00            
ATOM   4653  H   ASN   295      90.620  55.060  45.380  1.00  0.00            
ATOM   4654  CA  ASN   295      90.460  53.000  44.830  1.00  0.00            
ATOM   4655  HA  ASN   295      90.960  52.300  44.170  1.00  0.00            
ATOM   4656  CB  ASN   295      90.560  52.480  46.260  1.00  0.00            
ATOM   4657  HB1 ASN   295      90.040  53.100  46.990  1.00  0.00            
ATOM   4658  HB2 ASN   295      91.590  52.520  46.620  1.00  0.00            
ATOM   4659  CG  ASN   295      89.950  51.090  46.390  1.00  0.00            
ATOM   4660  OD1 ASN   295      88.770  50.840  46.590  1.00  0.00            
ATOM   4661  ND2 ASN   295      90.700  50.030  46.120  1.00  0.00            
ATOM   4662 1HD2 ASN   295      91.700  50.090  45.910  1.00  0.00            
ATOM   4663 2HD2 ASN   295      90.220  49.150  46.270  1.00  0.00            
ATOM   4664  C   ASN   295      89.050  53.170  44.270  1.00  0.00            
ATOM   4665  O   ASN   295      88.170  53.890  44.750  1.00  0.00            
ATOM   4666  N   TRP   296      88.710  52.330  43.300  1.00  0.00            
ATOM   4667  H   TRP   296      89.470  51.760  42.950  1.00  0.00            
ATOM   4668  CA  TRP   296      87.560  52.440  42.420  1.00  0.00            
ATOM   4669  HA  TRP   296      86.730  52.590  43.110  1.00  0.00            
ATOM   4670  CB  TRP   296      87.770  53.490  41.330  1.00  0.00            
ATOM   4671  HB1 TRP   296      87.370  54.390  41.800  1.00  0.00            
ATOM   4672  HB2 TRP   296      87.220  53.220  40.430  1.00  0.00            
ATOM   4673  CG  TRP   296      89.190  53.660  40.880  1.00  0.00            
ATOM   4674  CD1 TRP   296      89.910  52.760  40.150  1.00  0.00            
ATOM   4675  HD1 TRP   296      89.440  51.870  39.780  1.00  0.00            
ATOM   4676  NE1 TRP   296      91.200  53.210  39.990  1.00  0.00            
ATOM   4677  HE1 TRP   296      91.860  52.830  39.330  1.00  0.00            
ATOM   4678  CE2 TRP   296      91.330  54.450  40.570  1.00  0.00            
ATOM   4679  CZ2 TRP   296      92.430  55.310  40.660  1.00  0.00            
ATOM   4680  HZ2 TRP   296      93.380  55.080  40.210  1.00  0.00            
ATOM   4681  CH2 TRP   296      92.270  56.510  41.370  1.00  0.00            
ATOM   4682  HH2 TRP   296      93.130  57.120  41.620  1.00  0.00            
ATOM   4683  CZ3 TRP   296      91.040  56.920  41.880  1.00  0.00            
ATOM   4684  HZ3 TRP   296      90.950  57.850  42.420  1.00  0.00            
ATOM   4685  CE3 TRP   296      89.950  56.050  41.730  1.00  0.00            
ATOM   4686  HE3 TRP   296      89.030  56.280  42.240  1.00  0.00            
ATOM   4687  CD2 TRP   296      90.060  54.820  41.090  1.00  0.00            
ATOM   4688  C   TRP   296      87.240  51.080  41.800  1.00  0.00            
ATOM   4689  O   TRP   296      88.110  50.260  41.570  1.00  0.00            
ATOM   4690  N   SER   297      85.980  50.800  41.450  1.00  0.00            
ATOM   4691  H   SER   297      85.210  51.390  41.720  1.00  0.00            
ATOM   4692  CA  SER   297      85.550  49.750  40.550  1.00  0.00            
ATOM   4693  HA  SER   297      84.480  49.900  40.360  1.00  0.00            
ATOM   4694  CB  SER   297      86.110  49.950  39.150  1.00  0.00            
ATOM   4695  HB1 SER   297      85.310  49.660  38.460  1.00  0.00            
ATOM   4696  HB2 SER   297      86.870  49.210  38.920  1.00  0.00            
ATOM   4697  OG  SER   297      86.620  51.220  38.790  1.00  0.00            
ATOM   4698  HG  SER   297      87.560  51.030  38.720  1.00  0.00            
ATOM   4699  C   SER   297      85.770  48.340  41.060  1.00  0.00            
ATOM   4700  O   SER   297      85.920  47.390  40.280  1.00  0.00            
ATOM   4701  N   LYS   298      85.970  48.230  42.370  1.00  0.00            
ATOM   4702  H   LYS   298      85.950  49.040  42.980  1.00  0.00            
ATOM   4703  CA  LYS   298      85.980  47.010  43.130  1.00  0.00            
ATOM   4704  HA  LYS   298      85.940  46.060  42.590  1.00  0.00            
ATOM   4705  CB  LYS   298      87.280  46.930  43.930  1.00  0.00            
ATOM   4706  HB1 LYS   298      87.210  46.150  44.680  1.00  0.00            
ATOM   4707  HB2 LYS   298      87.400  47.890  44.440  1.00  0.00            
ATOM   4708  CG  LYS   298      88.440  46.620  42.980  1.00  0.00            
ATOM   4709  HG1 LYS   298      88.490  47.300  42.120  1.00  0.00            
ATOM   4710  HG2 LYS   298      88.320  45.600  42.630  1.00  0.00            
ATOM   4711  CD  LYS   298      89.760  46.820  43.730  1.00  0.00            
ATOM   4712  HD1 LYS   298      89.650  46.310  44.680  1.00  0.00            
ATOM   4713  HD2 LYS   298      89.830  47.890  43.890  1.00  0.00            
ATOM   4714  CE  LYS   298      90.750  46.140  42.780  1.00  0.00            
ATOM   4715  HE1 LYS   298      90.630  46.650  41.830  1.00  0.00            
ATOM   4716  HE2 LYS   298      90.360  45.140  42.630  1.00  0.00            
ATOM   4717  NZ  LYS   298      92.110  46.080  43.350  1.00  0.00            
ATOM   4718  HZ1 LYS   298      92.200  45.540  44.200  1.00  0.00            
ATOM   4719  HZ2 LYS   298      92.750  45.660  42.690  1.00  0.00            
ATOM   4720  HZ3 LYS   298      92.480  46.980  43.590  1.00  0.00            
ATOM   4721  C   LYS   298      84.820  46.910  44.120  1.00  0.00            
ATOM   4722  O   LYS   298      84.320  47.950  44.530  1.00  0.00            
ATOM   4723  N   PRO   299      84.340  45.730  44.540  1.00  0.00            
ATOM   4724  CD  PRO   299      84.600  44.420  43.970  1.00  0.00            
ATOM   4725  HD1 PRO   299      85.580  44.120  44.330  1.00  0.00            
ATOM   4726  HD2 PRO   299      84.580  44.290  42.890  1.00  0.00            
ATOM   4727  CG  PRO   299      83.490  43.500  44.460  1.00  0.00            
ATOM   4728  HG1 PRO   299      83.880  42.510  44.770  1.00  0.00            
ATOM   4729  HG2 PRO   299      82.630  43.420  43.810  1.00  0.00            
ATOM   4730  CB  PRO   299      82.970  44.200  45.720  1.00  0.00            
ATOM   4731  HB1 PRO   299      83.590  43.820  46.540  1.00  0.00            
ATOM   4732  HB2 PRO   299      81.920  43.970  45.910  1.00  0.00            
ATOM   4733  CA  PRO   299      83.310  45.670  45.560  1.00  0.00            
ATOM   4734  HA  PRO   299      82.410  46.110  45.140  1.00  0.00            
ATOM   4735  C   PRO   299      83.730  46.360  46.840  1.00  0.00            
ATOM   4736  O   PRO   299      82.930  47.130  47.380  1.00  0.00            
ATOM   4737  N   GLU   300      85.020  46.360  47.220  1.00  0.00            
ATOM   4738  H   GLU   300      85.650  45.770  46.680  1.00  0.00            
ATOM   4739  CA  GLU   300      85.560  47.080  48.350  1.00  0.00            
ATOM   4740  HA  GLU   300      84.980  46.740  49.210  1.00  0.00            
ATOM   4741  CB  GLU   300      87.010  46.740  48.700  1.00  0.00            
ATOM   4742  HB1 GLU   300      87.020  45.660  48.870  1.00  0.00            
ATOM   4743  HB2 GLU   300      87.300  47.250  49.620  1.00  0.00            
ATOM   4744  CG  GLU   300      87.980  47.000  47.540  1.00  0.00            
ATOM   4745  HG1 GLU   300      87.870  48.050  47.300  1.00  0.00            
ATOM   4746  HG2 GLU   300      87.670  46.450  46.650  1.00  0.00            
ATOM   4747  CD  GLU   300      89.420  46.630  47.870  1.00  0.00            
ATOM   4748  OE1 GLU   300      90.100  47.450  48.530  1.00  0.00            
ATOM   4749  OE2 GLU   300      89.840  45.500  47.590  1.00  0.00            
ATOM   4750  C   GLU   300      85.480  48.590  48.370  1.00  0.00            
ATOM   4751  O   GLU   300      85.560  49.200  49.430  1.00  0.00            
ATOM   4752  N   SER   301      85.250  49.130  47.170  1.00  0.00            
ATOM   4753  H   SER   301      85.240  48.450  46.420  1.00  0.00            
ATOM   4754  CA  SER   301      85.100  50.520  46.800  1.00  0.00            
ATOM   4755  HA  SER   301      85.850  51.080  47.370  1.00  0.00            
ATOM   4756  CB  SER   301      85.400  50.810  45.330  1.00  0.00            
ATOM   4757  HB1 SER   301      85.300  51.860  45.060  1.00  0.00            
ATOM   4758  HB2 SER   301      84.650  50.380  44.670  1.00  0.00            
ATOM   4759  OG  SER   301      86.670  50.320  44.970  1.00  0.00            
ATOM   4760  HG  SER   301      87.370  50.790  45.440  1.00  0.00            
ATOM   4761  C   SER   301      83.730  51.090  47.160  1.00  0.00            
ATOM   4762  O   SER   301      83.540  52.290  47.330  1.00  0.00            
ATOM   4763  N   GLY   302      82.750  50.190  47.260  1.00  0.00            
ATOM   4764  H   GLY   302      83.000  49.210  47.300  1.00  0.00            
ATOM   4765  CA  GLY   302      81.340  50.470  47.410  1.00  0.00            
ATOM   4766  HA1 GLY   302      80.780  49.990  46.600  1.00  0.00            
ATOM   4767  HA2 GLY   302      81.190  51.540  47.230  1.00  0.00            
ATOM   4768  C   GLY   302      80.650  50.000  48.690  1.00  0.00            
ATOM   4769  O   GLY   302      81.260  49.950  49.760  1.00  0.00            
ATOM   4770  N   GLY   303      79.410  49.530  48.540  1.00  0.00            
ATOM   4771  H   GLY   303      79.020  49.470  47.610  1.00  0.00            
ATOM   4772  CA  GLY   303      78.640  48.870  49.570  1.00  0.00            
ATOM   4773  HA1 GLY   303      78.580  49.530  50.450  1.00  0.00            
ATOM   4774  HA2 GLY   303      79.150  47.940  49.810  1.00  0.00            
ATOM   4775  C   GLY   303      77.180  48.630  49.250  1.00  0.00            
ATOM   4776  O   GLY   303      76.690  49.210  48.280  1.00  0.00            
ATOM   4777  N   TYR   304      76.450  47.830  50.040  1.00  0.00            
ATOM   4778  H   TYR   304      77.040  47.280  50.640  1.00  0.00            
ATOM   4779  CA  TYR   304      75.000  47.650  49.990  1.00  0.00            
ATOM   4780  HA  TYR   304      74.650  48.250  49.150  1.00  0.00            
ATOM   4781  CB  TYR   304      74.700  46.210  49.590  1.00  0.00            
ATOM   4782  HB1 TYR   304      75.270  46.080  48.680  1.00  0.00            
ATOM   4783  HB2 TYR   304      73.630  46.100  49.410  1.00  0.00            
ATOM   4784  CG  TYR   304      75.050  45.100  50.560  1.00  0.00            
ATOM   4785  CD1 TYR   304      76.220  44.340  50.510  1.00  0.00            
ATOM   4786  HD1 TYR   304      77.010  44.710  49.880  1.00  0.00            
ATOM   4787  CE1 TYR   304      76.430  43.230  51.340  1.00  0.00            
ATOM   4788  HE1 TYR   304      77.340  42.670  51.200  1.00  0.00            
ATOM   4789  CZ  TYR   304      75.440  42.890  52.290  1.00  0.00            
ATOM   4790  OH  TYR   304      75.710  41.800  53.050  1.00  0.00            
ATOM   4791  HH  TYR   304      75.070  41.610  53.750  1.00  0.00            
ATOM   4792  CE2 TYR   304      74.320  43.740  52.440  1.00  0.00            
ATOM   4793  HE2 TYR   304      73.600  43.490  53.200  1.00  0.00            
ATOM   4794  CD2 TYR   304      74.130  44.830  51.580  1.00  0.00            
ATOM   4795  HD2 TYR   304      73.260  45.450  51.760  1.00  0.00            
ATOM   4796  C   TYR   304      74.330  48.120  51.270  1.00  0.00            
ATOM   4797  O   TYR   304      74.920  48.130  52.340  1.00  0.00            
ATOM   4798  N   ILE   305      73.010  48.320  51.170  1.00  0.00            
ATOM   4799  H   ILE   305      72.590  48.140  50.270  1.00  0.00            
ATOM   4800  CA  ILE   305      72.200  48.830  52.250  1.00  0.00            
ATOM   4801  HA  ILE   305      72.780  48.890  53.170  1.00  0.00            
ATOM   4802  CB  ILE   305      71.770  50.270  52.010  1.00  0.00            
ATOM   4803  HB  ILE   305      71.070  50.310  51.170  1.00  0.00            
ATOM   4804  CG2 ILE   305      70.980  50.740  53.230  1.00  0.00            
ATOM   4805 1HG2 ILE   305      70.640  51.740  52.990  1.00  0.00            
ATOM   4806 2HG2 ILE   305      70.010  50.270  53.330  1.00  0.00            
ATOM   4807 3HG2 ILE   305      71.640  50.860  54.100  1.00  0.00            
ATOM   4808  CG1 ILE   305      72.870  51.290  51.770  1.00  0.00            
ATOM   4809 1HG1 ILE   305      73.700  51.080  52.460  1.00  0.00            
ATOM   4810 2HG1 ILE   305      72.490  52.290  52.010  1.00  0.00            
ATOM   4811  CD  ILE   305      73.540  51.320  50.400  1.00  0.00            
ATOM   4812  HD1 ILE   305      73.560  52.300  49.910  1.00  0.00            
ATOM   4813  HD2 ILE   305      74.590  51.050  50.510  1.00  0.00            
ATOM   4814  HD3 ILE   305      72.970  50.650  49.760  1.00  0.00            
ATOM   4815  C   ILE   305      71.050  47.830  52.310  1.00  0.00            
ATOM   4816  O   ILE   305      70.080  47.940  51.550  1.00  0.00            
ATOM   4817  N   TRP   306      71.220  46.850  53.210  1.00  0.00            
ATOM   4818  H   TRP   306      72.090  46.920  53.710  1.00  0.00            
ATOM   4819  CA  TRP   306      70.080  46.040  53.560  1.00  0.00            
ATOM   4820  HA  TRP   306      69.430  45.720  52.750  1.00  0.00            
ATOM   4821  CB  TRP   306      70.600  44.690  54.050  1.00  0.00            
ATOM   4822  HB1 TRP   306      71.300  44.940  54.840  1.00  0.00            
ATOM   4823  HB2 TRP   306      71.090  44.190  53.210  1.00  0.00            
ATOM   4824  CG  TRP   306      69.610  43.730  54.640  1.00  0.00            
ATOM   4825  CD1 TRP   306      68.310  43.680  54.320  1.00  0.00            
ATOM   4826  HD1 TRP   306      67.700  44.260  53.640  1.00  0.00            
ATOM   4827  NE1 TRP   306      67.710  42.710  55.100  1.00  0.00            
ATOM   4828  HE1 TRP   306      66.720  42.540  55.030  1.00  0.00            
ATOM   4829  CE2 TRP   306      68.650  42.060  55.870  1.00  0.00            
ATOM   4830  CZ2 TRP   306      68.540  40.860  56.600  1.00  0.00            
ATOM   4831  HZ2 TRP   306      67.540  40.470  56.630  1.00  0.00            
ATOM   4832  CH2 TRP   306      69.660  40.350  57.260  1.00  0.00            
ATOM   4833  HH2 TRP   306      69.610  39.490  57.910  1.00  0.00            
ATOM   4834  CZ3 TRP   306      70.880  40.980  57.000  1.00  0.00            
ATOM   4835  HZ3 TRP   306      71.720  40.410  57.370  1.00  0.00            
ATOM   4836  CE3 TRP   306      71.060  42.110  56.170  1.00  0.00            
ATOM   4837  HE3 TRP   306      72.050  42.450  55.930  1.00  0.00            
ATOM   4838  CD2 TRP   306      69.910  42.660  55.590  1.00  0.00            
ATOM   4839  C   TRP   306      69.210  46.730  54.600  1.00  0.00            
ATOM   4840  O   TRP   306      69.730  46.940  55.690  1.00  0.00            
ATOM   4841  N   HIS   307      67.960  47.000  54.200  1.00  0.00            
ATOM   4842  H   HIS   307      67.630  46.630  53.320  1.00  0.00            
ATOM   4843  CA  HIS   307      66.890  47.610  54.970  1.00  0.00            
ATOM   4844  HA  HIS   307      66.990  47.400  56.030  1.00  0.00            
ATOM   4845  CB  HIS   307      66.890  49.130  54.810  1.00  0.00            
ATOM   4846  HB1 HIS   307      66.390  49.380  53.870  1.00  0.00            
ATOM   4847  HB2 HIS   307      67.900  49.540  54.740  1.00  0.00            
ATOM   4848  CG  HIS   307      66.310  49.880  55.970  1.00  0.00            
ATOM   4849  ND1 HIS   307      66.930  50.240  57.150  1.00  0.00            
ATOM   4850  HD1 HIS   307      67.890  50.110  57.420  1.00  0.00            
ATOM   4851  CE1 HIS   307      66.030  50.840  57.950  1.00  0.00            
ATOM   4852  HE1 HIS   307      66.200  51.260  58.930  1.00  0.00            
ATOM   4853  NE2 HIS   307      64.810  50.760  57.370  1.00  0.00            
ATOM   4854  HE2 HIS   307      63.960  51.050  57.820  1.00  0.00            
ATOM   4855  CD2 HIS   307      64.970  50.160  56.150  1.00  0.00            
ATOM   4856  HD2 HIS   307      64.160  49.950  55.470  1.00  0.00            
ATOM   4857  C   HIS   307      65.540  47.030  54.570  1.00  0.00            
ATOM   4858  O   HIS   307      65.310  46.970  53.370  1.00  0.00            
ATOM   4859  N   THR   308      64.680  46.700  55.540  1.00  0.00            
ATOM   4860  H   THR   308      64.960  46.840  56.490  1.00  0.00            
ATOM   4861  CA  THR   308      63.410  46.040  55.290  1.00  0.00            
ATOM   4862  HA  THR   308      63.520  45.070  54.780  1.00  0.00            
ATOM   4863  CB  THR   308      62.700  45.810  56.610  1.00  0.00            
ATOM   4864  HB  THR   308      62.790  46.650  57.300  1.00  0.00            
ATOM   4865  CG2 THR   308      61.290  45.230  56.600  1.00  0.00            
ATOM   4866 1HG2 THR   308      61.080  44.660  57.520  1.00  0.00            
ATOM   4867 2HG2 THR   308      60.540  46.010  56.610  1.00  0.00            
ATOM   4868 3HG2 THR   308      61.020  44.610  55.750  1.00  0.00            
ATOM   4869  OG1 THR   308      63.360  44.670  57.110  1.00  0.00            
ATOM   4870  HG1 THR   308      62.760  44.330  57.780  1.00  0.00            
ATOM   4871  C   THR   308      62.480  46.900  54.450  1.00  0.00            
ATOM   4872  O   THR   308      62.520  48.120  54.590  1.00  0.00            
ATOM   4873  N   THR   309      61.500  46.330  53.740  1.00  0.00            
ATOM   4874  H   THR   309      61.410  45.340  53.840  1.00  0.00            
ATOM   4875  CA  THR   309      60.700  47.020  52.740  1.00  0.00            
ATOM   4876  HA  THR   309      61.360  47.410  51.970  1.00  0.00            
ATOM   4877  CB  THR   309      59.940  45.880  52.070  1.00  0.00            
ATOM   4878  HB  THR   309      59.300  46.230  51.250  1.00  0.00            
ATOM   4879  CG2 THR   309      60.870  44.790  51.560  1.00  0.00            
ATOM   4880 1HG2 THR   309      61.810  45.250  51.230  1.00  0.00            
ATOM   4881 2HG2 THR   309      61.080  44.090  52.370  1.00  0.00            
ATOM   4882 3HG2 THR   309      60.400  44.210  50.780  1.00  0.00            
ATOM   4883  OG1 THR   309      58.990  45.240  52.890  1.00  0.00            
ATOM   4884  HG1 THR   309      58.570  44.550  52.370  1.00  0.00            
ATOM   4885  C   THR   309      59.710  47.990  53.370  1.00  0.00            
ATOM   4886  O   THR   309      59.610  48.150  54.590  1.00  0.00            
ATOM   4887  N   GLY   310      59.050  48.690  52.460  1.00  0.00            
ATOM   4888  H   GLY   310      59.430  48.470  51.540  1.00  0.00            
ATOM   4889  CA  GLY   310      58.020  49.680  52.750  1.00  0.00            
ATOM   4890  HA1 GLY   310      57.100  49.200  53.100  1.00  0.00            
ATOM   4891  HA2 GLY   310      57.730  50.080  51.790  1.00  0.00            
ATOM   4892  C   GLY   310      58.430  50.810  53.670  1.00  0.00            
ATOM   4893  O   GLY   310      57.530  51.410  54.250  1.00  0.00            
ATOM   4894  N   SER   311      59.730  51.080  53.830  1.00  0.00            
ATOM   4895  H   SER   311      60.400  50.450  53.410  1.00  0.00            
ATOM   4896  CA  SER   311      60.190  52.070  54.780  1.00  0.00            
ATOM   4897  HA  SER   311      59.300  52.530  55.200  1.00  0.00            
ATOM   4898  CB  SER   311      60.800  51.290  55.930  1.00  0.00            
ATOM   4899  HB1 SER   311      61.320  52.020  56.560  1.00  0.00            
ATOM   4900  HB2 SER   311      61.640  50.740  55.520  1.00  0.00            
ATOM   4901  OG  SER   311      59.960  50.370  56.590  1.00  0.00            
ATOM   4902  HG  SER   311      59.660  49.790  55.890  1.00  0.00            
ATOM   4903  C   SER   311      61.070  53.220  54.310  1.00  0.00            
ATOM   4904  O   SER   311      61.260  54.160  55.080  1.00  0.00            
ATOM   4905  N   GLY   312      61.590  53.210  53.080  1.00  0.00            
ATOM   4906  H   GLY   312      61.290  52.450  52.500  1.00  0.00            
ATOM   4907  CA  GLY   312      62.340  54.320  52.500  1.00  0.00            
ATOM   4908  HA1 GLY   312      62.720  54.990  53.270  1.00  0.00            
ATOM   4909  HA2 GLY   312      61.690  55.010  51.970  1.00  0.00            
ATOM   4910  C   GLY   312      63.450  53.930  51.540  1.00  0.00            
ATOM   4911  O   GLY   312      64.110  54.900  51.160  1.00  0.00            
ATOM   4912  N   LYS   313      63.740  52.690  51.150  1.00  0.00            
ATOM   4913  H   LYS   313      63.110  51.940  51.420  1.00  0.00            
ATOM   4914  CA  LYS   313      64.750  52.390  50.150  1.00  0.00            
ATOM   4915  HA  LYS   313      65.770  52.560  50.510  1.00  0.00            
ATOM   4916  CB  LYS   313      64.780  51.010  49.490  1.00  0.00            
ATOM   4917  HB1 LYS   313      65.470  50.950  48.640  1.00  0.00            
ATOM   4918  HB2 LYS   313      63.800  50.710  49.090  1.00  0.00            
ATOM   4919  CG  LYS   313      65.070  49.880  50.470  1.00  0.00            
ATOM   4920  HG1 LYS   313      64.520  49.960  51.400  1.00  0.00            
ATOM   4921  HG2 LYS   313      66.080  50.070  50.800  1.00  0.00            
ATOM   4922  CD  LYS   313      65.090  48.460  49.900  1.00  0.00            
ATOM   4923  HD1 LYS   313      65.530  47.860  50.690  1.00  0.00            
ATOM   4924  HD2 LYS   313      65.660  48.240  49.000  1.00  0.00            
ATOM   4925  CE  LYS   313      63.660  47.990  49.650  1.00  0.00            
ATOM   4926  HE1 LYS   313      62.930  48.610  50.160  1.00  0.00            
ATOM   4927  HE2 LYS   313      63.540  46.960  49.960  1.00  0.00            
ATOM   4928  NZ  LYS   313      63.390  48.060  48.210  1.00  0.00            
ATOM   4929  HZ1 LYS   313      63.740  48.860  47.700  1.00  0.00            
ATOM   4930  HZ2 LYS   313      63.720  47.250  47.720  1.00  0.00            
ATOM   4931  HZ3 LYS   313      62.410  48.180  48.020  1.00  0.00            
ATOM   4932  C   LYS   313      64.470  53.310  48.970  1.00  0.00            
ATOM   4933  O   LYS   313      65.500  53.790  48.490  1.00  0.00            
ATOM   4934  N   THR   314      63.250  53.500  48.480  1.00  0.00            
ATOM   4935  H   THR   314      62.420  53.270  49.000  1.00  0.00            
ATOM   4936  CA  THR   314      63.030  54.130  47.190  1.00  0.00            
ATOM   4937  HA  THR   314      63.800  53.700  46.540  1.00  0.00            
ATOM   4938  CB  THR   314      61.680  53.800  46.570  1.00  0.00            
ATOM   4939  HB  THR   314      60.870  54.140  47.220  1.00  0.00            
ATOM   4940  CG2 THR   314      61.260  54.560  45.310  1.00  0.00            
ATOM   4941 1HG2 THR   314      60.890  55.540  45.590  1.00  0.00            
ATOM   4942 2HG2 THR   314      62.170  54.760  44.740  1.00  0.00            
ATOM   4943 3HG2 THR   314      60.620  53.950  44.680  1.00  0.00            
ATOM   4944  OG1 THR   314      61.520  52.400  46.370  1.00  0.00            
ATOM   4945  HG1 THR   314      62.350  52.040  46.070  1.00  0.00            
ATOM   4946  C   THR   314      63.230  55.630  47.330  1.00  0.00            
ATOM   4947  O   THR   314      63.630  56.260  46.350  1.00  0.00            
ATOM   4948  N   LEU   315      63.050  56.200  48.520  1.00  0.00            
ATOM   4949  H   LEU   315      62.590  55.740  49.290  1.00  0.00            
ATOM   4950  CA  LEU   315      63.370  57.610  48.660  1.00  0.00            
ATOM   4951  HA  LEU   315      63.160  58.090  47.710  1.00  0.00            
ATOM   4952  CB  LEU   315      62.460  58.150  49.760  1.00  0.00            
ATOM   4953  HB1 LEU   315      62.640  57.530  50.650  1.00  0.00            
ATOM   4954  HB2 LEU   315      61.430  58.060  49.410  1.00  0.00            
ATOM   4955  CG  LEU   315      62.630  59.640  50.060  1.00  0.00            
ATOM   4956  HG  LEU   315      63.630  59.740  50.480  1.00  0.00            
ATOM   4957  CD1 LEU   315      62.370  60.530  48.840  1.00  0.00            
ATOM   4958 1HD1 LEU   315      61.380  60.360  48.440  1.00  0.00            
ATOM   4959 2HD1 LEU   315      62.320  61.550  49.220  1.00  0.00            
ATOM   4960 3HD1 LEU   315      63.200  60.500  48.150  1.00  0.00            
ATOM   4961  CD2 LEU   315      61.540  59.900  51.090  1.00  0.00            
ATOM   4962 1HD2 LEU   315      61.820  60.860  51.540  1.00  0.00            
ATOM   4963 2HD2 LEU   315      60.530  59.800  50.700  1.00  0.00            
ATOM   4964 3HD2 LEU   315      61.690  59.160  51.870  1.00  0.00            
ATOM   4965  C   LEU   315      64.840  57.840  48.990  1.00  0.00            
ATOM   4966  O   LEU   315      65.400  58.760  48.410  1.00  0.00            
ATOM   4967  N   THR   316      65.500  56.990  49.780  1.00  0.00            
ATOM   4968  H   THR   316      64.930  56.320  50.260  1.00  0.00            
ATOM   4969  CA  THR   316      66.880  57.140  50.200  1.00  0.00            
ATOM   4970  HA  THR   316      67.060  58.170  50.470  1.00  0.00            
ATOM   4971  CB  THR   316      67.170  56.280  51.440  1.00  0.00            
ATOM   4972  HB  THR   316      67.170  55.260  51.070  1.00  0.00            
ATOM   4973  CG2 THR   316      68.550  56.400  52.090  1.00  0.00            
ATOM   4974 1HG2 THR   316      68.620  57.380  52.550  1.00  0.00            
ATOM   4975 2HG2 THR   316      68.570  55.660  52.880  1.00  0.00            
ATOM   4976 3HG2 THR   316      69.290  56.190  51.310  1.00  0.00            
ATOM   4977  OG1 THR   316      66.180  56.420  52.440  1.00  0.00            
ATOM   4978  HG1 THR   316      66.240  55.570  52.890  1.00  0.00            
ATOM   4979  C   THR   316      67.900  56.920  49.090  1.00  0.00            
ATOM   4980  O   THR   316      68.930  57.580  49.000  1.00  0.00            
ATOM   4981  N   SER   317      67.610  55.970  48.200  1.00  0.00            
ATOM   4982  H   SER   317      66.700  55.560  48.330  1.00  0.00            
ATOM   4983  CA  SER   317      68.440  55.620  47.070  1.00  0.00            
ATOM   4984  HA  SER   317      69.480  55.600  47.430  1.00  0.00            
ATOM   4985  CB  SER   317      68.160  54.230  46.510  1.00  0.00            
ATOM   4986  HB1 SER   317      68.310  53.620  47.400  1.00  0.00            
ATOM   4987  HB2 SER   317      68.870  53.990  45.730  1.00  0.00            
ATOM   4988  OG  SER   317      66.830  53.980  46.150  1.00  0.00            
ATOM   4989  HG  SER   317      66.280  53.780  46.910  1.00  0.00            
ATOM   4990  C   SER   317      68.460  56.690  46.000  1.00  0.00            
ATOM   4991  O   SER   317      69.490  57.100  45.460  1.00  0.00            
ATOM   4992  N   PHE   318      67.320  57.380  45.890  1.00  0.00            
ATOM   4993  H   PHE   318      66.490  56.980  46.310  1.00  0.00            
ATOM   4994  CA  PHE   318      67.130  58.560  45.070  1.00  0.00            
ATOM   4995  HA  PHE   318      67.510  58.470  44.050  1.00  0.00            
ATOM   4996  CB  PHE   318      65.650  58.870  44.840  1.00  0.00            
ATOM   4997  HB1 PHE   318      65.190  58.970  45.830  1.00  0.00            
ATOM   4998  HB2 PHE   318      65.240  57.990  44.350  1.00  0.00            
ATOM   4999  CG  PHE   318      65.370  60.120  44.040  1.00  0.00            
ATOM   5000  CD1 PHE   318      64.440  61.040  44.560  1.00  0.00            
ATOM   5001  HD1 PHE   318      63.920  60.790  45.480  1.00  0.00            
ATOM   5002  CE1 PHE   318      64.120  62.200  43.850  1.00  0.00            
ATOM   5003  HE1 PHE   318      63.330  62.860  44.200  1.00  0.00            
ATOM   5004  CZ  PHE   318      64.790  62.520  42.660  1.00  0.00            
ATOM   5005  HZ  PHE   318      64.540  63.440  42.160  1.00  0.00            
ATOM   5006  CE2 PHE   318      65.780  61.660  42.170  1.00  0.00            
ATOM   5007  HE2 PHE   318      66.390  61.940  41.320  1.00  0.00            
ATOM   5008  CD2 PHE   318      66.060  60.490  42.890  1.00  0.00            
ATOM   5009  HD2 PHE   318      66.900  59.910  42.520  1.00  0.00            
ATOM   5010  C   PHE   318      67.830  59.740  45.710  1.00  0.00            
ATOM   5011  O   PHE   318      68.560  60.440  45.000  1.00  0.00            
ATOM   5012  N   LYS   319      67.770  59.920  47.030  1.00  0.00            
ATOM   5013  H   LYS   319      67.180  59.240  47.510  1.00  0.00            
ATOM   5014  CA  LYS   319      68.320  61.050  47.740  1.00  0.00            
ATOM   5015  HA  LYS   319      67.940  61.910  47.170  1.00  0.00            
ATOM   5016  CB  LYS   319      67.680  61.170  49.120  1.00  0.00            
ATOM   5017  HB1 LYS   319      67.720  60.230  49.670  1.00  0.00            
ATOM   5018  HB2 LYS   319      66.630  61.420  49.020  1.00  0.00            
ATOM   5019  CG  LYS   319      68.340  62.180  50.060  1.00  0.00            
ATOM   5020  HG1 LYS   319      69.410  61.950  50.040  1.00  0.00            
ATOM   5021  HG2 LYS   319      67.860  62.050  51.040  1.00  0.00            
ATOM   5022  CD  LYS   319      68.210  63.580  49.470  1.00  0.00            
ATOM   5023  HD1 LYS   319      67.140  63.690  49.330  1.00  0.00            
ATOM   5024  HD2 LYS   319      68.570  63.760  48.450  1.00  0.00            
ATOM   5025  CE  LYS   319      68.630  64.620  50.490  1.00  0.00            
ATOM   5026  HE1 LYS   319      69.710  64.520  50.640  1.00  0.00            
ATOM   5027  HE2 LYS   319      68.070  64.530  51.420  1.00  0.00            
ATOM   5028  NZ  LYS   319      68.400  65.980  49.980  1.00  0.00            
ATOM   5029  HZ1 LYS   319      68.860  66.630  50.600  1.00  0.00            
ATOM   5030  HZ2 LYS   319      68.800  66.060  49.050  1.00  0.00            
ATOM   5031  HZ3 LYS   319      67.410  66.190  49.900  1.00  0.00            
ATOM   5032  C   LYS   319      69.840  61.020  47.740  1.00  0.00            
ATOM   5033  O   LYS   319      70.430  62.030  47.360  1.00  0.00            
ATOM   5034  N   ALA   320      70.480  59.860  47.910  1.00  0.00            
ATOM   5035  H   ALA   320      69.880  59.060  48.070  1.00  0.00            
ATOM   5036  CA  ALA   320      71.870  59.550  47.690  1.00  0.00            
ATOM   5037  HA  ALA   320      72.540  60.000  48.440  1.00  0.00            
ATOM   5038  CB  ALA   320      72.040  58.050  47.910  1.00  0.00            
ATOM   5039  HB1 ALA   320      71.890  57.840  48.970  1.00  0.00            
ATOM   5040  HB2 ALA   320      71.380  57.510  47.240  1.00  0.00            
ATOM   5041  HB3 ALA   320      73.060  57.800  47.620  1.00  0.00            
ATOM   5042  C   ALA   320      72.400  59.940  46.320  1.00  0.00            
ATOM   5043  O   ALA   320      73.480  60.520  46.200  1.00  0.00            
ATOM   5044  N   ALA   321      71.650  59.650  45.250  1.00  0.00            
ATOM   5045  H   ALA   321      70.790  59.160  45.370  1.00  0.00            
ATOM   5046  CA  ALA   321      71.970  60.010  43.880  1.00  0.00            
ATOM   5047  HA  ALA   321      73.020  59.740  43.750  1.00  0.00            
ATOM   5048  CB  ALA   321      71.210  59.030  43.000  1.00  0.00            
ATOM   5049  HB1 ALA   321      71.510  58.050  43.360  1.00  0.00            
ATOM   5050  HB2 ALA   321      70.140  59.110  43.220  1.00  0.00            
ATOM   5051  HB3 ALA   321      71.500  59.260  41.970  1.00  0.00            
ATOM   5052  C   ALA   321      71.750  61.470  43.500  1.00  0.00            
ATOM   5053  O   ALA   321      72.670  62.100  42.960  1.00  0.00            
ATOM   5054  N   ARG   322      70.710  62.080  44.060  1.00  0.00            
ATOM   5055  H   ARG   322      70.040  61.570  44.620  1.00  0.00            
ATOM   5056  CA  ARG   322      70.550  63.520  44.060  1.00  0.00            
ATOM   5057  HA  ARG   322      70.610  63.760  43.000  1.00  0.00            
ATOM   5058  CB  ARG   322      69.160  63.850  44.600  1.00  0.00            
ATOM   5059  HB1 ARG   322      69.270  64.850  45.010  1.00  0.00            
ATOM   5060  HB2 ARG   322      69.030  63.220  45.480  1.00  0.00
[truncated: 729,893 more chars]
