# Supplementary material for: The helical domain of the EcoR124I motor subunit participates in ATPase activity and dsDNA translocation
Source: PeerJ. 2017 Jan 18;5:e2887. doi: 10.7717/peerj.2887 (PMC5248579; doi:10.7717/peerj.2887)
Supplement: Supplemental Information 1 — The file contains the pdb files of all created models of EcoR124I HsdR, WT as well as of each mutant. All initial models used for molecular dynamics and the final equilibrated structure after molecular dynamics are included for each structure. [file peerj-05-2887-s001.zip › models/model_K527A_initial.pdb]

TITLE     HSDR
REMARK    THIS IS A SIMULATION BOX
CRYST1  116.457  116.457  116.457  90.00  90.00  90.00 P 1           1
MODEL        1
ATOM      1  N   ASN    13      32.720  60.320  73.380  1.00  0.00            
ATOM      2  H1  ASN    13      32.770  60.610  72.410  1.00  0.00            
ATOM      3  H2  ASN    13      31.770  60.450  73.700  1.00  0.00            
ATOM      4  H3  ASN    13      33.390  60.740  74.010  1.00  0.00            
ATOM      5  CA  ASN    13      33.110  58.900  73.400  1.00  0.00            
ATOM      6  HA  ASN    13      33.420  58.790  74.430  1.00  0.00            
ATOM      7  CB  ASN    13      31.950  57.930  73.180  1.00  0.00            
ATOM      8  HB1 ASN    13      31.150  58.160  73.880  1.00  0.00            
ATOM      9  HB2 ASN    13      32.230  56.890  73.330  1.00  0.00            
ATOM     10  CG  ASN    13      31.230  58.040  71.840  1.00  0.00            
ATOM     11  OD1 ASN    13      31.320  59.080  71.200  1.00  0.00            
ATOM     12  ND2 ASN    13      30.410  57.050  71.470  1.00  0.00            
ATOM     13 1HD2 ASN    13      30.330  56.230  72.060  1.00  0.00            
ATOM     14 2HD2 ASN    13      29.860  57.150  70.630  1.00  0.00            
ATOM     15  C   ASN    13      34.380  58.550  72.640  1.00  0.00            
ATOM     16  O   ASN    13      34.360  58.430  71.420  1.00  0.00            
ATOM     17  N   PHE    14      35.550  58.450  73.270  1.00  0.00            
ATOM     18  H   PHE    14      35.560  58.430  74.280  1.00  0.00            
ATOM     19  CA  PHE    14      36.830  58.220  72.630  1.00  0.00            
ATOM     20  HA  PHE    14      36.860  58.830  71.720  1.00  0.00            
ATOM     21  CB  PHE    14      37.940  58.770  73.530  1.00  0.00            
ATOM     22  HB1 PHE    14      38.880  58.560  73.030  1.00  0.00            
ATOM     23  HB2 PHE    14      37.930  58.280  74.510  1.00  0.00            
ATOM     24  CG  PHE    14      38.010  60.240  73.840  1.00  0.00            
ATOM     25  CD1 PHE    14      38.090  60.720  75.150  1.00  0.00            
ATOM     26  HD1 PHE    14      38.220  60.050  75.990  1.00  0.00            
ATOM     27  CE1 PHE    14      37.970  62.070  75.510  1.00  0.00            
ATOM     28  HE1 PHE    14      38.140  62.380  76.530  1.00  0.00            
ATOM     29  CZ  PHE    14      37.810  62.960  74.450  1.00  0.00            
ATOM     30  HZ  PHE    14      37.730  64.030  74.580  1.00  0.00            
ATOM     31  CE2 PHE    14      37.700  62.510  73.130  1.00  0.00            
ATOM     32  HE2 PHE    14      37.540  63.190  72.310  1.00  0.00            
ATOM     33  CD2 PHE    14      37.790  61.150  72.790  1.00  0.00            
ATOM     34  HD2 PHE    14      37.670  60.820  71.770  1.00  0.00            
ATOM     35  C   PHE    14      37.100  56.800  72.150  1.00  0.00            
ATOM     36  O   PHE    14      36.530  55.860  72.690  1.00  0.00            
ATOM     37  N   ILE    15      38.000  56.690  71.170  1.00  0.00            
ATOM     38  H   ILE    15      38.340  57.530  70.710  1.00  0.00            
ATOM     39  CA  ILE    15      38.350  55.400  70.630  1.00  0.00            
ATOM     40  HA  ILE    15      37.600  54.690  70.990  1.00  0.00            
ATOM     41  CB  ILE    15      38.150  55.350  69.110  1.00  0.00            
ATOM     42  HB  ILE    15      38.200  54.330  68.740  1.00  0.00            
ATOM     43  CG2 ILE    15      36.790  55.900  68.710  1.00  0.00            
ATOM     44 1HG2 ILE    15      36.730  56.980  68.870  1.00  0.00            
ATOM     45 2HG2 ILE    15      36.410  55.590  67.730  1.00  0.00            
ATOM     46 3HG2 ILE    15      36.050  55.530  69.410  1.00  0.00            
ATOM     47  CG1 ILE    15      39.310  55.960  68.330  1.00  0.00            
ATOM     48 1HG1 ILE    15      40.270  55.530  68.630  1.00  0.00            
ATOM     49 2HG1 ILE    15      39.350  57.010  68.620  1.00  0.00            
ATOM     50  CD  ILE    15      39.130  55.790  66.830  1.00  0.00            
ATOM     51  HD1 ILE    15      38.130  56.150  66.600  1.00  0.00            
ATOM     52  HD2 ILE    15      39.870  56.400  66.320  1.00  0.00            
ATOM     53  HD3 ILE    15      39.180  54.750  66.490  1.00  0.00            
ATOM     54  C   ILE    15      39.700  54.820  71.030  1.00  0.00            
ATOM     55  O   ILE    15      39.940  53.620  71.030  1.00  0.00            
ATOM     56  N   VAL    16      40.520  55.740  71.540  1.00  0.00            
ATOM     57  H   VAL    16      40.130  56.670  71.490  1.00  0.00            
ATOM     58  CA  VAL    16      41.790  55.450  72.180  1.00  0.00            
ATOM     59  HA  VAL    16      41.980  54.390  72.010  1.00  0.00            
ATOM     60  CB  VAL    16      42.990  56.290  71.760  1.00  0.00            
ATOM     61  HB  VAL    16      42.790  57.290  72.130  1.00  0.00            
ATOM     62  CG1 VAL    16      44.370  55.850  72.260  1.00  0.00            
ATOM     63 1HG1 VAL    16      44.300  55.970  73.340  1.00  0.00            
ATOM     64 2HG1 VAL    16      44.360  54.770  72.110  1.00  0.00            
ATOM     65 3HG1 VAL    16      45.100  56.460  71.720  1.00  0.00            
ATOM     66  CG2 VAL    16      43.010  56.400  70.240  1.00  0.00            
ATOM     67 1HG2 VAL    16      42.110  56.930  69.940  1.00  0.00            
ATOM     68 2HG2 VAL    16      43.890  56.780  69.710  1.00  0.00            
ATOM     69 3HG2 VAL    16      42.990  55.420  69.750  1.00  0.00            
ATOM     70  C   VAL    16      41.440  55.590  73.650  1.00  0.00            
ATOM     71  O   VAL    16      41.170  56.700  74.110  1.00  0.00            
ATOM     72  N   LEU    17      41.390  54.460  74.360  1.00  0.00            
ATOM     73  H   LEU    17      41.660  53.650  73.810  1.00  0.00            
ATOM     74  CA  LEU    17      41.010  54.420  75.750  1.00  0.00            
ATOM     75  HA  LEU    17      40.070  54.970  75.740  1.00  0.00            
ATOM     76  CB  LEU    17      40.810  52.960  76.140  1.00  0.00            
ATOM     77  HB1 LEU    17      40.680  53.000  77.220  1.00  0.00            
ATOM     78  HB2 LEU    17      41.770  52.440  76.030  1.00  0.00            
ATOM     79  CG  LEU    17      39.640  52.280  75.450  1.00  0.00            
ATOM     80  HG  LEU    17      39.770  52.350  74.370  1.00  0.00            
ATOM     81  CD1 LEU    17      39.720  50.770  75.700  1.00  0.00            
ATOM     82 1HD1 LEU    17      38.890  50.250  75.220  1.00  0.00            
ATOM     83 2HD1 LEU    17      40.580  50.290  75.230  1.00  0.00            
ATOM     84 3HD1 LEU    17      39.760  50.610  76.780  1.00  0.00            
ATOM     85  CD2 LEU    17      38.240  52.740  75.840  1.00  0.00            
ATOM     86 1HD2 LEU    17      37.420  52.080  75.530  1.00  0.00            
ATOM     87 2HD2 LEU    17      38.200  53.000  76.900  1.00  0.00            
ATOM     88 3HD2 LEU    17      38.010  53.640  75.280  1.00  0.00            
ATOM     89  C   LEU    17      41.890  55.050  76.820  1.00  0.00            
ATOM     90  O   LEU    17      43.060  54.680  76.910  1.00  0.00            
ATOM     91  N   ASP    18      41.240  55.810  77.690  1.00  0.00            
ATOM     92  H   ASP    18      40.230  55.820  77.610  1.00  0.00            
ATOM     93  CA  ASP    18      41.830  56.330  78.910  1.00  0.00            
ATOM     94  HA  ASP    18      42.850  56.660  78.730  1.00  0.00            
ATOM     95  CB  ASP    18      41.110  57.600  79.340  1.00  0.00            
ATOM     96  HB1 ASP    18      41.480  58.010  80.280  1.00  0.00            
ATOM     97  HB2 ASP    18      40.050  57.390  79.510  1.00  0.00            
ATOM     98  CG  ASP    18      41.300  58.600  78.200  1.00  0.00            
ATOM     99  OD1 ASP    18      42.400  59.190  78.250  1.00  0.00            
ATOM    100  OD2 ASP    18      40.370  58.750  77.370  1.00  0.00            
ATOM    101  C   ASP    18      41.960  55.340  80.050  1.00  0.00            
ATOM    102  O   ASP    18      42.880  55.450  80.860  1.00  0.00            
ATOM    103  N   LYS    19      41.160  54.270  80.130  1.00  0.00            
ATOM    104  H   LYS    19      40.450  54.130  79.420  1.00  0.00            
ATOM    105  CA  LYS    19      41.460  53.040  80.830  1.00  0.00            
ATOM    106  HA  LYS    19      42.550  53.070  80.770  1.00  0.00            
ATOM    107  CB  LYS    19      40.780  53.100  82.190  1.00  0.00            
ATOM    108  HB1 LYS    19      39.710  53.050  81.980  1.00  0.00            
ATOM    109  HB2 LYS    19      41.050  54.040  82.670  1.00  0.00            
ATOM    110  CG  LYS    19      41.310  52.010  83.120  1.00  0.00            
ATOM    111  HG1 LYS    19      42.390  51.920  82.980  1.00  0.00            
ATOM    112  HG2 LYS    19      40.970  51.020  82.820  1.00  0.00            
ATOM    113  CD  LYS    19      40.940  52.120  84.590  1.00  0.00            
ATOM    114  HD1 LYS    19      39.870  52.160  84.800  1.00  0.00            
ATOM    115  HD2 LYS    19      41.230  53.120  84.920  1.00  0.00            
ATOM    116  CE  LYS    19      41.670  51.110  85.470  1.00  0.00            
ATOM    117  HE1 LYS    19      42.730  51.370  85.470  1.00  0.00            
ATOM    118  HE2 LYS    19      41.350  50.140  85.090  1.00  0.00            
ATOM    119  NZ  LYS    19      41.160  51.200  86.840  1.00  0.00            
ATOM    120  HZ1 LYS    19      41.580  50.570  87.520  1.00  0.00            
ATOM    121  HZ2 LYS    19      41.220  52.150  87.180  1.00  0.00            
ATOM    122  HZ3 LYS    19      40.170  51.050  86.790  1.00  0.00            
ATOM    123  C   LYS    19      41.000  51.780  80.090  1.00  0.00            
ATOM    124  O   LYS    19      39.980  51.870  79.420  1.00  0.00            
ATOM    125  N   TYR    20      41.720  50.680  80.330  1.00  0.00            
ATOM    126  H   TYR    20      42.530  50.900  80.900  1.00  0.00            
ATOM    127  CA  TYR    20      41.300  49.370  79.880  1.00  0.00            
ATOM    128  HA  TYR    20      40.220  49.360  79.750  1.00  0.00            
ATOM    129  CB  TYR    20      41.860  49.060  78.490  1.00  0.00            
ATOM    130  HB1 TYR    20      42.940  49.220  78.420  1.00  0.00            
ATOM    131  HB2 TYR    20      41.520  49.880  77.850  1.00  0.00            
ATOM    132  CG  TYR    20      41.410  47.800  77.810  1.00  0.00            
ATOM    133  CD1 TYR    20      42.350  46.840  77.430  1.00  0.00            
ATOM    134  HD1 TYR    20      43.410  46.890  77.600  1.00  0.00            
ATOM    135  CE1 TYR    20      41.920  45.600  76.920  1.00  0.00            
ATOM    136  HE1 TYR    20      42.610  44.830  76.620  1.00  0.00            
ATOM    137  CZ  TYR    20      40.550  45.300  76.760  1.00  0.00            
ATOM    138  OH  TYR    20      40.210  44.060  76.310  1.00  0.00            
ATOM    139  HH  TYR    20      39.270  43.910  76.440  1.00  0.00            
ATOM    140  CE2 TYR    20      39.630  46.330  77.030  1.00  0.00            
ATOM    141  HE2 TYR    20      38.600  46.160  76.760  1.00  0.00            
ATOM    142  CD2 TYR    20      40.050  47.570  77.550  1.00  0.00            
ATOM    143  HD2 TYR    20      39.290  48.260  77.870  1.00  0.00            
ATOM    144  C   TYR    20      41.700  48.350  80.940  1.00  0.00            
ATOM    145  O   TYR    20      42.640  48.470  81.710  1.00  0.00            
ATOM    146  N   ILE    21      41.040  47.190  81.010  1.00  0.00            
ATOM    147  H   ILE    21      40.170  47.060  80.510  1.00  0.00            
ATOM    148  CA  ILE    21      41.470  46.020  81.750  1.00  0.00            
ATOM    149  HA  ILE    21      42.530  46.060  81.980  1.00  0.00            
ATOM    150  CB  ILE    21      40.740  45.970  83.090  1.00  0.00            
ATOM    151  HB  ILE    21      41.030  45.140  83.730  1.00  0.00            
ATOM    152  CG2 ILE    21      41.070  47.050  84.120  1.00  0.00            
ATOM    153 1HG2 ILE    21      42.140  46.980  84.300  1.00  0.00            
ATOM    154 2HG2 ILE    21      40.890  48.040  83.720  1.00  0.00            
ATOM    155 3HG2 ILE    21      40.570  46.850  85.070  1.00  0.00            
ATOM    156  CG1 ILE    21      39.230  45.850  82.910  1.00  0.00            
ATOM    157 1HG1 ILE    21      39.030  45.310  81.980  1.00  0.00            
ATOM    158 2HG1 ILE    21      38.840  46.860  82.870  1.00  0.00            
ATOM    159  CD  ILE    21      38.540  45.090  84.050  1.00  0.00            
ATOM    160  HD1 ILE    21      38.430  45.830  84.840  1.00  0.00            
ATOM    161  HD2 ILE    21      37.610  44.690  83.660  1.00  0.00            
ATOM    162  HD3 ILE    21      39.140  44.190  84.190  1.00  0.00            
ATOM    163  C   ILE    21      41.290  44.820  80.830  1.00  0.00            
ATOM    164  O   ILE    21      40.360  44.710  80.040  1.00  0.00            
ATOM    165  N   LYS    22      42.350  44.000  80.790  1.00  0.00            
ATOM    166  H   LYS    22      43.120  44.150  81.420  1.00  0.00            
ATOM    167  CA  LYS    22      42.530  43.040  79.730  1.00  0.00            
ATOM    168  HA  LYS    22      42.690  43.540  78.770  1.00  0.00            
ATOM    169  CB  LYS    22      43.860  42.310  79.860  1.00  0.00            
ATOM    170  HB1 LYS    22      43.850  41.520  79.100  1.00  0.00            
ATOM    171  HB2 LYS    22      43.860  41.940  80.880  1.00  0.00            
ATOM    172  CG  LYS    22      45.130  43.160  79.880  1.00  0.00            
ATOM    173  HG1 LYS    22      45.120  43.770  80.780  1.00  0.00            
ATOM    174  HG2 LYS    22      45.250  43.870  79.060  1.00  0.00            
ATOM    175  CD  LYS    22      46.380  42.290  79.920  1.00  0.00            
ATOM    176  HD1 LYS    22      46.340  41.610  80.770  1.00  0.00            
ATOM    177  HD2 LYS    22      47.210  42.970  80.140  1.00  0.00            
ATOM    178  CE  LYS    22      46.690  41.410  78.720  1.00  0.00            
ATOM    179  HE1 LYS    22      45.820  40.930  78.270  1.00  0.00            
ATOM    180  HE2 LYS    22      47.370  40.620  79.050  1.00  0.00            
ATOM    181  NZ  LYS    22      47.190  42.140  77.550  1.00  0.00            
ATOM    182  HZ1 LYS    22      47.360  41.490  76.790  1.00  0.00            
ATOM    183  HZ2 LYS    22      46.470  42.760  77.190  1.00  0.00            
ATOM    184  HZ3 LYS    22      48.040  42.650  77.730  1.00  0.00            
ATOM    185  C   LYS    22      41.420  42.040  79.410  1.00  0.00            
ATOM    186  O   LYS    22      40.630  41.700  80.290  1.00  0.00            
ATOM    187  N   ALA    23      41.400  41.400  78.250  1.00  0.00            
ATOM    188  H   ALA    23      42.120  41.620  77.580  1.00  0.00            
ATOM    189  CA  ALA    23      40.690  40.140  78.090  1.00  0.00            
ATOM    190  HA  ALA    23      39.690  40.230  78.520  1.00  0.00            
ATOM    191  CB  ALA    23      40.650  39.770  76.610  1.00  0.00            
ATOM    192  HB1 ALA    23      40.370  38.730  76.480  1.00  0.00            
ATOM    193  HB2 ALA    23      39.880  40.440  76.220  1.00  0.00            
ATOM    194  HB3 ALA    23      41.530  40.040  76.030  1.00  0.00            
ATOM    195  C   ALA    23      41.300  38.990  78.870  1.00  0.00            
ATOM    196  O   ALA    23      42.480  39.010  79.230  1.00  0.00            
ATOM    197  N   GLU    24      40.500  37.950  79.120  1.00  0.00            
ATOM    198  H   GLU    24      39.600  37.940  78.660  1.00  0.00            
ATOM    199  CA  GLU    24      40.920  36.770  79.860  1.00  0.00            
ATOM    200  HA  GLU    24      41.950  36.890  80.200  1.00  0.00            
ATOM    201  CB  GLU    24      39.980  36.650  81.050  1.00  0.00            
ATOM    202  HB1 GLU    24      39.050  36.230  80.660  1.00  0.00            
ATOM    203  HB2 GLU    24      39.680  37.660  81.340  1.00  0.00            
ATOM    204  CG  GLU    24      40.570  35.900  82.240  1.00  0.00            
ATOM    205  HG1 GLU    24      41.110  35.050  81.820  1.00  0.00            
ATOM    206  HG2 GLU    24      39.820  35.510  82.920  1.00  0.00            
ATOM    207  CD  GLU    24      41.530  36.880  82.900  1.00  0.00            
ATOM    208  OE1 GLU    24      42.760  36.960  82.690  1.00  0.00            
ATOM    209  OE2 GLU    24      41.080  37.670  83.760  1.00  0.00            
ATOM    210  C   GLU    24      40.950  35.530  78.970  1.00  0.00            
ATOM    211  O   GLU    24      39.930  35.300  78.320  1.00  0.00            
ATOM    212  N   PRO    25      42.010  34.720  78.880  1.00  0.00            
ATOM    213  CD  PRO    25      43.320  34.750  79.490  1.00  0.00            
ATOM    214  HD1 PRO    25      43.230  35.130  80.510  1.00  0.00            
ATOM    215  HD2 PRO    25      43.980  35.420  78.930  1.00  0.00            
ATOM    216  CG  PRO    25      43.850  33.320  79.500  1.00  0.00            
ATOM    217  HG1 PRO    25      43.390  32.800  80.330  1.00  0.00            
ATOM    218  HG2 PRO    25      44.940  33.410  79.570  1.00  0.00            
ATOM    219  CB  PRO    25      43.430  32.960  78.080  1.00  0.00            
ATOM    220  HB1 PRO    25      43.330  31.890  77.880  1.00  0.00            
ATOM    221  HB2 PRO    25      44.020  33.430  77.300  1.00  0.00            
ATOM    222  CA  PRO    25      42.030  33.570  78.010  1.00  0.00            
ATOM    223  HA  PRO    25      41.800  33.920  77.000  1.00  0.00            
ATOM    224  C   PRO    25      40.920  32.580  78.330  1.00  0.00            
ATOM    225  O   PRO    25      40.580  32.250  79.460  1.00  0.00            
ATOM    226  N   THR    26      40.300  32.060  77.260  1.00  0.00            
ATOM    227  H   THR    26      40.500  32.440  76.350  1.00  0.00            
ATOM    228  CA  THR    26      39.020  31.380  77.340  1.00  0.00            
ATOM    229  HA  THR    26      38.350  32.100  77.810  1.00  0.00            
ATOM    230  CB  THR    26      38.390  31.070  75.980  1.00  0.00            
ATOM    231  HB  THR    26      37.550  30.380  76.070  1.00  0.00            
ATOM    232  CG2 THR    26      37.860  32.310  75.280  1.00  0.00            
ATOM    233 1HG2 THR    26      38.710  32.990  75.180  1.00  0.00            
ATOM    234 2HG2 THR    26      37.550  32.040  74.270  1.00  0.00            
ATOM    235 3HG2 THR    26      36.970  32.770  75.700  1.00  0.00            
ATOM    236  OG1 THR    26      39.330  30.600  75.050  1.00  0.00            
ATOM    237  HG1 THR    26      38.880  30.570  74.200  1.00  0.00            
ATOM    238  C   THR    26      38.770  30.160  78.210  1.00  0.00            
ATOM    239  O   THR    26      37.720  30.060  78.830  1.00  0.00            
ATOM    240  N   GLY    27      39.680  29.190  78.360  1.00  0.00            
ATOM    241  H   GLY    27      39.360  28.310  78.730  1.00  0.00            
ATOM    242  CA  GLY    27      41.040  29.030  77.890  1.00  0.00            
ATOM    243  HA1 GLY    27      41.730  29.800  78.230  1.00  0.00            
ATOM    244  HA2 GLY    27      41.010  28.990  76.800  1.00  0.00            
ATOM    245  C   GLY    27      41.640  27.760  78.470  1.00  0.00            
ATOM    246  O   GLY    27      42.220  27.810  79.550  1.00  0.00            
ATOM    247  N   ASP    28      41.600  26.610  77.790  1.00  0.00            
ATOM    248  H   ASP    28      42.160  25.940  78.310  1.00  0.00            
ATOM    249  CA  ASP    28      41.240  26.220  76.450  1.00  0.00            
ATOM    250  HA  ASP    28      41.260  25.130  76.430  1.00  0.00            
ATOM    251  CB  ASP    28      39.780  26.400  76.030  1.00  0.00            
ATOM    252  HB1 ASP    28      39.680  25.940  75.050  1.00  0.00            
ATOM    253  HB2 ASP    28      39.620  27.470  76.080  1.00  0.00            
ATOM    254  CG  ASP    28      38.720  25.920  77.010  1.00  0.00            
ATOM    255  OD1 ASP    28      38.020  24.940  76.680  1.00  0.00            
ATOM    256  OD2 ASP    28      38.650  26.430  78.150  1.00  0.00            
ATOM    257  C   ASP    28      42.230  26.630  75.370  1.00  0.00            
ATOM    258  O   ASP    28      42.810  27.710  75.420  1.00  0.00            
ATOM    259  N   SER    29      42.550  25.790  74.380  1.00  0.00            
ATOM    260  H   SER    29      42.040  24.920  74.340  1.00  0.00            
ATOM    261  CA  SER    29      43.740  25.900  73.570  1.00  0.00            
ATOM    262  HA  SER    29      44.650  25.780  74.170  1.00  0.00            
ATOM    263  CB  SER    29      43.690  24.750  72.580  1.00  0.00            
ATOM    264  HB1 SER    29      42.780  24.900  72.010  1.00  0.00            
ATOM    265  HB2 SER    29      43.730  23.770  73.060  1.00  0.00            
ATOM    266  OG  SER    29      44.920  24.720  71.890  1.00  0.00            
ATOM    267  HG  SER    29      44.780  25.220  71.080  1.00  0.00            
ATOM    268  C   SER    29      43.850  27.230  72.840  1.00  0.00            
ATOM    269  O   SER    29      42.910  27.730  72.240  1.00  0.00            
ATOM    270  N   TYR    30      45.070  27.780  72.820  1.00  0.00            
ATOM    271  H   TYR    30      45.810  27.290  73.310  1.00  0.00            
ATOM    272  CA  TYR    30      45.450  29.010  72.150  1.00  0.00            
ATOM    273  HA  TYR    30      44.770  29.080  71.310  1.00  0.00            
ATOM    274  CB  TYR    30      45.310  30.170  73.130  1.00  0.00            
ATOM    275  HB1 TYR    30      46.200  30.200  73.760  1.00  0.00            
ATOM    276  HB2 TYR    30      44.400  30.110  73.720  1.00  0.00            
ATOM    277  CG  TYR    30      45.210  31.570  72.570  1.00  0.00            
ATOM    278  CD1 TYR    30      46.270  32.490  72.560  1.00  0.00            
ATOM    279  HD1 TYR    30      47.250  32.230  72.930  1.00  0.00            
ATOM    280  CE1 TYR    30      46.170  33.760  71.970  1.00  0.00            
ATOM    281  HE1 TYR    30      47.010  34.430  71.830  1.00  0.00            
ATOM    282  CZ  TYR    30      44.870  34.140  71.580  1.00  0.00            
ATOM    283  OH  TYR    30      44.700  35.280  70.840  1.00  0.00            
ATOM    284  HH  TYR    30      43.800  35.410  70.550  1.00  0.00            
ATOM    285  CE2 TYR    30      43.770  33.260  71.570  1.00  0.00            
ATOM    286  HE2 TYR    30      42.820  33.600  71.200  1.00  0.00            
ATOM    287  CD2 TYR    30      44.000  31.940  71.990  1.00  0.00            
ATOM    288  HD2 TYR    30      43.180  31.240  71.980  1.00  0.00            
ATOM    289  C   TYR    30      46.840  28.880  71.540  1.00  0.00            
ATOM    290  O   TYR    30      47.760  29.640  71.860  1.00  0.00            
ATOM    291  N   GLN    31      47.080  27.790  70.810  1.00  0.00            
ATOM    292  H   GLN    31      46.320  27.180  70.560  1.00  0.00            
ATOM    293  CA  GLN    31      48.380  27.290  70.420  1.00  0.00            
ATOM    294  HA  GLN    31      49.160  27.870  70.920  1.00  0.00            
ATOM    295  CB  GLN    31      48.600  25.890  70.980  1.00  0.00            
ATOM    296  HB1 GLN    31      47.940  25.150  70.520  1.00  0.00            
ATOM    297  HB2 GLN    31      48.360  25.950  72.050  1.00  0.00            
ATOM    298  CG  GLN    31      50.010  25.340  70.820  1.00  0.00            
ATOM    299  HG1 GLN    31      50.330  25.300  69.780  1.00  0.00            
ATOM    300  HG2 GLN    31      50.010  24.320  71.190  1.00  0.00            
ATOM    301  CD  GLN    31      51.080  26.140  71.570  1.00  0.00            
ATOM    302  OE1 GLN    31      51.400  25.870  72.720  1.00  0.00            
ATOM    303  NE2 GLN    31      51.660  27.130  70.900  1.00  0.00            
ATOM    304 1HE2 GLN    31      51.350  27.250  69.950  1.00  0.00            
ATOM    305 2HE2 GLN    31      52.380  27.700  71.330  1.00  0.00            
ATOM    306  C   GLN    31      48.650  27.410  68.930  1.00  0.00            
ATOM    307  O   GLN    31      49.800  27.610  68.550  1.00  0.00            
ATOM    308  N   SER    32      47.640  27.040  68.150  1.00  0.00            
ATOM    309  H   SER    32      46.770  26.730  68.560  1.00  0.00            
ATOM    310  CA  SER    32      47.740  26.950  66.700  1.00  0.00            
ATOM    311  HA  SER    32      48.770  26.840  66.380  1.00  0.00            
ATOM    312  CB  SER    32      47.060  25.670  66.210  1.00  0.00            
ATOM    313  HB1 SER    32      46.010  25.540  66.440  1.00  0.00            
ATOM    314  HB2 SER    32      47.580  24.830  66.660  1.00  0.00            
ATOM    315  OG  SER    32      47.270  25.510  64.820  1.00  0.00            
ATOM    316  HG  SER    32      48.110  25.030  64.770  1.00  0.00            
ATOM    317  C   SER    32      47.130  28.170  66.030  1.00  0.00            
ATOM    318  O   SER    32      46.420  29.010  66.580  1.00  0.00            
ATOM    319  N   GLU    33      47.320  28.400  64.730  1.00  0.00            
ATOM    320  H   GLU    33      48.000  27.880  64.180  1.00  0.00            
ATOM    321  CA  GLU    33      46.700  29.500  64.010  1.00  0.00            
ATOM    322  HA  GLU    33      46.760  30.390  64.640  1.00  0.00            
ATOM    323  CB  GLU    33      47.250  29.770  62.620  1.00  0.00            
ATOM    324  HB1 GLU    33      47.980  30.580  62.620  1.00  0.00            
ATOM    325  HB2 GLU    33      46.470  30.200  61.990  1.00  0.00            
ATOM    326  CG  GLU    33      47.930  28.730  61.730  1.00  0.00            
ATOM    327  HG1 GLU    33      48.120  29.210  60.770  1.00  0.00            
ATOM    328  HG2 GLU    33      47.230  27.900  61.650  1.00  0.00            
ATOM    329  CD  GLU    33      49.280  28.340  62.310  1.00  0.00            
ATOM    330  OE1 GLU    33      49.230  27.370  63.100  1.00  0.00            
ATOM    331  OE2 GLU    33      50.310  28.910  61.900  1.00  0.00            
ATOM    332  C   GLU    33      45.220  29.160  63.970  1.00  0.00            
ATOM    333  O   GLU    33      44.450  30.100  64.120  1.00  0.00            
ATOM    334  N   SER    34      44.780  27.900  63.900  1.00  0.00            
ATOM    335  H   SER    34      45.520  27.210  63.800  1.00  0.00            
ATOM    336  CA  SER    34      43.390  27.490  63.910  1.00  0.00            
ATOM    337  HA  SER    34      42.940  28.060  63.090  1.00  0.00            
ATOM    338  CB  SER    34      43.310  26.010  63.520  1.00  0.00            
ATOM    339  HB1 SER    34      43.820  25.980  62.560  1.00  0.00            
ATOM    340  HB2 SER    34      42.270  25.800  63.280  1.00  0.00            
ATOM    341  OG  SER    34      43.890  25.050  64.380  1.00  0.00            
ATOM    342  HG  SER    34      44.510  24.530  63.870  1.00  0.00            
ATOM    343  C   SER    34      42.750  27.650  65.280  1.00  0.00            
ATOM    344  O   SER    34      41.550  27.910  65.300  1.00  0.00            
ATOM    345  N   ASP    35      43.440  27.700  66.430  1.00  0.00            
ATOM    346  H   ASP    35      44.430  27.500  66.350  1.00  0.00            
ATOM    347  CA  ASP    35      42.800  28.210  67.630  1.00  0.00            
ATOM    348  HA  ASP    35      41.860  27.680  67.810  1.00  0.00            
ATOM    349  CB  ASP    35      43.740  27.980  68.810  1.00  0.00            
ATOM    350  HB1 ASP    35      43.350  28.710  69.520  1.00  0.00            
ATOM    351  HB2 ASP    35      44.720  28.410  68.610  1.00  0.00            
ATOM    352  CG  ASP    35      43.890  26.580  69.380  1.00  0.00            
ATOM    353  OD1 ASP    35      42.870  25.880  69.570  1.00  0.00            
ATOM    354  OD2 ASP    35      45.020  26.150  69.670  1.00  0.00            
ATOM    355  C   ASP    35      42.590  29.710  67.640  1.00  0.00            
ATOM    356  O   ASP    35      41.540  30.190  68.080  1.00  0.00            
ATOM    357  N   LEU    36      43.550  30.440  67.060  1.00  0.00            
ATOM    358  H   LEU    36      44.380  29.950  66.760  1.00  0.00            
ATOM    359  CA  LEU    36      43.570  31.890  67.080  1.00  0.00            
ATOM    360  HA  LEU    36      43.210  32.270  68.030  1.00  0.00            
ATOM    361  CB  LEU    36      44.970  32.390  66.740  1.00  0.00            
ATOM    362  HB1 LEU    36      44.830  33.340  66.230  1.00  0.00            
ATOM    363  HB2 LEU    36      45.440  31.680  66.060  1.00  0.00            
ATOM    364  CG  LEU    36      45.880  32.690  67.930  1.00  0.00            
ATOM    365  HG  LEU    36      45.520  33.520  68.540  1.00  0.00            
ATOM    366  CD1 LEU    36      45.910  31.470  68.850  1.00  0.00            
ATOM    367 1HD1 LEU    36      46.540  31.610  69.720  1.00  0.00            
ATOM    368 2HD1 LEU    36      44.900  31.240  69.180  1.00  0.00            
ATOM    369 3HD1 LEU    36      46.380  30.710  68.230  1.00  0.00            
ATOM    370  CD2 LEU    36      47.300  32.890  67.430  1.00  0.00            
ATOM    371 1HD2 LEU    36      48.090  32.660  68.150  1.00  0.00            
ATOM    372 2HD2 LEU    36      47.360  32.300  66.510  1.00  0.00            
ATOM    373 3HD2 LEU    36      47.290  33.950  67.160  1.00  0.00            
ATOM    374  C   LEU    36      42.530  32.450  66.120  1.00  0.00            
ATOM    375  O   LEU    36      41.990  33.530  66.360  1.00  0.00            
ATOM    376  N   GLU    37      42.170  31.680  65.090  1.00  0.00            
ATOM    377  H   GLU    37      42.760  30.880  64.900  1.00  0.00            
ATOM    378  CA  GLU    37      41.030  31.880  64.220  1.00  0.00            
ATOM    379  HA  GLU    37      41.130  32.840  63.700  1.00  0.00            
ATOM    380  CB  GLU    37      41.170  30.810  63.150  1.00  0.00            
ATOM    381  HB1 GLU    37      40.900  29.860  63.620  1.00  0.00            
ATOM    382  HB2 GLU    37      42.200  30.850  62.800  1.00  0.00            
ATOM    383  CG  GLU    37      40.190  30.970  61.990  1.00  0.00            
ATOM    384  HG1 GLU    37      40.710  31.690  61.360  1.00  0.00            
ATOM    385  HG2 GLU    37      39.240  31.290  62.430  1.00  0.00            
ATOM    386  CD  GLU    37      39.860  29.670  61.280  1.00  0.00            
ATOM    387  OE1 GLU    37      39.390  28.700  61.920  1.00  0.00            
ATOM    388  OE2 GLU    37      39.910  29.510  60.040  1.00  0.00            
ATOM    389  C   GLU    37      39.720  31.740  64.980  1.00  0.00            
ATOM    390  O   GLU    37      38.800  32.540  64.830  1.00  0.00            
ATOM    391  N   ARG    38      39.520  30.630  65.700  1.00  0.00            
ATOM    392  H   ARG    38      40.220  29.910  65.640  1.00  0.00            
ATOM    393  CA  ARG    38      38.310  30.360  66.440  1.00  0.00            
ATOM    394  HA  ARG    38      37.540  30.210  65.680  1.00  0.00            
ATOM    395  CB  ARG    38      38.470  29.080  67.260  1.00  0.00            
ATOM    396  HB1 ARG    38      39.380  29.150  67.850  1.00  0.00            
ATOM    397  HB2 ARG    38      38.710  28.280  66.550  1.00  0.00            
ATOM    398  CG  ARG    38      37.230  28.610  68.010  1.00  0.00            
ATOM    399  HG1 ARG    38      36.340  28.510  67.380  1.00  0.00            
ATOM    400  HG2 ARG    38      36.940  29.400  68.700  1.00  0.00            
ATOM    401  CD  ARG    38      37.460  27.470  68.990  1.00  0.00            
ATOM    402  HD1 ARG    38      38.120  26.800  68.430  1.00  0.00            
ATOM    403  HD2 ARG    38      36.500  27.040  69.280  1.00  0.00            
ATOM    404  NE  ARG    38      38.260  27.930  70.120  1.00  0.00            
ATOM    405  HE  ARG    38      38.020  28.710  70.710  1.00  0.00            
ATOM    406  CZ  ARG    38      39.550  27.640  70.320  1.00  0.00            
ATOM    407  NH1 ARG    38      40.200  26.640  69.710  1.00  0.00            
ATOM    408 1HH1 ARG    38      39.660  26.040  69.120  1.00  0.00            
ATOM    409 2HH1 ARG    38      41.140  26.300  69.900  1.00  0.00            
ATOM    410  NH2 ARG    38      40.270  28.330  71.230  1.00  0.00            
ATOM    411 1HH2 ARG    38      39.880  29.080  71.780  1.00  0.00            
ATOM    412 2HH2 ARG    38      41.230  28.100  71.420  1.00  0.00            
ATOM    413  C   ARG    38      37.930  31.470  67.410  1.00  0.00            
ATOM    414  O   ARG    38      36.760  31.850  67.470  1.00  0.00            
ATOM    415  N   GLU    39      38.940  31.930  68.150  1.00  0.00            
ATOM    416  H   GLU    39      39.840  31.500  67.990  1.00  0.00            
ATOM    417  CA  GLU    39      38.860  33.020  69.100  1.00  0.00            
ATOM    418  HA  GLU    39      37.920  32.860  69.630  1.00  0.00            
ATOM    419  CB  GLU    39      40.120  32.990  69.950  1.00  0.00            
ATOM    420  HB1 GLU    39      40.150  33.830  70.650  1.00  0.00            
ATOM    421  HB2 GLU    39      41.040  33.060  69.360  1.00  0.00            
ATOM    422  CG  GLU    39      40.170  31.800  70.910  1.00  0.00            
ATOM    423  HG1 GLU    39      41.010  31.940  71.590  1.00  0.00            
ATOM    424  HG2 GLU    39      40.220  30.890  70.320  1.00  0.00            
ATOM    425  CD  GLU    39      38.990  31.630  71.850  1.00  0.00            
ATOM    426  OE1 GLU    39      38.390  32.660  72.230  1.00  0.00            
ATOM    427  OE2 GLU    39      38.700  30.460  72.190  1.00  0.00            
ATOM    428  C   GLU    39      38.630  34.390  68.480  1.00  0.00            
ATOM    429  O   GLU    39      37.800  35.160  68.960  1.00  0.00            
ATOM    430  N   LEU    40      39.200  34.630  67.300  1.00  0.00            
ATOM    431  H   LEU    40      39.610  33.840  66.820  1.00  0.00            
ATOM    432  CA  LEU    40      39.090  35.880  66.590  1.00  0.00            
ATOM    433  HA  LEU    40      39.110  36.660  67.350  1.00  0.00            
ATOM    434  CB  LEU    40      40.270  35.890  65.620  1.00  0.00            
ATOM    435  HB1 LEU    40      40.270  35.050  64.920  1.00  0.00            
ATOM    436  HB2 LEU    40      41.170  35.840  66.230  1.00  0.00            
ATOM    437  CG  LEU    40      40.420  37.110  64.710  1.00  0.00            
ATOM    438  HG  LEU    40      41.480  37.150  64.470  1.00  0.00            
ATOM    439  CD1 LEU    40      39.650  37.000  63.390  1.00  0.00            
ATOM    440 1HD1 LEU    40      40.320  36.530  62.680  1.00  0.00            
ATOM    441 2HD1 LEU    40      38.690  36.500  63.520  1.00  0.00            
ATOM    442 3HD1 LEU    40      39.550  38.020  63.010  1.00  0.00            
ATOM    443  CD2 LEU    40      40.170  38.450  65.390  1.00  0.00            
ATOM    444 1HD2 LEU    40      39.130  38.640  65.670  1.00  0.00            
ATOM    445 2HD2 LEU    40      40.820  38.500  66.270  1.00  0.00            
ATOM    446 3HD2 LEU    40      40.350  39.310  64.750  1.00  0.00            
ATOM    447  C   LEU    40      37.720  35.970  65.930  1.00  0.00            
ATOM    448  O   LEU    40      37.100  37.030  65.870  1.00  0.00            
ATOM    449  N   ILE    41      37.170  34.870  65.420  1.00  0.00            
ATOM    450  H   ILE    41      37.750  34.050  65.280  1.00  0.00            
ATOM    451  CA  ILE    41      35.840  34.820  64.840  1.00  0.00            
ATOM    452  HA  ILE    41      35.740  35.720  64.240  1.00  0.00            
ATOM    453  CB  ILE    41      35.620  33.540  64.030  1.00  0.00            
ATOM    454  HB  ILE    41      36.150  32.780  64.590  1.00  0.00            
ATOM    455  CG2 ILE    41      34.140  33.250  63.810  1.00  0.00            
ATOM    456 1HG2 ILE    41      33.570  33.170  64.730  1.00  0.00            
ATOM    457 2HG2 ILE    41      33.720  34.050  63.190  1.00  0.00            
ATOM    458 3HG2 ILE    41      33.930  32.280  63.370  1.00  0.00            
ATOM    459  CG1 ILE    41      36.350  33.760  62.700  1.00  0.00            
ATOM    460 1HG1 ILE    41      37.400  33.940  62.940  1.00  0.00            
ATOM    461 2HG1 ILE    41      35.980  34.590  62.100  1.00  0.00            
ATOM    462  CD  ILE    41      36.370  32.500  61.830  1.00  0.00            
ATOM    463  HD1 ILE    41      36.550  32.870  60.820  1.00  0.00            
ATOM    464  HD2 ILE    41      37.020  31.720  62.220  1.00  0.00            
ATOM    465  HD3 ILE    41      35.340  32.140  61.770  1.00  0.00            
ATOM    466  C   ILE    41      34.790  34.940  65.940  1.00  0.00            
ATOM    467  O   ILE    41      33.880  35.760  65.850  1.00  0.00            
ATOM    468  N   GLN    42      34.940  34.230  67.060  1.00  0.00            
ATOM    469  H   GLN    42      35.700  33.560  67.070  1.00  0.00            
ATOM    470  CA  GLN    42      34.060  34.380  68.200  1.00  0.00            
ATOM    471  HA  GLN    42      33.060  34.380  67.770  1.00  0.00            
ATOM    472  CB  GLN    42      34.220  33.190  69.130  1.00  0.00            
ATOM    473  HB1 GLN    42      35.220  33.160  69.570  1.00  0.00            
ATOM    474  HB2 GLN    42      34.100  32.260  68.570  1.00  0.00            
ATOM    475  CG  GLN    42      33.250  33.060  70.310  1.00  0.00            
ATOM    476  HG1 GLN    42      33.310  33.950  70.940  1.00  0.00            
ATOM    477  HG2 GLN    42      33.480  32.180  70.920  1.00  0.00            
ATOM    478  CD  GLN    42      31.760  33.030  69.990  1.00  0.00            
ATOM    479  OE1 GLN    42      31.350  33.140  68.830  1.00  0.00            
ATOM    480  NE2 GLN    42      30.850  32.850  70.950  1.00  0.00            
ATOM    481 1HE2 GLN    42      30.990  32.940  71.940  1.00  0.00            
ATOM    482 2HE2 GLN    42      29.890  32.700  70.670  1.00  0.00            
ATOM    483  C   GLN    42      34.070  35.760  68.840  1.00  0.00            
ATOM    484  O   GLN    42      33.010  36.350  69.020  1.00  0.00            
ATOM    485  N   ASP    43      35.240  36.390  69.010  1.00  0.00            
ATOM    486  H   ASP    43      36.060  35.810  68.950  1.00  0.00            
ATOM    487  CA  ASP    43      35.390  37.670  69.670  1.00  0.00            
ATOM    488  HA  ASP    43      34.720  37.610  70.530  1.00  0.00            
ATOM    489  CB  ASP    43      36.830  37.940  70.090  1.00  0.00            
ATOM    490  HB1 ASP    43      36.860  39.020  70.240  1.00  0.00            
ATOM    491  HB2 ASP    43      37.500  37.790  69.250  1.00  0.00            
ATOM    492  CG  ASP    43      37.320  37.300  71.380  1.00  0.00            
ATOM    493  OD1 ASP    43      36.610  36.550  72.080  1.00  0.00            
ATOM    494  OD2 ASP    43      38.430  37.660  71.840  1.00  0.00            
ATOM    495  C   ASP    43      34.830  38.810  68.830  1.00  0.00            
ATOM    496  O   ASP    43      34.570  39.850  69.420  1.00  0.00            
ATOM    497  N   LEU    44      34.750  38.660  67.500  1.00  0.00            
ATOM    498  H   LEU    44      35.290  37.930  67.060  1.00  0.00            
ATOM    499  CA  LEU    44      34.130  39.580  66.580  1.00  0.00            
ATOM    500  HA  LEU    44      34.150  40.620  66.920  1.00  0.00            
ATOM    501  CB  LEU    44      34.800  39.450  65.220  1.00  0.00            
ATOM    502  HB1 LEU    44      34.270  40.040  64.470  1.00  0.00            
ATOM    503  HB2 LEU    44      34.870  38.420  64.880  1.00  0.00            
ATOM    504  CG  LEU    44      36.210  40.020  65.180  1.00  0.00            
ATOM    505  HG  LEU    44      36.860  39.730  66.000  1.00  0.00            
ATOM    506  CD1 LEU    44      36.910  39.670  63.870  1.00  0.00            
ATOM    507 1HD1 LEU    44      37.900  40.110  63.730  1.00  0.00            
ATOM    508 2HD1 LEU    44      36.950  38.590  63.780  1.00  0.00            
ATOM    509 3HD1 LEU    44      36.360  40.130  63.040  1.00  0.00            
ATOM    510  CD2 LEU    44      36.310  41.550  65.270  1.00  0.00            
ATOM    511 1HD2 LEU    44      35.910  41.810  66.250  1.00  0.00            
ATOM    512 2HD2 LEU    44      37.320  41.910  65.080  1.00  0.00            
ATOM    513 3HD2 LEU    44      35.710  41.880  64.420  1.00  0.00            
ATOM    514  C   LEU    44      32.620  39.370  66.600  1.00  0.00            
ATOM    515  O   LEU    44      31.840  40.300  66.820  1.00  0.00            
ATOM    516  N   ARG    45      32.150  38.120  66.520  1.00  0.00            
ATOM    517  H   ARG    45      32.880  37.430  66.450  1.00  0.00            
ATOM    518  CA  ARG    45      30.750  37.800  66.680  1.00  0.00            
ATOM    519  HA  ARG    45      30.210  38.290  65.870  1.00  0.00            
ATOM    520  CB  ARG    45      30.600  36.290  66.530  1.00  0.00            
ATOM    521  HB1 ARG    45      29.570  36.090  66.830  1.00  0.00            
ATOM    522  HB2 ARG    45      31.270  35.790  67.240  1.00  0.00            
ATOM    523  CG  ARG    45      30.700  35.840  65.080  1.00  0.00            
ATOM    524  HG1 ARG    45      31.720  36.070  64.780  1.00  0.00            
ATOM    525  HG2 ARG    45      30.010  36.330  64.390  1.00  0.00            
ATOM    526  CD  ARG    45      30.610  34.330  64.870  1.00  0.00            
ATOM    527  HD1 ARG    45      31.190  33.740  65.590  1.00  0.00            
ATOM    528  HD2 ARG    45      30.930  34.120  63.850  1.00  0.00            
ATOM    529  NE  ARG    45      29.240  33.830  64.910  1.00  0.00            
ATOM    530  HE  ARG    45      28.710  33.900  64.060  1.00  0.00            
ATOM    531  CZ  ARG    45      28.560  33.180  65.870  1.00  0.00            
ATOM    532  NH1 ARG    45      29.120  32.910  67.060  1.00  0.00            
ATOM    533 1HH1 ARG    45      30.090  33.190  67.110  1.00  0.00            
ATOM    534 2HH1 ARG    45      28.560  32.680  67.870  1.00  0.00            
ATOM    535  NH2 ARG    45      27.300  32.790  65.610  1.00  0.00            
ATOM    536 1HH2 ARG    45      26.930  32.920  64.680  1.00  0.00            
ATOM    537 2HH2 ARG    45      26.890  32.190  66.310  1.00  0.00            
ATOM    538  C   ARG    45      30.140  38.340  67.960  1.00  0.00            
ATOM    539  O   ARG    45      29.010  38.840  67.930  1.00  0.00            
ATOM    540  N   ASN    46      30.930  38.420  69.030  1.00  0.00            
ATOM    541  H   ASN    46      31.860  38.090  68.820  1.00  0.00            
ATOM    542  CA  ASN    46      30.530  38.920  70.330  1.00  0.00            
ATOM    543  HA  ASN    46      29.530  38.540  70.550  1.00  0.00            
ATOM    544  CB  ASN    46      31.650  38.540  71.290  1.00  0.00            
ATOM    545  HB1 ASN    46      31.650  39.080  72.240  1.00  0.00            
ATOM    546  HB2 ASN    46      32.580  38.820  70.800  1.00  0.00            
ATOM    547  CG  ASN    46      31.600  37.060  71.630  1.00  0.00            
ATOM    548  OD1 ASN    46      30.620  36.330  71.550  1.00  0.00            
ATOM    549  ND2 ASN    46      32.710  36.640  72.250  1.00  0.00            
ATOM    550 1HD2 ASN    46      33.420  37.280  72.550  1.00  0.00            
ATOM    551 2HD2 ASN    46      32.560  35.800  72.800  1.00  0.00            
ATOM    552  C   ASN    46      30.330  40.430  70.340  1.00  0.00            
ATOM    553  O   ASN    46      29.660  40.850  71.270  1.00  0.00            
ATOM    554  N   GLN    47      30.870  41.150  69.350  1.00  0.00            
ATOM    555  H   GLN    47      31.440  40.580  68.750  1.00  0.00            
ATOM    556  CA  GLN    47      30.840  42.590  69.190  1.00  0.00            
ATOM    557  HA  GLN    47      30.420  43.050  70.090  1.00  0.00            
ATOM    558  CB  GLN    47      32.290  43.040  69.000  1.00  0.00            
ATOM    559  HB1 GLN    47      32.330  44.050  68.590  1.00  0.00            
ATOM    560  HB2 GLN    47      32.850  42.430  68.300  1.00  0.00            
ATOM    561  CG  GLN    47      32.990  43.080  70.350  1.00  0.00            
ATOM    562  HG1 GLN    47      32.860  42.100  70.810  1.00  0.00            
ATOM    563  HG2 GLN    47      32.510  43.860  70.950  1.00  0.00            
ATOM    564  CD  GLN    47      34.460  43.440  70.220  1.00  0.00            
ATOM    565  OE1 GLN    47      34.800  44.600  70.430  1.00  0.00            
ATOM    566  NE2 GLN    47      35.340  42.520  69.810  1.00  0.00            
ATOM    567 1HE2 GLN    47      34.930  41.630  69.560  1.00  0.00            
ATOM    568 2HE2 GLN    47      36.290  42.760  69.570  1.00  0.00            
ATOM    569  C   GLN    47      29.960  42.950  68.010  1.00  0.00            
ATOM    570  O   GLN    47      30.070  44.100  67.580  1.00  0.00            
ATOM    571  N   GLY    48      29.110  42.080  67.450  1.00  0.00            
ATOM    572  H   GLY    48      29.000  41.160  67.850  1.00  0.00            
ATOM    573  CA  GLY    48      28.200  42.510  66.400  1.00  0.00            
ATOM    574  HA1 GLY    48      27.870  43.530  66.570  1.00  0.00            
ATOM    575  HA2 GLY    48      27.310  41.890  66.510  1.00  0.00            
ATOM    576  C   GLY    48      28.610  42.340  64.950  1.00  0.00            
ATOM    577  O   GLY    48      27.930  42.910  64.100  1.00  0.00            
ATOM    578  N   TYR    49      29.710  41.690  64.560  1.00  0.00            
ATOM    579  H   TYR    49      30.220  41.290  65.350  1.00  0.00            
ATOM    580  CA  TYR    49      30.130  41.290  63.230  1.00  0.00            
ATOM    581  HA  TYR    49      29.820  42.030  62.500  1.00  0.00            
ATOM    582  CB  TYR    49      31.640  41.100  63.230  1.00  0.00            
ATOM    583  HB1 TYR    49      31.920  40.560  62.330  1.00  0.00            
ATOM    584  HB2 TYR    49      32.060  40.440  64.000  1.00  0.00            
ATOM    585  CG  TYR    49      32.390  42.400  63.410  1.00  0.00            
ATOM    586  CD1 TYR    49      32.580  42.950  64.690  1.00  0.00            
ATOM    587  HD1 TYR    49      32.050  42.600  65.560  1.00  0.00            
ATOM    588  CE1 TYR    49      33.460  44.020  64.860  1.00  0.00            
ATOM    589  HE1 TYR    49      33.590  44.480  65.830  1.00  0.00            
ATOM    590  CZ  TYR    49      34.080  44.630  63.750  1.00  0.00            
ATOM    591  OH  TYR    49      34.780  45.770  63.980  1.00  0.00            
ATOM    592  HH  TYR    49      35.180  45.770  64.860  1.00  0.00            
ATOM    593  CE2 TYR    49      33.790  44.200  62.440  1.00  0.00            
ATOM    594  HE2 TYR    49      34.280  44.690  61.610  1.00  0.00            
ATOM    595  CD2 TYR    49      32.980  43.060  62.330  1.00  0.00            
ATOM    596  HD2 TYR    49      32.690  42.750  61.330  1.00  0.00            
ATOM    597  C   TYR    49      29.450  40.000  62.790  1.00  0.00            
ATOM    598  O   TYR    49      29.650  39.010  63.490  1.00  0.00            
ATOM    599  N   GLU    50      28.680  40.100  61.700  1.00  0.00            
ATOM    600  H   GLU    50      28.410  41.010  61.360  1.00  0.00            
ATOM    601  CA  GLU    50      28.010  38.930  61.160  1.00  0.00            
ATOM    602  HA  GLU    50      27.530  38.390  61.970  1.00  0.00            
ATOM    603  CB  GLU    50      26.900  39.470  60.260  1.00  0.00            
ATOM    604  HB1 GLU    50      27.240  39.940  59.340  1.00  0.00            
ATOM    605  HB2 GLU    50      26.360  40.250  60.800  1.00  0.00            
ATOM    606  CG  GLU    50      25.920  38.370  59.860  1.00  0.00            
ATOM    607  HG1 GLU    50      25.460  37.910  60.740  1.00  0.00            
ATOM    608  HG2 GLU    50      26.370  37.490  59.400  1.00  0.00            
ATOM    609  CD  GLU    50      24.840  38.990  58.990  1.00  0.00            
ATOM    610  OE1 GLU    50      23.750  39.330  59.500  1.00  0.00            
ATOM    611  OE2 GLU    50      25.190  39.400  57.860  1.00  0.00            
ATOM    612  C   GLU    50      28.980  37.990  60.470  1.00  0.00            
ATOM    613  O   GLU    50      29.460  38.310  59.380  1.00  0.00            
ATOM    614  N   PHE    51      29.140  36.750  60.950  1.00  0.00            
ATOM    615  H   PHE    51      28.590  36.460  61.740  1.00  0.00            
ATOM    616  CA  PHE    51      29.840  35.700  60.240  1.00  0.00            
ATOM    617  HA  PHE    51      30.720  36.050  59.710  1.00  0.00            
ATOM    618  CB  PHE    51      30.380  34.640  61.200  1.00  0.00            
ATOM    619  HB1 PHE    51      29.500  34.130  61.600  1.00  0.00            
ATOM    620  HB2 PHE    51      30.930  35.110  62.020  1.00  0.00            
ATOM    621  CG  PHE    51      31.190  33.630  60.420  1.00  0.00            
ATOM    622  CD1 PHE    51      32.580  33.560  60.430  1.00  0.00            
ATOM    623  HD1 PHE    51      33.220  34.350  60.800  1.00  0.00            
ATOM    624  CE1 PHE    51      33.190  32.540  59.690  1.00  0.00            
ATOM    625  HE1 PHE    51      34.270  32.480  59.770  1.00  0.00            
ATOM    626  CZ  PHE    51      32.500  31.510  59.030  1.00  0.00            
ATOM    627  HZ  PHE    51      33.060  30.790  58.460  1.00  0.00            
ATOM    628  CE2 PHE    51      31.110  31.500  59.170  1.00  0.00            
ATOM    629  HE2 PHE    51      30.510  30.760  58.660  1.00  0.00            
ATOM    630  CD2 PHE    51      30.490  32.580  59.810  1.00  0.00            
ATOM    631  HD2 PHE    51      29.420  32.540  59.940  1.00  0.00            
ATOM    632  C   PHE    51      28.970  35.110  59.130  1.00  0.00            
ATOM    633  O   PHE    51      27.780  34.830  59.260  1.00  0.00            
ATOM    634  N   ILE    52      29.500  35.090  57.910  1.00  0.00            
ATOM    635  H   ILE    52      30.470  35.330  57.790  1.00  0.00            
ATOM    636  CA  ILE    52      28.940  34.560  56.680  1.00  0.00            
ATOM    637  HA  ILE    52      28.060  33.990  56.990  1.00  0.00            
ATOM    638  CB  ILE    52      28.410  35.600  55.700  1.00  0.00            
ATOM    639  HB  ILE    52      27.950  35.040  54.890  1.00  0.00            
ATOM    640  CG2 ILE    52      27.390  36.580  56.270  1.00  0.00            
ATOM    641 1HG2 ILE    52      26.720  37.060  55.550  1.00  0.00            
ATOM    642 2HG2 ILE    52      26.600  36.220  56.930  1.00  0.00            
ATOM    643 3HG2 ILE    52      27.910  37.270  56.940  1.00  0.00            
ATOM    644  CG1 ILE    52      29.580  36.400  55.130  1.00  0.00            
ATOM    645 1HG1 ILE    52      30.160  35.680  54.550  1.00  0.00            
ATOM    646 2HG1 ILE    52      30.290  36.690  55.900  1.00  0.00            
ATOM    647  CD  ILE    52      29.140  37.590  54.280  1.00  0.00            
ATOM    648  HD1 ILE    52      28.740  38.380  54.910  1.00  0.00            
ATOM    649  HD2 ILE    52      30.000  37.950  53.710  1.00  0.00            
ATOM    650  HD3 ILE    52      28.430  37.370  53.480  1.00  0.00            
ATOM    651  C   ILE    52      29.770  33.500  55.970  1.00  0.00            
ATOM    652  O   ILE    52      30.990  33.650  56.060  1.00  0.00            
ATOM    653  N   SER    53      29.160  32.510  55.320  1.00  0.00            
ATOM    654  H   SER    53      28.190  32.720  55.130  1.00  0.00            
ATOM    655  CA  SER    53      29.880  31.580  54.470  1.00  0.00            
ATOM    656  HA  SER    53      30.890  31.490  54.880  1.00  0.00            
ATOM    657  CB  SER    53      29.240  30.190  54.520  1.00  0.00            
ATOM    658  HB1 SER    53      28.250  30.180  54.060  1.00  0.00            
ATOM    659  HB2 SER    53      29.180  29.970  55.580  1.00  0.00            
ATOM    660  OG  SER    53      30.090  29.370  53.750  1.00  0.00            
ATOM    661  HG  SER    53      29.570  28.590  53.550  1.00  0.00            
ATOM    662  C   SER    53      29.780  32.070  53.030  1.00  0.00            
ATOM    663  O   SER    53      28.700  32.080  52.460  1.00  0.00            
ATOM    664  N   VAL    54      30.920  32.570  52.550  1.00  0.00            
ATOM    665  H   VAL    54      31.730  32.430  53.130  1.00  0.00            
ATOM    666  CA  VAL    54      31.100  32.940  51.160  1.00  0.00            
ATOM    667  HA  VAL    54      30.220  32.680  50.580  1.00  0.00            
ATOM    668  CB  VAL    54      31.300  34.450  51.200  1.00  0.00            
ATOM    669  HB  VAL    54      32.110  34.700  51.880  1.00  0.00            
ATOM    670  CG1 VAL    54      31.720  35.000  49.830  1.00  0.00            
ATOM    671 1HG1 VAL    54      31.750  36.080  49.910  1.00  0.00            
ATOM    672 2HG1 VAL    54      32.730  34.670  49.570  1.00  0.00            
ATOM    673 3HG1 VAL    54      30.950  34.660  49.140  1.00  0.00            
ATOM    674  CG2 VAL    54      30.000  35.140  51.600  1.00  0.00            
ATOM    675 1HG2 VAL    54      30.260  36.150  51.920  1.00  0.00            
ATOM    676 2HG2 VAL    54      29.230  35.180  50.830  1.00  0.00            
ATOM    677 3HG2 VAL    54      29.570  34.720  52.510  1.00  0.00            
ATOM    678  C   VAL    54      32.290  32.210  50.540  1.00  0.00            
ATOM    679  O   VAL    54      33.410  32.320  51.040  1.00  0.00            
ATOM    680  N   LYS    55      32.170  31.470  49.440  1.00  0.00            
ATOM    681  H   LYS    55      31.230  31.320  49.110  1.00  0.00            
ATOM    682  CA  LYS    55      33.170  30.630  48.830  1.00  0.00            
ATOM    683  HA  LYS    55      34.100  30.620  49.390  1.00  0.00            
ATOM    684  CB  LYS    55      32.530  29.250  48.740  1.00  0.00            
ATOM    685  HB1 LYS    55      33.160  28.600  48.120  1.00  0.00            
ATOM    686  HB2 LYS    55      31.690  29.330  48.060  1.00  0.00            
ATOM    687  CG  LYS    55      32.170  28.530  50.040  1.00  0.00            
ATOM    688  HG1 LYS    55      31.830  27.530  49.790  1.00  0.00            
ATOM    689  HG2 LYS    55      31.340  28.970  50.600  1.00  0.00            
ATOM    690  CD  LYS    55      33.330  28.400  51.020  1.00  0.00            
ATOM    691  HD1 LYS    55      33.600  29.390  51.400  1.00  0.00            
ATOM    692  HD2 LYS    55      34.160  27.930  50.500  1.00  0.00            
ATOM    693  CE  LYS    55      32.920  27.650  52.290  1.00  0.00            
ATOM    694  HE1 LYS    55      32.100  26.970  52.060  1.00  0.00            
ATOM    695  HE2 LYS    55      32.600  28.390  53.020  1.00  0.00            
ATOM    696  NZ  LYS    55      34.100  26.870  52.720  1.00  0.00            
ATOM    697  HZ1 LYS    55      33.930  26.330  53.560  1.00  0.00            
ATOM    698  HZ2 LYS    55      34.540  26.280  52.030  1.00  0.00            
ATOM    699  HZ3 LYS    55      34.900  27.440  52.960  1.00  0.00            
ATOM    700  C   LYS    55      33.630  31.140  47.470  1.00  0.00            
ATOM    701  O   LYS    55      34.170  30.350  46.700  1.00  0.00            
ATOM    702  N   SER    56      33.200  32.330  47.040  1.00  0.00            
ATOM    703  H   SER    56      32.570  32.830  47.650  1.00  0.00            
ATOM    704  CA  SER    56      33.320  32.710  45.640  1.00  0.00            
ATOM    705  HA  SER    56      34.380  32.530  45.450  1.00  0.00            
ATOM    706  CB  SER    56      32.370  31.960  44.710  1.00  0.00            
ATOM    707  HB1 SER    56      32.530  30.880  44.760  1.00  0.00            
ATOM    708  HB2 SER    56      32.520  32.350  43.710  1.00  0.00            
ATOM    709  OG  SER    56      31.060  32.250  45.140  1.00  0.00            
ATOM    710  HG  SER    56      30.580  31.480  45.460  1.00  0.00            
ATOM    711  C   SER    56      33.130  34.200  45.350  1.00  0.00            
ATOM    712  O   SER    56      32.420  34.890  46.070  1.00  0.00            
ATOM    713  N   GLN    57      33.790  34.720  44.320  1.00  0.00            
ATOM    714  H   GLN    57      34.440  34.180  43.750  1.00  0.00            
ATOM    715  CA  GLN    57      33.680  36.090  43.880  1.00  0.00            
ATOM    716  HA  GLN    57      33.970  36.770  44.680  1.00  0.00            
ATOM    717  CB  GLN    57      34.560  36.390  42.670  1.00  0.00            
ATOM    718  HB1 GLN    57      34.420  35.550  41.980  1.00  0.00            
ATOM    719  HB2 GLN    57      35.590  36.360  43.010  1.00  0.00            
ATOM    720  CG  GLN    57      34.390  37.630  41.800  1.00  0.00            
ATOM    721  HG1 GLN    57      33.340  37.630  41.510  1.00  0.00            
ATOM    722  HG2 GLN    57      34.970  37.580  40.870  1.00  0.00            
ATOM    723  CD  GLN    57      34.790  38.930  42.470  1.00  0.00            
ATOM    724  OE1 GLN    57      35.280  39.010  43.600  1.00  0.00            
ATOM    725  NE2 GLN    57      34.580  40.110  41.890  1.00  0.00            
ATOM    726 1HE2 GLN    57      34.220  40.190  40.950  1.00  0.00            
ATOM    727 2HE2 GLN    57      34.770  40.980  42.360  1.00  0.00            
ATOM    728  C   GLN    57      32.230  36.430  43.560  1.00  0.00            
ATOM    729  O   GLN    57      31.700  37.530  43.660  1.00  0.00            
ATOM    730  N   SER    58      31.480  35.440  43.060  1.00  0.00            
ATOM    731  H   SER    58      31.960  34.620  42.730  1.00  0.00            
ATOM    732  CA  SER    58      30.050  35.520  42.850  1.00  0.00            
ATOM    733  HA  SER    58      29.880  36.360  42.170  1.00  0.00            
ATOM    734  CB  SER    58      29.590  34.280  42.100  1.00  0.00            
ATOM    735  HB1 SER    58      29.680  33.360  42.680  1.00  0.00            
ATOM    736  HB2 SER    58      30.240  34.190  41.240  1.00  0.00            
ATOM    737  OG  SER    58      28.280  34.590  41.690  1.00  0.00            
ATOM    738  HG  SER    58      28.220  35.390  41.160  1.00  0.00            
ATOM    739  C   SER    58      29.250  35.710  44.130  1.00  0.00            
ATOM    740  O   SER    58      28.500  36.680  44.260  1.00  0.00            
ATOM    741  N   ALA    59      29.460  34.840  45.120  1.00  0.00            
ATOM    742  H   ALA    59      30.030  34.030  44.920  1.00  0.00            
ATOM    743  CA  ALA    59      28.810  34.970  46.410  1.00  0.00            
ATOM    744  HA  ALA    59      27.720  35.050  46.330  1.00  0.00            
ATOM    745  CB  ALA    59      29.140  33.740  47.250  1.00  0.00            
ATOM    746  HB1 ALA    59      28.950  34.060  48.280  1.00  0.00            
ATOM    747  HB2 ALA    59      28.520  32.870  47.040  1.00  0.00            
ATOM    748  HB3 ALA    59      30.190  33.460  47.220  1.00  0.00            
ATOM    749  C   ALA    59      29.140  36.280  47.120  1.00  0.00            
ATOM    750  O   ALA    59      28.340  36.760  47.910  1.00  0.00            
ATOM    751  N   MET    60      30.330  36.820  46.830  1.00  0.00            
ATOM    752  H   MET    60      30.950  36.300  46.240  1.00  0.00            
ATOM    753  CA  MET    60      30.680  38.130  47.360  1.00  0.00            
ATOM    754  HA  MET    60      30.400  38.270  48.400  1.00  0.00            
ATOM    755  CB  MET    60      32.180  38.370  47.200  1.00  0.00            
ATOM    756  HB1 MET    60      32.390  39.440  47.260  1.00  0.00            
ATOM    757  HB2 MET    60      32.480  37.960  46.230  1.00  0.00            
ATOM    758  CG  MET    60      32.990  37.560  48.210  1.00  0.00            
ATOM    759  HG1 MET    60      32.890  36.540  47.870  1.00  0.00            
ATOM    760  HG2 MET    60      32.480  37.790  49.140  1.00  0.00            
ATOM    761  SD  MET    60      34.770  37.890  48.310  1.00  0.00            
ATOM    762  CE  MET    60      34.690  39.440  49.230  1.00  0.00            
ATOM    763  HE1 MET    60      34.150  39.310  50.170  1.00  0.00            
ATOM    764  HE2 MET    60      35.700  39.740  49.490  1.00  0.00            
ATOM    765  HE3 MET    60      34.250  40.200  48.570  1.00  0.00            
ATOM    766  C   MET    60      29.920  39.240  46.640  1.00  0.00            
ATOM    767  O   MET    60      29.350  40.120  47.280  1.00  0.00            
ATOM    768  N   LEU    61      29.850  39.250  45.310  1.00  0.00            
ATOM    769  H   LEU    61      30.350  38.520  44.830  1.00  0.00            
ATOM    770  CA  LEU    61      29.110  40.220  44.520  1.00  0.00            
ATOM    771  HA  LEU    61      29.510  41.210  44.750  1.00  0.00            
ATOM    772  CB  LEU    61      29.350  39.950  43.040  1.00  0.00            
ATOM    773  HB1 LEU    61      28.500  40.280  42.440  1.00  0.00            
ATOM    774  HB2 LEU    61      29.300  38.860  43.000  1.00  0.00            
ATOM    775  CG  LEU    61      30.640  40.560  42.480  1.00  0.00            
ATOM    776  HG  LEU    61      31.520  40.290  43.070  1.00  0.00            
ATOM    777  CD1 LEU    61      30.890  40.130  41.040  1.00  0.00            
ATOM    778 1HD1 LEU    61      31.050  39.050  40.990  1.00  0.00            
ATOM    779 2HD1 LEU    61      30.020  40.280  40.400  1.00  0.00            
ATOM    780 3HD1 LEU    61      31.790  40.670  40.730  1.00  0.00            
ATOM    781  CD2 LEU    61      30.420  42.070  42.440  1.00  0.00            
ATOM    782 1HD2 LEU    61      31.320  42.540  42.060  1.00  0.00            
ATOM    783 2HD2 LEU    61      29.530  42.380  41.900  1.00  0.00            
ATOM    784 3HD2 LEU    61      30.400  42.410  43.470  1.00  0.00            
ATOM    785  C   LEU    61      27.620  40.170  44.800  1.00  0.00            
ATOM    786  O   LEU    61      26.940  41.190  44.720  1.00  0.00            
ATOM    787  N   ALA    62      27.140  39.010  45.270  1.00  0.00            
ATOM    788  H   ALA    62      27.720  38.190  45.190  1.00  0.00            
ATOM    789  CA  ALA    62      25.790  38.840  45.740  1.00  0.00            
ATOM    790  HA  ALA    62      25.140  39.350  45.030  1.00  0.00            
ATOM    791  CB  ALA    62      25.480  37.360  45.550  1.00  0.00            
ATOM    792  HB1 ALA    62      25.650  37.180  44.490  1.00  0.00            
ATOM    793  HB2 ALA    62      26.070  36.700  46.180  1.00  0.00            
ATOM    794  HB3 ALA    62      24.430  37.130  45.750  1.00  0.00            
ATOM    795  C   ALA    62      25.550  39.350  47.150  1.00  0.00            
ATOM    796  O   ALA    62      24.530  40.010  47.320  1.00  0.00            
ATOM    797  N   ASN    63      26.500  39.210  48.080  1.00  0.00            
ATOM    798  H   ASN    63      27.420  38.900  47.800  1.00  0.00            
ATOM    799  CA  ASN    63      26.380  39.820  49.390  1.00  0.00            
ATOM    800  HA  ASN    63      25.360  39.610  49.710  1.00  0.00            
ATOM    801  CB  ASN    63      27.420  39.130  50.260  1.00  0.00            
ATOM    802  HB1 ASN    63      28.430  39.100  49.860  1.00  0.00            
ATOM    803  HB2 ASN    63      27.080  38.100  50.370  1.00  0.00            
ATOM    804  CG  ASN    63      27.490  39.740  51.650  1.00  0.00            
ATOM    805  OD1 ASN    63      26.500  39.840  52.360  1.00  0.00            
ATOM    806  ND2 ASN    63      28.710  40.170  52.000  1.00  0.00            
ATOM    807 1HD2 ASN    63      29.570  39.950  51.510  1.00  0.00            
ATOM    808 2HD2 ASN    63      28.800  40.610  52.900  1.00  0.00            
ATOM    809  C   ASN    63      26.470  41.330  49.270  1.00  0.00            
ATOM    810  O   ASN    63      25.670  42.040  49.870  1.00  0.00            
ATOM    811  N   VAL    64      27.350  41.870  48.420  1.00  0.00            
ATOM    812  H   VAL    64      28.100  41.290  48.070  1.00  0.00            
ATOM    813  CA  VAL    64      27.430  43.270  48.040  1.00  0.00            
ATOM    814  HA  VAL    64      27.520  43.750  49.010  1.00  0.00            
ATOM    815  CB  VAL    64      28.680  43.430  47.190  1.00  0.00            
ATOM    816  HB  VAL    64      28.740  42.770  46.330  1.00  0.00            
ATOM    817  CG1 VAL    64      28.900  44.780  46.500  1.00  0.00            
ATOM    818 1HG1 VAL    64      29.890  44.860  46.060  1.00  0.00            
ATOM    819 2HG1 VAL    64      28.130  44.780  45.720  1.00  0.00            
ATOM    820 3HG1 VAL    64      28.600  45.610  47.140  1.00  0.00            
ATOM    821  CG2 VAL    64      29.890  43.290  48.110  1.00  0.00            
ATOM    822 1HG2 VAL    64      29.990  42.300  48.540  1.00  0.00            
ATOM    823 2HG2 VAL    64      30.810  43.610  47.630  1.00  0.00            
ATOM    824 3HG2 VAL    64      29.820  44.050  48.900  1.00  0.00            
ATOM    825  C   VAL    64      26.160  43.870  47.460  1.00  0.00            
ATOM    826  O   VAL    64      25.750  44.960  47.880  1.00  0.00            
ATOM    827  N   ARG    65      25.520  43.220  46.490  1.00  0.00            
ATOM    828  H   ARG    65      26.010  42.450  46.050  1.00  0.00            
ATOM    829  CA  ARG    65      24.190  43.550  46.000  1.00  0.00            
ATOM    830  HA  ARG    65      24.330  44.510  45.510  1.00  0.00            
ATOM    831  CB  ARG    65      23.820  42.610  44.860  1.00  0.00            
ATOM    832  HB1 ARG    65      23.530  41.650  45.280  1.00  0.00            
ATOM    833  HB2 ARG    65      24.690  42.390  44.230  1.00  0.00            
ATOM    834  CG  ARG    65      22.700  43.240  44.040  1.00  0.00            
ATOM    835  HG1 ARG    65      23.090  43.870  43.250  1.00  0.00            
ATOM    836  HG2 ARG    65      22.100  43.860  44.710  1.00  0.00            
ATOM    837  CD  ARG    65      21.660  42.320  43.410  1.00  0.00            
ATOM    838  HD1 ARG    65      20.810  42.900  43.060  1.00  0.00            
ATOM    839  HD2 ARG    65      21.110  41.730  44.150  1.00  0.00            
ATOM    840  NE  ARG    65      22.170  41.380  42.420  1.00  0.00            
ATOM    841  HE  ARG    65      23.060  40.950  42.630  1.00  0.00            
ATOM    842  CZ  ARG    65      21.620  40.910  41.300  1.00  0.00            
ATOM    843  NH1 ARG    65      22.350  40.170  40.450  1.00  0.00            
ATOM    844 1HH1 ARG    65      23.320  40.080  40.720  1.00  0.00            
ATOM    845 2HH1 ARG    65      22.030  39.760  39.590  1.00  0.00            
ATOM    846  NH2 ARG    65      20.320  41.140  41.030  1.00  0.00            
ATOM    847 1HH2 ARG    65      19.660  41.490  41.700  1.00  0.00            
ATOM    848 2HH2 ARG    65      19.930  40.860  40.140  1.00  0.00            
ATOM    849  C   ARG    65      23.110  43.540  47.080  1.00  0.00            
ATOM    850  O   ARG    65      22.170  44.330  46.970  1.00  0.00            
ATOM    851  N   GLU    66      23.250  42.740  48.140  1.00  0.00            
ATOM    852  H   GLU    66      24.060  42.150  48.240  1.00  0.00            
ATOM    853  CA  GLU    66      22.340  42.880  49.260  1.00  0.00            
ATOM    854  HA  GLU    66      21.310  43.010  48.960  1.00  0.00            
ATOM    855  CB  GLU    66      22.400  41.580  50.060  1.00  0.00            
ATOM    856  HB1 GLU    66      23.440  41.500  50.380  1.00  0.00            
ATOM    857  HB2 GLU    66      22.250  40.740  49.370  1.00  0.00            
ATOM    858  CG  GLU    66      21.410  41.650  51.220  1.00  0.00            
ATOM    859  HG1 GLU    66      20.410  41.860  50.840  1.00  0.00            
ATOM    860  HG2 GLU    66      21.750  42.450  51.870  1.00  0.00            
ATOM    861  CD  GLU    66      21.320  40.320  51.950  1.00  0.00            
ATOM    862  OE1 GLU    66      20.310  40.020  52.630  1.00  0.00            
ATOM    863  OE2 GLU    66      22.190  39.430  51.870  1.00  0.00            
ATOM    864  C   GLU    66      22.690  44.090  50.120  1.00  0.00            
ATOM    865  O   GLU    66      21.800  44.860  50.480  1.00  0.00            
ATOM    866  N   GLN    67      23.980  44.280  50.390  1.00  0.00            
ATOM    867  H   GLN    67      24.600  43.560  50.050  1.00  0.00            
ATOM    868  CA  GLN    67      24.460  45.290  51.320  1.00  0.00            
ATOM    869  HA  GLN    67      23.700  45.370  52.100  1.00  0.00            
ATOM    870  CB  GLN    67      25.810  44.970  51.950  1.00  0.00            
ATOM    871  HB1 GLN    67      26.140  45.830  52.530  1.00  0.00            
ATOM    872  HB2 GLN    67      26.600  44.810  51.210  1.00  0.00            
ATOM    873  CG  GLN    67      25.880  43.750  52.870  1.00  0.00            
ATOM    874  HG1 GLN    67      26.810  43.710  53.440  1.00  0.00            
ATOM    875  HG2 GLN    67      26.060  42.850  52.290  1.00  0.00            
ATOM    876  CD  GLN    67      24.620  43.690  53.720  1.00  0.00            
ATOM    877  OE1 GLN    67      23.780  42.800  53.760  1.00  0.00            
ATOM    878  NE2 GLN    67      24.360  44.650  54.600  1.00  0.00            
ATOM    879 1HE2 GLN    67      24.850  45.530  54.590  1.00  0.00            
ATOM    880 2HE2 GLN    67      23.590  44.460  55.240  1.00  0.00            
ATOM    881  C   GLN    67      24.450  46.710  50.790  1.00  0.00            
ATOM    882  O   GLN    67      23.820  47.610  51.350  1.00  0.00            
ATOM    883  N   LEU    68      24.910  46.930  49.560  1.00  0.00            
ATOM    884  H   LEU    68      25.560  46.300  49.120  1.00  0.00            
ATOM    885  CA  LEU    68      24.680  48.210  48.920  1.00  0.00            
ATOM    886  HA  LEU    68      24.880  49.010  49.640  1.00  0.00            
ATOM    887  CB  LEU    68      25.610  48.310  47.720  1.00  0.00            
ATOM    888  HB1 LEU    68      25.310  49.090  47.020  1.00  0.00            
ATOM    889  HB2 LEU    68      25.340  47.390  47.190  1.00  0.00            
ATOM    890  CG  LEU    68      27.110  48.310  48.010  1.00  0.00            
ATOM    891  HG  LEU    68      27.400  47.390  48.510  1.00  0.00            
ATOM    892  CD1 LEU    68      27.870  48.570  46.710  1.00  0.00            
ATOM    893 1HD1 LEU    68      28.950  48.540  46.790  1.00  0.00            
ATOM    894 2HD1 LEU    68      27.570  47.780  46.020  1.00  0.00            
ATOM    895 3HD1 LEU    68      27.540  49.500  46.240  1.00  0.00            
ATOM    896  CD2 LEU    68      27.450  49.460  48.950  1.00  0.00            
ATOM    897 1HD2 LEU    68      26.960  50.390  48.640  1.00  0.00            
ATOM    898 2HD2 LEU    68      27.170  49.140  49.960  1.00  0.00            
ATOM    899 3HD2 LEU    68      28.530  49.590  48.940  1.00  0.00            
ATOM    900  C   LEU    68      23.230  48.440  48.500  1.00  0.00            
ATOM    901  O   LEU    68      22.870  49.610  48.390  1.00  0.00            
ATOM    902  N   GLN    69      22.350  47.450  48.380  1.00  0.00            
ATOM    903  H   GLN    69      22.670  46.490  48.460  1.00  0.00            
ATOM    904  CA  GLN    69      20.910  47.630  48.260  1.00  0.00            
ATOM    905  HA  GLN    69      20.720  48.400  47.510  1.00  0.00            
ATOM    906  CB  GLN    69      20.220  46.390  47.700  1.00  0.00            
ATOM    907  HB1 GLN    69      19.150  46.560  47.860  1.00  0.00            
ATOM    908  HB2 GLN    69      20.550  45.480  48.200  1.00  0.00            
ATOM    909  CG  GLN    69      20.410  46.330  46.190  1.00  0.00            
ATOM    910  HG1 GLN    69      21.410  46.150  45.800  1.00  0.00            
ATOM    911  HG2 GLN    69      20.070  47.250  45.720  1.00  0.00            
ATOM    912  CD  GLN    69      19.540  45.240  45.570  1.00  0.00            
ATOM    913  OE1 GLN    69      18.840  44.540  46.290  1.00  0.00            
ATOM    914  NE2 GLN    69      19.450  45.090  44.240  1.00  0.00            
ATOM    915 1HE2 GLN    69      20.160  45.410  43.610  1.00  0.00            
ATOM    916 2HE2 GLN    69      18.870  44.350  43.870  1.00  0.00            
ATOM    917  C   GLN    69      20.430  48.130  49.610  1.00  0.00            
ATOM    918  O   GLN    69      19.760  49.170  49.660  1.00  0.00            
ATOM    919  N   ASN    70      20.780  47.510  50.740  1.00  0.00            
ATOM    920  H   ASN    70      21.310  46.660  50.620  1.00  0.00            
ATOM    921  CA  ASN    70      20.300  47.840  52.060  1.00  0.00            
ATOM    922  HA  ASN    70      19.220  47.980  52.120  1.00  0.00            
ATOM    923  CB  ASN    70      20.640  46.720  53.040  1.00  0.00            
ATOM    924  HB1 ASN    70      20.560  47.110  54.060  1.00  0.00            
ATOM    925  HB2 ASN    70      21.630  46.280  52.950  1.00  0.00            
ATOM    926  CG  ASN    70      19.650  45.570  53.170  1.00  0.00            
ATOM    927  OD1 ASN    70      18.950  45.380  54.160  1.00  0.00            
ATOM    928  ND2 ASN    70      19.490  44.640  52.220  1.00  0.00            
ATOM    929 1HD2 ASN    70      20.190  44.580  51.490  1.00  0.00            
ATOM    930 2HD2 ASN    70      18.870  43.860  52.350  1.00  0.00            
ATOM    931  C   ASN    70      20.900  49.140  52.590  1.00  0.00            
ATOM    932  O   ASN    70      20.290  49.720  53.490  1.00  0.00            
ATOM    933  N   LEU    71      22.110  49.510  52.170  1.00  0.00            
ATOM    934  H   LEU    71      22.650  48.790  51.710  1.00  0.00            
ATOM    935  CA  LEU    71      22.750  50.750  52.560  1.00  0.00            
ATOM    936  HA  LEU    71      22.710  50.720  53.650  1.00  0.00            
ATOM    937  CB  LEU    71      24.240  50.760  52.240  1.00  0.00            
ATOM    938  HB1 LEU    71      24.410  50.700  51.160  1.00  0.00            
ATOM    939  HB2 LEU    71      24.600  49.840  52.690  1.00  0.00            
ATOM    940  CG  LEU    71      25.270  51.740  52.770  1.00  0.00            
ATOM    941  HG  LEU    71      26.260  51.360  52.490  1.00  0.00            
ATOM    942  CD1 LEU    71      25.100  53.110  52.120  1.00  0.00            
ATOM    943 1HD1 LEU    71      24.360  53.710  52.670  1.00  0.00            
ATOM    944 2HD1 LEU    71      26.010  53.710  52.210  1.00  0.00            
ATOM    945 3HD1 LEU    71      24.880  52.910  51.070  1.00  0.00            
ATOM    946  CD2 LEU    71      25.290  51.940  54.280  1.00  0.00            
ATOM    947 1HD2 LEU    71      26.150  52.550  54.550  1.00  0.00            
ATOM    948 2HD2 LEU    71      24.410  52.500  54.600  1.00  0.00            
ATOM    949 3HD2 LEU    71      25.260  50.930  54.680  1.00  0.00            
ATOM    950  C   LEU    71      22.080  51.940  51.880  1.00  0.00            
ATOM    951  O   LEU    71      22.030  52.980  52.530  1.00  0.00            
ATOM    952  N   ASN    72      21.620  51.870  50.630  1.00  0.00            
ATOM    953  H   ASN    72      21.790  51.040  50.080  1.00  0.00            
ATOM    954  CA  ASN    72      21.010  52.980  49.930  1.00  0.00            
ATOM    955  HA  ASN    72      21.200  53.930  50.410  1.00  0.00            
ATOM    956  CB  ASN    72      21.650  52.950  48.550  1.00  0.00            
ATOM    957  HB1 ASN    72      21.230  53.730  47.910  1.00  0.00            
ATOM    958  HB2 ASN    72      21.510  51.980  48.070  1.00  0.00            
ATOM    959  CG  ASN    72      23.130  53.310  48.470  1.00  0.00            
ATOM    960  OD1 ASN    72      23.520  54.460  48.640  1.00  0.00            
ATOM    961  ND2 ASN    72      24.010  52.370  48.130  1.00  0.00            
ATOM    962 1HD2 ASN    72      23.660  51.420  48.130  1.00  0.00            
ATOM    963 2HD2 ASN    72      24.950  52.740  48.170  1.00  0.00            
ATOM    964  C   ASN    72      19.510  52.920  49.670  1.00  0.00            
ATOM    965  O   ASN    72      18.980  53.900  49.150  1.00  0.00            
ATOM    966  N   GLY    73      18.740  51.960  50.200  1.00  0.00            
ATOM    967  H   GLY    73      19.240  51.190  50.620  1.00  0.00            
ATOM    968  CA  GLY    73      17.300  51.980  50.100  1.00  0.00            
ATOM    969  HA1 GLY    73      17.010  52.950  50.500  1.00  0.00            
ATOM    970  HA2 GLY    73      16.810  51.250  50.750  1.00  0.00            
ATOM    971  C   GLY    73      16.730  51.930  48.690  1.00  0.00            
ATOM    972  O   GLY    73      15.830  52.690  48.350  1.00  0.00            
ATOM    973  N   VAL    74      17.250  51.010  47.870  1.00  0.00            
ATOM    974  H   VAL    74      17.850  50.330  48.320  1.00  0.00            
ATOM    975  CA  VAL    74      17.000  50.880  46.450  1.00  0.00            
ATOM    976  HA  VAL    74      15.970  51.200  46.280  1.00  0.00            
ATOM    977  CB  VAL    74      17.960  51.820  45.730  1.00  0.00            
ATOM    978  HB  VAL    74      17.750  52.800  46.160  1.00  0.00            
ATOM    979  CG1 VAL    74      19.480  51.660  45.800  1.00  0.00            
ATOM    980 1HG1 VAL    74      19.930  52.630  45.620  1.00  0.00            
ATOM    981 2HG1 VAL    74      19.720  51.360  46.820  1.00  0.00            
ATOM    982 3HG1 VAL    74      19.880  50.940  45.090  1.00  0.00            
ATOM    983  CG2 VAL    74      17.620  52.060  44.260  1.00  0.00            
ATOM    984 1HG2 VAL    74      17.920  53.090  44.080  1.00  0.00            
ATOM    985 2HG2 VAL    74      18.210  51.310  43.740  1.00  0.00            
ATOM    986 3HG2 VAL    74      16.530  52.080  44.260  1.00  0.00            
ATOM    987  C   VAL    74      17.200  49.430  46.040  1.00  0.00            
ATOM    988  O   VAL    74      17.990  48.720  46.670  1.00  0.00            
ATOM    989  N   VAL    75      16.600  49.010  44.930  1.00  0.00            
ATOM    990  H   VAL    75      15.920  49.620  44.490  1.00  0.00            
ATOM    991  CA  VAL    75      16.840  47.730  44.290  1.00  0.00            
ATOM    992  HA  VAL    75      17.510  47.110  44.880  1.00  0.00            
ATOM    993  CB  VAL    75      15.520  46.980  44.150  1.00  0.00            
ATOM    994  HB  VAL    75      14.720  47.650  43.850  1.00  0.00            
ATOM    995  CG1 VAL    75      15.540  45.790  43.200  1.00  0.00            
ATOM    996 1HG1 VAL    75      14.550  45.330  43.190  1.00  0.00            
ATOM    997 2HG1 VAL    75      15.800  46.110  42.190  1.00  0.00            
ATOM    998 3HG1 VAL    75      16.290  45.020  43.420  1.00  0.00            
ATOM    999  CG2 VAL    75      15.130  46.410  45.510  1.00  0.00            
ATOM   1000 1HG2 VAL    75      14.150  45.960  45.330  1.00  0.00            
ATOM   1001 2HG2 VAL    75      15.840  45.650  45.810  1.00  0.00            
ATOM   1002 3HG2 VAL    75      14.970  47.260  46.180  1.00  0.00            
ATOM   1003  C   VAL    75      17.380  48.000  42.890  1.00  0.00            
ATOM   1004  O   VAL    75      16.980  48.950  42.230  1.00  0.00            
ATOM   1005  N   PHE    76      18.230  47.100  42.390  1.00  0.00            
ATOM   1006  H   PHE    76      18.250  46.280  42.980  1.00  0.00            
ATOM   1007  CA  PHE    76      18.610  46.950  41.000  1.00  0.00            
ATOM   1008  HA  PHE    76      18.270  47.870  40.510  1.00  0.00            
ATOM   1009  CB  PHE    76      20.130  46.790  40.940  1.00  0.00            
ATOM   1010  HB1 PHE    76      20.420  46.590  39.910  1.00  0.00            
ATOM   1011  HB2 PHE    76      20.360  45.860  41.460  1.00  0.00            
ATOM   1012  CG  PHE    76      21.030  47.830  41.570  1.00  0.00            
ATOM   1013  CD1 PHE    76      21.650  47.580  42.800  1.00  0.00            
ATOM   1014  HD1 PHE    76      21.500  46.600  43.230  1.00  0.00            
ATOM   1015  CE1 PHE    76      22.250  48.640  43.490  1.00  0.00            
ATOM   1016  HE1 PHE    76      22.670  48.420  44.470  1.00  0.00            
ATOM   1017  CZ  PHE    76      22.180  49.950  43.010  1.00  0.00            
ATOM   1018  HZ  PHE    76      22.550  50.790  43.570  1.00  0.00            
ATOM   1019  CE2 PHE    76      21.460  50.230  41.840  1.00  0.00            
ATOM   1020  HE2 PHE    76      21.450  51.220  41.420  1.00  0.00            
ATOM   1021  CD2 PHE    76      21.010  49.140  41.080  1.00  0.00            
ATOM   1022  HD2 PHE    76      20.460  49.300  40.170  1.00  0.00            
ATOM   1023  C   PHE    76      18.040  45.800  40.180  1.00  0.00            
ATOM   1024  O   PHE    76      17.970  44.720  40.760  1.00  0.00            
ATOM   1025  N   ASN    77      17.610  45.960  38.920  1.00  0.00            
ATOM   1026  H   ASN    77      17.540  46.890  38.560  1.00  0.00            
ATOM   1027  CA  ASN    77      17.430  44.780  38.100  1.00  0.00            
ATOM   1028  HA  ASN    77      16.890  44.000  38.640  1.00  0.00            
ATOM   1029  CB  ASN    77      16.450  45.080  36.960  1.00  0.00            
ATOM   1030  HB1 ASN    77      15.800  45.900  37.260  1.00  0.00            
ATOM   1031  HB2 ASN    77      15.740  44.260  36.830  1.00  0.00            
ATOM   1032  CG  ASN    77      17.140  45.430  35.650  1.00  0.00            
ATOM   1033  OD1 ASN    77      17.580  44.520  34.960  1.00  0.00            
ATOM   1034  ND2 ASN    77      17.240  46.720  35.300  1.00  0.00            
ATOM   1035 1HD2 ASN    77      17.030  47.420  35.990  1.00  0.00            
ATOM   1036 2HD2 ASN    77      17.760  46.970  34.470  1.00  0.00            
ATOM   1037  C   ASN    77      18.770  44.180  37.710  1.00  0.00            
ATOM   1038  O   ASN    77      19.800  44.840  37.640  1.00  0.00            
ATOM   1039  N   ASP    78      18.770  42.940  37.210  1.00  0.00            
ATOM   1040  H   ASP    78      17.920  42.400  37.260  1.00  0.00            
ATOM   1041  CA  ASP    78      20.040  42.330  36.890  1.00  0.00            
ATOM   1042  HA  ASP    78      20.530  42.340  37.860  1.00  0.00            
ATOM   1043  CB  ASP    78      19.850  40.860  36.530  1.00  0.00            
ATOM   1044  HB1 ASP    78      20.590  40.620  35.760  1.00  0.00            
ATOM   1045  HB2 ASP    78      18.910  40.590  36.060  1.00  0.00            
ATOM   1046  CG  ASP    78      20.160  39.960  37.720  1.00  0.00            
ATOM   1047  OD1 ASP    78      19.300  39.960  38.630  1.00  0.00            
ATOM   1048  OD2 ASP    78      21.310  39.500  37.880  1.00  0.00            
ATOM   1049  C   ASP    78      20.920  43.000  35.840  1.00  0.00            
ATOM   1050  O   ASP    78      22.140  42.820  35.790  1.00  0.00            
ATOM   1051  N   SER    79      20.300  43.810  34.980  1.00  0.00            
ATOM   1052  H   SER    79      19.290  43.870  35.050  1.00  0.00            
ATOM   1053  CA  SER    79      21.050  44.570  34.000  1.00  0.00            
ATOM   1054  HA  SER    79      21.800  43.880  33.610  1.00  0.00            
ATOM   1055  CB  SER    79      20.130  44.940  32.840  1.00  0.00            
ATOM   1056  HB1 SER    79      19.180  45.340  33.210  1.00  0.00            
ATOM   1057  HB2 SER    79      19.900  44.060  32.230  1.00  0.00            
ATOM   1058  OG  SER    79      20.730  45.880  31.990  1.00  0.00            
ATOM   1059  HG  SER    79      20.080  46.080  31.310  1.00  0.00            
ATOM   1060  C   SER    79      21.770  45.730  34.660  1.00  0.00            
ATOM   1061  O   SER    79      22.960  45.890  34.400  1.00  0.00            
ATOM   1062  N   GLU    80      21.020  46.480  35.470  1.00  0.00            
ATOM   1063  H   GLU    80      20.040  46.250  35.570  1.00  0.00            
ATOM   1064  CA  GLU    80      21.560  47.600  36.210  1.00  0.00            
ATOM   1065  HA  GLU    80      22.050  48.330  35.570  1.00  0.00            
ATOM   1066  CB  GLU    80      20.480  48.140  37.140  1.00  0.00            
ATOM   1067  HB1 GLU    80      20.980  48.800  37.860  1.00  0.00            
ATOM   1068  HB2 GLU    80      19.870  47.310  37.510  1.00  0.00            
ATOM   1069  CG  GLU    80      19.580  49.090  36.360  1.00  0.00            
ATOM   1070  HG1 GLU    80      19.370  48.730  35.350  1.00  0.00            
ATOM   1071  HG2 GLU    80      20.010  50.090  36.330  1.00  0.00            
ATOM   1072  CD  GLU    80      18.170  49.250  36.910  1.00  0.00            
ATOM   1073  OE1 GLU    80      17.790  48.590  37.900  1.00  0.00            
ATOM   1074  OE2 GLU    80      17.410  50.080  36.360  1.00  0.00            
ATOM   1075  C   GLU    80      22.680  47.120  37.140  1.00  0.00            
ATOM   1076  O   GLU    80      23.750  47.720  37.220  1.00  0.00            
ATOM   1077  N   TRP    81      22.480  46.030  37.880  1.00  0.00            
ATOM   1078  H   TRP    81      21.650  45.480  37.730  1.00  0.00            
ATOM   1079  CA  TRP    81      23.500  45.520  38.770  1.00  0.00            
ATOM   1080  HA  TRP    81      23.810  46.320  39.440  1.00  0.00            
ATOM   1081  CB  TRP    81      23.010  44.320  39.570  1.00  0.00            
ATOM   1082  HB1 TRP    81      22.840  43.480  38.890  1.00  0.00            
ATOM   1083  HB2 TRP    81      22.170  44.630  40.190  1.00  0.00            
ATOM   1084  CG  TRP    81      24.140  43.900  40.460  1.00  0.00            
ATOM   1085  CD1 TRP    81      24.790  42.710  40.410  1.00  0.00            
ATOM   1086  HD1 TRP    81      24.630  41.900  39.710  1.00  0.00            
ATOM   1087  NE1 TRP    81      25.780  42.730  41.370  1.00  0.00            
ATOM   1088  HE1 TRP    81      26.630  42.210  41.240  1.00  0.00            
ATOM   1089  CE2 TRP    81      25.700  43.850  42.180  1.00  0.00            
ATOM   1090  CZ2 TRP    81      26.440  44.330  43.260  1.00  0.00            
ATOM   1091  HZ2 TRP    81      27.180  43.670  43.690  1.00  0.00            
ATOM   1092  CH2 TRP    81      26.080  45.520  43.900  1.00  0.00            
ATOM   1093  HH2 TRP    81      26.410  45.700  44.920  1.00  0.00            
ATOM   1094  CZ3 TRP    81      25.180  46.370  43.260  1.00  0.00            
ATOM   1095  HZ3 TRP    81      24.930  47.330  43.690  1.00  0.00            
ATOM   1096  CE3 TRP    81      24.490  45.930  42.120  1.00  0.00            
ATOM   1097  HE3 TRP    81      23.740  46.600  41.740  1.00  0.00            
ATOM   1098  CD2 TRP    81      24.700  44.660  41.570  1.00  0.00            
ATOM   1099  C   TRP    81      24.730  45.230  37.910  1.00  0.00            
ATOM   1100  O   TRP    81      25.830  45.590  38.320  1.00  0.00            
ATOM   1101  N   ARG    82      24.690  44.520  36.790  1.00  0.00            
ATOM   1102  H   ARG    82      23.780  44.350  36.380  1.00  0.00            
ATOM   1103  CA  ARG    82      25.840  44.070  36.020  1.00  0.00            
ATOM   1104  HA  ARG    82      26.520  43.540  36.690  1.00  0.00            
ATOM   1105  CB  ARG    82      25.460  43.070  34.940  1.00  0.00            
ATOM   1106  HB1 ARG    82      24.640  43.480  34.360  1.00  0.00            
ATOM   1107  HB2 ARG    82      25.120  42.130  35.380  1.00  0.00            
ATOM   1108  CG  ARG    82      26.660  42.900  34.010  1.00  0.00            
ATOM   1109  HG1 ARG    82      27.600  42.720  34.540  1.00  0.00            
ATOM   1110  HG2 ARG    82      26.800  43.770  33.370  1.00  0.00            
ATOM   1111  CD  ARG    82      26.370  41.620  33.240  1.00  0.00            
ATOM   1112  HD1 ARG    82      25.500  41.680  32.590  1.00  0.00            
ATOM   1113  HD2 ARG    82      26.190  40.830  33.970  1.00  0.00            
ATOM   1114  NE  ARG    82      27.550  41.270  32.450  1.00  0.00            
ATOM   1115  HE  ARG    82      28.290  41.960  32.370  1.00  0.00            
ATOM   1116  CZ  ARG    82      27.720  40.110  31.790  1.00  0.00            
ATOM   1117  NH1 ARG    82      26.830  39.120  31.960  1.00  0.00            
ATOM   1118 1HH1 ARG    82      26.160  39.280  32.690  1.00  0.00            
ATOM   1119 2HH1 ARG    82      26.820  38.290  31.390  1.00  0.00            
ATOM   1120  NH2 ARG    82      28.770  39.960  30.980  1.00  0.00            
ATOM   1121 1HH2 ARG    82      29.330  40.770  30.730  1.00  0.00            
ATOM   1122 2HH2 ARG    82      29.040  39.090  30.530  1.00  0.00            
ATOM   1123  C   ARG    82      26.560  45.310  35.490  1.00  0.00            
ATOM   1124  O   ARG    82      27.780  45.350  35.580  1.00  0.00            
ATOM   1125  N   ARG    83      25.830  46.320  35.030  1.00  0.00            
ATOM   1126  H   ARG    83      24.830  46.300  35.180  1.00  0.00            
ATOM   1127  CA  ARG    83      26.380  47.590  34.600  1.00  0.00            
ATOM   1128  HA  ARG    83      27.140  47.370  33.840  1.00  0.00            
ATOM   1129  CB  ARG    83      25.340  48.430  33.870  1.00  0.00            
ATOM   1130  HB1 ARG    83      24.410  48.500  34.440  1.00  0.00            
ATOM   1131  HB2 ARG    83      25.170  47.920  32.920  1.00  0.00            
ATOM   1132  CG  ARG    83      25.720  49.840  33.410  1.00  0.00            
ATOM   1133  HG1 ARG    83      26.750  49.820  33.050  1.00  0.00            
ATOM   1134  HG2 ARG    83      25.840  50.550  34.230  1.00  0.00            
ATOM   1135  CD  ARG    83      24.870  50.500  32.330  1.00  0.00            
ATOM   1136  HD1 ARG    83      24.920  49.890  31.430  1.00  0.00            
ATOM   1137  HD2 ARG    83      25.250  51.480  32.060  1.00  0.00            
ATOM   1138  NE  ARG    83      23.490  50.550  32.800  1.00  0.00            
ATOM   1139  HE  ARG    83      22.800  49.840  32.600  1.00  0.00            
ATOM   1140  CZ  ARG    83      22.990  51.470  33.640  1.00  0.00            
ATOM   1141  NH1 ARG    83      21.700  51.430  33.990  1.00  0.00            
ATOM   1142 1HH1 ARG    83      21.050  50.750  33.620  1.00  0.00            
ATOM   1143 2HH1 ARG    83      21.350  52.340  34.230  1.00  0.00            
ATOM   1144  NH2 ARG    83      23.710  52.500  34.110  1.00  0.00            
ATOM   1145 1HH2 ARG    83      24.580  52.800  33.690  1.00  0.00            
ATOM   1146 2HH2 ARG    83      23.400  52.970  34.950  1.00  0.00            
ATOM   1147  C   ARG    83      27.050  48.340  35.740  1.00  0.00            
ATOM   1148  O   ARG    83      28.110  48.960  35.590  1.00  0.00            
ATOM   1149  N   PHE    84      26.480  48.310  36.940  1.00  0.00            
ATOM   1150  H   PHE    84      25.480  48.180  37.000  1.00  0.00            
ATOM   1151  CA  PHE    84      27.130  48.800  38.140  1.00  0.00            
ATOM   1152  HA  PHE    84      27.380  49.850  38.000  1.00  0.00            
ATOM   1153  CB  PHE    84      26.050  48.760  39.220  1.00  0.00            
ATOM   1154  HB1 PHE    84      25.740  47.740  39.450  1.00  0.00            
ATOM   1155  HB2 PHE    84      25.130  49.280  38.950  1.00  0.00            
ATOM   1156  CG  PHE    84      26.550  49.320  40.530  1.00  0.00            
ATOM   1157  CD1 PHE    84      26.570  50.720  40.660  1.00  0.00            
ATOM   1158  HD1 PHE    84      26.120  51.360  39.920  1.00  0.00            
ATOM   1159  CE1 PHE    84      27.050  51.310  41.840  1.00  0.00            
ATOM   1160  HE1 PHE    84      27.090  52.390  41.860  1.00  0.00            
ATOM   1161  CZ  PHE    84      27.390  50.480  42.910  1.00  0.00            
ATOM   1162  HZ  PHE    84      27.640  51.040  43.800  1.00  0.00            
ATOM   1163  CE2 PHE    84      27.430  49.090  42.770  1.00  0.00            
ATOM   1164  HE2 PHE    84      27.700  48.470  43.610  1.00  0.00            
ATOM   1165  CD2 PHE    84      27.090  48.520  41.540  1.00  0.00            
ATOM   1166  HD2 PHE    84      27.070  47.440  41.420  1.00  0.00            
ATOM   1167  C   PHE    84      28.420  48.060  38.490  1.00  0.00            
ATOM   1168  O   PHE    84      29.420  48.700  38.790  1.00  0.00            
ATOM   1169  N   THR    85      28.430  46.740  38.300  1.00  0.00            
ATOM   1170  H   THR    85      27.510  46.360  38.110  1.00  0.00            
ATOM   1171  CA  THR    85      29.550  45.860  38.590  1.00  0.00            
ATOM   1172  HA  THR    85      29.920  46.070  39.590  1.00  0.00            
ATOM   1173  CB  THR    85      29.150  44.400  38.430  1.00  0.00            
ATOM   1174  HB  THR    85      28.720  44.140  37.470  1.00  0.00            
ATOM   1175  CG2 THR    85      30.300  43.500  38.860  1.00  0.00            
ATOM   1176 1HG2 THR    85      29.990  42.450  38.810  1.00  0.00            
ATOM   1177 2HG2 THR    85      30.990  43.610  38.030  1.00  0.00            
ATOM   1178 3HG2 THR    85      30.800  43.860  39.760  1.00  0.00            
ATOM   1179  OG1 THR    85      28.200  44.060  39.420  1.00  0.00            
ATOM   1180  HG1 THR    85      27.410  44.570  39.230  1.00  0.00            
ATOM   1181  C   THR    85      30.690  46.240  37.650  1.00  0.00            
ATOM   1182  O   THR    85      31.830  46.360  38.090  1.00  0.00            
ATOM   1183  N   GLU    86      30.500  46.440  36.340  1.00  0.00            
ATOM   1184  H   GLU    86      29.550  46.310  36.030  1.00  0.00            
ATOM   1185  CA  GLU    86      31.520  46.610  35.330  1.00  0.00            
ATOM   1186  HA  GLU    86      32.350  45.930  35.510  1.00  0.00            
ATOM   1187  CB  GLU    86      30.860  46.170  34.030  1.00  0.00            
ATOM   1188  HB1 GLU    86      31.380  46.420  33.100  1.00  0.00            
ATOM   1189  HB2 GLU    86      29.900  46.670  33.910  1.00  0.00            
ATOM   1190  CG  GLU    86      30.540  44.680  34.080  1.00  0.00            
ATOM   1191  HG1 GLU    86      30.030  44.480  35.020  1.00  0.00            
ATOM   1192  HG2 GLU    86      31.470  44.120  34.020  1.00  0.00            
ATOM   1193  CD  GLU    86      29.610  44.320  32.920  1.00  0.00            
ATOM   1194  OE1 GLU    86      28.910  45.200  32.360  1.00  0.00            
ATOM   1195  OE2 GLU    86      29.500  43.140  32.520  1.00  0.00            
ATOM   1196  C   GLU    86      32.110  48.010  35.290  1.00  0.00            
ATOM   1197  O   GLU    86      33.300  48.100  34.990  1.00  0.00            
ATOM   1198  N   GLN    87      31.320  49.070  35.490  1.00  0.00            
ATOM   1199  H   GLN    87      30.390  48.930  35.860  1.00  0.00            
ATOM   1200  CA  GLN    87      31.750  50.450  35.370  1.00  0.00            
ATOM   1201  HA  GLN    87      32.620  50.430  34.710  1.00  0.00            
ATOM   1202  CB  GLN    87      30.600  51.210  34.710  1.00  0.00            
ATOM   1203  HB1 GLN    87      30.800  52.280  34.680  1.00  0.00            
ATOM   1204  HB2 GLN    87      29.650  51.190  35.240  1.00  0.00            
ATOM   1205  CG  GLN    87      30.250  50.770  33.290  1.00  0.00            
ATOM   1206  HG1 GLN    87      29.530  49.970  33.400  1.00  0.00            
ATOM   1207  HG2 GLN    87      31.180  50.660  32.740  1.00  0.00            
ATOM   1208  CD  GLN    87      29.470  51.820  32.500  1.00  0.00            
ATOM   1209  OE1 GLN    87      28.240  51.800  32.440  1.00  0.00            
ATOM   1210  NE2 GLN    87      30.130  52.890  32.060  1.00  0.00            
ATOM   1211 1HE2 GLN    87      31.130  52.780  31.940  1.00  0.00            
ATOM   1212 2HE2 GLN    87      29.610  53.680  31.700  1.00  0.00            
ATOM   1213  C   GLN    87      32.160  51.190  36.630  1.00  0.00            
ATOM   1214  O   GLN    87      32.730  52.280  36.550  1.00  0.00            
ATOM   1215  N   TYR    88      31.840  50.680  37.820  1.00  0.00            
ATOM   1216  H   TYR    88      31.340  49.800  37.820  1.00  0.00            
ATOM   1217  CA  TYR    88      32.050  51.340  39.100  1.00  0.00            
ATOM   1218  HA  TYR    88      32.810  52.110  38.970  1.00  0.00            
ATOM   1219  CB  TYR    88      30.770  52.070  39.500  1.00  0.00            
ATOM   1220  HB1 TYR    88      29.940  51.360  39.580  1.00  0.00            
ATOM   1221  HB2 TYR    88      30.520  52.800  38.730  1.00  0.00            
ATOM   1222  CG  TYR    88      30.890  52.750  40.840  1.00  0.00            
ATOM   1223  CD1 TYR    88      31.730  53.860  41.000  1.00  0.00            
ATOM   1224  HD1 TYR    88      32.240  54.330  40.170  1.00  0.00            
ATOM   1225  CE1 TYR    88      31.960  54.510  42.210  1.00  0.00            
ATOM   1226  HE1 TYR    88      32.560  55.410  42.200  1.00  0.00            
ATOM   1227  CZ  TYR    88      31.320  54.070  43.390  1.00  0.00            
ATOM   1228  OH  TYR    88      31.350  54.900  44.460  1.00  0.00            
ATOM   1229  HH  TYR    88      30.870  54.520  45.200  1.00  0.00            
ATOM   1230  CE2 TYR    88      30.520  52.920  43.250  1.00  0.00            
ATOM   1231  HE2 TYR    88      30.020  52.510  44.120  1.00  0.00            
ATOM   1232  CD2 TYR    88      30.350  52.250  42.030  1.00  0.00            
ATOM   1233  HD2 TYR    88      29.850  51.300  41.980  1.00  0.00            
ATOM   1234  C   TYR    88      32.550  50.360  40.150  1.00  0.00            
ATOM   1235  O   TYR    88      33.690  50.600  40.550  1.00  0.00            
ATOM   1236  N   LEU    89      31.750  49.390  40.590  1.00  0.00            
ATOM   1237  H   LEU    89      30.800  49.310  40.250  1.00  0.00            
ATOM   1238  CA  LEU    89      32.110  48.440  41.620  1.00  0.00            
ATOM   1239  HA  LEU    89      32.190  48.980  42.560  1.00  0.00            
ATOM   1240  CB  LEU    89      31.030  47.370  41.710  1.00  0.00            
ATOM   1241  HB1 LEU    89      31.510  46.550  41.170  1.00  0.00            
ATOM   1242  HB2 LEU    89      30.110  47.620  41.180  1.00  0.00            
ATOM   1243  CG  LEU    89      30.580  46.860  43.080  1.00  0.00            
ATOM   1244  HG  LEU    89      29.920  47.620  43.500  1.00  0.00            
ATOM   1245  CD1 LEU    89      29.680  45.640  42.910  1.00  0.00            
ATOM   1246 1HD1 LEU    89      29.170  45.390  43.840  1.00  0.00            
ATOM   1247 2HD1 LEU    89      28.850  45.800  42.210  1.00  0.00            
ATOM   1248 3HD1 LEU    89      30.280  44.780  42.630  1.00  0.00            
ATOM   1249  CD2 LEU    89      31.800  46.620  43.960  1.00  0.00            
ATOM   1250 1HD2 LEU    89      31.500  46.110  44.870  1.00  0.00            
ATOM   1251 2HD2 LEU    89      32.730  46.120  43.660  1.00  0.00            
ATOM   1252 3HD2 LEU    89      32.150  47.580  44.340  1.00  0.00            
ATOM   1253  C   LEU    89      33.430  47.710  41.410  1.00  0.00            
ATOM   1254  O   LEU    89      34.290  47.700  42.280  1.00  0.00            
ATOM   1255  N   ASP    90      33.660  47.090  40.250  1.00  0.00            
ATOM   1256  H   ASP    90      32.930  47.120  39.560  1.00  0.00            
ATOM   1257  CA  ASP    90      34.800  46.230  40.000  1.00  0.00            
ATOM   1258  HA  ASP    90      35.650  46.690  40.510  1.00  0.00            
ATOM   1259  CB  ASP    90      34.570  44.860  40.630  1.00  0.00            
ATOM   1260  HB1 ASP    90      33.740  44.320  40.160  1.00  0.00            
ATOM   1261  HB2 ASP    90      34.290  44.970  41.680  1.00  0.00            
ATOM   1262  CG  ASP    90      35.810  43.980  40.730  1.00  0.00            
ATOM   1263  OD1 ASP    90      36.840  44.460  41.250  1.00  0.00            
ATOM   1264  OD2 ASP    90      35.690  42.880  40.160  1.00  0.00            
ATOM   1265  C   ASP    90      35.190  46.120  38.530  1.00  0.00            
ATOM   1266  O   ASP    90      34.980  45.130  37.840  1.00  0.00            
ATOM   1267  N   ASN    91      35.860  47.210  38.150  1.00  0.00            
ATOM   1268  H   ASN    91      36.060  47.990  38.760  1.00  0.00            
ATOM   1269  CA  ASN    91      36.400  47.450  36.820  1.00  0.00            
ATOM   1270  HA  ASN    91      35.660  47.290  36.040  1.00  0.00            
ATOM   1271  CB  ASN    91      36.760  48.930  36.700  1.00  0.00            
ATOM   1272  HB1 ASN    91      37.100  49.230  35.710  1.00  0.00            
ATOM   1273  HB2 ASN    91      37.590  49.250  37.330  1.00  0.00            
ATOM   1274  CG  ASN    91      35.630  49.910  36.960  1.00  0.00            
ATOM   1275  OD1 ASN    91      34.980  50.350  36.010  1.00  0.00            
ATOM   1276  ND2 ASN    91      35.250  50.290  38.180  1.00  0.00            
ATOM   1277 1HD2 ASN    91      35.810  50.080  38.990  1.00  0.00            
ATOM   1278 2HD2 ASN    91      34.590  51.050  38.210  1.00  0.00            
ATOM   1279  C   ASN    91      37.680  46.640  36.720  1.00  0.00            
ATOM   1280  O   ASN    91      38.430  46.500  37.690  1.00  0.00            
ATOM   1281  N   PRO    92      37.880  45.970  35.590  1.00  0.00            
ATOM   1282  CD  PRO    92      36.970  45.590  34.520  1.00  0.00            
ATOM   1283  HD1 PRO    92      37.120  46.400  33.800  1.00  0.00            
ATOM   1284  HD2 PRO    92      35.950  45.520  34.880  1.00  0.00            
ATOM   1285  CG  PRO    92      37.540  44.260  34.030  1.00  0.00            
ATOM   1286  HG1 PRO    92      37.190  43.980  33.040  1.00  0.00            
ATOM   1287  HG2 PRO    92      37.280  43.480  34.740  1.00  0.00            
ATOM   1288  CB  PRO    92      39.050  44.490  34.100  1.00  0.00            
ATOM   1289  HB1 PRO    92      39.360  45.140  33.280  1.00  0.00            
ATOM   1290  HB2 PRO    92      39.640  43.590  34.220  1.00  0.00            
ATOM   1291  CA  PRO    92      39.160  45.310  35.380  1.00  0.00            
ATOM   1292  HA  PRO    92      39.350  44.560  36.150  1.00  0.00            
ATOM   1293  C   PRO    92      40.360  46.250  35.270  1.00  0.00            
ATOM   1294  O   PRO    92      41.490  45.790  35.420  1.00  0.00            
ATOM   1295  N   SER    93      40.080  47.540  35.090  1.00  0.00            
ATOM   1296  H   SER    93      39.140  47.600  34.730  1.00  0.00            
ATOM   1297  CA  SER    93      41.020  48.650  35.160  1.00  0.00            
ATOM   1298  HA  SER    93      42.010  48.220  35.000  1.00  0.00            
ATOM   1299  CB  SER    93      40.780  49.650  34.040  1.00  0.00            
ATOM   1300  HB1 SER    93      40.660  49.200  33.050  1.00  0.00            
ATOM   1301  HB2 SER    93      41.700  50.220  34.000  1.00  0.00            
ATOM   1302  OG  SER    93      39.650  50.460  34.280  1.00  0.00            
ATOM   1303  HG  SER    93      40.010  51.310  34.560  1.00  0.00            
ATOM   1304  C   SER    93      41.160  49.310  36.530  1.00  0.00            
ATOM   1305  O   SER    93      41.880  50.280  36.720  1.00  0.00            
ATOM   1306  N   ASP    94      40.540  48.730  37.560  1.00  0.00            
ATOM   1307  H   ASP    94      39.990  47.890  37.420  1.00  0.00            
ATOM   1308  CA  ASP    94      40.810  49.100  38.940  1.00  0.00            
ATOM   1309  HA  ASP    94      40.950  50.180  38.930  1.00  0.00            
ATOM   1310  CB  ASP    94      39.670  48.870  39.930  1.00  0.00            
ATOM   1311  HB1 ASP    94      40.040  48.950  40.950  1.00  0.00            
ATOM   1312  HB2 ASP    94      39.390  47.840  39.730  1.00  0.00            
ATOM   1313  CG  ASP    94      38.390  49.700  39.850  1.00  0.00            
ATOM   1314  OD1 ASP    94      38.460  50.930  39.620  1.00  0.00            
ATOM   1315  OD2 ASP    94      37.280  49.190  40.060  1.00  0.00            
ATOM   1316  C   ASP    94      42.020  48.390  39.510  1.00  0.00            
ATOM   1317  O   ASP    94      42.070  47.160  39.550  1.00  0.00            
ATOM   1318  N   GLY    95      42.960  49.210  39.990  1.00  0.00            
ATOM   1319  H   GLY    95      42.880  50.200  39.810  1.00  0.00            
ATOM   1320  CA  GLY    95      43.970  48.870  40.970  1.00  0.00            
ATOM   1321  HA1 GLY    95      44.800  49.520  40.690  1.00  0.00            
ATOM   1322  HA2 GLY    95      44.280  47.830  40.920  1.00  0.00            
ATOM   1323  C   GLY    95      43.530  49.120  42.410  1.00  0.00            
ATOM   1324  O   GLY    95      42.440  49.610  42.700  1.00  0.00            
ATOM   1325  N   ILE    96      44.450  48.740  43.300  1.00  0.00            
ATOM   1326  H   ILE    96      45.350  48.450  42.930  1.00  0.00            
ATOM   1327  CA  ILE    96      44.370  49.080  44.700  1.00  0.00            
ATOM   1328  HA  ILE    96      43.500  48.550  45.090  1.00  0.00            
ATOM   1329  CB  ILE    96      45.580  48.530  45.440  1.00  0.00            
ATOM   1330  HB  ILE    96      46.410  49.130  45.060  1.00  0.00            
ATOM   1331  CG2 ILE    96      45.690  48.870  46.920  1.00  0.00            
ATOM   1332 1HG2 ILE    96      46.730  49.070  47.200  1.00  0.00            
ATOM   1333 2HG2 ILE    96      45.220  49.800  47.230  1.00  0.00            
ATOM   1334 3HG2 ILE    96      45.370  48.000  47.510  1.00  0.00            
ATOM   1335  CG1 ILE    96      45.950  47.070  45.180  1.00  0.00            
ATOM   1336 1HG1 ILE    96      45.790  46.830  44.120  1.00  0.00            
ATOM   1337 2HG1 ILE    96      45.310  46.440  45.790  1.00  0.00            
ATOM   1338  CD  ILE    96      47.380  46.610  45.440  1.00  0.00            
ATOM   1339  HD1 ILE    96      47.950  47.030  44.610  1.00  0.00            
ATOM   1340  HD2 ILE    96      47.750  46.960  46.410  1.00  0.00            
ATOM   1341  HD3 ILE    96      47.530  45.530  45.430  1.00  0.00            
ATOM   1342  C   ILE    96      44.200  50.570  44.980  1.00  0.00            
ATOM   1343  O   ILE    96      43.360  50.930  45.800  1.00  0.00            
ATOM   1344  N   LEU    97      44.920  51.450  44.270  1.00  0.00            
ATOM   1345  H   LEU    97      45.530  51.050  43.570  1.00  0.00            
ATOM   1346  CA  LEU    97      44.720  52.870  44.480  1.00  0.00            
ATOM   1347  HA  LEU    97      44.640  53.050  45.550  1.00  0.00            
ATOM   1348  CB  LEU    97      45.910  53.670  43.950  1.00  0.00            
ATOM   1349  HB1 LEU    97      45.790  54.680  44.350  1.00  0.00            
ATOM   1350  HB2 LEU    97      45.920  53.780  42.860  1.00  0.00            
ATOM   1351  CG  LEU    97      47.290  53.210  44.400  1.00  0.00            
ATOM   1352  HG  LEU    97      47.460  52.210  43.990  1.00  0.00            
ATOM   1353  CD1 LEU    97      48.430  54.120  43.970  1.00  0.00            
ATOM   1354 1HD1 LEU    97      49.380  53.790  44.390  1.00  0.00            
ATOM   1355 2HD1 LEU    97      48.490  54.090  42.880  1.00  0.00            
ATOM   1356 3HD1 LEU    97      48.230  55.150  44.260  1.00  0.00            
ATOM   1357  CD2 LEU    97      47.350  53.020  45.920  1.00  0.00            
ATOM   1358 1HD2 LEU    97      48.320  52.580  46.140  1.00  0.00            
ATOM   1359 2HD2 LEU    97      47.120  53.950  46.430  1.00  0.00            
ATOM   1360 3HD2 LEU    97      46.610  52.280  46.220  1.00  0.00            
ATOM   1361  C   LEU    97      43.420  53.410  43.900  1.00  0.00            
ATOM   1362  O   LEU    97      42.840  54.340  44.450  1.00  0.00            
ATOM   1363  N   ASP    98      42.810  52.750  42.910  1.00  0.00            
ATOM   1364  H   ASP    98      43.290  51.950  42.530  1.00  0.00            
ATOM   1365  CA  ASP    98      41.530  53.180  42.380  1.00  0.00            
ATOM   1366  HA  ASP    98      41.550  54.260  42.250  1.00  0.00            
ATOM   1367  CB  ASP    98      41.310  52.530  41.020  1.00  0.00            
ATOM   1368  HB1 ASP    98      40.310  52.750  40.650  1.00  0.00            
ATOM   1369  HB2 ASP    98      41.450  51.450  41.130  1.00  0.00            
ATOM   1370  CG  ASP    98      42.450  53.000  40.130  1.00  0.00            
ATOM   1371  OD1 ASP    98      42.430  54.220  39.840  1.00  0.00            
ATOM   1372  OD2 ASP    98      43.350  52.210  39.790  1.00  0.00            
ATOM   1373  C   ASP    98      40.430  52.780  43.360  1.00  0.00            
ATOM   1374  O   ASP    98      39.550  53.590  43.630  1.00  0.00            
ATOM   1375  N   LYS    99      40.450  51.570  43.940  1.00  0.00            
ATOM   1376  H   LYS    99      41.080  50.880  43.560  1.00  0.00            
ATOM   1377  CA  LYS    99      39.600  51.160  45.040  1.00  0.00            
ATOM   1378  HA  LYS    99      38.570  51.310  44.740  1.00  0.00            
ATOM   1379  CB  LYS    99      39.800  49.720  45.480  1.00  0.00            
ATOM   1380  HB1 LYS    99      39.030  49.540  46.230  1.00  0.00            
ATOM   1381  HB2 LYS    99      40.760  49.600  45.980  1.00  0.00            
ATOM   1382  CG  LYS    99      39.670  48.630  44.420  1.00  0.00            
ATOM   1383  HG1 LYS    99      39.740  47.690  44.970  1.00  0.00            
ATOM   1384  HG2 LYS    99      40.530  48.740  43.750  1.00  0.00            
ATOM   1385  CD  LYS    99      38.370  48.530  43.630  1.00  0.00            
ATOM   1386  HD1 LYS    99      38.360  49.280  42.830  1.00  0.00            
ATOM   1387  HD2 LYS    99      37.590  48.760  44.360  1.00  0.00            
ATOM   1388  CE  LYS    99      38.310  47.130  43.040  1.00  0.00            
ATOM   1389  HE1 LYS    99      38.310  46.460  43.900  1.00  0.00            
ATOM   1390  HE2 LYS    99      39.150  47.010  42.350  1.00  0.00            
ATOM   1391  NZ  LYS    99      37.120  46.990  42.190  1.00  0.00            
ATOM   1392  HZ1 LYS    99      36.860  46.050  41.950  1.00  0.00            
ATOM   1393  HZ2 LYS    99      36.310  47.450  42.590  1.00  0.00            
ATOM   1394  HZ3 LYS    99      37.320  47.570  41.380  1.00  0.00            
ATOM   1395  C   LYS    99      39.870  52.080  46.230  1.00  0.00            
ATOM   1396  O   LYS    99      38.870  52.410  46.860  1.00  0.00            
ATOM   1397  N   THR   100      41.110  52.350  46.630  1.00  0.00            
ATOM   1398  H   THR   100      41.830  51.960  46.040  1.00  0.00            
ATOM   1399  CA  THR   100      41.490  53.120  47.800  1.00  0.00            
ATOM   1400  HA  THR   100      41.120  52.800  48.770  1.00  0.00            
ATOM   1401  CB  THR   100      43.010  53.220  47.910  1.00  0.00            
ATOM   1402  HB  THR   100      43.390  53.660  47.000  1.00  0.00            
ATOM   1403  CG2 THR   100      43.370  54.080  49.120  1.00  0.00            
ATOM   1404 1HG2 THR   100      44.310  53.680  49.510  1.00  0.00            
ATOM   1405 2HG2 THR   100      43.590  55.040  48.670  1.00  0.00            
ATOM   1406 3HG2 THR   100      42.630  54.150  49.920  1.00  0.00            
ATOM   1407  OG1 THR   100      43.610  51.960  48.160  1.00  0.00            
ATOM   1408  HG1 THR   100      43.400  51.450  47.380  1.00  0.00            
ATOM   1409  C   THR   100      40.910  54.520  47.710  1.00  0.00            
ATOM   1410  O   THR   100      40.390  55.110  48.650  1.00  0.00            
ATOM   1411  N   ARG   101      40.970  55.050  46.480  1.00  0.00            
ATOM   1412  H   ARG   101      41.640  54.520  45.940  1.00  0.00            
ATOM   1413  CA  ARG   101      40.410  56.300  46.010  1.00  0.00            
ATOM   1414  HA  ARG   101      40.660  57.080  46.720  1.00  0.00            
ATOM   1415  CB  ARG   101      40.750  56.500  44.540  1.00  0.00            
ATOM   1416  HB1 ARG   101      40.400  55.690  43.910  1.00  0.00            
ATOM   1417  HB2 ARG   101      41.830  56.670  44.470  1.00  0.00            
ATOM   1418  CG  ARG   101      40.170  57.800  43.990  1.00  0.00            
ATOM   1419  HG1 ARG   101      40.320  58.670  44.630  1.00  0.00            
ATOM   1420  HG2 ARG   101      39.100  57.640  43.820  1.00  0.00            
ATOM   1421  CD  ARG   101      40.910  58.140  42.700  1.00  0.00            
ATOM   1422  HD1 ARG   101      41.930  58.370  43.030  1.00  0.00            
ATOM   1423  HD2 ARG   101      40.410  59.010  42.280  1.00  0.00            
ATOM   1424  NE  ARG   101      40.850  57.090  41.680  1.00  0.00            
ATOM   1425  HE  ARG   101      41.750  56.780  41.330  1.00  0.00            
ATOM   1426  CZ  ARG   101      39.790  56.650  40.990  1.00  0.00            
ATOM   1427  NH1 ARG   101      38.580  57.190  41.180  1.00  0.00            
ATOM   1428 1HH1 ARG   101      38.560  58.020  41.750  1.00  0.00            
ATOM   1429 2HH1 ARG   101      37.810  56.900  40.590  1.00  0.00            
ATOM   1430  NH2 ARG   101      39.940  55.680  40.080  1.00  0.00            
ATOM   1431 1HH2 ARG   101      40.880  55.480  39.760  1.00  0.00            
ATOM   1432 2HH2 ARG   101      39.140  55.430  39.520  1.00  0.00            
ATOM   1433  C   ARG   101      38.890  56.290  46.110  1.00  0.00            
ATOM   1434  O   ARG   101      38.330  57.200  46.720  1.00  0.00            
ATOM   1435  N   LYS   102      38.190  55.300  45.550  1.00  0.00            
ATOM   1436  H   LYS   102      38.680  54.660  44.950  1.00  0.00            
ATOM   1437  CA  LYS   102      36.790  54.980  45.750  1.00  0.00            
ATOM   1438  HA  LYS   102      36.120  55.760  45.390  1.00  0.00            
ATOM   1439  CB  LYS   102      36.490  53.750  44.900  1.00  0.00            
ATOM   1440  HB1 LYS   102      35.580  53.190  45.140  1.00  0.00            
ATOM   1441  HB2 LYS   102      37.370  53.120  44.950  1.00  0.00            
ATOM   1442  CG  LYS   102      36.360  54.190  43.440  1.00  0.00            
ATOM   1443  HG1 LYS   102      37.270  54.700  43.150  1.00  0.00            
ATOM   1444  HG2 LYS   102      35.540  54.880  43.240  1.00  0.00            
ATOM   1445  CD  LYS   102      36.180  52.930  42.600  1.00  0.00            
ATOM   1446  HD1 LYS   102      35.210  52.450  42.700  1.00  0.00            
ATOM   1447  HD2 LYS   102      36.950  52.210  42.880  1.00  0.00            
ATOM   1448  CE  LYS   102      36.290  53.290  41.120  1.00  0.00            
ATOM   1449  HE1 LYS   102      37.300  53.680  41.000  1.00  0.00            
ATOM   1450  HE2 LYS   102      35.640  54.150  40.960  1.00  0.00            
ATOM   1451  NZ  LYS   102      36.010  52.150  40.240  1.00  0.00            
ATOM   1452  HZ1 LYS   102      35.600  52.470  39.370  1.00  0.00            
ATOM   1453  HZ2 LYS   102      36.910  51.730  40.050  1.00  0.00            
ATOM   1454  HZ3 LYS   102      35.300  51.500  40.550  1.00  0.00            
ATOM   1455  C   LYS   102      36.400  54.830  47.210  1.00  0.00            
ATOM   1456  O   LYS   102      35.290  55.230  47.530  1.00  0.00            
ATOM   1457  N   ILE   103      37.220  54.380  48.170  1.00  0.00            
ATOM   1458  H   ILE   103      38.130  54.040  47.880  1.00  0.00            
ATOM   1459  CA  ILE   103      36.830  54.360  49.560  1.00  0.00            
ATOM   1460  HA  ILE   103      35.780  54.070  49.630  1.00  0.00            
ATOM   1461  CB  ILE   103      37.600  53.420  50.480  1.00  0.00            
ATOM   1462  HB  ILE   103      38.620  53.780  50.370  1.00  0.00            
ATOM   1463  CG2 ILE   103      37.370  53.670  51.970  1.00  0.00            
ATOM   1464 1HG2 ILE   103      36.300  53.720  52.160  1.00  0.00            
ATOM   1465 2HG2 ILE   103      37.780  52.790  52.470  1.00  0.00            
ATOM   1466 3HG2 ILE   103      37.850  54.590  52.320  1.00  0.00            
ATOM   1467  CG1 ILE   103      37.530  51.970  50.000  1.00  0.00            
ATOM   1468 1HG1 ILE   103      38.240  51.340  50.530  1.00  0.00            
ATOM   1469 2HG1 ILE   103      37.790  51.950  48.940  1.00  0.00            
ATOM   1470  CD  ILE   103      36.110  51.420  50.090  1.00  0.00            
ATOM   1471  HD1 ILE   103      36.110  50.360  50.350  1.00  0.00            
ATOM   1472  HD2 ILE   103      35.530  51.920  50.870  1.00  0.00            
ATOM   1473  HD3 ILE   103      35.530  51.540  49.180  1.00  0.00            
ATOM   1474  C   ILE   103      36.810  55.790  50.090  1.00  0.00            
ATOM   1475  O   ILE   103      35.920  56.120  50.870  1.00  0.00            
ATOM   1476  N   HIS   104      37.920  56.500  49.880  1.00  0.00            
ATOM   1477  H   HIS   104      38.590  56.120  49.220  1.00  0.00            
ATOM   1478  CA  HIS   104      38.410  57.660  50.610  1.00  0.00            
ATOM   1479  HA  HIS   104      37.760  57.780  51.480  1.00  0.00            
ATOM   1480  CB  HIS   104      39.890  57.530  50.930  1.00  0.00            
ATOM   1481  HB1 HIS   104      40.230  58.490  51.330  1.00  0.00            
ATOM   1482  HB2 HIS   104      40.460  57.360  50.010  1.00  0.00            
ATOM   1483  CG  HIS   104      40.060  56.450  51.960  1.00  0.00            
ATOM   1484  ND1 HIS   104      40.570  55.180  51.770  1.00  0.00            
ATOM   1485  HD1 HIS   104      40.760  54.690  50.910  1.00  0.00            
ATOM   1486  CE1 HIS   104      40.660  54.640  52.990  1.00  0.00            
ATOM   1487  HE1 HIS   104      41.020  53.640  53.180  1.00  0.00            
ATOM   1488  NE2 HIS   104      40.070  55.440  53.910  1.00  0.00            
ATOM   1489  HE2 HIS   104      40.050  55.190  54.890  1.00  0.00            
ATOM   1490  CD2 HIS   104      39.740  56.630  53.290  1.00  0.00            
ATOM   1491  HD2 HIS   104      39.440  57.590  53.670  1.00  0.00            
ATOM   1492  C   HIS   104      38.140  58.990  49.930  1.00  0.00            
ATOM   1493  O   HIS   104      38.500  60.010  50.520  1.00  0.00            
ATOM   1494  N   ILE   105      37.610  59.060  48.710  1.00  0.00            
ATOM   1495  H   ILE   105      37.470  58.170  48.240  1.00  0.00            
ATOM   1496  CA  ILE   105      37.280  60.320  48.080  1.00  0.00            
ATOM   1497  HA  ILE   105      37.020  61.090  48.810  1.00  0.00            
ATOM   1498  CB  ILE   105      38.390  60.930  47.220  1.00  0.00            
ATOM   1499  HB  ILE   105      38.450  60.320  46.320  1.00  0.00            
ATOM   1500  CG2 ILE   105      38.180  62.400  46.880  1.00  0.00            
ATOM   1501 1HG2 ILE   105      38.840  62.770  46.100  1.00  0.00            
ATOM   1502 2HG2 ILE   105      37.200  62.390  46.400  1.00  0.00            
ATOM   1503 3HG2 ILE   105      38.280  63.150  47.670  1.00  0.00            
ATOM   1504  CG1 ILE   105      39.770  60.800  47.860  1.00  0.00            
ATOM   1505 1HG1 ILE   105      40.070  59.820  48.230  1.00  0.00            
ATOM   1506 2HG1 ILE   105      39.820  61.440  48.740  1.00  0.00            
ATOM   1507  CD  ILE   105      40.950  61.300  47.030  1.00  0.00            
ATOM   1508  HD1 ILE   105      41.860  60.950  47.510  1.00  0.00            
ATOM   1509  HD2 ILE   105      40.810  60.840  46.050  1.00  0.00            
ATOM   1510  HD3 ILE   105      40.970  62.380  46.890  1.00  0.00            
ATOM   1511  C   ILE   105      36.080  60.060  47.180  1.00  0.00            
ATOM   1512  O   ILE   105      35.000  60.620  47.340  1.00  0.00            
ATOM   1513  N   ASP   106      36.210  59.100  46.260  1.00  0.00            
ATOM   1514  H   ASP   106      36.960  58.420  46.310  1.00  0.00            
ATOM   1515  CA  ASP   106      35.290  58.800  45.190  1.00  0.00            
ATOM   1516  HA  ASP   106      34.750  59.730  45.000  1.00  0.00            
ATOM   1517  CB  ASP   106      36.080  58.430  43.930  1.00  0.00            
ATOM   1518  HB1 ASP   106      35.410  57.980  43.200  1.00  0.00            
ATOM   1519  HB2 ASP   106      36.840  57.710  44.230  1.00  0.00            
ATOM   1520  CG  ASP   106      36.700  59.580  43.140  1.00  0.00            
ATOM   1521  OD1 ASP   106      36.040  60.630  42.980  1.00  0.00            
ATOM   1522  OD2 ASP   106      37.900  59.520  42.800  1.00  0.00            
ATOM   1523  C   ASP   106      34.170  57.830  45.550  1.00  0.00            
ATOM   1524  O   ASP   106      33.870  56.940  44.750  1.00  0.00            
ATOM   1525  N   TYR   107      33.550  57.960  46.720  1.00  0.00            
ATOM   1526  H   TYR   107      33.620  58.850  47.190  1.00  0.00            
ATOM   1527  CA  TYR   107      32.700  56.990  47.390  1.00  0.00            
ATOM   1528  HA  TYR   107      33.140  56.060  47.040  1.00  0.00            
ATOM   1529  CB  TYR   107      32.880  57.020  48.910  1.00  0.00            
ATOM   1530  HB1 TYR   107      33.970  57.060  49.020  1.00  0.00            
ATOM   1531  HB2 TYR   107      32.520  56.130  49.420  1.00  0.00            
ATOM   1532  CG  TYR   107      32.300  58.230  49.590  1.00  0.00            
ATOM   1533  CD1 TYR   107      33.100  59.360  49.760  1.00  0.00            
ATOM   1534  HD1 TYR   107      34.070  59.490  49.290  1.00  0.00            
ATOM   1535  CE1 TYR   107      32.540  60.440  50.460  1.00  0.00            
ATOM   1536  HE1 TYR   107      33.160  61.290  50.690  1.00  0.00            
ATOM   1537  CZ  TYR   107      31.400  60.230  51.250  1.00  0.00            
ATOM   1538  OH  TYR   107      31.080  61.170  52.200  1.00  0.00            
ATOM   1539  HH  TYR   107      30.340  60.910  52.750  1.00  0.00            
ATOM   1540  CE2 TYR   107      30.530  59.160  50.970  1.00  0.00            
ATOM   1541  HE2 TYR   107      29.620  59.020  51.540  1.00  0.00            
ATOM   1542  CD2 TYR   107      31.020  58.140  50.160  1.00  0.00            
ATOM   1543  HD2 TYR   107      30.380  57.290  49.950  1.00  0.00            
ATOM   1544  C   TYR   107      31.230  56.860  47.020  1.00  0.00            
ATOM   1545  O   TYR   107      30.520  56.010  47.550  1.00  0.00            
ATOM   1546  N   ILE   108      30.730  57.790  46.190  1.00  0.00            
ATOM   1547  H   ILE   108      31.400  58.490  45.900  1.00  0.00            
ATOM   1548  CA  ILE   108      29.390  57.820  45.660  1.00  0.00            
ATOM   1549  HA  ILE   108      28.880  56.940  46.060  1.00  0.00            
ATOM   1550  CB  ILE   108      28.640  59.110  46.000  1.00  0.00            
ATOM   1551  HB  ILE   108      29.170  59.930  45.500  1.00  0.00            
ATOM   1552  CG2 ILE   108      27.180  59.180  45.590  1.00  0.00            
ATOM   1553 1HG2 ILE   108      26.690  58.340  46.100  1.00  0.00            
ATOM   1554 2HG2 ILE   108      26.680  60.110  45.860  1.00  0.00            
ATOM   1555 3HG2 ILE   108      27.000  59.060  44.520  1.00  0.00            
ATOM   1556  CG1 ILE   108      28.730  59.390  47.500  1.00  0.00            
ATOM   1557 1HG1 ILE   108      29.730  59.310  47.910  1.00  0.00            
ATOM   1558 2HG1 ILE   108      28.160  58.630  48.040  1.00  0.00            
ATOM   1559  CD  ILE   108      28.320  60.800  47.920  1.00  0.00            
ATOM   1560  HD1 ILE   108      28.650  60.970  48.940  1.00  0.00            
ATOM   1561  HD2 ILE   108      28.840  61.540  47.310  1.00  0.00            
ATOM   1562  HD3 ILE   108      27.240  60.920  48.020  1.00  0.00            
ATOM   1563  C   ILE   108      29.390  57.670  44.150  1.00  0.00            
ATOM   1564  O   ILE   108      30.140  58.330  43.430  1.00  0.00            
ATOM   1565  N   CYS   109      28.480  56.880  43.580  1.00  0.00            
ATOM   1566  H   CYS   109      27.870  56.360  44.190  1.00  0.00            
ATOM   1567  CA  CYS   109      28.200  56.800  42.160  1.00  0.00            
ATOM   1568  HA  CYS   109      28.950  57.340  41.580  1.00  0.00            
ATOM   1569  CB  CYS   109      28.140  55.320  41.800  1.00  0.00            
ATOM   1570  HB1 CYS   109      27.380  54.720  42.290  1.00  0.00            
ATOM   1571  HB2 CYS   109      29.080  54.840  42.070  1.00  0.00            
ATOM   1572  SG  CYS   109      28.050  55.180  40.000  1.00  0.00            
ATOM   1573  HG  CYS   109      29.110  55.940  39.710  1.00  0.00            
ATOM   1574  C   CYS   109      26.860  57.500  41.930  1.00  0.00            
ATOM   1575  O   CYS   109      25.860  57.030  42.480  1.00  0.00            
ATOM   1576  N   ASP   110      26.880  58.520  41.080  1.00  0.00            
ATOM   1577  H   ASP   110      27.810  58.810  40.800  1.00  0.00            
ATOM   1578  CA  ASP   110      25.750  59.040  40.320  1.00  0.00            
ATOM   1579  HA  ASP   110      24.850  59.100  40.930  1.00  0.00            
ATOM   1580  CB  ASP   110      26.030  60.440  39.780  1.00  0.00            
ATOM   1581  HB1 ASP   110      25.830  61.120  40.600  1.00  0.00            
ATOM   1582  HB2 ASP   110      25.250  60.710  39.070  1.00  0.00            
ATOM   1583  CG  ASP   110      27.370  60.600  39.080  1.00  0.00            
ATOM   1584  OD1 ASP   110      28.480  60.230  39.540  1.00  0.00            
ATOM   1585  OD2 ASP   110      27.400  61.190  37.980  1.00  0.00            
ATOM   1586  C   ASP   110      25.410  57.980  39.280  1.00  0.00            
ATOM   1587  O   ASP   110      26.080  57.820  38.260  1.00  0.00            
ATOM   1588  N   PHE   111      24.500  57.110  39.720  1.00  0.00            
ATOM   1589  H   PHE   111      24.040  57.370  40.580  1.00  0.00            
ATOM   1590  CA  PHE   111      24.140  55.930  38.970  1.00  0.00            
ATOM   1591  HA  PHE   111      24.860  55.800  38.170  1.00  0.00            
ATOM   1592  CB  PHE   111      24.200  54.570  39.680  1.00  0.00            
ATOM   1593  HB1 PHE   111      23.430  54.540  40.450  1.00  0.00            
ATOM   1594  HB2 PHE   111      25.180  54.510  40.160  1.00  0.00            
ATOM   1595  CG  PHE   111      24.010  53.390  38.760  1.00  0.00            
ATOM   1596  CD1 PHE   111      24.930  53.100  37.750  1.00  0.00            
ATOM   1597  HD1 PHE   111      25.700  53.840  37.570  1.00  0.00            
ATOM   1598  CE1 PHE   111      24.770  51.920  37.030  1.00  0.00            
ATOM   1599  HE1 PHE   111      25.500  51.620  36.300  1.00  0.00            
ATOM   1600  CZ  PHE   111      23.650  51.090  37.180  1.00  0.00            
ATOM   1601  HZ  PHE   111      23.500  50.200  36.590  1.00  0.00            
ATOM   1602  CE2 PHE   111      22.720  51.440  38.160  1.00  0.00            
ATOM   1603  HE2 PHE   111      21.880  50.780  38.360  1.00  0.00            
ATOM   1604  CD2 PHE   111      22.860  52.600  38.920  1.00  0.00            
ATOM   1605  HD2 PHE   111      22.230  52.840  39.760  1.00  0.00            
ATOM   1606  C   PHE   111      22.770  56.160  38.340  1.00  0.00            
ATOM   1607  O   PHE   111      21.810  56.510  39.030  1.00  0.00            
ATOM   1608  N   ILE   112      22.780  55.960  37.030  1.00  0.00            
ATOM   1609  H   ILE   112      23.610  55.580  36.600  1.00  0.00            
ATOM   1610  CA  ILE   112      21.580  56.100  36.230  1.00  0.00            
ATOM   1611  HA  ILE   112      20.900  56.730  36.810  1.00  0.00            
ATOM   1612  CB  ILE   112      21.800  56.970  34.990  1.00  0.00            
ATOM   1613  HB  ILE   112      22.330  57.890  35.250  1.00  0.00            
ATOM   1614  CG2 ILE   112      22.550  56.300  33.840  1.00  0.00            
ATOM   1615 1HG2 ILE   112      22.870  57.090  33.170  1.00  0.00            
ATOM   1616 2HG2 ILE   112      23.480  55.820  34.150  1.00  0.00            
ATOM   1617 3HG2 ILE   112      21.900  55.550  33.390  1.00  0.00            
ATOM   1618  CG1 ILE   112      20.490  57.500  34.410  1.00  0.00            
ATOM   1619 1HG1 ILE   112      20.020  57.890  35.310  1.00  0.00            
ATOM   1620 2HG1 ILE   112      19.930  56.700  33.930  1.00  0.00            
ATOM   1621  CD  ILE   112      20.580  58.600  33.360  1.00  0.00            
ATOM   1622  HD1 ILE   112      20.990  58.280  32.410  1.00  0.00            
ATOM   1623  HD2 ILE   112      19.550  58.910  33.180  1.00  0.00            
ATOM   1624  HD3 ILE   112      21.110  59.500  33.670  1.00  0.00            
ATOM   1625  C   ILE   112      20.960  54.730  35.990  1.00  0.00            
ATOM   1626  O   ILE   112      21.690  53.850  35.540  1.00  0.00            
ATOM   1627  N   PHE   113      19.650  54.540  36.170  1.00  0.00            
ATOM   1628  H   PHE   113      19.180  55.300  36.650  1.00  0.00            
ATOM   1629  CA  PHE   113      18.960  53.270  36.070  1.00  0.00            
ATOM   1630  HA  PHE   113      19.720  52.530  36.330  1.00  0.00            
ATOM   1631  CB  PHE   113      17.770  53.280  37.020  1.00  0.00            
ATOM   1632  HB1 PHE   113      17.030  52.510  36.820  1.00  0.00            
ATOM   1633  HB2 PHE   113      17.150  54.170  36.930  1.00  0.00            
ATOM   1634  CG  PHE   113      18.320  53.090  38.410  1.00  0.00            
ATOM   1635  CD1 PHE   113      19.050  54.090  39.080  1.00  0.00            
ATOM   1636  HD1 PHE   113      19.350  55.020  38.620  1.00  0.00            
ATOM   1637  CE1 PHE   113      19.500  53.890  40.380  1.00  0.00            
ATOM   1638  HE1 PHE   113      20.100  54.700  40.760  1.00  0.00            
ATOM   1639  CZ  PHE   113      19.160  52.730  41.100  1.00  0.00            
ATOM   1640  HZ  PHE   113      19.400  52.570  42.140  1.00  0.00            
ATOM   1641  CE2 PHE   113      18.490  51.690  40.450  1.00  0.00            
ATOM   1642  HE2 PHE   113      18.330  50.770  40.990  1.00  0.00            
ATOM   1643  CD2 PHE   113      18.030  51.940  39.150  1.00  0.00            
ATOM   1644  HD2 PHE   113      17.490  51.180  38.610  1.00  0.00            
ATOM   1645  C   PHE   113      18.560  53.030  34.620  1.00  0.00            
ATOM   1646  O   PHE   113      18.760  53.900  33.780  1.00  0.00            
ATOM   1647  N   ASP   114      17.850  51.920  34.410  1.00  0.00            
ATOM   1648  H   ASP   114      17.770  51.310  35.210  1.00  0.00            
ATOM   1649  CA  ASP   114      17.140  51.560  33.200  1.00  0.00            
ATOM   1650  HA  ASP   114      17.840  51.740  32.390  1.00  0.00            
ATOM   1651  CB  ASP   114      16.920  50.060  33.000  1.00  0.00            
ATOM   1652  HB1 ASP   114      16.380  49.890  32.070  1.00  0.00            
ATOM   1653  HB2 ASP   114      16.290  49.740  33.830  1.00  0.00            
ATOM   1654  CG  ASP   114      18.210  49.250  32.900  1.00  0.00            
ATOM   1655  OD1 ASP   114      19.240  49.860  32.530  1.00  0.00            
ATOM   1656  OD2 ASP   114      18.180  48.030  33.140  1.00  0.00            
ATOM   1657  C   ASP   114      15.920  52.380  32.800  1.00  0.00            
ATOM   1658  O   ASP   114      15.500  52.210  31.660  1.00  0.00            
ATOM   1659  N   ASP   115      15.240  53.050  33.730  1.00  0.00            
ATOM   1660  H   ASP   115      15.570  52.930  34.680  1.00  0.00            
ATOM   1661  CA  ASP   115      14.200  54.050  33.620  1.00  0.00            
ATOM   1662  HA  ASP   115      13.670  53.950  32.670  1.00  0.00            
ATOM   1663  CB  ASP   115      13.130  53.770  34.680  1.00  0.00            
ATOM   1664  HB1 ASP   115      12.790  52.760  34.460  1.00  0.00            
ATOM   1665  HB2 ASP   115      12.280  54.420  34.490  1.00  0.00            
ATOM   1666  CG  ASP   115      13.600  53.740  36.130  1.00  0.00            
ATOM   1667  OD1 ASP   115      13.040  54.540  36.920  1.00  0.00            
ATOM   1668  OD2 ASP   115      14.560  53.010  36.450  1.00  0.00            
ATOM   1669  C   ASP   115      14.690  55.490  33.600  1.00  0.00            
ATOM   1670  O   ASP   115      14.030  56.490  33.870  1.00  0.00            
ATOM   1671  N   GLU   116      15.970  55.740  33.310  1.00  0.00            
ATOM   1672  H   GLU   116      16.470  54.860  33.250  1.00  0.00            
ATOM   1673  CA  GLU   116      16.530  57.060  33.090  1.00  0.00            
ATOM   1674  HA  GLU   116      17.610  56.930  33.010  1.00  0.00            
ATOM   1675  CB  GLU   116      16.190  57.560  31.690  1.00  0.00            
ATOM   1676  HB1 GLU   116      15.160  57.910  31.800  1.00  0.00            
ATOM   1677  HB2 GLU   116      16.210  56.850  30.870  1.00  0.00            
ATOM   1678  CG  GLU   116      17.120  58.690  31.280  1.00  0.00            
ATOM   1679  HG1 GLU   116      18.130  58.310  31.170  1.00  0.00            
ATOM   1680  HG2 GLU   116      17.180  59.460  32.050  1.00  0.00            
ATOM   1681  CD  GLU   116      16.710  59.220  29.910  1.00  0.00            
ATOM   1682  OE1 GLU   116      17.640  59.420  29.100  1.00  0.00            
ATOM   1683  OE2 GLU   116      15.540  59.600  29.690  1.00  0.00            
ATOM   1684  C   GLU   116      16.420  57.980  34.300  1.00  0.00            
ATOM   1685  O   GLU   116      16.140  59.170  34.220  1.00  0.00            
ATOM   1686  N   ARG   117      16.430  57.300  35.460  1.00  0.00            
ATOM   1687  H   ARG   117      16.710  56.330  35.370  1.00  0.00            
ATOM   1688  CA  ARG   117      16.460  57.920  36.760  1.00  0.00            
ATOM   1689  HA  ARG   117      16.060  58.940  36.750  1.00  0.00            
ATOM   1690  CB  ARG   117      15.400  57.210  37.600  1.00  0.00            
ATOM   1691  HB1 ARG   117      15.380  56.180  37.260  1.00  0.00            
ATOM   1692  HB2 ARG   117      14.490  57.740  37.330  1.00  0.00            
ATOM   1693  CG  ARG   117      15.610  57.230  39.110  1.00  0.00            
ATOM   1694  HG1 ARG   117      15.540  58.290  39.340  1.00  0.00            
ATOM   1695  HG2 ARG   117      16.630  56.920  39.370  1.00  0.00            
ATOM   1696  CD  ARG   117      14.570  56.400  39.850  1.00  0.00            
ATOM   1697  HD1 ARG   117      13.590  56.850  39.670  1.00  0.00            
ATOM   1698  HD2 ARG   117      14.700  56.430  40.940  1.00  0.00            
ATOM   1699  NE  ARG   117      14.560  55.030  39.340  1.00  0.00            
ATOM   1700  HE  ARG   117      14.060  54.860  38.480  1.00  0.00            
ATOM   1701  CZ  ARG   117      15.080  53.890  39.830  1.00  0.00            
ATOM   1702  NH1 ARG   117      15.850  53.740  40.920  1.00  0.00            
ATOM   1703 1HH1 ARG   117      15.970  54.520  41.540  1.00  0.00            
ATOM   1704 2HH1 ARG   117      16.160  52.810  41.160  1.00  0.00            
ATOM   1705  NH2 ARG   117      14.880  52.780  39.110  1.00  0.00            
ATOM   1706 1HH2 ARG   117      14.550  52.810  38.160  1.00  0.00            
ATOM   1707 2HH2 ARG   117      15.070  51.920  39.610  1.00  0.00            
ATOM   1708  C   ARG   117      17.880  57.960  37.320  1.00  0.00            
ATOM   1709  O   ARG   117      18.510  56.910  37.170  1.00  0.00            
ATOM   1710  N   LEU   118      18.290  58.930  38.140  1.00  0.00            
ATOM   1711  H   LEU   118      17.670  59.680  38.390  1.00  0.00            
ATOM   1712  CA  LEU   118      19.630  59.090  38.670  1.00  0.00            
ATOM   1713  HA  LEU   118      20.240  58.240  38.380  1.00  0.00            
ATOM   1714  CB  LEU   118      20.250  60.370  38.140  1.00  0.00            
ATOM   1715  HB1 LEU   118      19.680  61.230  38.500  1.00  0.00            
ATOM   1716  HB2 LEU   118      20.070  60.290  37.060  1.00  0.00            
ATOM   1717  CG  LEU   118      21.730  60.750  38.240  1.00  0.00            
ATOM   1718  HG  LEU   118      21.850  61.640  37.630  1.00  0.00            
ATOM   1719  CD1 LEU   118      22.270  60.980  39.640  1.00  0.00            
ATOM   1720 1HD1 LEU   118      22.330  60.040  40.190  1.00  0.00            
ATOM   1721 2HD1 LEU   118      23.200  61.550  39.620  1.00  0.00            
ATOM   1722 3HD1 LEU   118      21.520  61.610  40.120  1.00  0.00            
ATOM   1723  CD2 LEU   118      22.640  59.640  37.710  1.00  0.00            
ATOM   1724 1HD2 LEU   118      22.380  59.430  36.670  1.00  0.00            
ATOM   1725 2HD2 LEU   118      23.640  60.020  37.500  1.00  0.00            
ATOM   1726 3HD2 LEU   118      22.760  58.690  38.230  1.00  0.00            
ATOM   1727  C   LEU   118      19.530  59.140  40.190  1.00  0.00            
ATOM   1728  O   LEU   118      18.860  60.020  40.740  1.00  0.00            
ATOM   1729  N   GLU   119      20.230  58.250  40.880  1.00  0.00            
ATOM   1730  H   GLU   119      20.840  57.600  40.390  1.00  0.00            
ATOM   1731  CA  GLU   119      20.210  58.210  42.330  1.00  0.00            
ATOM   1732  HA  GLU   119      19.710  59.090  42.730  1.00  0.00            
ATOM   1733  CB  GLU   119      19.410  57.020  42.860  1.00  0.00            
ATOM   1734  HB1 GLU   119      19.450  57.050  43.950  1.00  0.00            
ATOM   1735  HB2 GLU   119      19.770  56.040  42.540  1.00  0.00            
ATOM   1736  CG  GLU   119      17.930  57.150  42.550  1.00  0.00            
ATOM   1737  HG1 GLU   119      17.710  56.850  41.520  1.00  0.00            
ATOM   1738  HG2 GLU   119      17.580  58.180  42.620  1.00  0.00            
ATOM   1739  CD  GLU   119      17.000  56.250  43.350  1.00  0.00            
ATOM   1740  OE1 GLU   119      17.140  56.270  44.590  1.00  0.00            
ATOM   1741  OE2 GLU   119      16.070  55.610  42.810  1.00  0.00            
ATOM   1742  C   GLU   119      21.630  58.110  42.860  1.00  0.00            
ATOM   1743  O   GLU   119      22.480  57.350  42.400  1.00  0.00            
ATOM   1744  N   ASN   120      21.890  58.840  43.940  1.00  0.00            
ATOM   1745  H   ASN   120      21.070  59.180  44.440  1.00  0.00            
ATOM   1746  CA  ASN   120      23.140  58.700  44.650  1.00  0.00            
ATOM   1747  HA  ASN   120      23.840  58.610  43.820  1.00  0.00            
ATOM   1748  CB  ASN   120      23.460  59.870  45.580  1.00  0.00            
ATOM   1749  HB1 ASN   120      24.210  59.580  46.320  1.00  0.00            
ATOM   1750  HB2 ASN   120      22.570  60.170  46.140  1.00  0.00            
ATOM   1751  CG  ASN   120      23.880  61.090  44.780  1.00  0.00            
ATOM   1752  OD1 ASN   120      25.030  61.210  44.360  1.00  0.00            
ATOM   1753  ND2 ASN   120      22.970  62.000  44.410  1.00  0.00            
ATOM   1754 1HD2 ASN   120      22.020  62.020  44.750  1.00  0.00            
ATOM   1755 2HD2 ASN   120      23.200  62.570  43.610  1.00  0.00            
ATOM   1756  C   ASN   120      23.360  57.380  45.360  1.00  0.00            
ATOM   1757  O   ASN   120      22.700  57.100  46.360  1.00  0.00            
ATOM   1758  N   ILE   121      24.240  56.520  44.820  1.00  0.00            
ATOM   1759  H   ILE   121      24.820  56.730  44.020  1.00  0.00            
ATOM   1760  CA  ILE   121      24.510  55.220  45.380  1.00  0.00            
ATOM   1761  HA  ILE   121      23.690  54.930  46.050  1.00  0.00            
ATOM   1762  CB  ILE   121      24.670  54.130  44.320  1.00  0.00            
ATOM   1763  HB  ILE   121      25.430  54.440  43.600  1.00  0.00            
ATOM   1764  CG2 ILE   121      24.940  52.700  44.770  1.00  0.00            
ATOM   1765 1HG2 ILE   121      24.890  51.970  43.960  1.00  0.00            
ATOM   1766 2HG2 ILE   121      25.980  52.710  45.080  1.00  0.00            
ATOM   1767 3HG2 ILE   121      24.270  52.390  45.570  1.00  0.00            
ATOM   1768  CG1 ILE   121      23.420  54.090  43.440  1.00  0.00            
ATOM   1769 1HG1 ILE   121      23.580  53.350  42.660  1.00  0.00            
ATOM   1770 2HG1 ILE   121      23.480  55.030  42.900  1.00  0.00            
ATOM   1771  CD  ILE   121      22.070  53.930  44.120  1.00  0.00            
ATOM   1772  HD1 ILE   121      21.320  53.780  43.350  1.00  0.00            
ATOM   1773  HD2 ILE   121      22.090  52.990  44.670  1.00  0.00            
ATOM   1774  HD3 ILE   121      21.700  54.800  44.680  1.00  0.00            
ATOM   1775  C   ILE   121      25.850  55.310  46.110  1.00  0.00            
ATOM   1776  O   ILE   121      26.890  55.390  45.470  1.00  0.00            
ATOM   1777  N   TYR   122      25.830  55.280  47.440  1.00  0.00            
ATOM   1778  H   TYR   122      24.960  55.090  47.920  1.00  0.00            
ATOM   1779  CA  TYR   122      27.000  55.290  48.300  1.00  0.00            
ATOM   1780  HA  TYR   122      27.780  55.930  47.880  1.00  0.00            
ATOM   1781  CB  TYR   122      26.580  55.840  49.660  1.00  0.00            
ATOM   1782  HB1 TYR   122      27.350  55.590  50.390  1.00  0.00            
ATOM   1783  HB2 TYR   122      25.690  55.320  50.010  1.00  0.00            
ATOM   1784  CG  TYR   122      26.250  57.310  49.740  1.00  0.00            
ATOM   1785  CD1 TYR   122      25.040  57.870  49.320  1.00  0.00            
ATOM   1786  HD1 TYR   122      24.340  57.220  48.800  1.00  0.00            
ATOM   1787  CE1 TYR   122      24.800  59.240  49.460  1.00  0.00            
ATOM   1788  HE1 TYR   122      23.950  59.620  48.920  1.00  0.00            
ATOM   1789  CZ  TYR   122      25.730  60.060  50.130  1.00  0.00            
ATOM   1790  OH  TYR   122      25.490  61.410  50.170  1.00  0.00            
ATOM   1791  HH  TYR   122      26.180  61.930  50.580  1.00  0.00            
ATOM   1792  CE2 TYR   122      26.880  59.460  50.670  1.00  0.00            
ATOM   1793  HE2 TYR   122      27.510  60.120  51.260  1.00  0.00            
ATOM   1794  CD2 TYR   122      27.170  58.110  50.440  1.00  0.00            
ATOM   1795  HD2 TYR   122      27.980  57.620  50.940  1.00  0.00            
ATOM   1796  C   TYR   122      27.610  53.910  48.510  1.00  0.00            
ATOM   1797  O   TYR   122      26.920  52.910  48.640  1.00  0.00            
ATOM   1798  N   LEU   123      28.930  53.880  48.730  1.00  0.00            
ATOM   1799  H   LEU   123      29.410  54.710  48.410  1.00  0.00            
ATOM   1800  CA  LEU   123      29.730  52.710  49.020  1.00  0.00            
ATOM   1801  HA  LEU   123      29.160  51.800  48.790  1.00  0.00            
ATOM   1802  CB  LEU   123      31.090  52.710  48.320  1.00  0.00            
ATOM   1803  HB1 LEU   123      31.570  51.820  48.740  1.00  0.00            
ATOM   1804  HB2 LEU   123      31.660  53.580  48.630  1.00  0.00            
ATOM   1805  CG  LEU   123      31.090  52.510  46.810  1.00  0.00            
ATOM   1806  HG  LEU   123      30.540  53.310  46.310  1.00  0.00            
ATOM   1807  CD1 LEU   123      32.500  52.550  46.240  1.00  0.00            
ATOM   1808 1HD1 LEU   123      32.600  52.120  45.240  1.00  0.00            
ATOM   1809 2HD1 LEU   123      32.720  53.610  46.190  1.00  0.00            
ATOM   1810 3HD1 LEU   123      33.260  52.140  46.910  1.00  0.00            
ATOM   1811  CD2 LEU   123      30.470  51.160  46.470  1.00  0.00            
ATOM   1812 1HD2 LEU   123      30.840  50.840  45.500  1.00  0.00            
ATOM   1813 2HD2 LEU   123      30.840  50.430  47.200  1.00  0.00            
ATOM   1814 3HD2 LEU   123      29.380  51.170  46.380  1.00  0.00            
ATOM   1815  C   LEU   123      29.830  52.480  50.520  1.00  0.00            
ATOM   1816  O   LEU   123      29.950  51.370  51.010  1.00  0.00            
ATOM   1817  N   ILE   124      29.800  53.560  51.300  1.00  0.00            
ATOM   1818  H   ILE   124      29.540  54.350  50.730  1.00  0.00            
ATOM   1819  CA  ILE   124      30.070  53.750  52.720  1.00  0.00            
ATOM   1820  HA  ILE   124      29.850  52.790  53.200  1.00  0.00            
ATOM   1821  CB  ILE   124      31.550  54.000  52.990  1.00  0.00            
ATOM   1822  HB  ILE   124      31.840  54.980  52.590  1.00  0.00            
ATOM   1823  CG2 ILE   124      31.780  54.060  54.500  1.00  0.00            
ATOM   1824 1HG2 ILE   124      32.860  54.110  54.630  1.00  0.00            
ATOM   1825 2HG2 ILE   124      31.440  54.950  55.040  1.00  0.00            
ATOM   1826 3HG2 ILE   124      31.510  53.130  55.000  1.00  0.00            
ATOM   1827  CG1 ILE   124      32.620  53.150  52.310  1.00  0.00            
ATOM   1828 1HG1 ILE   124      33.580  53.550  52.620  1.00  0.00            
ATOM   1829 2HG1 ILE   124      32.600  53.220  51.230  1.00  0.00            
ATOM   1830  CD  ILE   124      32.600  51.700  52.780  1.00  0.00            
ATOM   1831  HD1 ILE   124      33.020  51.580  53.780  1.00  0.00            
ATOM   1832  HD2 ILE   124      31.600  51.260  52.790  1.00  0.00            
ATOM   1833  HD3 ILE   124      33.180  51.090  52.080  1.00  0.00            
ATOM   1834  C   ILE   124      29.110  54.870  53.070  1.00  0.00            
ATOM   1835  O   ILE   124      29.000  55.860  52.340  1.00  0.00            
ATOM   1836  N   ASP   125      28.430  54.900  54.220  1.00  0.00            
ATOM   1837  H   ASP   125      28.560  54.070  54.790  1.00  0.00            
ATOM   1838  CA  ASP   125      27.870  56.100  54.790  1.00  0.00            
ATOM   1839  HA  ASP   125      27.650  56.820  53.990  1.00  0.00            
ATOM   1840  CB  ASP   125      26.560  55.720  55.470  1.00  0.00            
ATOM   1841  HB1 ASP   125      26.610  54.810  56.060  1.00  0.00            
ATOM   1842  HB2 ASP   125      25.860  55.350  54.720  1.00  0.00            
ATOM   1843  CG  ASP   125      25.910  56.770  56.360  1.00  0.00            
ATOM   1844  OD1 ASP   125      24.780  56.510  56.820  1.00  0.00            
ATOM   1845  OD2 ASP   125      26.400  57.920  56.440  1.00  0.00            
ATOM   1846  C   ASP   125      28.930  56.680  55.710  1.00  0.00            
ATOM   1847  O   ASP   125      29.310  55.980  56.650  1.00  0.00            
ATOM   1848  N   LYS   126      29.280  57.960  55.590  1.00  0.00            
ATOM   1849  H   LYS   126      28.840  58.560  54.910  1.00  0.00            
ATOM   1850  CA  LYS   126      30.260  58.670  56.390  1.00  0.00            
ATOM   1851  HA  LYS   126      30.830  57.940  56.960  1.00  0.00            
ATOM   1852  CB  LYS   126      31.280  59.320  55.470  1.00  0.00            
ATOM   1853  HB1 LYS   126      32.120  59.670  56.070  1.00  0.00            
ATOM   1854  HB2 LYS   126      30.730  60.050  54.870  1.00  0.00            
ATOM   1855  CG  LYS   126      31.900  58.310  54.500  1.00  0.00            
ATOM   1856  HG1 LYS   126      31.100  58.070  53.790  1.00  0.00            
ATOM   1857  HG2 LYS   126      32.290  57.410  54.970  1.00  0.00            
ATOM   1858  CD  LYS   126      33.140  58.840  53.790  1.00  0.00            
ATOM   1859  HD1 LYS   126      33.830  58.860  54.630  1.00  0.00            
ATOM   1860  HD2 LYS   126      32.960  59.810  53.340  1.00  0.00            
ATOM   1861  CE  LYS   126      33.740  57.920  52.730  1.00  0.00            
ATOM   1862  HE1 LYS   126      33.040  57.640  51.940  1.00  0.00            
ATOM   1863  HE2 LYS   126      33.930  56.950  53.200  1.00  0.00            
ATOM   1864  NZ  LYS   126      35.050  58.410  52.290  1.00  0.00            
ATOM   1865  HZ1 LYS   126      35.590  58.620  53.120  1.00  0.00            
ATOM   1866  HZ2 LYS   126      35.580  57.740  51.750  1.00  0.00            
ATOM   1867  HZ3 LYS   126      35.010  59.240  51.700  1.00  0.00            
ATOM   1868  C   LYS   126      29.630  59.650  57.370  1.00  0.00            
ATOM   1869  O   LYS   126      30.380  60.060  58.250  1.00  0.00            
ATOM   1870  N   LYS   127      28.340  59.980  57.290  1.00  0.00            
ATOM   1871  H   LYS   127      27.750  59.510  56.620  1.00  0.00            
ATOM   1872  CA  LYS   127      27.590  60.830  58.200  1.00  0.00            
ATOM   1873  HA  LYS   127      28.280  61.510  58.700  1.00  0.00            
ATOM   1874  CB  LYS   127      26.510  61.610  57.460  1.00  0.00            
ATOM   1875  HB1 LYS   127      25.550  61.800  57.930  1.00  0.00            
ATOM   1876  HB2 LYS   127      26.230  60.980  56.610  1.00  0.00            
ATOM   1877  CG  LYS   127      26.940  62.990  56.970  1.00  0.00            
ATOM   1878  HG1 LYS   127      27.460  63.490  57.790  1.00  0.00            
ATOM   1879  HG2 LYS   127      26.110  63.670  56.790  1.00  0.00            
ATOM   1880  CD  LYS   127      27.730  63.020  55.670  1.00  0.00            
ATOM   1881  HD1 LYS   127      27.270  62.360  54.930  1.00  0.00            
ATOM   1882  HD2 LYS   127      28.710  62.620  55.930  1.00  0.00            
ATOM   1883  CE  LYS   127      27.770  64.460  55.170  1.00  0.00            
ATOM   1884  HE1 LYS   127      28.180  65.100  55.950  1.00  0.00            
ATOM   1885  HE2 LYS   127      26.820  64.940  54.940  1.00  0.00            
ATOM   1886  NZ  LYS   127      28.770  64.480  54.090  1.00  0.00            
ATOM   1887  HZ1 LYS   127      28.520  64.060  53.200  1.00  0.00            
ATOM   1888  HZ2 LYS   127      29.010  65.430  53.830  1.00  0.00            
ATOM   1889  HZ3 LYS   127      29.690  64.200  54.390  1.00  0.00            
ATOM   1890  C   LYS   127      26.900  60.030  59.300  1.00  0.00            
ATOM   1891  O   LYS   127      26.650  60.660  60.330  1.00  0.00            
ATOM   1892  N   ASN   128      26.610  58.740  59.130  1.00  0.00            
ATOM   1893  H   ASN   128      26.550  58.510  58.150  1.00  0.00            
ATOM   1894  CA  ASN   128      26.190  57.870  60.220  1.00  0.00            
ATOM   1895  HA  ASN   128      26.410  58.220  61.230  1.00  0.00            
ATOM   1896  CB  ASN   128      24.690  57.670  60.050  1.00  0.00            
ATOM   1897  HB1 ASN   128      24.510  56.850  59.360  1.00  0.00            
ATOM   1898  HB2 ASN   128      24.140  58.550  59.700  1.00  0.00            
ATOM   1899  CG  ASN   128      23.930  57.400  61.340  1.00  0.00            
ATOM   1900  OD1 ASN   128      23.400  58.310  61.980  1.00  0.00            
ATOM   1901  ND2 ASN   128      24.060  56.180  61.860  1.00  0.00            
ATOM   1902 1HD2 ASN   128      24.840  55.680  61.470  1.00  0.00            
ATOM   1903 2HD2 ASN   128      23.600  55.940  62.730  1.00  0.00            
ATOM   1904  C   ASN   128      26.970  56.570  60.110  1.00  0.00            
ATOM   1905  O   ASN   128      26.430  55.520  59.760  1.00  0.00            
ATOM   1906  N   LEU   129      28.260  56.570  60.460  1.00  0.00            
ATOM   1907  H   LEU   129      28.700  57.460  60.660  1.00  0.00            
ATOM   1908  CA  LEU   129      29.150  55.430  60.390  1.00  0.00            
ATOM   1909  HA  LEU   129      29.320  55.270  59.320  1.00  0.00            
ATOM   1910  CB  LEU   129      30.440  55.670  61.180  1.00  0.00            
ATOM   1911  HB1 LEU   129      30.920  54.730  61.440  1.00  0.00            
ATOM   1912  HB2 LEU   129      30.190  56.220  62.090  1.00  0.00            
ATOM   1913  CG  LEU   129      31.440  56.530  60.410  1.00  0.00            
ATOM   1914  HG  LEU   129      30.940  57.400  59.980  1.00  0.00            
ATOM   1915  CD1 LEU   129      32.580  56.980  61.320  1.00  0.00            
ATOM   1916 1HD1 LEU   129      32.290  57.450  62.260  1.00  0.00            
ATOM   1917 2HD1 LEU   129      33.120  56.060  61.570  1.00  0.00            
ATOM   1918 3HD1 LEU   129      33.240  57.650  60.760  1.00  0.00            
ATOM   1919  CD2 LEU   129      31.980  55.780  59.200  1.00  0.00            
ATOM   1920 1HD2 LEU   129      32.390  56.590  58.590  1.00  0.00            
ATOM   1921 2HD2 LEU   129      32.790  55.080  59.400  1.00  0.00            
ATOM   1922 3HD2 LEU   129      31.270  55.160  58.640  1.00  0.00            
ATOM   1923  C   LEU   129      28.590  54.090  60.820  1.00  0.00            
ATOM   1924  O   LEU   129      28.920  53.090  60.180  1.00  0.00            
ATOM   1925  N   MET   130      27.770  54.130  61.870  1.00  0.00            
ATOM   1926  H   MET   130      27.700  54.960  62.440  1.00  0.00            
ATOM   1927  CA  MET   130      27.130  52.940  62.380  1.00  0.00            
ATOM   1928  HA  MET   130      27.910  52.190  62.530  1.00  0.00            
ATOM   1929  CB  MET   130      26.610  53.270  63.780  1.00  0.00            
ATOM   1930  HB1 MET   130      26.170  52.370  64.180  1.00  0.00            
ATOM   1931  HB2 MET   130      25.930  54.120  63.880  1.00  0.00            
ATOM   1932  CG  MET   130      27.760  53.450  64.770  1.00  0.00            
ATOM   1933  HG1 MET   130      27.310  53.810  65.700  1.00  0.00            
ATOM   1934  HG2 MET   130      28.400  54.270  64.430  1.00  0.00            
ATOM   1935  SD  MET   130      28.840  52.050  65.130  1.00  0.00            
ATOM   1936  CE  MET   130      27.880  51.390  66.510  1.00  0.00            
ATOM   1937  HE1 MET   130      27.870  52.080  67.350  1.00  0.00            
ATOM   1938  HE2 MET   130      26.850  51.380  66.150  1.00  0.00            
ATOM   1939  HE3 MET   130      28.210  50.410  66.850  1.00  0.00            
ATOM   1940  C   MET   130      26.060  52.310  61.500  1.00  0.00            
ATOM   1941  O   MET   130      25.820  51.120  61.670  1.00  0.00            
ATOM   1942  N   ARG   131      25.600  52.910  60.390  1.00  0.00            
ATOM   1943  H   ARG   131      26.060  53.760  60.110  1.00  0.00            
ATOM   1944  CA  ARG   131      24.710  52.260  59.450  1.00  0.00            
ATOM   1945  HA  ARG   131      24.000  51.680  60.040  1.00  0.00            
ATOM   1946  CB  ARG   131      23.930  53.300  58.640  1.00  0.00            
ATOM   1947  HB1 ARG   131      23.490  52.730  57.830  1.00  0.00            
ATOM   1948  HB2 ARG   131      24.710  53.990  58.320  1.00  0.00            
ATOM   1949  CG  ARG   131      22.810  54.030  59.380  1.00  0.00            
ATOM   1950  HG1 ARG   131      23.320  54.670  60.100  1.00  0.00            
ATOM   1951  HG2 ARG   131      22.040  53.460  59.880  1.00  0.00            
ATOM   1952  CD  ARG   131      21.930  54.900  58.480  1.00  0.00            
ATOM   1953  HD1 ARG   131      22.520  55.780  58.210  1.00  0.00            
ATOM   1954  HD2 ARG   131      21.180  55.420  59.080  1.00  0.00            
ATOM   1955  NE  ARG   131      21.420  54.180  57.320  1.00  0.00            
ATOM   1956  HE  ARG   131      20.630  53.550  57.390  1.00  0.00            
ATOM   1957  CZ  ARG   131      21.840  54.290  56.050  1.00  0.00            
ATOM   1958  NH1 ARG   131      22.920  54.960  55.630  1.00  0.00            
ATOM   1959 1HH1 ARG   131      23.450  55.580  56.220  1.00  0.00            
ATOM   1960 2HH1 ARG   131      23.210  54.880  54.660  1.00  0.00            
ATOM   1961  NH2 ARG   131      21.010  53.630  55.230  1.00  0.00            
ATOM   1962 1HH2 ARG   131      20.140  53.150  55.430  1.00  0.00            
ATOM   1963 2HH2 ARG   131      21.400  53.610  54.300  1.00  0.00            
ATOM   1964  C   ARG   131      25.350  51.280  58.480  1.00  0.00            
ATOM   1965  O   ARG   131      24.620  50.530  57.840  1.00  0.00            
ATOM   1966  N   ASN   132      26.670  51.290  58.290  1.00  0.00            
ATOM   1967  H   ASN   132      27.130  51.890  58.970  1.00  0.00            
ATOM   1968  CA  ASN   132      27.450  50.360  57.510  1.00  0.00            
ATOM   1969  HA  ASN   132      26.850  50.200  56.620  1.00  0.00            
ATOM   1970  CB  ASN   132      28.900  50.820  57.380  1.00  0.00            
ATOM   1971  HB1 ASN   132      29.400  50.140  56.690  1.00  0.00            
ATOM   1972  HB2 ASN   132      29.380  50.750  58.360  1.00  0.00            
ATOM   1973  CG  ASN   132      28.980  52.240  56.840  1.00  0.00            
ATOM   1974  OD1 ASN   132      28.660  52.490  55.680  1.00  0.00            
ATOM   1975  ND2 ASN   132      29.490  53.290  57.500  1.00  0.00            
ATOM   1976 1HD2 ASN   132      29.470  53.360  58.500  1.00  0.00            
ATOM   1977 2HD2 ASN   132      29.620  54.100  56.900  1.00  0.00            
ATOM   1978  C   ASN   132      27.440  49.000  58.200  1.00  0.00            
ATOM   1979  O   ASN   132      27.720  48.950  59.400  1.00  0.00            
ATOM   1980  N   LYS   133      27.090  47.940  57.470  1.00  0.00            
ATOM   1981  H   LYS   133      26.950  48.120  56.480  1.00  0.00            
ATOM   1982  CA  LYS   133      27.100  46.610  58.030  1.00  0.00            
ATOM   1983  HA  LYS   133      26.750  46.720  59.060  1.00  0.00            
ATOM   1984  CB  LYS   133      26.180  45.620  57.310  1.00  0.00            
ATOM   1985  HB1 LYS   133      26.700  45.400  56.380  1.00  0.00            
ATOM   1986  HB2 LYS   133      25.140  45.920  57.170  1.00  0.00            
ATOM   1987  CG  LYS   133      26.050  44.400  58.230  1.00  0.00            
ATOM   1988  HG1 LYS   133      25.850  44.750  59.240  1.00  0.00            
ATOM   1989  HG2 LYS   133      27.000  43.860  58.170  1.00  0.00            
ATOM   1990  CD  LYS   133      24.860  43.580  57.760  1.00  0.00            
ATOM   1991  HD1 LYS   133      24.910  43.250  56.720  1.00  0.00            
ATOM   1992  HD2 LYS   133      23.930  44.130  57.890  1.00  0.00            
ATOM   1993  CE  LYS   133      24.700  42.340  58.650  1.00  0.00            
ATOM   1994  HE1 LYS   133      24.630  42.690  59.680  1.00  0.00            
ATOM   1995  HE2 LYS   133      25.590  41.720  58.550  1.00  0.00            
ATOM   1996  NZ  LYS   133      23.480  41.630  58.250  1.00  0.00            
ATOM   1997  HZ1 LYS   133      23.490  40.720  58.700  1.00  0.00            
ATOM   1998  HZ2 LYS   133      22.680  42.100  58.650  1.00  0.00            
ATOM   1999  HZ3 LYS   133      23.400  41.490  57.260  1.00  0.00            
ATOM   2000  C   LYS   133      28.540  46.120  58.060  1.00  0.00            
ATOM   2001  O   LYS   133      29.240  46.200  57.050  1.00  0.00            
ATOM   2002  N   VAL   134      28.970  45.480  59.150  1.00  0.00            
ATOM   2003  H   VAL   134      28.470  45.540  60.020  1.00  0.00            
ATOM   2004  CA  VAL   134      30.220  44.750  59.230  1.00  0.00            
ATOM   2005  HA  VAL   134      30.750  44.900  58.290  1.00  0.00            
ATOM   2006  CB  VAL   134      31.100  45.300  60.350  1.00  0.00            
ATOM   2007  HB  VAL   134      31.940  44.610  60.410  1.00  0.00            
ATOM   2008  CG1 VAL   134      31.760  46.630  60.010  1.00  0.00            
ATOM   2009 1HG1 VAL   134      32.350  46.550  59.090  1.00  0.00            
ATOM   2010 2HG1 VAL   134      31.050  47.460  60.070  1.00  0.00            
ATOM   2011 3HG1 VAL   134      32.520  46.940  60.730  1.00  0.00            
ATOM   2012  CG2 VAL   134      30.440  45.370  61.730  1.00  0.00            
ATOM   2013 1HG2 VAL   134      31.220  45.600  62.470  1.00  0.00            
ATOM   2014 2HG2 VAL   134      29.630  46.090  61.690  1.00  0.00            
ATOM   2015 3HG2 VAL   134      30.010  44.400  61.960  1.00  0.00            
ATOM   2016  C   VAL   134      29.960  43.260  59.410  1.00  0.00            
ATOM   2017  O   VAL   134      29.130  42.830  60.210  1.00  0.00            
ATOM   2018  N   GLN   135      30.610  42.440  58.590  1.00  0.00            
ATOM   2019  H   GLN   135      31.380  42.850  58.080  1.00  0.00            
ATOM   2020  CA  GLN   135      30.430  41.010  58.430  1.00  0.00            
ATOM   2021  HA  GLN   135      29.770  40.650  59.220  1.00  0.00            
ATOM   2022  CB  GLN   135      29.740  40.730  57.100  1.00  0.00            
ATOM   2023  HB1 GLN   135      29.570  39.670  56.940  1.00  0.00            
ATOM   2024  HB2 GLN   135      30.510  40.970  56.370  1.00  0.00            
ATOM   2025  CG  GLN   135      28.480  41.550  56.850  1.00  0.00            
ATOM   2026  HG1 GLN   135      28.700  42.620  56.860  1.00  0.00            
ATOM   2027  HG2 GLN   135      27.730  41.430  57.640  1.00  0.00            
ATOM   2028  CD  GLN   135      27.940  41.140  55.490  1.00  0.00            
ATOM   2029  OE1 GLN   135      28.440  41.530  54.440  1.00  0.00            
ATOM   2030  NE2 GLN   135      26.840  40.380  55.500  1.00  0.00            
ATOM   2031 1HE2 GLN   135      26.390  40.020  56.330  1.00  0.00            
ATOM   2032 2HE2 GLN   135      26.350  40.310  54.620  1.00  0.00            
ATOM   2033  C   GLN   135      31.800  40.350  58.310  1.00  0.00            
ATOM   2034  O   GLN   135      32.740  41.100  58.080  1.00  0.00            
ATOM   2035  N   ILE   136      32.000  39.040  58.470  1.00  0.00            
ATOM   2036  H   ILE   136      31.200  38.500  58.770  1.00  0.00            
ATOM   2037  CA  ILE   136      33.320  38.430  58.480  1.00  0.00            
ATOM   2038  HA  ILE   136      34.050  39.060  57.980  1.00  0.00            
ATOM   2039  CB  ILE   136      33.830  38.290  59.910  1.00  0.00            
ATOM   2040  HB  ILE   136      34.710  37.650  59.960  1.00  0.00            
ATOM   2041  CG2 ILE   136      34.390  39.640  60.360  1.00  0.00            
ATOM   2042 1HG2 ILE   136      35.210  39.960  59.710  1.00  0.00            
ATOM   2043 2HG2 ILE   136      33.600  40.370  60.520  1.00  0.00            
ATOM   2044 3HG2 ILE   136      35.010  39.500  61.250  1.00  0.00            
ATOM   2045  CG1 ILE   136      32.970  37.660  61.000  1.00  0.00            
ATOM   2046 1HG1 ILE   136      32.530  36.790  60.510  1.00  0.00            
ATOM   2047 2HG1 ILE   136      32.110  38.260  61.310  1.00  0.00            
ATOM   2048  CD  ILE   136      33.690  37.200  62.260  1.00  0.00            
ATOM   2049  HD1 ILE   136      34.240  38.000  62.760  1.00  0.00            
ATOM   2050  HD2 ILE   136      33.010  36.820  63.020  1.00  0.00            
ATOM   2051  HD3 ILE   136      34.460  36.500  61.940  1.00  0.00            
ATOM   2052  C   ILE   136      33.280  37.020  57.910  1.00  0.00            
ATOM   2053  O   ILE   136      32.310  36.270  57.900  1.00  0.00            
ATOM   2054  N   ILE   137      34.460  36.790  57.330  1.00  0.00            
ATOM   2055  H   ILE   137      35.160  37.520  57.360  1.00  0.00            
ATOM   2056  CA  ILE   137      34.700  35.620  56.510  1.00  0.00            
ATOM   2057  HA  ILE   137      33.970  34.880  56.860  1.00  0.00            
ATOM   2058  CB  ILE   137      34.490  35.890  55.030  1.00  0.00            
ATOM   2059  HB  ILE   137      34.910  34.980  54.590  1.00  0.00            
ATOM   2060  CG2 ILE   137      33.000  36.170  54.860  1.00  0.00            
ATOM   2061 1HG2 ILE   137      32.670  37.090  55.340  1.00  0.00            
ATOM   2062 2HG2 ILE   137      32.680  36.160  53.820  1.00  0.00            
ATOM   2063 3HG2 ILE   137      32.530  35.290  55.320  1.00  0.00            
ATOM   2064  CG1 ILE   137      35.360  37.050  54.520  1.00  0.00            
ATOM   2065 1HG1 ILE   137      36.390  36.920  54.840  1.00  0.00            
ATOM   2066 2HG1 ILE   137      34.890  37.940  54.940  1.00  0.00            
ATOM   2067  CD  ILE   137      35.490  37.100  53.000  1.00  0.00            
ATOM   2068  HD1 ILE   137      35.570  36.120  52.530  1.00  0.00            
ATOM   2069  HD2 ILE   137      34.560  37.500  52.600  1.00  0.00            
ATOM   2070  HD3 ILE   137      36.270  37.800  52.700  1.00  0.00            
ATOM   2071  C   ILE   137      36.060  35.010  56.790  1.00  0.00            
ATOM   2072  O   ILE   137      37.010  35.730  57.080  1.00  0.00            
ATOM   2073  N   GLN   138      36.150  33.670  56.810  1.00  0.00            
ATOM   2074  H   GLN   138      35.320  33.150  56.560  1.00  0.00            
ATOM   2075  CA  GLN   138      37.400  32.940  56.830  1.00  0.00            
ATOM   2076  HA  GLN   138      38.190  33.630  57.140  1.00  0.00            
ATOM   2077  CB  GLN   138      37.300  31.730  57.760  1.00  0.00            
ATOM   2078  HB1 GLN   138      37.150  32.180  58.740  1.00  0.00            
ATOM   2079  HB2 GLN   138      38.300  31.340  57.970  1.00  0.00            
ATOM   2080  CG  GLN   138      36.290  30.660  57.390  1.00  0.00            
ATOM   2081  HG1 GLN   138      36.870  29.900  56.870  1.00  0.00            
ATOM   2082  HG2 GLN   138      35.530  31.020  56.690  1.00  0.00            
ATOM   2083  CD  GLN   138      35.570  29.970  58.540  1.00  0.00            
ATOM   2084  OE1 GLN   138      35.890  30.170  59.710  1.00  0.00            
ATOM   2085  NE2 GLN   138      34.680  29.020  58.280  1.00  0.00            
ATOM   2086 1HE2 GLN   138      34.590  28.790  57.300  1.00  0.00            
ATOM   2087 2HE2 GLN   138      34.180  28.570  59.040  1.00  0.00            
ATOM   2088  C   GLN   138      37.910  32.720  55.410  1.00  0.00            
ATOM   2089  O   GLN   138      37.110  32.840  54.490  1.00  0.00            
ATOM   2090  N   GLN   139      39.160  32.330  55.140  1.00  0.00            
ATOM   2091  H   GLN   139      39.880  32.320  55.850  1.00  0.00            
ATOM   2092  CA  GLN   139      39.650  31.940  53.840  1.00  0.00            
ATOM   2093  HA  GLN   139      39.870  32.880  53.340  1.00  0.00            
ATOM   2094  CB  GLN   139      41.010  31.260  53.980  1.00  0.00            
ATOM   2095  HB1 GLN   139      41.670  31.960  54.510  1.00  0.00            
ATOM   2096  HB2 GLN   139      41.400  31.180  52.970  1.00  0.00            
ATOM   2097  CG  GLN   139      41.090  30.000  54.830  1.00  0.00            
ATOM   2098  HG1 GLN   139      42.090  29.610  54.630  1.00  0.00            
ATOM   2099  HG2 GLN   139      40.230  29.370  54.620  1.00  0.00            
ATOM   2100  CD  GLN   139      40.990  30.250  56.330  1.00  0.00            
ATOM   2101  OE1 GLN   139      41.290  31.360  56.780  1.00  0.00            
ATOM   2102  NE2 GLN   139      40.630  29.290  57.180  1.00  0.00            
ATOM   2103 1HE2 GLN   139      40.290  28.400  56.840  1.00  0.00            
ATOM   2104 2HE2 GLN   139      40.450  29.480  58.150  1.00  0.00            
ATOM   2105  C   GLN   139      38.700  31.120  52.980  1.00  0.00            
ATOM   2106  O   GLN   139      38.080  30.160  53.430  1.00  0.00            
ATOM   2107  N   PHE   140      38.720  31.380  51.670  1.00  0.00            
ATOM   2108  H   PHE   140      39.210  32.230  51.410  1.00  0.00            
ATOM   2109  CA  PHE   140      38.090  30.530  50.690  1.00  0.00            
ATOM   2110  HA  PHE   140      37.670  29.590  51.030  1.00  0.00            
ATOM   2111  CB  PHE   140      36.830  31.150  50.080  1.00  0.00            
ATOM   2112  HB1 PHE   140      36.150  31.420  50.890  1.00  0.00            
ATOM   2113  HB2 PHE   140      36.170  30.450  49.570  1.00  0.00            
ATOM   2114  CG  PHE   140      36.830  32.420  49.270  1.00  0.00            
ATOM   2115  CD1 PHE   140      36.710  33.680  49.870  1.00  0.00            
ATOM   2116  HD1 PHE   140      36.670  33.810  50.940  1.00  0.00            
ATOM   2117  CE1 PHE   140      36.570  34.800  49.040  1.00  0.00            
ATOM   2118  HE1 PHE   140      36.550  35.740  49.560  1.00  0.00            
ATOM   2119  CZ  PHE   140      36.440  34.670  47.650  1.00  0.00            
ATOM   2120  HZ  PHE   140      36.430  35.540  47.000  1.00  0.00            
ATOM   2121  CE2 PHE   140      36.680  33.410  47.090  1.00  0.00            
ATOM   2122  HE2 PHE   140      36.650  33.260  46.020  1.00  0.00            
ATOM   2123  CD2 PHE   140      36.920  32.280  47.880  1.00  0.00            
ATOM   2124  HD2 PHE   140      37.040  31.330  47.380  1.00  0.00            
ATOM   2125  C   PHE   140      39.140  30.120  49.670  1.00  0.00            
ATOM   2126  O   PHE   140      39.410  30.900  48.760  1.00  0.00            
ATOM   2127  N   GLU   141      39.890  29.050  49.940  1.00  0.00            
ATOM   2128  H   GLU   141      39.710  28.390  50.690  1.00  0.00            
ATOM   2129  CA  GLU   141      41.010  28.570  49.160  1.00  0.00            
ATOM   2130  HA  GLU   141      40.930  28.850  48.110  1.00  0.00            
ATOM   2131  CB  GLU   141      42.270  29.220  49.730  1.00  0.00            
ATOM   2132  HB1 GLU   141      43.120  28.560  49.550  1.00  0.00            
ATOM   2133  HB2 GLU   141      42.180  29.280  50.820  1.00  0.00            
ATOM   2134  CG  GLU   141      42.640  30.620  49.260  1.00  0.00            
ATOM   2135  HG1 GLU   141      43.240  31.130  50.010  1.00  0.00            
ATOM   2136  HG2 GLU   141      41.750  31.240  49.160  1.00  0.00            
ATOM   2137  CD  GLU   141      43.440  30.540  47.970  1.00  0.00            
ATOM   2138  OE1 GLU   141      44.690  30.450  48.090  1.00  0.00            
ATOM   2139  OE2 GLU   141      42.870  30.570  46.860  1.00  0.00            
ATOM   2140  C   GLU   141      41.160  27.060  49.300  1.00  0.00            
ATOM   2141  O   GLU   141      41.030  26.560  50.410  1.00  0.00            
ATOM   2142  N   GLN   142      41.540  26.330  48.250  1.00  0.00            
ATOM   2143  H   GLN   142      41.760  26.790  47.380  1.00  0.00            
ATOM   2144  CA  GLN   142      41.780  24.900  48.340  1.00  0.00            
ATOM   2145  HA  GLN   142      42.050  24.620  49.350  1.00  0.00            
ATOM   2146  CB  GLN   142      40.560  24.130  47.850  1.00  0.00            
ATOM   2147  HB1 GLN   142      40.800  23.080  47.660  1.00  0.00            
ATOM   2148  HB2 GLN   142      40.350  24.580  46.870  1.00  0.00            
ATOM   2149  CG  GLN   142      39.380  24.150  48.810  1.00  0.00            
ATOM   2150  HG1 GLN   142      38.900  25.120  48.930  1.00  0.00            
ATOM   2151  HG2 GLN   142      39.620  23.830  49.820  1.00  0.00            
ATOM   2152  CD  GLN   142      38.310  23.210  48.290  1.00  0.00            
ATOM   2153  OE1 GLN   142      38.330  22.770  47.150  1.00  0.00            
ATOM   2154  NE2 GLN   142      37.230  22.910  49.020  1.00  0.00            
ATOM   2155 1HE2 GLN   142      37.040  23.370  49.900  1.00  0.00            
ATOM   2156 2HE2 GLN   142      36.520  22.310  48.620  1.00  0.00            
ATOM   2157  C   GLN   142      42.950  24.420  47.490  1.00  0.00            
ATOM   2158  O   GLN   142      43.350  25.020  46.500  1.00  0.00            
ATOM   2159  N   ALA   143      43.440  23.200  47.750  1.00  0.00            
ATOM   2160  H   ALA   143      43.110  22.660  48.540  1.00  0.00            
ATOM   2161  CA  ALA   143      44.200  22.390  46.810  1.00  0.00            
ATOM   2162  HA  ALA   143      44.420  21.430  47.280  1.00  0.00            
ATOM   2163  CB  ALA   143      43.420  22.090  45.540  1.00  0.00            
ATOM   2164  HB1 ALA   143      43.170  22.990  44.960  1.00  0.00            
ATOM   2165  HB2 ALA   143      44.020  21.470  44.870  1.00  0.00            
ATOM   2166  HB3 ALA   143      42.500  21.540  45.740  1.00  0.00            
ATOM   2167  C   ALA   143      45.610  22.810  46.450  1.00  0.00            
ATOM   2168  O   ALA   143      46.440  21.970  46.100  1.00  0.00            
ATOM   2169  N   GLY   144      46.020  24.070  46.600  1.00  0.00            
ATOM   2170  H   GLY   144      45.320  24.780  46.730  1.00  0.00            
ATOM   2171  CA  GLY   144      47.380  24.500  46.320  1.00  0.00            
ATOM   2172  HA1 GLY   144      47.820  24.010  45.450  1.00  0.00            
ATOM   2173  HA2 GLY   144      48.000  24.230  47.170  1.00  0.00            
ATOM   2174  C   GLY   144      47.670  25.980  46.090  1.00  0.00            
ATOM   2175  O   GLY   144      46.810  26.830  46.310  1.00  0.00            
ATOM   2176  N   SER   145      48.850  26.270  45.530  1.00  0.00            
ATOM   2177  H   SER   145      49.510  25.520  45.370  1.00  0.00            
ATOM   2178  CA  SER   145      49.400  27.580  45.270  1.00  0.00            
ATOM   2179  HA  SER   145      50.390  27.420  44.860  1.00  0.00            
ATOM   2180  CB  SER   145      48.560  28.370  44.280  1.00  0.00            
ATOM   2181  HB1 SER   145      47.600  28.730  44.670  1.00  0.00            
ATOM   2182  HB2 SER   145      48.350  27.760  43.400  1.00  0.00            
ATOM   2183  OG  SER   145      49.270  29.510  43.830  1.00  0.00            
ATOM   2184  HG  SER   145      48.780  30.310  44.010  1.00  0.00            
ATOM   2185  C   SER   145      49.680  28.390  46.530  1.00  0.00            
ATOM   2186  O   SER   145      50.840  28.460  46.950  1.00  0.00            
ATOM   2187  N   HIS   146      48.650  28.950  47.170  1.00  0.00            
ATOM   2188  H   HIS   146      47.710  28.980  46.800  1.00  0.00            
ATOM   2189  CA  HIS   146      48.740  29.460  48.520  1.00  0.00            
ATOM   2190  HA  HIS   146      49.550  28.840  48.910  1.00  0.00            
ATOM   2191  CB  HIS   146      49.200  30.910  48.630  1.00  0.00            
ATOM   2192  HB1 HIS   146      50.100  31.080  48.040  1.00  0.00            
ATOM   2193  HB2 HIS   146      49.410  31.200  49.660  1.00  0.00            
ATOM   2194  CG  HIS   146      48.320  32.040  48.160  1.00  0.00            
ATOM   2195  ND1 HIS   146      46.960  32.090  47.890  1.00  0.00            
ATOM   2196  HD1 HIS   146      46.310  31.370  48.150  1.00  0.00            
ATOM   2197  CE1 HIS   146      46.650  33.360  47.610  1.00  0.00            
ATOM   2198  HE1 HIS   146      45.680  33.680  47.270  1.00  0.00            
ATOM   2199  NE2 HIS   146      47.760  34.120  47.570  1.00  0.00            
ATOM   2200  HE2 HIS   146      47.880  35.110  47.410  1.00  0.00            
ATOM   2201  CD2 HIS   146      48.820  33.270  47.830  1.00  0.00            
ATOM   2202  HD2 HIS   146      49.880  33.480  47.740  1.00  0.00            
ATOM   2203  C   HIS   146      47.660  29.240  49.560  1.00  0.00            
ATOM   2204  O   HIS   146      47.310  30.040  50.430  1.00  0.00            
ATOM   2205  N   ALA   147      47.150  28.000  49.590  1.00  0.00            
ATOM   2206  H   ALA   147      47.560  27.270  49.030  1.00  0.00            
ATOM   2207  CA  ALA   147      45.840  27.700  50.120  1.00  0.00            
ATOM   2208  HA  ALA   147      45.170  28.560  50.100  1.00  0.00            
ATOM   2209  CB  ALA   147      45.300  26.590  49.220  1.00  0.00            
ATOM   2210  HB1 ALA   147      44.420  26.110  49.650  1.00  0.00            
ATOM   2211  HB2 ALA   147      45.060  27.050  48.270  1.00  0.00            
ATOM   2212  HB3 ALA   147      46.030  25.820  48.960  1.00  0.00            
ATOM   2213  C   ALA   147      45.820  27.370  51.610  1.00  0.00            
ATOM   2214  O   ALA   147      44.890  27.840  52.270  1.00  0.00            
ATOM   2215  N   ASN   148      46.890  26.700  52.060  1.00  0.00            
ATOM   2216  H   ASN   148      47.500  26.310  51.360  1.00  0.00            
ATOM   2217  CA  ASN   148      47.250  26.500  53.450  1.00  0.00            
ATOM   2218  HA  ASN   148      46.460  26.130  54.090  1.00  0.00            
ATOM   2219  CB  ASN   148      48.280  25.380  53.540  1.00  0.00            
ATOM   2220  HB1 ASN   148      47.670  24.480  53.480  1.00  0.00            
ATOM   2221  HB2 ASN   148      48.890  25.250  54.430  1.00  0.00            
ATOM   2222  CG  ASN   148      49.260  25.370  52.370  1.00  0.00            
ATOM   2223  OD1 ASN   148      49.220  24.410  51.600  1.00  0.00            
ATOM   2224  ND2 ASN   148      50.080  26.360  52.010  1.00  0.00            
ATOM   2225 1HD2 ASN   148      50.120  27.220  52.540  1.00  0.00            
ATOM   2226 2HD2 ASN   148      50.730  26.110  51.280  1.00  0.00            
ATOM   2227  C   ASN   148      47.720  27.780  54.120  1.00  0.00            
ATOM   2228  O   ASN   148      48.920  27.970  54.320  1.00  0.00            
ATOM   2229  N   ARG   149      46.740  28.640  54.380  1.00  0.00            
ATOM   2230  H   ARG   149      45.800  28.330  54.170  1.00  0.00            
ATOM   2231  CA  ARG   149      46.870  29.760  55.290  1.00  0.00            
ATOM   2232  HA  ARG   149      47.670  29.510  55.980  1.00  0.00            
ATOM   2233  CB  ARG   149      47.390  30.990  54.540  1.00  0.00            
ATOM   2234  HB1 ARG   149      46.480  31.440  54.130  1.00  0.00            
ATOM   2235  HB2 ARG   149      48.040  30.540  53.800  1.00  0.00            
ATOM   2236  CG  ARG   149      48.080  32.080  55.360  1.00  0.00            
ATOM   2237  HG1 ARG   149      48.860  31.630  55.970  1.00  0.00            
ATOM   2238  HG2 ARG   149      47.320  32.520  56.010  1.00  0.00            
ATOM   2239  CD  ARG   149      48.710  33.230  54.590  1.00  0.00            
ATOM   2240  HD1 ARG   149      49.500  33.750  55.130  1.00  0.00            
ATOM   2241  HD2 ARG   149      47.870  33.860  54.290  1.00  0.00            
ATOM   2242  NE  ARG   149      49.450  32.720  53.440  1.00  0.00            
ATOM   2243  HE  ARG   149      49.040  32.840  52.520  1.00  0.00            
ATOM   2244  CZ  ARG   149      50.620  32.070  53.370  1.00  0.00            
ATOM   2245  NH1 ARG   149      51.180  31.890  52.160  1.00  0.00            
ATOM   2246 1HH1 ARG   149      51.010  32.480  51.350  1.00  0.00            
ATOM   2247 2HH1 ARG   149      51.990  31.300  52.200  1.00  0.00            
ATOM   2248  NH2 ARG   149      51.280  31.520  54.390  1.00  0.00            
ATOM   2249 1HH2 ARG   149      50.830  31.520  55.290  1.00  0.00            
ATOM   2250 2HH2 ARG   149      52.190  31.120  54.230  1.00  0.00            
ATOM   2251  C   ARG   149      45.590  30.110  56.030  1.00  0.00            
ATOM   2252  O   ARG   149      44.520  29.680  55.600  1.00  0.00            
ATOM   2253  N   TYR   150      45.640  30.660  57.240  1.00  0.00            
ATOM   2254  H   TYR   150      46.600  30.870  57.470  1.00  0.00            
ATOM   2255  CA  TYR   150      44.540  31.210  58.010  1.00  0.00            
ATOM   2256  HA  TYR   150      43.600  30.780  57.660  1.00  0.00            
ATOM   2257  CB  TYR   150      44.700  30.750  59.460  1.00  0.00            
ATOM   2258  HB1 TYR   150      43.930  31.250  60.040  1.00  0.00            
ATOM   2259  HB2 TYR   150      45.710  31.040  59.730  1.00  0.00            
ATOM   2260  CG  TYR   150      44.560  29.260  59.710  1.00  0.00            
ATOM   2261  CD1 TYR   150      45.650  28.390  59.570  1.00  0.00            
ATOM   2262  HD1 TYR   150      46.600  28.770  59.240  1.00  0.00            
ATOM   2263  CE1 TYR   150      45.440  27.010  59.710  1.00  0.00            
ATOM   2264  HE1 TYR   150      46.220  26.260  59.660  1.00  0.00            
ATOM   2265  CZ  TYR   150      44.170  26.490  59.990  1.00  0.00            
ATOM   2266  OH  TYR   150      43.990  25.140  59.900  1.00  0.00            
ATOM   2267  HH  TYR   150      43.090  24.870  60.110  1.00  0.00            
ATOM   2268  CE2 TYR   150      43.100  27.370  60.270  1.00  0.00            
ATOM   2269  HE2 TYR   150      42.150  26.870  60.400  1.00  0.00            
ATOM   2270  CD2 TYR   150      43.320  28.740  60.070  1.00  0.00            
ATOM   2271  HD2 TYR   150      42.500  29.450  60.100  1.00  0.00            
ATOM   2272  C   TYR   150      44.510  32.710  57.820  1.00  0.00            
ATOM   2273  O   TYR   150      45.490  33.400  58.090  1.00  0.00            
ATOM   2274  N   ASP   151      43.410  33.220  57.260  1.00  0.00            
ATOM   2275  H   ASP   151      42.600  32.640  57.130  1.00  0.00            
ATOM   2276  CA  ASP   151      43.160  34.590  56.830  1.00  0.00            
ATOM   2277  HA  ASP   151      43.670  35.330  57.440  1.00  0.00            
ATOM   2278  CB  ASP   151      43.510  34.630  55.340  1.00  0.00            
ATOM   2279  HB1 ASP   151      42.940  35.500  55.000  1.00  0.00            
ATOM   2280  HB2 ASP   151      43.180  33.750  54.790  1.00  0.00            
ATOM   2281  CG  ASP   151      44.990  34.840  55.080  1.00  0.00            
ATOM   2282  OD1 ASP   151      45.450  36.000  55.200  1.00  0.00            
ATOM   2283  OD2 ASP   151      45.610  33.860  54.600  1.00  0.00            
ATOM   2284  C   ASP   151      41.700  34.990  56.960  1.00  0.00            
ATOM   2285  O   ASP   151      40.800  34.530  56.260  1.00  0.00            
ATOM   2286  N   VAL   152      41.370  35.770  57.990  1.00  0.00            
ATOM   2287  H   VAL   152      42.140  36.200  58.480  1.00  0.00            
ATOM   2288  CA  VAL   152      40.060  36.320  58.290  1.00  0.00            
ATOM   2289  HA  VAL   152      39.450  35.640  57.700  1.00  0.00            
ATOM   2290  CB  VAL   152      39.660  36.080  59.740  1.00  0.00            
ATOM   2291  HB  VAL   152      40.490  36.520  60.300  1.00  0.00            
ATOM   2292  CG1 VAL   152      38.430  36.870  60.160  1.00  0.00            
ATOM   2293 1HG1 VAL   152      37.960  36.380  61.010  1.00  0.00            
ATOM   2294 2HG1 VAL   152      38.800  37.850  60.440  1.00  0.00            
ATOM   2295 3HG1 VAL   152      37.710  37.050  59.360  1.00  0.00            
ATOM   2296  CG2 VAL   152      39.480  34.610  60.090  1.00  0.00            
ATOM   2297 1HG2 VAL   152      39.190  34.410  61.120  1.00  0.00            
ATOM   2298 2HG2 VAL   152      38.750  34.210  59.390  1.00  0.00            
ATOM   2299 3HG2 VAL   152      40.430  34.080  60.010  1.00  0.00            
ATOM   2300  C   VAL   152      39.960  37.750  57.760  1.00  0.00            
ATOM   2301  O   VAL   152      40.710  38.660  58.090  1.00  0.00            
ATOM   2302  N   THR   153      38.970  37.930  56.890  1.00  0.00            
ATOM   2303  H   THR   153      38.410  37.120  56.660  1.00  0.00            
ATOM   2304  CA  THR   153      38.670  39.150  56.160  1.00  0.00            
ATOM   2305  HA  THR   153      39.530  39.820  56.240  1.00  0.00            
ATOM   2306  CB  THR   153      38.300  38.910  54.700  1.00  0.00            
ATOM   2307  HB  THR   153      37.230  38.700  54.630  1.00  0.00            
ATOM   2308  CG2 THR   153      38.460  40.210  53.920  1.00  0.00            
ATOM   2309 1HG2 THR   153      38.330  39.900  52.880  1.00  0.00            
ATOM   2310 2HG2 THR   153      37.720  40.970  54.160  1.00  0.00            
ATOM   2311 3HG2 THR   153      39.490  40.580  54.020  1.00  0.00            
ATOM   2312  OG1 THR   153      39.040  37.870  54.090  1.00  0.00            
ATOM   2313  HG1 THR   153      39.980  38.010  54.230  1.00  0.00            
ATOM   2314  C   THR   153      37.440  39.760  56.820  1.00  0.00            
ATOM   2315  O   THR   153      36.430  39.070  56.930  1.00  0.00            
ATOM   2316  N   ILE   154      37.500  41.020  57.240  1.00  0.00            
ATOM   2317  H   ILE   154      38.410  41.440  57.110  1.00  0.00            
ATOM   2318  CA  ILE   154      36.300  41.770  57.570  1.00  0.00            
ATOM   2319  HA  ILE   154      35.630  40.990  57.930  1.00  0.00            
ATOM   2320  CB  ILE   154      36.440  42.730  58.750  1.00  0.00            
ATOM   2321  HB  ILE   154      37.150  43.500  58.450  1.00  0.00            
ATOM   2322  CG2 ILE   154      35.130  43.400  59.150  1.00  0.00            
ATOM   2323 1HG2 ILE   154      34.430  42.690  59.600  1.00  0.00            
ATOM   2324 2HG2 ILE   154      35.310  44.160  59.900  1.00  0.00            
ATOM   2325 3HG2 ILE   154      34.720  43.870  58.250  1.00  0.00            
ATOM   2326  CG1 ILE   154      36.910  42.060  60.040  1.00  0.00            
ATOM   2327 1HG1 ILE   154      37.640  41.290  59.790  1.00  0.00            
ATOM   2328 2HG1 ILE   154      36.060  41.600  60.550  1.00  0.00            
ATOM   2329  CD  ILE   154      37.670  42.800  61.140  1.00  0.00            
ATOM   2330  HD1 ILE   154      36.940  43.450  61.620  1.00  0.00            
ATOM   2331  HD2 ILE   154      38.050  42.120  61.890  1.00  0.00            
ATOM   2332  HD3 ILE   154      38.490  43.340  60.660  1.00  0.00            
ATOM   2333  C   ILE   154      35.700  42.430  56.340  1.00  0.00            
ATOM   2334  O   ILE   154      36.510  43.050  55.650  1.00  0.00            
ATOM   2335  N   LEU   155      34.390  42.280  56.140  1.00  0.00            
ATOM   2336  H   LEU   155      33.890  41.690  56.790  1.00  0.00            
ATOM   2337  CA  LEU   155      33.710  43.020  55.100  1.00  0.00            
ATOM   2338  HA  LEU   155      34.310  43.370  54.260  1.00  0.00            
ATOM   2339  CB  LEU   155      32.670  42.100  54.460  1.00  0.00            
ATOM   2340  HB1 LEU   155      32.500  42.610  53.520  1.00  0.00            
ATOM   2341  HB2 LEU   155      31.820  42.030  55.140  1.00  0.00            
ATOM   2342  CG  LEU   155      33.190  40.720  54.030  1.00  0.00            
ATOM   2343  HG  LEU   155      33.610  40.160  54.860  1.00  0.00            
ATOM   2344  CD1 LEU   155      32.070  39.890  53.410  1.00  0.00            
ATOM   2345 1HD1 LEU   155      31.350  39.650  54.190  1.00  0.00            
ATOM   2346 2HD1 LEU   155      31.580  40.360  52.550  1.00  0.00            
ATOM   2347 3HD1 LEU   155      32.590  39.000  53.050  1.00  0.00            
ATOM   2348  CD2 LEU   155      34.390  40.750  53.090  1.00  0.00            
ATOM   2349 1HD2 LEU   155      34.200  41.380  52.210  1.00  0.00            
ATOM   2350 2HD2 LEU   155      35.360  40.970  53.530  1.00  0.00            
ATOM   2351 3HD2 LEU   155      34.470  39.710  52.780  1.00  0.00            
ATOM   2352  C   LEU   155      33.050  44.240  55.730  1.00  0.00            
ATOM   2353  O   LEU   155      32.120  44.060  56.510  1.00  0.00            
ATOM   2354  N   VAL   156      33.300  45.470  55.270  1.00  0.00            
ATOM   2355  H   VAL   156      33.890  45.510  54.460  1.00  0.00            
ATOM   2356  CA  VAL   156      32.440  46.620  55.450  1.00  0.00            
ATOM   2357  HA  VAL   156      31.860  46.420  56.340  1.00  0.00            
ATOM   2358  CB  VAL   156      33.100  47.990  55.590  1.00  0.00            
ATOM   2359  HB  VAL   156      33.750  48.170  54.730  1.00  0.00            
ATOM   2360  CG1 VAL   156      32.040  49.090  55.650  1.00  0.00            
ATOM   2361 1HG1 VAL   156      32.470  50.070  55.830  1.00  0.00            
ATOM   2362 2HG1 VAL   156      31.580  49.180  54.660  1.00  0.00            
ATOM   2363 3HG1 VAL   156      31.320  48.960  56.460  1.00  0.00            
ATOM   2364  CG2 VAL   156      33.910  48.110  56.870  1.00  0.00            
ATOM   2365 1HG2 VAL   156      33.340  48.290  57.780  1.00  0.00            
ATOM   2366 2HG2 VAL   156      34.550  47.240  57.010  1.00  0.00            
ATOM   2367 3HG2 VAL   156      34.500  49.020  56.800  1.00  0.00            
ATOM   2368  C   VAL   156      31.470  46.620  54.270  1.00  0.00            
ATOM   2369  O   VAL   156      31.920  46.720  53.130  1.00  0.00            
ATOM   2370  N   ASN   157      30.150  46.640  54.420  1.00  0.00            
ATOM   2371  H   ASN   157      29.950  46.680  55.410  1.00  0.00            
ATOM   2372  CA  ASN   157      29.080  46.550  53.440  1.00  0.00            
ATOM   2373  HA  ASN   157      28.150  46.240  53.910  1.00  0.00            
ATOM   2374  CB  ASN   157      28.750  47.900  52.810  1.00  0.00            
ATOM   2375  HB1 ASN   157      27.910  47.770  52.140  1.00  0.00            
ATOM   2376  HB2 ASN   157      29.700  48.110  52.300  1.00  0.00            
ATOM   2377  CG  ASN   157      28.390  49.050  53.730  1.00  0.00            
ATOM   2378  OD1 ASN   157      27.680  48.830  54.710  1.00  0.00            
ATOM   2379  ND2 ASN   157      28.940  50.260  53.620  1.00  0.00            
ATOM   2380 1HD2 ASN   157      29.470  50.470  52.780  1.00  0.00            
ATOM   2381 2HD2 ASN   157      28.750  50.960  54.320  1.00  0.00            
ATOM   2382  C   ASN   157      29.390  45.540  52.340  1.00  0.00            
ATOM   2383  O   ASN   157      29.340  45.920  51.170  1.00  0.00            
ATOM   2384  N   GLY   158      29.840  44.340  52.690  1.00  0.00            
ATOM   2385  H   GLY   158      29.830  44.020  53.650  1.00  0.00            
ATOM   2386  CA  GLY   158      30.250  43.310  51.750  1.00  0.00            
ATOM   2387  HA1 GLY   158      29.510  43.270  50.950  1.00  0.00            
ATOM   2388  HA2 GLY   158      30.290  42.360  52.280  1.00  0.00            
ATOM   2389  C   GLY   158      31.600  43.570  51.100  1.00  0.00            
ATOM   2390  O   GLY   158      32.030  42.590  50.490  1.00  0.00            
ATOM   2391  N   LEU   159      32.210  44.760  51.150  1.00  0.00            
ATOM   2392  H   LEU   159      31.760  45.500  51.660  1.00  0.00            
ATOM   2393  CA  LEU   159      33.510  45.140  50.630  1.00  0.00            
ATOM   2394  HA  LEU   159      33.560  44.720  49.630  1.00  0.00            
ATOM   2395  CB  LEU   159      33.630  46.650  50.410  1.00  0.00            
ATOM   2396  HB1 LEU   159      34.600  46.690  49.910  1.00  0.00            
ATOM   2397  HB2 LEU   159      33.690  47.190  51.350  1.00  0.00            
ATOM   2398  CG  LEU   159      32.550  47.300  49.550  1.00  0.00            
ATOM   2399  HG  LEU   159      31.610  47.090  50.060  1.00  0.00            
ATOM   2400  CD1 LEU   159      32.710  48.810  49.580  1.00  0.00            
ATOM   2401 1HD1 LEU   159      31.790  49.160  49.110  1.00  0.00            
ATOM   2402 2HD1 LEU   159      32.760  49.190  50.600  1.00  0.00            
ATOM   2403 3HD1 LEU   159      33.580  49.140  49.010  1.00  0.00            
ATOM   2404  CD2 LEU   159      32.650  46.810  48.110  1.00  0.00            
ATOM   2405 1HD2 LEU   159      31.880  47.290  47.490  1.00  0.00            
ATOM   2406 2HD2 LEU   159      33.680  46.840  47.750  1.00  0.00            
ATOM   2407 3HD2 LEU   159      32.350  45.770  48.000  1.00  0.00            
ATOM   2408  C   LEU   159      34.620  44.740  51.590  1.00  0.00            
ATOM   2409  O   LEU   159      34.580  45.000  52.790  1.00  0.00            
ATOM   2410  N   PRO   160      35.700  44.080  51.160  1.00  0.00            
ATOM   2411  CD  PRO   160      35.780  43.410  49.880  1.00  0.00            
ATOM   2412  HD1 PRO   160      35.750  44.140  49.070  1.00  0.00            
ATOM   2413  HD2 PRO   160      34.910  42.750  49.740  1.00  0.00            
ATOM   2414  CG  PRO   160      37.100  42.640  49.900  1.00  0.00            
ATOM   2415  HG1 PRO   160      37.870  43.320  49.550  1.00  0.00            
ATOM   2416  HG2 PRO   160      37.090  41.720  49.330  1.00  0.00            
ATOM   2417  CB  PRO   160      37.370  42.390  51.380  1.00  0.00            
ATOM   2418  HB1 PRO   160      38.450  42.420  51.570  1.00  0.00            
ATOM   2419  HB2 PRO   160      36.700  41.600  51.710  1.00  0.00            
ATOM   2420  CA  PRO   160      36.780  43.640  52.020  1.00  0.00            
ATOM   2421  HA  PRO   160      36.370  43.440  53.010  1.00  0.00            
ATOM   2422  C   PRO   160      37.750  44.780  52.300  1.00  0.00            
ATOM   2423  O   PRO   160      38.690  45.020  51.550  1.00  0.00            
ATOM   2424  N   LEU   161      37.610  45.450  53.450  1.00  0.00            
ATOM   2425  H   LEU   161      36.720  45.370  53.930  1.00  0.00            
ATOM   2426  CA  LEU   161      38.550  46.480  53.820  1.00  0.00            
ATOM   2427  HA  LEU   161      39.090  46.830  52.950  1.00  0.00            
ATOM   2428  CB  LEU   161      37.840  47.770  54.220  1.00  0.00            
ATOM   2429  HB1 LEU   161      38.520  48.600  54.040  1.00  0.00            
ATOM   2430  HB2 LEU   161      37.430  47.600  55.220  1.00  0.00            
ATOM   2431  CG  LEU   161      36.600  48.180  53.440  1.00  0.00            
ATOM   2432  HG  LEU   161      35.830  47.410  53.500  1.00  0.00            
ATOM   2433  CD1 LEU   161      35.890  49.450  53.910  1.00  0.00            
ATOM   2434 1HD1 LEU   161      34.870  49.360  53.520  1.00  0.00            
ATOM   2435 2HD1 LEU   161      35.820  49.410  55.000  1.00  0.00            
ATOM   2436 3HD1 LEU   161      36.450  50.320  53.590  1.00  0.00            
ATOM   2437  CD2 LEU   161      36.710  48.360  51.920  1.00  0.00            
ATOM   2438 1HD2 LEU   161      35.760  48.650  51.470  1.00  0.00            
ATOM   2439 2HD2 LEU   161      37.560  49.000  51.680  1.00  0.00            
ATOM   2440 3HD2 LEU   161      36.860  47.390  51.460  1.00  0.00            
ATOM   2441  C   LEU   161      39.710  46.160  54.750  1.00  0.00            
ATOM   2442  O   LEU   161      40.630  46.960  54.860  1.00  0.00            
ATOM   2443  N   VAL   162      39.530  45.090  55.530  1.00  0.00            
ATOM   2444  H   VAL   162      38.720  44.530  55.310  1.00  0.00            
ATOM   2445  CA  VAL   162      40.420  44.570  56.550  1.00  0.00            
ATOM   2446  HA  VAL   162      41.400  45.050  56.630  1.00  0.00            
ATOM   2447  CB  VAL   162      39.700  44.890  57.860  1.00  0.00            
ATOM   2448  HB  VAL   162      38.780  44.310  57.900  1.00  0.00            
ATOM   2449  CG1 VAL   162      40.520  44.540  59.100  1.00  0.00            
ATOM   2450 1HG1 VAL   162      39.880  44.620  59.980  1.00  0.00            
ATOM   2451 2HG1 VAL   162      40.840  43.500  59.180  1.00  0.00            
ATOM   2452 3HG1 VAL   162      41.330  45.240  59.260  1.00  0.00            
ATOM   2453  CG2 VAL   162      39.260  46.320  58.120  1.00  0.00            
ATOM   2454 1HG2 VAL   162      38.580  46.660  57.330  1.00  0.00            
ATOM   2455 2HG2 VAL   162      38.580  46.340  58.970  1.00  0.00            
ATOM   2456 3HG2 VAL   162      40.020  47.080  58.310  1.00  0.00            
ATOM   2457  C   VAL   162      40.700  43.090  56.340  1.00  0.00            
ATOM   2458  O   VAL   162      39.780  42.320  56.110  1.00  0.00            
ATOM   2459  N   GLN   163      41.940  42.660  56.620  1.00  0.00            
ATOM   2460  H   GLN   163      42.600  43.340  56.960  1.00  0.00            
ATOM   2461  CA  GLN   163      42.500  41.330  56.560  1.00  0.00            
ATOM   2462  HA  GLN   163      41.700  40.600  56.420  1.00  0.00            
ATOM   2463  CB  GLN   163      43.430  41.180  55.360  1.00  0.00            
ATOM   2464  HB1 GLN   163      44.330  40.630  55.640  1.00  0.00            
ATOM   2465  HB2 GLN   163      43.650  42.100  54.830  1.00  0.00            
ATOM   2466  CG  GLN   163      42.730  40.370  54.260  1.00  0.00            
ATOM   2467  HG1 GLN   163      43.460  40.320  53.450  1.00  0.00            
ATOM   2468  HG2 GLN   163      41.770  40.800  54.000  1.00  0.00            
ATOM   2469  CD  GLN   163      42.630  38.890  54.560  1.00  0.00            
ATOM   2470  OE1 GLN   163      41.540  38.370  54.800  1.00  0.00            
ATOM   2471  NE2 GLN   163      43.770  38.190  54.500  1.00  0.00            
ATOM   2472 1HE2 GLN   163      44.650  38.660  54.330  1.00  0.00            
ATOM   2473 2HE2 GLN   163      43.890  37.250  54.850  1.00  0.00            
ATOM   2474  C   GLN   163      43.170  41.140  57.920  1.00  0.00            
ATOM   2475  O   GLN   163      43.790  42.080  58.420  1.00  0.00            
ATOM   2476  N   ILE   164      43.120  39.960  58.520  1.00  0.00            
ATOM   2477  H   ILE   164      42.540  39.210  58.160  1.00  0.00            
ATOM   2478  CA  ILE   164      43.840  39.610  59.730  1.00  0.00            
ATOM   2479  HA  ILE   164      44.550  40.380  60.020  1.00  0.00            
ATOM   2480  CB  ILE   164      42.900  39.420  60.930  1.00  0.00            
ATOM   2481  HB  ILE   164      42.280  38.530  60.850  1.00  0.00            
ATOM   2482  CG2 ILE   164      43.740  39.150  62.170  1.00  0.00            
ATOM   2483 1HG2 ILE   164      43.050  39.130  63.010  1.00  0.00            
ATOM   2484 2HG2 ILE   164      44.190  38.160  62.140  1.00  0.00            
ATOM   2485 3HG2 ILE   164      44.380  40.020  62.340  1.00  0.00            
ATOM   2486  CG1 ILE   164      42.040  40.620  61.320  1.00  0.00            
ATOM   2487 1HG1 ILE   164      42.670  41.460  61.050  1.00  0.00            
ATOM   2488 2HG1 ILE   164      41.890  40.720  62.400  1.00  0.00            
ATOM   2489  CD  ILE   164      40.690  40.920  60.670  1.00  0.00            
ATOM   2490  HD1 ILE   164      39.900  40.210  60.920  1.00  0.00            
ATOM   2491  HD2 ILE   164      40.330  41.910  60.960  1.00  0.00            
ATOM   2492  HD3 ILE   164      40.780  40.870  59.590  1.00  0.00            
ATOM   2493  C   ILE   164      44.590  38.320  59.410  1.00  0.00            
ATOM   2494  O   ILE   164      43.990  37.320  59.020  1.00  0.00            
ATOM   2495  N   GLU   165      45.920  38.340  59.500  1.00  0.00            
ATOM   2496  H   GLU   165      46.430  39.170  59.750  1.00  0.00            
ATOM   2497  CA  GLU   165      46.800  37.250  59.140  1.00  0.00            
ATOM   2498  HA  GLU   165      46.260  36.500  58.580  1.00  0.00            
ATOM   2499  CB  GLU   165      48.010  37.740  58.330  1.00  0.00            
ATOM   2500  HB1 GLU   165      48.660  36.880  58.200  1.00  0.00            
ATOM   2501  HB2 GLU   165      48.440  38.470  59.010  1.00  0.00            
ATOM   2502  CG  GLU   165      47.560  38.470  57.070  1.00  0.00            
ATOM   2503  HG1 GLU   165      47.060  39.420  57.230  1.00  0.00            
ATOM   2504  HG2 GLU   165      46.860  37.790  56.580  1.00  0.00            
ATOM   2505  CD  GLU   165      48.700  38.760  56.090  1.00  0.00            
ATOM   2506  OE1 GLU   165      49.890  38.850  56.460  1.00  0.00            
ATOM   2507  OE2 GLU   165      48.390  38.810  54.880  1.00  0.00            
ATOM   2508  C   GLU   165      47.140  36.510  60.430  1.00  0.00            
ATOM   2509  O   GLU   165      47.820  37.110  61.270  1.00  0.00            
ATOM   2510  N   LEU   166      46.790  35.230  60.520  1.00  0.00            
ATOM   2511  H   LEU   166      46.340  34.730  59.760  1.00  0.00            
ATOM   2512  CA  LEU   166      46.950  34.450  61.730  1.00  0.00            
ATOM   2513  HA  LEU   166      47.140  35.120  62.570  1.00  0.00            
ATOM   2514  CB  LEU   166      45.630  33.750  62.040  1.00  0.00            
ATOM   2515  HB1 LEU   166      45.770  33.260  63.010  1.00  0.00            
ATOM   2516  HB2 LEU   166      45.390  33.050  61.240  1.00  0.00            
ATOM   2517  CG  LEU   166      44.470  34.700  62.300  1.00  0.00            
ATOM   2518  HG  LEU   166      44.360  35.390  61.460  1.00  0.00            
ATOM   2519  CD1 LEU   166      43.230  33.840  62.510  1.00  0.00            
ATOM   2520 1HD1 LEU   166      42.260  34.330  62.450  1.00  0.00            
ATOM   2521 2HD1 LEU   166      43.310  33.000  61.810  1.00  0.00            
ATOM   2522 3HD1 LEU   166      43.330  33.400  63.500  1.00  0.00            
ATOM   2523  CD2 LEU   166      44.610  35.540  63.570  1.00  0.00            
ATOM   2524 1HD2 LEU   166      45.380  36.280  63.340  1.00  0.00            
ATOM   2525 2HD2 LEU   166      43.690  36.090  63.780  1.00  0.00            
ATOM   2526 3HD2 LEU   166      44.930  34.960  64.440  1.00  0.00            
ATOM   2527  C   LEU   166      48.020  33.380  61.640  1.00  0.00            
ATOM   2528  O   LEU   166      48.260  32.770  60.600  1.00  0.00            
ATOM   2529  N   LYS   167      48.720  33.230  62.760  1.00  0.00            
ATOM   2530  H   LYS   167      48.420  33.710  63.600  1.00  0.00            
ATOM   2531  CA  LYS   167      49.880  32.370  62.900  1.00  0.00            
ATOM   2532  HA  LYS   167      49.750  31.540  62.210  1.00  0.00            
ATOM   2533  CB  LYS   167      51.200  33.130  62.730  1.00  0.00            
ATOM   2534  HB1 LYS   167      51.990  32.380  62.670  1.00  0.00            
ATOM   2535  HB2 LYS   167      51.330  33.700  63.650  1.00  0.00            
ATOM   2536  CG  LYS   167      51.330  34.150  61.600  1.00  0.00            
ATOM   2537  HG1 LYS   167      52.320  34.600  61.650  1.00  0.00            
ATOM   2538  HG2 LYS   167      50.520  34.870  61.680  1.00  0.00            
ATOM   2539  CD  LYS   167      51.270  33.530  60.200  1.00  0.00            
ATOM   2540  HD1 LYS   167      50.920  32.510  60.300  1.00  0.00            
ATOM   2541  HD2 LYS   167      52.300  33.460  59.850  1.00  0.00            
ATOM   2542  CE  LYS   167      50.360  34.380  59.320  1.00  0.00            
ATOM   2543  HE1 LYS   167      50.750  35.390  59.310  1.00  0.00            
ATOM   2544  HE2 LYS   167      49.330  34.450  59.690  1.00  0.00            
ATOM   2545  NZ  LYS   167      50.150  33.860  57.960  1.00  0.00            
ATOM   2546  HZ1 LYS   167      50.210  32.850  57.940  1.00  0.00            
ATOM   2547  HZ2 LYS   167      49.250  34.140  57.600  1.00  0.00            
ATOM   2548  HZ3 LYS   167      50.900  34.180  57.370  1.00  0.00            
ATOM   2549  C   LYS   167      50.040  31.710  64.260  1.00  0.00            
ATOM   2550  O   LYS   167      49.610  32.350  65.220  1.00  0.00            
ATOM   2551  N   LYS   168      50.550  30.480  64.400  1.00  0.00            
ATOM   2552  H   LYS   168      50.840  30.020  63.550  1.00  0.00            
ATOM   2553  CA  LYS   168      50.880  29.770  65.610  1.00  0.00            
ATOM   2554  HA  LYS   168      50.000  29.360  66.110  1.00  0.00            
ATOM   2555  CB  LYS   168      51.730  28.640  65.030  1.00  0.00            
ATOM   2556  HB1 LYS   168      52.480  29.160  64.420  1.00  0.00            
ATOM   2557  HB2 LYS   168      51.070  28.030  64.420  1.00  0.00            
ATOM   2558  CG  LYS   168      52.470  27.700  65.980  1.00  0.00            
ATOM   2559  HG1 LYS   168      51.760  27.350  66.730  1.00  0.00            
ATOM   2560  HG2 LYS   168      53.240  28.230  66.540  1.00  0.00            
ATOM   2561  CD  LYS   168      53.240  26.650  65.190  1.00  0.00            
ATOM   2562  HD1 LYS   168      53.680  27.140  64.320  1.00  0.00            
ATOM   2563  HD2 LYS   168      52.510  25.950  64.780  1.00  0.00            
ATOM   2564  CE  LYS   168      54.290  25.870  65.960  1.00  0.00            
ATOM   2565  HE1 LYS   168      53.990  24.820  66.070  1.00  0.00            
ATOM   2566  HE2 LYS   168      54.450  26.210  66.980  1.00  0.00            
ATOM   2567  NZ  LYS   168      55.540  25.980  65.200  1.00  0.00            
ATOM   2568  HZ1 LYS   168      55.510  25.300  64.450  1.00  0.00            
ATOM   2569  HZ2 LYS   168      55.640  26.860  64.720  1.00  0.00            
ATOM   2570  HZ3 LYS   168      56.340  25.730  65.760  1.00  0.00            
ATOM   2571  C   LYS   168      51.680  30.690  66.530  1.00  0.00            
ATOM   2572  O   LYS   168      52.460  31.560  66.140  1.00  0.00            
ATOM   2573  N   ARG   169      51.520  30.500  67.840  1.00  0.00            
ATOM   2574  H   ARG   169      50.770  29.860  68.070  1.00  0.00            
ATOM   2575  CA  ARG   169      52.110  31.290  68.890  1.00  0.00            
ATOM   2576  HA  ARG   169      51.710  32.300  68.810  1.00  0.00            
ATOM   2577  CB  ARG   169      51.830  30.600  70.220  1.00  0.00            
ATOM   2578  HB1 ARG   169      52.370  31.080  71.040  1.00  0.00            
ATOM   2579  HB2 ARG   169      52.150  29.560  70.180  1.00  0.00            
ATOM   2580  CG  ARG   169      50.360  30.680  70.620  1.00  0.00            
ATOM   2581  HG1 ARG   169      50.120  29.950  71.390  1.00  0.00            
ATOM   2582  HG2 ARG   169      49.740  30.340  69.790  1.00  0.00            
ATOM   2583  CD  ARG   169      49.870  32.060  71.050  1.00  0.00            
ATOM   2584  HD1 ARG   169      48.800  31.920  71.190  1.00  0.00            
ATOM   2585  HD2 ARG   169      50.020  32.770  70.240  1.00  0.00            
ATOM   2586  NE  ARG   169      50.510  32.530  72.280  1.00  0.00            
ATOM   2587  HE  ARG   169      51.140  33.330  72.290  1.00  0.00            
ATOM   2588  CZ  ARG   169      50.270  32.080  73.520  1.00  0.00            
ATOM   2589  NH1 ARG   169      49.450  31.040  73.760  1.00  0.00            
ATOM   2590 1HH1 ARG   169      49.040  30.550  72.970  1.00  0.00            
ATOM   2591 2HH1 ARG   169      48.980  30.880  74.630  1.00  0.00            
ATOM   2592  NH2 ARG   169      50.800  32.760  74.540  1.00  0.00            
ATOM   2593 1HH2 ARG   169      51.410  33.520  74.290  1.00  0.00            
ATOM   2594 2HH2 ARG   169      51.020  32.320  75.430  1.00  0.00            
ATOM   2595  C   ARG   169      53.580  31.680  68.850  1.00  0.00            
ATOM   2596  O   ARG   169      53.990  32.810  69.120  1.00  0.00            
ATOM   2597  N   GLY   170      54.400  30.710  68.430  1.00  0.00            
ATOM   2598  H   GLY   170      54.010  29.820  68.150  1.00  0.00            
ATOM   2599  CA  GLY   170      55.830  30.920  68.400  1.00  0.00            
ATOM   2600  HA1 GLY   170      56.400  30.000  68.470  1.00  0.00            
ATOM   2601  HA2 GLY   170      56.120  31.590  69.220  1.00  0.00            
ATOM   2602  C   GLY   170      56.380  31.690  67.210  1.00  0.00            
ATOM   2603  O   GLY   170      57.550  32.070  67.300  1.00  0.00            
ATOM   2604  N   VAL   171      55.570  31.970  66.190  1.00  0.00            
ATOM   2605  H   VAL   171      54.650  31.600  66.360  1.00  0.00            
ATOM   2606  CA  VAL   171      55.950  32.590  64.940  1.00  0.00            
ATOM   2607  HA  VAL   171      56.790  32.070  64.470  1.00  0.00            
ATOM   2608  CB  VAL   171      54.850  32.630  63.870  1.00  0.00            
ATOM   2609  HB  VAL   171      53.990  33.160  64.280  1.00  0.00            
ATOM   2610  CG1 VAL   171      55.260  33.420  62.630  1.00  0.00            
ATOM   2611 1HG1 VAL   171      55.400  34.500  62.710  1.00  0.00            
ATOM   2612 2HG1 VAL   171      56.210  32.960  62.360  1.00  0.00            
ATOM   2613 3HG1 VAL   171      54.520  33.280  61.840  1.00  0.00            
ATOM   2614  CG2 VAL   171      54.470  31.210  63.460  1.00  0.00            
ATOM   2615 1HG2 VAL   171      53.610  31.110  62.800  1.00  0.00            
ATOM   2616 2HG2 VAL   171      55.380  30.810  63.010  1.00  0.00            
ATOM   2617 3HG2 VAL   171      54.200  30.680  64.380  1.00  0.00            
ATOM   2618  C   VAL   171      56.440  34.010  65.190  1.00  0.00            
ATOM   2619  O   VAL   171      55.780  34.840  65.810  1.00  0.00            
ATOM   2620  N   ALA   172      57.610  34.400  64.680  1.00  0.00            
ATOM   2621  H   ALA   172      58.180  33.680  64.270  1.00  0.00            
ATOM   2622  CA  ALA   172      58.110  35.760  64.590  1.00  0.00            
ATOM   2623  HA  ALA   172      57.890  36.310  65.510  1.00  0.00            
ATOM   2624  CB  ALA   172      59.610  35.680  64.350  1.00  0.00            
ATOM   2625  HB1 ALA   172      59.990  35.060  65.170  1.00  0.00            
ATOM   2626  HB2 ALA   172      59.810  35.270  63.360  1.00  0.00            
ATOM   2627  HB3 ALA   172      60.000  36.690  64.370  1.00  0.00            
ATOM   2628  C   ALA   172      57.390  36.540  63.500  1.00  0.00            
ATOM   2629  O   ALA   172      57.430  36.270  62.300  1.00  0.00            
ATOM   2630  N   ILE   173      56.740  37.630  63.910  1.00  0.00            
ATOM   2631  H   ILE   173      56.790  37.810  64.900  1.00  0.00            
ATOM   2632  CA  ILE   173      55.810  38.440  63.160  1.00  0.00            
ATOM   2633  HA  ILE   173      55.160  37.740  62.630  1.00  0.00            
ATOM   2634  CB  ILE   173      54.930  39.270  64.100  1.00  0.00            
ATOM   2635  HB  ILE   173      54.490  38.490  64.720  1.00  0.00            
ATOM   2636  CG2 ILE   173      55.760  40.370  64.770  1.00  0.00            
ATOM   2637 1HG2 ILE   173      55.030  40.910  65.360  1.00  0.00            
ATOM   2638 2HG2 ILE   173      56.520  39.960  65.430  1.00  0.00            
ATOM   2639 3HG2 ILE   173      56.210  41.050  64.050  1.00  0.00            
ATOM   2640  CG1 ILE   173      53.720  39.830  63.360  1.00  0.00            
ATOM   2641 1HG1 ILE   173      53.340  39.000  62.760  1.00  0.00            
ATOM   2642 2HG1 ILE   173      54.020  40.570  62.630  1.00  0.00            
ATOM   2643  CD  ILE   173      52.640  40.290  64.350  1.00  0.00            
ATOM   2644  HD1 ILE   173      51.900  40.690  63.670  1.00  0.00            
ATOM   2645  HD2 ILE   173      52.360  39.420  64.940  1.00  0.00            
ATOM   2646  HD3 ILE   173      53.030  41.030  65.050  1.00  0.00            
ATOM   2647  C   ILE   173      56.500  39.260  62.080  1.00  0.00            
ATOM   2648  O   ILE   173      55.920  39.470  61.010  1.00  0.00            
ATOM   2649  N   ARG   174      57.760  39.670  62.230  1.00  0.00            
ATOM   2650  H   ARG   174      58.060  39.560  63.180  1.00  0.00            
ATOM   2651  CA  ARG   174      58.560  40.390  61.250  1.00  0.00            
ATOM   2652  HA  ARG   174      57.940  41.190  60.840  1.00  0.00            
ATOM   2653  CB  ARG   174      59.790  41.000  61.910  1.00  0.00            
ATOM   2654  HB1 ARG   174      60.510  40.230  62.200  1.00  0.00            
ATOM   2655  HB2 ARG   174      59.400  41.540  62.770  1.00  0.00            
ATOM   2656  CG  ARG   174      60.630  41.890  61.000  1.00  0.00            
ATOM   2657  HG1 ARG   174      60.010  42.410  60.270  1.00  0.00            
ATOM   2658  HG2 ARG   174      61.290  41.180  60.500  1.00  0.00            
ATOM   2659  CD  ARG   174      61.530  42.930  61.650  1.00  0.00            
ATOM   2660  HD1 ARG   174      62.090  42.380  62.400  1.00  0.00            
ATOM   2661  HD2 ARG   174      61.070  43.810  62.110  1.00  0.00            
ATOM   2662  NE  ARG   174      62.530  43.460  60.730  1.00  0.00            
ATOM   2663  HE  ARG   174      62.350  44.420  60.460  1.00  0.00            
ATOM   2664  CZ  ARG   174      63.720  42.980  60.360  1.00  0.00            
ATOM   2665  NH1 ARG   174      64.210  41.920  61.020  1.00  0.00            
ATOM   2666 1HH1 ARG   174      63.730  41.480  61.790  1.00  0.00            
ATOM   2667 2HH1 ARG   174      65.080  41.480  60.740  1.00  0.00            
ATOM   2668  NH2 ARG   174      64.430  43.540  59.370  1.00  0.00            
ATOM   2669 1HH2 ARG   174      64.060  44.290  58.810  1.00  0.00            
ATOM   2670 2HH2 ARG   174      65.420  43.310  59.410  1.00  0.00            
ATOM   2671  C   ARG   174      58.910  39.450  60.110  1.00  0.00            
ATOM   2672  O   ARG   174      58.790  39.820  58.940  1.00  0.00            
ATOM   2673  N   GLU   175      59.000  38.130  60.250  1.00  0.00            
ATOM   2674  H   GLU   175      58.780  37.700  61.130  1.00  0.00            
ATOM   2675  CA  GLU   175      59.340  37.190  59.190  1.00  0.00            
ATOM   2676  HA  GLU   175      59.950  37.630  58.410  1.00  0.00            
ATOM   2677  CB  GLU   175      60.020  35.920  59.700  1.00  0.00            
ATOM   2678  HB1 GLU   175      59.260  35.400  60.270  1.00  0.00            
ATOM   2679  HB2 GLU   175      60.890  36.200  60.300  1.00  0.00            
ATOM   2680  CG  GLU   175      60.480  34.970  58.590  1.00  0.00            
ATOM   2681  HG1 GLU   175      59.660  34.390  58.160  1.00  0.00            
ATOM   2682  HG2 GLU   175      61.040  34.200  59.110  1.00  0.00            
ATOM   2683  CD  GLU   175      61.270  35.630  57.470  1.00  0.00            
ATOM   2684  OE1 GLU   175      61.960  36.640  57.720  1.00  0.00            
ATOM   2685  OE2 GLU   175      61.250  35.040  56.370  1.00  0.00            
ATOM   2686  C   GLU   175      58.080  36.790  58.440  1.00  0.00            
ATOM   2687  O   GLU   175      58.040  36.820  57.210  1.00  0.00            
ATOM   2688  N   ALA   176      56.950  36.640  59.120  1.00  0.00            
ATOM   2689  H   ALA   176      57.030  36.540  60.130  1.00  0.00            
ATOM   2690  CA  ALA   176      55.620  36.470  58.580  1.00  0.00            
ATOM   2691  HA  ALA   176      55.700  35.660  57.860  1.00  0.00            
ATOM   2692  CB  ALA   176      54.590  36.040  59.630  1.00  0.00            
ATOM   2693  HB1 ALA   176      54.960  35.160  60.160  1.00  0.00            
ATOM   2694  HB2 ALA   176      54.520  36.840  60.360  1.00  0.00            
ATOM   2695  HB3 ALA   176      53.590  35.880  59.230  1.00  0.00            
ATOM   2696  C   ALA   176      55.250  37.750  57.840  1.00  0.00            
ATOM   2697  O   ALA   176      54.510  37.680  56.860  1.00  0.00            
ATOM   2698  N   PHE   177      55.790  38.930  58.180  1.00  0.00            
ATOM   2699  H   PHE   177      56.380  39.030  58.990  1.00  0.00            
ATOM   2700  CA  PHE   177      55.700  40.110  57.340  1.00  0.00            
ATOM   2701  HA  PHE   177      54.660  40.210  57.030  1.00  0.00            
ATOM   2702  CB  PHE   177      56.030  41.360  58.140  1.00  0.00            
ATOM   2703  HB1 PHE   177      57.090  41.390  58.380  1.00  0.00            
ATOM   2704  HB2 PHE   177      55.570  41.280  59.130  1.00  0.00            
ATOM   2705  CG  PHE   177      55.710  42.630  57.380  1.00  0.00            
ATOM   2706  CD1 PHE   177      54.610  43.380  57.790  1.00  0.00            
ATOM   2707  HD1 PHE   177      54.090  43.010  58.660  1.00  0.00            
ATOM   2708  CE1 PHE   177      54.190  44.560  57.160  1.00  0.00            
ATOM   2709  HE1 PHE   177      53.230  44.990  57.420  1.00  0.00            
ATOM   2710  CZ  PHE   177      55.050  45.080  56.190  1.00  0.00            
ATOM   2711  HZ  PHE   177      54.810  46.010  55.680  1.00  0.00            
ATOM   2712  CE2 PHE   177      56.210  44.390  55.820  1.00  0.00            
ATOM   2713  HE2 PHE   177      56.800  44.760  55.000  1.00  0.00            
ATOM   2714  CD2 PHE   177      56.590  43.210  56.460  1.00  0.00            
ATOM   2715  HD2 PHE   177      57.550  42.750  56.250  1.00  0.00            
ATOM   2716  C   PHE   177      56.460  39.970  56.030  1.00  0.00            
ATOM   2717  O   PHE   177      55.960  40.220  54.940  1.00  0.00            
ATOM   2718  N   ASN   178      57.710  39.500  56.090  1.00  0.00            
ATOM   2719  H   ASN   178      58.070  39.210  56.980  1.00  0.00            
ATOM   2720  CA  ASN   178      58.550  39.250  54.930  1.00  0.00            
ATOM   2721  HA  ASN   178      58.660  40.220  54.450  1.00  0.00            
ATOM   2722  CB  ASN   178      59.950  38.780  55.320  1.00  0.00            
ATOM   2723  HB1 ASN   178      60.540  38.680  54.410  1.00  0.00            
ATOM   2724  HB2 ASN   178      60.050  37.810  55.810  1.00  0.00            
ATOM   2725  CG  ASN   178      60.810  39.770  56.100  1.00  0.00            
ATOM   2726  OD1 ASN   178      60.720  40.990  55.990  1.00  0.00            
ATOM   2727  ND2 ASN   178      61.800  39.210  56.810  1.00  0.00            
ATOM   2728 1HD2 ASN   178      61.780  38.240  57.080  1.00  0.00            
ATOM   2729 2HD2 ASN   178      62.620  39.740  57.040  1.00  0.00            
ATOM   2730  C   ASN   178      57.940  38.280  53.930  1.00  0.00            
ATOM   2731  O   ASN   178      58.050  38.520  52.730  1.00  0.00            
ATOM   2732  N   GLN   179      57.270  37.240  54.440  1.00  0.00            
ATOM   2733  H   GLN   179      57.220  37.230  55.450  1.00  0.00            
ATOM   2734  CA  GLN   179      56.750  36.120  53.680  1.00  0.00            
ATOM   2735  HA  GLN   179      57.570  35.730  53.070  1.00  0.00            
ATOM   2736  CB  GLN   179      56.380  34.980  54.620  1.00  0.00            
ATOM   2737  HB1 GLN   179      55.680  34.290  54.140  1.00  0.00            
ATOM   2738  HB2 GLN   179      55.940  35.460  55.490  1.00  0.00            
ATOM   2739  CG  GLN   179      57.510  34.060  55.090  1.00  0.00            
ATOM   2740  HG1 GLN   179      58.280  34.660  55.590  1.00  0.00            
ATOM   2741  HG2 GLN   179      58.120  33.760  54.240  1.00  0.00            
ATOM   2742  CD  GLN   179      57.250  32.930  56.070  1.00  0.00            
ATOM   2743  OE1 GLN   179      56.160  32.490  56.430  1.00  0.00            
ATOM   2744  NE2 GLN   179      58.280  32.300  56.640  1.00  0.00            
ATOM   2745 1HE2 GLN   179      59.180  32.480  56.220  1.00  0.00            
ATOM   2746 2HE2 GLN   179      58.040  31.520  57.240  1.00  0.00            
ATOM   2747  C   GLN   179      55.560  36.470  52.790  1.00  0.00            
ATOM   2748  O   GLN   179      55.260  35.760  51.840  1.00  0.00            
ATOM   2749  N   ILE   180      54.860  37.580  53.060  1.00  0.00            
ATOM   2750  H   ILE   180      55.050  38.130  53.890  1.00  0.00            
ATOM   2751  CA  ILE   180      53.700  37.970  52.290  1.00  0.00            
ATOM   2752  HA  ILE   180      53.560  37.250  51.490  1.00  0.00            
ATOM   2753  CB  ILE   180      52.390  38.010  53.080  1.00  0.00            
ATOM   2754  HB  ILE   180      52.410  38.830  53.800  1.00  0.00            
ATOM   2755  CG2 ILE   180      51.210  38.370  52.190  1.00  0.00            
ATOM   2756 1HG2 ILE   180      50.300  38.270  52.790  1.00  0.00            
ATOM   2757 2HG2 ILE   180      51.270  39.420  51.880  1.00  0.00            
ATOM   2758 3HG2 ILE   180      51.130  37.740  51.300  1.00  0.00            
ATOM   2759  CG1 ILE   180      52.050  36.770  53.900  1.00  0.00            
ATOM   2760 1HG1 ILE   180      51.220  36.930  54.580  1.00  0.00            
ATOM   2761 2HG1 ILE   180      52.910  36.620  54.560  1.00  0.00            
ATOM   2762  CD  ILE   180      51.940  35.440  53.160  1.00  0.00            
ATOM   2763  HD1 ILE   180      52.750  35.260  52.460  1.00  0.00            
ATOM   2764  HD2 ILE   180      51.830  34.610  53.860  1.00  0.00            
ATOM   2765  HD3 ILE   180      51.060  35.550  52.520  1.00  0.00            
ATOM   2766  C   ILE   180      53.950  39.330  51.650  1.00  0.00            
ATOM   2767  O   ILE   180      53.900  39.510  50.440  1.00  0.00            
ATOM   2768  N   HIS   181      54.220  40.280  52.540  1.00  0.00            
ATOM   2769  H   HIS   181      54.570  40.000  53.440  1.00  0.00            
ATOM   2770  CA  HIS   181      54.190  41.690  52.200  1.00  0.00            
ATOM   2771  HA  HIS   181      53.620  41.920  51.310  1.00  0.00            
ATOM   2772  CB  HIS   181      53.430  42.380  53.330  1.00  0.00            
ATOM   2773  HB1 HIS   181      53.490  43.450  53.130  1.00  0.00            
ATOM   2774  HB2 HIS   181      53.780  42.200  54.350  1.00  0.00            
ATOM   2775  CG  HIS   181      51.950  42.120  53.250  1.00  0.00            
ATOM   2776  ND1 HIS   181      51.170  41.360  54.110  1.00  0.00            
ATOM   2777  HD1 HIS   181      51.520  40.960  54.970  1.00  0.00            
ATOM   2778  CE1 HIS   181      49.910  41.250  53.660  1.00  0.00            
ATOM   2779  HE1 HIS   181      49.100  40.770  54.180  1.00  0.00            
ATOM   2780  NE2 HIS   181      49.880  41.880  52.470  1.00  0.00            
ATOM   2781  HE2 HIS   181      49.110  41.840  51.820  1.00  0.00            
ATOM   2782  CD2 HIS   181      51.090  42.510  52.260  1.00  0.00            
ATOM   2783  HD2 HIS   181      51.370  43.120  51.410  1.00  0.00            
ATOM   2784  C   HIS   181      55.510  42.360  51.840  1.00  0.00            
ATOM   2785  O   HIS   181      55.470  43.460  51.310  1.00  0.00            
ATOM   2786  N   ARG   182      56.640  41.640  51.840  1.00  0.00            
ATOM   2787  H   ARG   182      56.620  40.680  52.140  1.00  0.00            
ATOM   2788  CA  ARG   182      57.880  41.860  51.120  1.00  0.00            
ATOM   2789  HA  ARG   182      57.720  42.700  50.450  1.00  0.00            
ATOM   2790  CB  ARG   182      58.950  42.130  52.170  1.00  0.00            
ATOM   2791  HB1 ARG   182      59.820  42.560  51.680  1.00  0.00            
ATOM   2792  HB2 ARG   182      59.220  41.170  52.620  1.00  0.00            
ATOM   2793  CG  ARG   182      58.610  43.170  53.240  1.00  0.00            
ATOM   2794  HG1 ARG   182      58.450  42.660  54.190  1.00  0.00            
ATOM   2795  HG2 ARG   182      57.720  43.740  52.970  1.00  0.00            
ATOM   2796  CD  ARG   182      59.750  44.170  53.310  1.00  0.00            
ATOM   2797  HD1 ARG   182      60.720  43.740  53.070  1.00  0.00            
ATOM   2798  HD2 ARG   182      59.810  44.500  54.350  1.00  0.00            
ATOM   2799  NE  ARG   182      59.540  45.300  52.410  1.00  0.00            
ATOM   2800  HE  ARG   182      58.650  45.450  51.960  1.00  0.00            
ATOM   2801  CZ  ARG   182      60.180  46.480  52.480  1.00  0.00            
ATOM   2802  NH1 ARG   182      61.340  46.700  53.120  1.00  0.00            
ATOM   2803 1HH1 ARG   182      61.880  45.900  53.410  1.00  0.00            
ATOM   2804 2HH1 ARG   182      61.810  47.580  52.990  1.00  0.00            
ATOM   2805  NH2 ARG   182      59.600  47.520  51.880  1.00  0.00            
ATOM   2806 1HH2 ARG   182      58.740  47.450  51.340  1.00  0.00            
ATOM   2807 2HH2 ARG   182      60.020  48.440  51.820  1.00  0.00            
ATOM   2808  C   ARG   182      58.220  40.740  50.150  1.00  0.00            
ATOM   2809  O   ARG   182      59.350  40.810  49.660  1.00  0.00            
ATOM   2810  N   TYR   183      57.330  39.780  49.860  1.00  0.00            
ATOM   2811  H   TYR   183      56.450  39.760  50.350  1.00  0.00            
ATOM   2812  CA  TYR   183      57.620  38.760  48.880  1.00  0.00            
ATOM   2813  HA  TYR   183      58.570  38.300  49.150  1.00  0.00            
ATOM   2814  CB  TYR   183      56.550  37.690  49.110  1.00  0.00            
ATOM   2815  HB1 TYR   183      55.620  38.140  48.750  1.00  0.00            
ATOM   2816  HB2 TYR   183      56.270  37.420  50.120  1.00  0.00            
ATOM   2817  CG  TYR   183      56.820  36.400  48.380  1.00  0.00            
ATOM   2818  CD1 TYR   183      57.330  35.300  49.090  1.00  0.00            
ATOM   2819  HD1 TYR   183      57.550  35.390  50.140  1.00  0.00            
ATOM   2820  CE1 TYR   183      57.490  34.080  48.430  1.00  0.00            
ATOM   2821  HE1 TYR   183      57.990  33.250  48.900  1.00  0.00            
ATOM   2822  CZ  TYR   183      57.120  33.960  47.080  1.00  0.00            
ATOM   2823  OH  TYR   183      57.520  32.880  46.350  1.00  0.00            
ATOM   2824  HH  TYR   183      57.240  32.900  45.430  1.00  0.00            
ATOM   2825  CE2 TYR   183      56.540  35.070  46.430  1.00  0.00            
ATOM   2826  HE2 TYR   183      56.330  35.020  45.370  1.00  0.00            
ATOM   2827  CD2 TYR   183      56.350  36.300  47.070  1.00  0.00            
ATOM   2828  HD2 TYR   183      55.880  37.060  46.460  1.00  0.00            
ATOM   2829  C   TYR   183      57.620  39.270  47.450  1.00  0.00            
ATOM   2830  O   TYR   183      58.630  39.180  46.760  1.00  0.00            
ATOM   2831  N   SER   184      56.480  39.740  46.930  1.00  0.00            
ATOM   2832  H   SER   184      55.690  39.680  47.550  1.00  0.00            
ATOM   2833  CA  SER   184      56.310  40.560  45.750  1.00  0.00            
ATOM   2834  HA  SER   184      57.000  41.410  45.820  1.00  0.00            
ATOM   2835  CB  SER   184      56.630  39.810  44.460  1.00  0.00            
ATOM   2836  HB1 SER   184      55.940  38.970  44.370  1.00  0.00            
ATOM   2837  HB2 SER   184      57.650  39.400  44.490  1.00  0.00            
ATOM   2838  OG  SER   184      56.660  40.600  43.290  1.00  0.00            
ATOM   2839  HG  SER   184      57.090  40.070  42.610  1.00  0.00            
ATOM   2840  C   SER   184      54.850  40.980  45.800  1.00  0.00            
ATOM   2841  O   SER   184      54.070  40.400  46.550  1.00  0.00            
ATOM   2842  N   LYS   185      54.410  41.820  44.860  1.00  0.00            
ATOM   2843  H   LYS   185      55.080  42.290  44.270  1.00  0.00            
ATOM   2844  CA  LYS   185      53.010  42.050  44.570  1.00  0.00            
ATOM   2845  HA  LYS   185      52.470  42.330  45.470  1.00  0.00            
ATOM   2846  CB  LYS   185      52.860  43.110  43.480  1.00  0.00            
ATOM   2847  HB1 LYS   185      53.460  42.930  42.590  1.00  0.00            
ATOM   2848  HB2 LYS   185      53.230  44.050  43.890  1.00  0.00            
ATOM   2849  CG  LYS   185      51.440  43.470  43.060  1.00  0.00            
ATOM   2850  HG1 LYS   185      51.010  44.030  43.890  1.00  0.00            
ATOM   2851  HG2 LYS   185      50.810  42.610  42.830  1.00  0.00            
ATOM   2852  CD  LYS   185      51.470  44.360  41.820  1.00  0.00            
ATOM   2853  HD1 LYS   185      52.000  43.860  41.010  1.00  0.00            
ATOM   2854  HD2 LYS   185      51.880  45.330  42.080  1.00  0.00            
ATOM   2855  CE  LYS   185      50.070  44.570  41.250  1.00  0.00            
ATOM   2856  HE1 LYS   185      49.410  45.080  41.950  1.00  0.00            
ATOM   2857  HE2 LYS   185      49.610  43.610  41.040  1.00  0.00            
ATOM   2858  NZ  LYS   185      50.000  45.280  39.960  1.00  0.00            
ATOM   2859  HZ1 LYS   185      50.930  45.360  39.580  1.00  0.00            
ATOM   2860  HZ2 LYS   185      49.370  44.760  39.370  1.00  0.00            
ATOM   2861  HZ3 LYS   185      49.650  46.230  39.940  1.00  0.00            
ATOM   2862  C   LYS   185      52.480  40.720  44.050  1.00  0.00            
ATOM   2863  O   LYS   185      52.980  40.170  43.070  1.00  0.00            
ATOM   2864  N   GLU   186      51.310  40.340  44.580  1.00  0.00            
ATOM   2865  H   GLU   186      50.980  40.850  45.390  1.00  0.00            
ATOM   2866  CA  GLU   186      50.430  39.250  44.210  1.00  0.00            
ATOM   2867  HA  GLU   186      51.000  38.410  43.830  1.00  0.00            
ATOM   2868  CB  GLU   186      49.660  38.620  45.370  1.00  0.00            
ATOM   2869  HB1 GLU   186      48.760  38.170  44.960  1.00  0.00            
ATOM   2870  HB2 GLU   186      49.370  39.310  46.160  1.00  0.00            
ATOM   2871  CG  GLU   186      50.510  37.570  46.070  1.00  0.00            
ATOM   2872  HG1 GLU   186      51.530  37.940  46.200  1.00  0.00            
ATOM   2873  HG2 GLU   186      50.520  36.750  45.360  1.00  0.00            
ATOM   2874  CD  GLU   186      49.980  37.040  47.400  1.00  0.00            
ATOM   2875  OE1 GLU   186      48.830  36.550  47.450  1.00  0.00            
ATOM   2876  OE2 GLU   186      50.760  36.860  48.360  1.00  0.00            
ATOM   2877  C   GLU   186      49.440  39.740  43.150  1.00  0.00            
ATOM   2878  O   GLU   186      48.970  40.870  43.190  1.00  0.00            
ATOM   2879  N   SER   187      49.170  38.860  42.180  1.00  0.00            
ATOM   2880  H   SER   187      49.450  37.900  42.310  1.00  0.00            
ATOM   2881  CA  SER   187      48.330  39.100  41.030  1.00  0.00            
ATOM   2882  HA  SER   187      48.310  40.160  40.800  1.00  0.00            
ATOM   2883  CB  SER   187      48.870  38.370  39.810  1.00  0.00            
ATOM   2884  HB1 SER   187      48.160  38.540  38.990  1.00  0.00            
ATOM   2885  HB2 SER   187      49.070  37.310  39.900  1.00  0.00            
ATOM   2886  OG  SER   187      50.050  39.090  39.550  1.00  0.00            
ATOM   2887  HG  SER   187      50.730  38.630  40.050  1.00  0.00            
ATOM   2888  C   SER   187      46.880  38.720  41.300  1.00  0.00            
ATOM   2889  O   SER   187      46.590  37.580  41.650  1.00  0.00            
ATOM   2890  N   PHE   188      45.970  39.680  41.120  1.00  0.00            
ATOM   2891  H   PHE   188      46.260  40.570  40.750  1.00  0.00            
ATOM   2892  CA  PHE   188      44.590  39.320  41.380  1.00  0.00            
ATOM   2893  HA  PHE   188      44.540  38.610  42.200  1.00  0.00            
ATOM   2894  CB  PHE   188      43.890  40.650  41.670  1.00  0.00            
ATOM   2895  HB1 PHE   188      42.810  40.540  41.760  1.00  0.00            
ATOM   2896  HB2 PHE   188      44.000  41.350  40.840  1.00  0.00            
ATOM   2897  CG  PHE   188      44.270  41.330  42.960  1.00  0.00            
ATOM   2898  CD1 PHE   188      43.720  40.990  44.210  1.00  0.00            
ATOM   2899  HD1 PHE   188      42.930  40.270  44.250  1.00  0.00            
ATOM   2900  CE1 PHE   188      44.220  41.510  45.410  1.00  0.00            
ATOM   2901  HE1 PHE   188      43.760  41.180  46.340  1.00  0.00            
ATOM   2902  CZ  PHE   188      45.200  42.500  45.360  1.00  0.00            
ATOM   2903  HZ  PHE   188      45.590  42.910  46.280  1.00  0.00            
ATOM   2904  CE2 PHE   188      45.760  42.890  44.140  1.00  0.00            
ATOM   2905  HE2 PHE   188      46.610  43.550  44.070  1.00  0.00            
ATOM   2906  CD2 PHE   188      45.260  42.320  42.960  1.00  0.00            
ATOM   2907  HD2 PHE   188      45.690  42.570  42.000  1.00  0.00            
ATOM   2908  C   PHE   188      43.920  38.710  40.160  1.00  0.00            
ATOM   2909  O   PHE   188      44.120  39.190  39.050  1.00  0.00            
ATOM   2910  N   ASN   189      43.250  37.570  40.350  1.00  0.00            
ATOM   2911  H   ASN   189      43.100  37.220  41.280  1.00  0.00            
ATOM   2912  CA  ASN   189      42.570  36.850  39.280  1.00  0.00            
ATOM   2913  HA  ASN   189      43.080  37.040  38.340  1.00  0.00            
ATOM   2914  CB  ASN   189      42.580  35.340  39.520  1.00  0.00            
ATOM   2915  HB1 ASN   189      41.940  34.830  38.810  1.00  0.00            
ATOM   2916  HB2 ASN   189      42.120  35.070  40.470  1.00  0.00            
ATOM   2917  CG  ASN   189      43.930  34.630  39.570  1.00  0.00            
ATOM   2918  OD1 ASN   189      44.830  34.670  38.740  1.00  0.00            
ATOM   2919  ND2 ASN   189      44.050  33.930  40.700  1.00  0.00            
ATOM   2920 1HD2 ASN   189      43.300  33.790  41.360  1.00  0.00            
ATOM   2921 2HD2 ASN   189      44.880  33.360  40.760  1.00  0.00            
ATOM   2922  C   ASN   189      41.160  37.420  39.240  1.00  0.00            
ATOM   2923  O   ASN   189      40.770  38.230  40.070  1.00  0.00            
ATOM   2924  N   SER   190      40.390  36.990  38.240  1.00  0.00            
ATOM   2925  H   SER   190      40.790  36.440  37.490  1.00  0.00            
ATOM   2926  CA  SER   190      39.020  37.470  38.210  1.00  0.00            
ATOM   2927  HA  SER   190      39.000  38.560  38.170  1.00  0.00            
ATOM   2928  CB  SER   190      38.360  36.940  36.940  1.00  0.00            
ATOM   2929  HB1 SER   190      38.250  35.870  37.080  1.00  0.00            
ATOM   2930  HB2 SER   190      38.930  37.010  36.010  1.00  0.00            
ATOM   2931  OG  SER   190      37.150  37.650  36.810  1.00  0.00            
ATOM   2932  HG  SER   190      36.710  37.440  35.980  1.00  0.00            
ATOM   2933  C   SER   190      38.170  37.100  39.410  1.00  0.00            
ATOM   2934  O   SER   190      37.590  37.990  40.020  1.00  0.00            
ATOM   2935  N   GLU   191      38.240  35.870  39.930  1.00  0.00            
ATOM   2936  H   GLU   191      38.840  35.180  39.480  1.00  0.00            
ATOM   2937  CA  GLU   191      37.720  35.470  41.220  1.00  0.00            
ATOM   2938  HA  GLU   191      36.770  36.010  41.310  1.00  0.00            
ATOM   2939  CB  GLU   191      37.450  33.970  41.260  1.00  0.00            
ATOM   2940  HB1 GLU   191      36.990  33.690  42.210  1.00  0.00            
ATOM   2941  HB2 GLU   191      38.360  33.370  41.260  1.00  0.00            
ATOM   2942  CG  GLU   191      36.450  33.500  40.210  1.00  0.00            
ATOM   2943  HG1 GLU   191      36.820  33.620  39.190  1.00  0.00            
ATOM   2944  HG2 GLU   191      35.500  34.000  40.400  1.00  0.00            
ATOM   2945  CD  GLU   191      36.150  32.020  40.340  1.00  0.00            
ATOM   2946  OE1 GLU   191      37.070  31.180  40.190  1.00  0.00            
ATOM   2947  OE2 GLU   191      34.960  31.690  40.510  1.00  0.00            
ATOM   2948  C   GLU   191      38.460  35.980  42.440  1.00  0.00            
ATOM   2949  O   GLU   191      38.090  35.520  43.520  1.00  0.00            
ATOM   2950  N   ASN   192      39.420  36.910  42.360  1.00  0.00            
ATOM   2951  H   ASN   192      39.520  37.410  41.490  1.00  0.00            
ATOM   2952  CA  ASN   192      39.940  37.540  43.560  1.00  0.00            
ATOM   2953  HA  ASN   192      39.480  37.090  44.440  1.00  0.00            
ATOM   2954  CB  ASN   192      41.420  37.180  43.660  1.00  0.00            
ATOM   2955  HB1 ASN   192      41.760  37.630  44.590  1.00  0.00            
ATOM   2956  HB2 ASN   192      41.990  37.520  42.790  1.00  0.00            
ATOM   2957  CG  ASN   192      41.610  35.690  43.910  1.00  0.00            
ATOM   2958  OD1 ASN   192      42.110  34.970  43.050  1.00  0.00            
ATOM   2959  ND2 ASN   192      41.120  35.120  45.010  1.00  0.00            
ATOM   2960 1HD2 ASN   192      40.920  35.650  45.850  1.00  0.00            
ATOM   2961 2HD2 ASN   192      41.340  34.140  45.100  1.00  0.00            
ATOM   2962  C   ASN   192      39.750  39.050  43.550  1.00  0.00            
ATOM   2963  O   ASN   192      40.250  39.700  44.460  1.00  0.00            
ATOM   2964  N   SER   193      39.060  39.570  42.530  1.00  0.00            
ATOM   2965  H   SER   193      38.690  39.010  41.780  1.00  0.00            
ATOM   2966  CA  SER   193      39.200  40.960  42.140  1.00  0.00            
ATOM   2967  HA  SER   193      40.270  41.120  42.030  1.00  0.00            
ATOM   2968  CB  SER   193      38.390  41.170  40.860  1.00  0.00            
ATOM   2969  HB1 SER   193      37.340  40.990  41.050  1.00  0.00            
ATOM   2970  HB2 SER   193      38.750  40.440  40.130  1.00  0.00            
ATOM   2971  OG  SER   193      38.550  42.530  40.520  1.00  0.00            
ATOM   2972  HG  SER   193      37.700  42.900  40.790  1.00  0.00            
ATOM   2973  C   SER   193      38.840  41.950  43.240  1.00  0.00            
ATOM   2974  O   SER   193      39.460  43.000  43.380  1.00  0.00            
ATOM   2975  N   LEU   194      37.860  41.630  44.090  1.00  0.00            
ATOM   2976  H   LEU   194      37.480  40.700  43.940  1.00  0.00            
ATOM   2977  CA  LEU   194      37.290  42.480  45.120  1.00  0.00            
ATOM   2978  HA  LEU   194      37.210  43.480  44.690  1.00  0.00            
ATOM   2979  CB  LEU   194      35.940  41.920  45.540  1.00  0.00            
ATOM   2980  HB1 LEU   194      35.560  42.200  46.520  1.00  0.00            
ATOM   2981  HB2 LEU   194      35.920  40.830  45.550  1.00  0.00            
ATOM   2982  CG  LEU   194      34.760  42.360  44.680  1.00  0.00            
ATOM   2983  HG  LEU   194      34.870  41.950  43.670  1.00  0.00            
ATOM   2984  CD1 LEU   194      33.480  41.780  45.270  1.00  0.00            
ATOM   2985 1HD1 LEU   194      32.590  42.080  44.720  1.00  0.00            
ATOM   2986 2HD1 LEU   194      33.610  40.700  45.230  1.00  0.00            
ATOM   2987 3HD1 LEU   194      33.240  42.110  46.290  1.00  0.00            
ATOM   2988  CD2 LEU   194      34.620  43.880  44.650  1.00  0.00            
ATOM   2989 1HD2 LEU   194      35.410  44.440  44.160  1.00  0.00            
ATOM   2990 2HD2 LEU   194      33.730  44.090  44.060  1.00  0.00            
ATOM   2991 3HD2 LEU   194      34.440  44.240  45.660  1.00  0.00            
ATOM   2992  C   LEU   194      38.190  42.710  46.330  1.00  0.00            
ATOM   2993  O   LEU   194      37.990  43.660  47.080  1.00  0.00            
ATOM   2994  N   PHE   195      39.230  41.920  46.550  1.00  0.00            
ATOM   2995  H   PHE   195      39.400  41.260  45.800  1.00  0.00            
ATOM   2996  CA  PHE   195      40.220  42.040  47.610  1.00  0.00            
ATOM   2997  HA  PHE   195      39.830  42.220  48.620  1.00  0.00            
ATOM   2998  CB  PHE   195      41.100  40.810  47.690  1.00  0.00            
ATOM   2999  HB1 PHE   195      42.070  41.050  48.130  1.00  0.00            
ATOM   3000  HB2 PHE   195      41.320  40.580  46.640  1.00  0.00            
ATOM   3001  CG  PHE   195      40.400  39.670  48.390  1.00  0.00            
ATOM   3002  CD1 PHE   195      39.320  39.010  47.800  1.00  0.00            
ATOM   3003  HD1 PHE   195      39.120  39.100  46.740  1.00  0.00            
ATOM   3004  CE1 PHE   195      38.670  38.020  48.550  1.00  0.00            
ATOM   3005  HE1 PHE   195      37.960  37.440  47.990  1.00  0.00            
ATOM   3006  CZ  PHE   195      39.080  37.750  49.870  1.00  0.00            
ATOM   3007  HZ  PHE   195      38.770  36.850  50.370  1.00  0.00            
ATOM   3008  CE2 PHE   195      40.040  38.550  50.500  1.00  0.00            
ATOM   3009  HE2 PHE   195      40.450  38.280  51.460  1.00  0.00            
ATOM   3010  CD2 PHE   195      40.710  39.520  49.750  1.00  0.00            
ATOM   3011  HD2 PHE   195      41.630  39.970  50.100  1.00  0.00            
ATOM   3012  C   PHE   195      41.180  43.190  47.330  1.00  0.00            
ATOM   3013  O   PHE   195      42.040  43.510  48.150  1.00  0.00            
ATOM   3014  N   LYS   196      41.060  43.880  46.190  1.00  0.00            
ATOM   3015  H   LYS   196      40.470  43.560  45.440  1.00  0.00            
ATOM   3016  CA  LYS   196      41.700  45.120  45.830  1.00  0.00            
ATOM   3017  HA  LYS   196      42.750  45.180  46.100  1.00  0.00            
ATOM   3018  CB  LYS   196      41.640  45.460  44.340  1.00  0.00            
ATOM   3019  HB1 LYS   196      42.130  46.390  44.050  1.00  0.00            
ATOM   3020  HB2 LYS   196      40.590  45.580  44.050  1.00  0.00            
ATOM   3021  CG  LYS   196      42.330  44.380  43.510  1.00  0.00            
ATOM   3022  HG1 LYS   196      42.060  43.350  43.720  1.00  0.00            
ATOM   3023  HG2 LYS   196      43.390  44.610  43.420  1.00  0.00            
ATOM   3024  CD  LYS   196      41.940  44.780  42.080  1.00  0.00            
ATOM   3025  HD1 LYS   196      42.320  45.750  41.760  1.00  0.00            
ATOM   3026  HD2 LYS   196      40.860  44.820  42.040  1.00  0.00            
ATOM   3027  CE  LYS   196      42.360  43.720  41.060  1.00  0.00            
ATOM   3028  HE1 LYS   196      41.900  42.760  41.290  1.00  0.00            
ATOM   3029  HE2 LYS   196      43.440  43.620  41.160  1.00  0.00            
ATOM   3030  NZ  LYS   196      41.990  44.060  39.680  1.00  0.00            
ATOM   3031  HZ1 LYS   196      42.260  45.020  39.500  1.00  0.00            
ATOM   3032  HZ2 LYS   196      42.370  43.460  38.960  1.00  0.00            
ATOM   3033  HZ3 LYS   196      40.980  44.130  39.610  1.00  0.00            
ATOM   3034  C   LYS   196      41.180  46.280  46.670  1.00  0.00            
ATOM   3035  O   LYS   196      41.820  47.330  46.620  1.00  0.00            
ATOM   3036  N   TYR   197      40.040  46.100  47.340  1.00  0.00            
ATOM   3037  H   TYR   197      39.730  45.150  47.480  1.00  0.00            
ATOM   3038  CA  TYR   197      39.360  47.000  48.240  1.00  0.00            
ATOM   3039  HA  TYR   197      39.360  48.030  47.890  1.00  0.00            
ATOM   3040  CB  TYR   197      37.850  46.780  48.360  1.00  0.00            
ATOM   3041  HB1 TYR   197      37.600  47.100  49.380  1.00  0.00            
ATOM   3042  HB2 TYR   197      37.600  45.720  48.360  1.00  0.00            
ATOM   3043  CG  TYR   197      36.970  47.510  47.380  1.00  0.00            
ATOM   3044  CD1 TYR   197      36.400  46.780  46.320  1.00  0.00            
ATOM   3045  HD1 TYR   197      36.650  45.740  46.210  1.00  0.00            
ATOM   3046  CE1 TYR   197      35.410  47.410  45.550  1.00  0.00            
ATOM   3047  HE1 TYR   197      34.830  46.950  44.770  1.00  0.00            
ATOM   3048  CZ  TYR   197      35.220  48.800  45.710  1.00  0.00            
ATOM   3049  OH  TYR   197      34.380  49.500  44.890  1.00  0.00            
ATOM   3050  HH  TYR   197      34.240  50.430  45.080  1.00  0.00            
ATOM   3051  CE2 TYR   197      35.830  49.540  46.740  1.00  0.00            
ATOM   3052  HE2 TYR   197      35.660  50.590  46.940  1.00  0.00            
ATOM   3053  CD2 TYR   197      36.730  48.870  47.580  1.00  0.00            
ATOM   3054  HD2 TYR   197      37.100  49.420  48.440  1.00  0.00            
ATOM   3055  C   TYR   197      40.030  47.070  49.610  1.00  0.00            
ATOM   3056  O   TYR   197      39.640  47.890  50.430  1.00  0.00            
ATOM   3057  N   LEU   198      41.070  46.280  49.900  1.00  0.00            
ATOM   3058  H   LEU   198      41.290  45.540  49.250  1.00  0.00            
ATOM   3059  CA  LEU   198      41.740  46.250  51.180  1.00  0.00            
ATOM   3060  HA  LEU   198      40.980  46.200  51.970  1.00  0.00            
ATOM   3061  CB  LEU   198      42.620  45.010  51.300  1.00  0.00            
ATOM   3062  HB1 LEU   198      43.350  45.180  52.100  1.00  0.00            
ATOM   3063  HB2 LEU   198      43.180  44.850  50.380  1.00  0.00            
ATOM   3064  CG  LEU   198      41.890  43.680  51.420  1.00  0.00            
ATOM   3065  HG  LEU   198      41.080  43.570  50.700  1.00  0.00            
ATOM   3066  CD1 LEU   198      42.920  42.590  51.140  1.00  0.00            
ATOM   3067 1HD1 LEU   198      42.700  41.590  51.510  1.00  0.00            
ATOM   3068 2HD1 LEU   198      43.130  42.470  50.080  1.00  0.00            
ATOM   3069 3HD1 LEU   198      43.840  42.770  51.700  1.00  0.00            
ATOM   3070  CD2 LEU   198      41.420  43.370  52.840  1.00  0.00            
ATOM   3071 1HD2 LEU   198      41.120  44.280  53.370  1.00  0.00            
ATOM   3072 2HD2 LEU   198      40.570  42.690  52.840  1.00  0.00            
ATOM   3073 3HD2 LEU   198      42.240  43.010  53.470  1.00  0.00            
ATOM   3074  C   LEU   198      42.430  47.560  51.510  1.00  0.00            
ATOM   3075  O   LEU   198      43.030  48.140  50.610  1.00  0.00            
ATOM   3076  N   GLN   199      42.270  47.920  52.790  1.00  0.00            
ATOM   3077  H   GLN   199      41.880  47.270  53.460  1.00  0.00            
ATOM   3078  CA  GLN   199      42.700  49.200  53.320  1.00  0.00            
ATOM   3079  HA  GLN   199      43.420  49.570  52.600  1.00  0.00            
ATOM   3080  CB  GLN   199      41.530  50.150  53.560  1.00  0.00            
ATOM   3081  HB1 GLN   199      41.950  51.120  53.830  1.00  0.00            
ATOM   3082  HB2 GLN   199      40.910  49.730  54.350  1.00  0.00            
ATOM   3083  CG  GLN   199      40.640  50.420  52.360  1.00  0.00            
ATOM   3084  HG1 GLN   199      39.810  51.090  52.600  1.00  0.00            
ATOM   3085  HG2 GLN   199      40.370  49.470  51.910  1.00  0.00            
ATOM   3086  CD  GLN   199      41.120  51.230  51.160  1.00  0.00            
ATOM   3087  OE1 GLN   199      40.840  52.420  51.030  1.00  0.00            
ATOM   3088  NE2 GLN   199      41.870  50.660  50.200  1.00  0.00            
ATOM   3089 1HE2 GLN   199      42.110  49.680  50.200  1.00  0.00            
ATOM   3090 2HE2 GLN   199      42.270  51.250  49.490  1.00  0.00            
ATOM   3091  C   GLN   199      43.580  49.020  54.550  1.00  0.00            
ATOM   3092  O   GLN   199      44.670  49.590  54.570  1.00  0.00            
ATOM   3093  N   LEU   200      43.110  48.180  55.480  1.00  0.00            
ATOM   3094  H   LEU   200      42.220  47.710  55.350  1.00  0.00            
ATOM   3095  CA  LEU   200      43.890  47.780  56.630  1.00  0.00            
ATOM   3096  HA  LEU   200      44.680  48.510  56.760  1.00  0.00            
ATOM   3097  CB  LEU   200      43.080  47.790  57.920  1.00  0.00            
ATOM   3098  HB1 LEU   200      42.580  46.820  57.950  1.00  0.00            
ATOM   3099  HB2 LEU   200      42.400  48.630  57.780  1.00  0.00            
ATOM   3100  CG  LEU   200      43.840  47.930  59.230  1.00  0.00            
ATOM   3101  HG  LEU   200      44.670  47.230  59.320  1.00  0.00            
ATOM   3102  CD1 LEU   200      44.340  49.370  59.390  1.00  0.00            
ATOM   3103 1HD1 LEU   200      44.980  49.530  60.260  1.00  0.00            
ATOM   3104 2HD1 LEU   200      44.940  49.590  58.510  1.00  0.00            
ATOM   3105 3HD1 LEU   200      43.510  50.070  59.400  1.00  0.00            
ATOM   3106  CD2 LEU   200      42.860  47.670  60.370  1.00  0.00            
ATOM   3107 1HD2 LEU   200      43.440  47.830  61.280  1.00  0.00            
ATOM   3108 2HD2 LEU   200      42.080  48.430  60.460  1.00  0.00            
ATOM   3109 3HD2 LEU   200      42.370  46.700  60.240  1.00  0.00            
ATOM   3110  C   LEU   200      44.430  46.370  56.430  1.00  0.00            
ATOM   3111  O   LEU   200      43.690  45.460  56.050  1.00  0.00            
ATOM   3112  N   PHE   201      45.710  46.080  56.680  1.00  0.00            
ATOM   3113  H   PHE   201      46.270  46.820  57.080  1.00  0.00            
ATOM   3114  CA  PHE   201      46.150  44.720  56.910  1.00  0.00            
ATOM   3115  HA  PHE   201      45.440  43.910  56.730  1.00  0.00            
ATOM   3116  CB  PHE   201      47.430  44.460  56.120  1.00  0.00            
ATOM   3117  HB1 PHE   201      47.950  43.550  56.400  1.00  0.00            
ATOM   3118  HB2 PHE   201      48.210  45.180  56.370  1.00  0.00            
ATOM   3119  CG  PHE   201      47.200  44.300  54.630  1.00  0.00            
ATOM   3120  CD1 PHE   201      47.810  45.240  53.800  1.00  0.00            
ATOM   3121  HD1 PHE   201      48.400  46.020  54.250  1.00  0.00            
ATOM   3122  CE1 PHE   201      47.800  44.980  52.420  1.00  0.00            
ATOM   3123  HE1 PHE   201      48.300  45.630  51.720  1.00  0.00            
ATOM   3124  CZ  PHE   201      47.160  43.860  51.860  1.00  0.00            
ATOM   3125  HZ  PHE   201      47.260  43.790  50.790  1.00  0.00            
ATOM   3126  CE2 PHE   201      46.570  42.930  52.720  1.00  0.00            
ATOM   3127  HE2 PHE   201      46.150  42.010  52.330  1.00  0.00            
ATOM   3128  CD2 PHE   201      46.610  43.150  54.100  1.00  0.00            
ATOM   3129  HD2 PHE   201      46.230  42.430  54.810  1.00  0.00            
ATOM   3130  C   PHE   201      46.420  44.640  58.410  1.00  0.00            
ATOM   3131  O   PHE   201      46.970  45.570  58.990  1.00  0.00            
ATOM   3132  N   VAL   202      46.170  43.490  59.030  1.00  0.00            
ATOM   3133  H   VAL   202      45.570  42.870  58.510  1.00  0.00            
ATOM   3134  CA  VAL   202      46.620  43.190  60.380  1.00  0.00            
ATOM   3135  HA  VAL   202      47.350  43.950  60.650  1.00  0.00            
ATOM   3136  CB  VAL   202      45.400  43.240  61.300  1.00  0.00            
ATOM   3137  HB  VAL   202      44.760  42.420  60.980  1.00  0.00            
ATOM   3138  CG1 VAL   202      45.710  43.010  62.770  1.00  0.00            
ATOM   3139 1HG1 VAL   202      44.750  43.000  63.280  1.00  0.00            
ATOM   3140 2HG1 VAL   202      46.220  42.060  62.900  1.00  0.00            
ATOM   3141 3HG1 VAL   202      46.310  43.810  63.210  1.00  0.00            
ATOM   3142  CG2 VAL   202      44.700  44.590  61.170  1.00  0.00            
ATOM   3143 1HG2 VAL   202      45.410  45.410  61.330  1.00  0.00            
ATOM   3144 2HG2 VAL   202      44.300  44.620  60.160  1.00  0.00            
ATOM   3145 3HG2 VAL   202      43.920  44.620  61.930  1.00  0.00            
ATOM   3146  C   VAL   202      47.310  41.840  60.310  1.00  0.00            
ATOM   3147  O   VAL   202      46.820  40.930  59.630  1.00  0.00            
ATOM   3148  N   ILE   203      48.290  41.670  61.190  1.00  0.00            
ATOM   3149  H   ILE   203      48.590  42.420  61.790  1.00  0.00            
ATOM   3150  CA  ILE   203      49.080  40.450  61.210  1.00  0.00            
ATOM   3151  HA  ILE   203      48.470  39.650  60.790  1.00  0.00            
ATOM   3152  CB  ILE   203      50.350  40.630  60.390  1.00  0.00            
ATOM   3153  HB  ILE   203      50.030  40.670  59.350  1.00  0.00            
ATOM   3154  CG2 ILE   203      51.120  41.920  60.630  1.00  0.00            
ATOM   3155 1HG2 ILE   203      51.940  42.140  59.940  1.00  0.00            
ATOM   3156 2HG2 ILE   203      50.510  42.820  60.510  1.00  0.00            
ATOM   3157 3HG2 ILE   203      51.580  42.000  61.620  1.00  0.00            
ATOM   3158  CG1 ILE   203      51.220  39.380  60.410  1.00  0.00            
ATOM   3159 1HG1 ILE   203      50.620  38.540  60.070  1.00  0.00            
ATOM   3160 2HG1 ILE   203      51.480  39.170  61.450  1.00  0.00            
ATOM   3161  CD  ILE   203      52.610  39.350  59.770  1.00  0.00            
ATOM   3162  HD1 ILE   203      53.050  38.400  60.060  1.00  0.00            
ATOM   3163  HD2 ILE   203      52.480  39.330  58.690  1.00  0.00            
ATOM   3164  HD3 ILE   203      53.270  40.180  60.020  1.00  0.00            
ATOM   3165  C   ILE   203      49.250  40.150  62.690  1.00  0.00            
ATOM   3166  O   ILE   203      49.490  41.060  63.480  1.00  0.00            
ATOM   3167  N   SER   204      49.280  38.870  63.060  1.00  0.00            
ATOM   3168  H   SER   204      49.060  38.110  62.440  1.00  0.00            
ATOM   3169  CA  SER   204      49.430  38.460  64.450  1.00  0.00            
ATOM   3170  HA  SER   204      50.070  39.240  64.870  1.00  0.00            
ATOM   3171  CB  SER   204      48.030  38.430  65.050  1.00  0.00            
ATOM   3172  HB1 SER   204      47.520  37.550  64.650  1.00  0.00            
ATOM   3173  HB2 SER   204      47.480  39.330  64.790  1.00  0.00            
ATOM   3174  OG  SER   204      48.030  38.320  66.460  1.00  0.00            
ATOM   3175  HG  SER   204      48.310  39.130  66.890  1.00  0.00            
ATOM   3176  C   SER   204      50.030  37.070  64.630  1.00  0.00            
ATOM   3177  O   SER   204      49.850  36.250  63.740  1.00  0.00            
ATOM   3178  N   ASN   205      50.680  36.840  65.780  1.00  0.00            
ATOM   3179  H   ASN   205      50.800  37.680  66.330  1.00  0.00            
ATOM   3180  CA  ASN   205      51.030  35.540  66.320  1.00  0.00            
ATOM   3181  HA  ASN   205      50.520  34.860  65.640  1.00  0.00            
ATOM   3182  CB  ASN   205      52.530  35.320  66.150  1.00  0.00            
ATOM   3183  HB1 ASN   205      52.870  35.600  65.160  1.00  0.00            
ATOM   3184  HB2 ASN   205      52.710  34.260  66.330  1.00  0.00            
ATOM   3185  CG  ASN   205      53.360  36.130  67.140  1.00  0.00            
ATOM   3186  OD1 ASN   205      53.530  37.330  66.950  1.00  0.00            
ATOM   3187  ND2 ASN   205      53.800  35.630  68.290  1.00  0.00            
ATOM   3188 1HD2 ASN   205      53.650  34.660  68.520  1.00  0.00            
ATOM   3189 2HD2 ASN   205      54.330  36.310  68.830  1.00  0.00            
ATOM   3190  C   ASN   205      50.340  35.260  67.650  1.00  0.00            
ATOM   3191  O   ASN   205      50.920  34.590  68.500  1.00  0.00            
ATOM   3192  N   GLY   206      49.160  35.830  67.860  1.00  0.00            
ATOM   3193  H   GLY   206      48.870  36.480  67.150  1.00  0.00            
ATOM   3194  CA  GLY   206      48.390  35.790  69.090  1.00  0.00            
ATOM   3195  HA1 GLY   206      48.330  34.740  69.370  1.00  0.00            
ATOM   3196  HA2 GLY   206      47.350  36.090  68.950  1.00  0.00            
ATOM   3197  C   GLY   206      48.920  36.610  70.250  1.00  0.00            
ATOM   3198  O   GLY   206      48.180  37.340  70.900  1.00  0.00            
ATOM   3199  N   THR   207      50.220  36.540  70.560  1.00  0.00            
ATOM   3200  H   THR   207      50.790  35.810  70.150  1.00  0.00            
ATOM   3201  CA  THR   207      50.900  37.330  71.570  1.00  0.00            
ATOM   3202  HA  THR   207      50.120  37.430  72.320  1.00  0.00            
ATOM   3203  CB  THR   207      52.040  36.620  72.300  1.00  0.00            
ATOM   3204  HB  THR   207      52.250  37.290  73.130  1.00  0.00            
ATOM   3205  CG2 THR   207      53.340  36.460  71.510  1.00  0.00            
ATOM   3206 1HG2 THR   207      54.110  36.140  72.210  1.00  0.00            
ATOM   3207 2HG2 THR   207      53.220  35.800  70.650  1.00  0.00            
ATOM   3208 3HG2 THR   207      53.710  37.410  71.140  1.00  0.00            
ATOM   3209  OG1 THR   207      51.450  35.410  72.730  1.00  0.00            
ATOM   3210  HG1 THR   207      50.580  35.630  73.050  1.00  0.00            
ATOM   3211  C   THR   207      51.260  38.740  71.140  1.00  0.00            
ATOM   3212  O   THR   207      51.290  39.700  71.900  1.00  0.00            
ATOM   3213  N   ASP   208      51.490  38.960  69.840  1.00  0.00            
ATOM   3214  H   ASP   208      51.270  38.180  69.230  1.00  0.00            
ATOM   3215  CA  ASP   208      51.700  40.250  69.230  1.00  0.00            
ATOM   3216  HA  ASP   208      51.410  40.990  69.970  1.00  0.00            
ATOM   3217  CB  ASP   208      53.130  40.510  68.790  1.00  0.00            
ATOM   3218  HB1 ASP   208      53.350  39.910  67.910  1.00  0.00            
ATOM   3219  HB2 ASP   208      53.770  40.210  69.620  1.00  0.00            
ATOM   3220  CG  ASP   208      53.400  42.000  68.610  1.00  0.00            
ATOM   3221  OD1 ASP   208      54.370  42.330  67.880  1.00  0.00            
ATOM   3222  OD2 ASP   208      52.760  42.860  69.240  1.00  0.00            
ATOM   3223  C   ASP   208      50.780  40.470  68.030  1.00  0.00            
ATOM   3224  O   ASP   208      50.460  39.540  67.290  1.00  0.00            
ATOM   3225  N   THR   209      50.320  41.700  67.810  1.00  0.00            
ATOM   3226  H   THR   209      50.600  42.380  68.500  1.00  0.00            
ATOM   3227  CA  THR   209      49.290  42.080  66.860  1.00  0.00            
ATOM   3228  HA  THR   209      49.410  41.410  66.020  1.00  0.00            
ATOM   3229  CB  THR   209      47.840  42.000  67.340  1.00  0.00            
ATOM   3230  HB  THR   209      47.750  42.800  68.080  1.00  0.00            
ATOM   3231  CG2 THR   209      46.870  42.150  66.170  1.00  0.00            
ATOM   3232 1HG2 THR   209      45.850  42.030  66.530  1.00  0.00            
ATOM   3233 2HG2 THR   209      47.090  43.040  65.580  1.00  0.00            
ATOM   3234 3HG2 THR   209      47.140  41.310  65.530  1.00  0.00            
ATOM   3235  OG1 THR   209      47.620  40.780  68.020  1.00  0.00            
ATOM   3236  HG1 THR   209      48.050  40.950  68.860  1.00  0.00            
ATOM   3237  C   THR   209      49.580  43.460  66.310  1.00  0.00            
ATOM   3238  O   THR   209      49.750  44.410  67.070  1.00  0.00            
ATOM   3239  N   ARG   210      49.700  43.580  64.980  1.00  0.00            
ATOM   3240  H   ARG   210      49.430  42.740  64.490  1.00  0.00            
ATOM   3241  CA  ARG   210      50.280  44.710  64.290  1.00  0.00            
ATOM   3242  HA  ARG   210      50.210  45.560  64.970  1.00  0.00            
ATOM   3243  CB  ARG   210      51.760  44.540  63.950  1.00  0.00            
ATOM   3244  HB1 ARG   210      51.970  45.140  63.070  1.00  0.00            
ATOM   3245  HB2 ARG   210      51.980  43.530  63.610  1.00  0.00            
ATOM   3246  CG  ARG   210      52.730  44.870  65.080  1.00  0.00            
ATOM   3247  HG1 ARG   210      52.240  44.480  65.970  1.00  0.00            
ATOM   3248  HG2 ARG   210      52.730  45.950  65.180  1.00  0.00            
ATOM   3249  CD  ARG   210      54.140  44.270  65.060  1.00  0.00            
ATOM   3250  HD1 ARG   210      54.520  44.380  64.050  1.00  0.00            
ATOM   3251  HD2 ARG   210      54.100  43.190  65.240  1.00  0.00            
ATOM   3252  NE  ARG   210      54.990  44.790  66.120  1.00  0.00            
ATOM   3253  HE  ARG   210      54.960  44.250  66.970  1.00  0.00            
ATOM   3254  CZ  ARG   210      55.670  45.950  66.050  1.00  0.00            
ATOM   3255  NH1 ARG   210      55.920  46.690  64.960  1.00  0.00            
ATOM   3256 1HH1 ARG   210      55.590  46.330  64.080  1.00  0.00            
ATOM   3257 2HH1 ARG   210      56.430  47.540  65.120  1.00  0.00            
ATOM   3258  NH2 ARG   210      56.260  46.420  67.160  1.00  0.00            
ATOM   3259 1HH2 ARG   210      56.240  45.830  67.970  1.00  0.00            
ATOM   3260 2HH2 ARG   210      56.830  47.250  67.050  1.00  0.00            
ATOM   3261  C   ARG   210      49.490  44.950  63.010  1.00  0.00            
ATOM   3262  O   ARG   210      49.150  44.010  62.290  1.00  0.00            
ATOM   3263  N   TYR   211      49.190  46.240  62.850  1.00  0.00            
ATOM   3264  H   TYR   211      49.430  46.870  63.600  1.00  0.00            
ATOM   3265  CA  TYR   211      48.420  46.790  61.750  1.00  0.00            
ATOM   3266  HA  TYR   211      48.060  46.030  61.050  1.00  0.00            
ATOM   3267  CB  TYR   211      47.190  47.410  62.410  1.00  0.00            
ATOM   3268  HB1 TYR   211      46.830  46.740  63.190  1.00  0.00            
ATOM   3269  HB2 TYR   211      46.320  47.500  61.760  1.00  0.00            
ATOM   3270  CG  TYR   211      47.380  48.770  63.030  1.00  0.00            
ATOM   3271  CD1 TYR   211      47.560  48.940  64.410  1.00  0.00            
ATOM   3272  HD1 TYR   211      47.580  48.040  65.000  1.00  0.00            
ATOM   3273  CE1 TYR   211      47.340  50.220  64.940  1.00  0.00            
ATOM   3274  HE1 TYR   211      47.290  50.360  66.010  1.00  0.00            
ATOM   3275  CZ  TYR   211      47.170  51.380  64.170  1.00  0.00            
ATOM   3276  OH  TYR   211      46.900  52.580  64.760  1.00  0.00            
ATOM   3277  HH  TYR   211      46.710  53.230  64.080  1.00  0.00            
ATOM   3278  CE2 TYR   211      47.140  51.180  62.770  1.00  0.00            
ATOM   3279  HE2 TYR   211      47.120  52.070  62.160  1.00  0.00            
ATOM   3280  CD2 TYR   211      47.210  49.900  62.210  1.00  0.00            
ATOM   3281  HD2 TYR   211      47.300  49.870  61.140  1.00  0.00            
ATOM   3282  C   TYR   211      49.230  47.750  60.900  1.00  0.00            
ATOM   3283  O   TYR   211      50.250  48.290  61.340  1.00  0.00            
ATOM   3284  N   PHE   212      48.850  47.800  59.620  1.00  0.00            
ATOM   3285  H   PHE   212      48.050  47.300  59.250  1.00  0.00            
ATOM   3286  CA  PHE   212      49.460  48.620  58.590  1.00  0.00            
ATOM   3287  HA  PHE   212      49.670  49.550  59.110  1.00  0.00            
ATOM   3288  CB  PHE   212      50.700  47.940  58.010  1.00  0.00            
ATOM   3289  HB1 PHE   212      51.370  47.810  58.860  1.00  0.00            
ATOM   3290  HB2 PHE   212      51.060  48.600  57.220  1.00  0.00            
ATOM   3291  CG  PHE   212      50.500  46.540  57.470  1.00  0.00            
ATOM   3292  CD1 PHE   212      50.640  46.330  56.100  1.00  0.00            
ATOM   3293  HD1 PHE   212      50.740  47.180  55.440  1.00  0.00            
ATOM   3294  CE1 PHE   212      50.840  45.060  55.560  1.00  0.00            
ATOM   3295  HE1 PHE   212      51.120  44.910  54.520  1.00  0.00            
ATOM   3296  CZ  PHE   212      50.710  43.940  56.390  1.00  0.00            
ATOM   3297  HZ  PHE   212      50.760  42.940  55.970  1.00  0.00            
ATOM   3298  CE2 PHE   212      50.300  44.080  57.720  1.00  0.00            
ATOM   3299  HE2 PHE   212      50.020  43.260  58.360  1.00  0.00            
ATOM   3300  CD2 PHE   212      50.320  45.380  58.230  1.00  0.00            
ATOM   3301  HD2 PHE   212      50.230  45.400  59.310  1.00  0.00            
ATOM   3302  C   PHE   212      48.500  48.850  57.430  1.00  0.00            
ATOM   3303  O   PHE   212      47.460  48.200  57.320  1.00  0.00            
ATOM   3304  N   ALA   213      48.700  49.870  56.590  1.00  0.00            
ATOM   3305  H   ALA   213      49.610  50.310  56.650  1.00  0.00            
ATOM   3306  CA  ALA   213      47.820  50.240  55.500  1.00  0.00            
ATOM   3307  HA  ALA   213      46.770  50.120  55.790  1.00  0.00            
ATOM   3308  CB  ALA   213      48.020  51.700  55.130  1.00  0.00            
ATOM   3309  HB1 ALA   213      47.350  51.950  54.300  1.00  0.00            
ATOM   3310  HB2 ALA   213      47.760  52.360  55.960  1.00  0.00            
ATOM   3311  HB3 ALA   213      49.060  51.760  54.810  1.00  0.00            
ATOM   3312  C   ALA   213      48.030  49.360  54.270  1.00  0.00            
ATOM   3313  O   ALA   213      49.150  48.870  54.140  1.00  0.00            
ATOM   3314  N   ASN   214      47.150  49.480  53.280  1.00  0.00            
ATOM   3315  H   ASN   214      46.190  49.810  53.340  1.00  0.00            
ATOM   3316  CA  ASN   214      47.420  48.890  51.990  1.00  0.00            
ATOM   3317  HA  ASN   214      48.280  48.230  52.080  1.00  0.00            
ATOM   3318  CB  ASN   214      46.280  47.960  51.560  1.00  0.00            
ATOM   3319  HB1 ASN   214      45.370  48.530  51.340  1.00  0.00            
ATOM   3320  HB2 ASN   214      46.100  47.240  52.350  1.00  0.00            
ATOM   3321  CG  ASN   214      46.590  47.150  50.310  1.00  0.00            
ATOM   3322  OD1 ASN   214      45.670  46.640  49.660  1.00  0.00            
ATOM   3323  ND2 ASN   214      47.790  46.990  49.760  1.00  0.00            
ATOM   3324 1HD2 ASN   214      48.660  47.260  50.190  1.00  0.00            
ATOM   3325 2HD2 ASN   214      47.870  46.350  48.980  1.00  0.00            
ATOM   3326  C   ASN   214      47.650  50.020  51.000  1.00  0.00            
ATOM   3327  O   ASN   214      46.750  50.810  50.740  1.00  0.00            
ATOM   3328  N   THR   215      48.870  50.210  50.500  1.00  0.00            
ATOM   3329  H   THR   215      49.540  49.530  50.840  1.00  0.00            
ATOM   3330  CA  THR   215      49.350  51.130  49.500  1.00  0.00            
ATOM   3331  HA  THR   215      48.580  51.240  48.740  1.00  0.00            
ATOM   3332  CB  THR   215      49.620  52.530  50.050  1.00  0.00            
ATOM   3333  HB  THR   215      48.780  52.790  50.700  1.00  0.00            
ATOM   3334  CG2 THR   215      50.920  52.680  50.850  1.00  0.00            
ATOM   3335 1HG2 THR   215      50.780  52.100  51.760  1.00  0.00            
ATOM   3336 2HG2 THR   215      51.790  52.330  50.310  1.00  0.00            
ATOM   3337 3HG2 THR   215      51.070  53.730  51.100  1.00  0.00            
ATOM   3338  OG1 THR   215      49.690  53.390  48.940  1.00  0.00            
ATOM   3339  HG1 THR   215      48.820  53.540  48.570  1.00  0.00            
ATOM   3340  C   THR   215      50.540  50.550  48.740  1.00  0.00            
ATOM   3341  O   THR   215      51.290  49.730  49.260  1.00  0.00            
ATOM   3342  N   THR   216      50.820  50.960  47.500  1.00  0.00            
ATOM   3343  H   THR   216      50.210  51.680  47.140  1.00  0.00            
ATOM   3344  CA  THR   216      51.660  50.280  46.540  1.00  0.00            
ATOM   3345  HA  THR   216      51.800  49.250  46.870  1.00  0.00            
ATOM   3346  CB  THR   216      51.060  50.460  45.150  1.00  0.00            
ATOM   3347  HB  THR   216      51.810  50.100  44.450  1.00  0.00            
ATOM   3348  CG2 THR   216      49.790  49.650  44.920  1.00  0.00            
ATOM   3349 1HG2 THR   216      49.750  49.260  43.900  1.00  0.00            
ATOM   3350 2HG2 THR   216      49.660  48.820  45.620  1.00  0.00            
ATOM   3351 3HG2 THR   216      48.860  50.210  45.020  1.00  0.00            
ATOM   3352  OG1 THR   216      50.750  51.800  44.860  1.00  0.00            
ATOM   3353  HG1 THR   216      50.350  51.710  43.990  1.00  0.00            
ATOM   3354  C   THR   216      53.010  50.980  46.590  1.00  0.00            
ATOM   3355  O   THR   216      53.820  50.640  45.730  1.00  0.00            
ATOM   3356  N   LYS   217      53.290  51.910  47.510  1.00  0.00            
ATOM   3357  H   LYS   217      52.700  51.920  48.330  1.00  0.00            
ATOM   3358  CA  LYS   217      54.590  52.520  47.660  1.00  0.00            
ATOM   3359  HA  LYS   217      55.080  52.780  46.710  1.00  0.00            
ATOM   3360  CB  LYS   217      54.360  53.820  48.410  1.00  0.00            
ATOM   3361  HB1 LYS   217      55.120  53.950  49.180  1.00  0.00            
ATOM   3362  HB2 LYS   217      53.440  53.920  48.980  1.00  0.00            
ATOM   3363  CG  LYS   217      54.460  55.120  47.620  1.00  0.00            
ATOM   3364  HG1 LYS   217      55.460  55.410  47.320  1.00  0.00            
ATOM   3365  HG2 LYS   217      54.140  55.840  48.370  1.00  0.00            
ATOM   3366  CD  LYS   217      53.560  55.310  46.400  1.00  0.00            
ATOM   3367  HD1 LYS   217      53.730  54.490  45.690  1.00  0.00            
ATOM   3368  HD2 LYS   217      53.840  56.270  45.970  1.00  0.00            
ATOM   3369  CE  LYS   217      52.070  55.460  46.660  1.00  0.00            
ATOM   3370  HE1 LYS   217      51.910  56.200  47.450  1.00  0.00            
ATOM   3371  HE2 LYS   217      51.660  54.610  47.200  1.00  0.00            
ATOM   3372  NZ  LYS   217      51.330  55.800  45.430  1.00  0.00            
ATOM   3373  HZ1 LYS   217      51.610  55.210  44.650  1.00  0.00            
ATOM   3374  HZ2 LYS   217      50.350  55.690  45.650  1.00  0.00            
ATOM   3375  HZ3 LYS   217      51.530  56.740  45.130  1.00  0.00            
ATOM   3376  C   LYS   217      55.540  51.610  48.430  1.00  0.00            
ATOM   3377  O   LYS   217      55.340  51.390  49.620  1.00  0.00            
ATOM   3378  N   ARG   218      56.580  51.020  47.840  1.00  0.00            
ATOM   3379  H   ARG   218      56.670  51.110  46.830  1.00  0.00            
ATOM   3380  CA  ARG   218      57.460  50.050  48.450  1.00  0.00            
ATOM   3381  HA  ARG   218      56.770  49.300  48.850  1.00  0.00            
ATOM   3382  CB  ARG   218      58.240  49.300  47.370  1.00  0.00            
ATOM   3383  HB1 ARG   218      58.890  50.020  46.880  1.00  0.00            
ATOM   3384  HB2 ARG   218      57.560  48.950  46.590  1.00  0.00            
ATOM   3385  CG  ARG   218      59.070  48.100  47.820  1.00  0.00            
ATOM   3386  HG1 ARG   218      58.480  47.330  48.310  1.00  0.00            
ATOM   3387  HG2 ARG   218      59.870  48.470  48.460  1.00  0.00            
ATOM   3388  CD  ARG   218      59.780  47.480  46.620  1.00  0.00            
ATOM   3389  HD1 ARG   218      60.500  48.150  46.160  1.00  0.00            
ATOM   3390  HD2 ARG   218      59.020  47.380  45.840  1.00  0.00            
ATOM   3391  NE  ARG   218      60.480  46.210  46.760  1.00  0.00            
ATOM   3392  HE  ARG   218      60.670  45.930  47.710  1.00  0.00            
ATOM   3393  CZ  ARG   218      61.040  45.480  45.780  1.00  0.00            
ATOM   3394  NH1 ARG   218      61.060  45.890  44.510  1.00  0.00            
ATOM   3395 1HH1 ARG   218      60.560  46.730  44.230  1.00  0.00            
ATOM   3396 2HH1 ARG   218      61.410  45.290  43.780  1.00  0.00            
ATOM   3397  NH2 ARG   218      61.600  44.280  45.990  1.00  0.00            
ATOM   3398 1HH2 ARG   218      61.320  43.850  46.850  1.00  0.00            
ATOM   3399 2HH2 ARG   218      61.800  43.670  45.200  1.00  0.00            
ATOM   3400  C   ARG   218      58.200  50.630  49.640  1.00  0.00            
ATOM   3401  O   ARG   218      58.390  49.960  50.650  1.00  0.00            
ATOM   3402  N   ASP   219      58.540  51.930  49.580  1.00  0.00            
ATOM   3403  H   ASP   219      58.540  52.400  48.690  1.00  0.00            
ATOM   3404  CA  ASP   219      59.040  52.760  50.660  1.00  0.00            
ATOM   3405  HA  ASP   219      59.880  52.210  51.090  1.00  0.00            
ATOM   3406  CB  ASP   219      59.560  54.020  49.970  1.00  0.00            
ATOM   3407  HB1 ASP   219      60.090  53.750  49.060  1.00  0.00            
ATOM   3408  HB2 ASP   219      60.340  54.470  50.590  1.00  0.00            
ATOM   3409  CG  ASP   219      58.480  55.000  49.550  1.00  0.00            
ATOM   3410  OD1 ASP   219      58.080  55.820  50.410  1.00  0.00            
ATOM   3411  OD2 ASP   219      58.220  54.980  48.330  1.00  0.00            
ATOM   3412  C   ASP   219      58.100  53.030  51.820  1.00  0.00            
ATOM   3413  O   ASP   219      58.610  53.510  52.830  1.00  0.00            
ATOM   3414  N   LYS   220      56.850  52.550  51.800  1.00  0.00            
ATOM   3415  H   LYS   220      56.530  52.280  50.880  1.00  0.00            
ATOM   3416  CA  LYS   220      55.910  52.520  52.900  1.00  0.00            
ATOM   3417  HA  LYS   220      56.420  52.900  53.790  1.00  0.00            
ATOM   3418  CB  LYS   220      54.740  53.410  52.510  1.00  0.00            
ATOM   3419  HB1 LYS   220      53.900  53.400  53.210  1.00  0.00            
ATOM   3420  HB2 LYS   220      54.410  52.910  51.600  1.00  0.00            
ATOM   3421  CG  LYS   220      54.990  54.870  52.110  1.00  0.00            
ATOM   3422  HG1 LYS   220      54.080  55.300  51.710  1.00  0.00            
ATOM   3423  HG2 LYS   220      55.680  54.910  51.270  1.00  0.00            
ATOM   3424  CD  LYS   220      55.460  55.810  53.220  1.00  0.00            
ATOM   3425  HD1 LYS   220      55.650  56.720  52.660  1.00  0.00            
ATOM   3426  HD2 LYS   220      56.380  55.470  53.690  1.00  0.00            
ATOM   3427  CE  LYS   220      54.470  56.080  54.350  1.00  0.00            
ATOM   3428  HE1 LYS   220      54.640  55.230  55.030  1.00  0.00            
ATOM   3429  HE2 LYS   220      53.420  56.150  54.090  1.00  0.00            
ATOM   3430  NZ  LYS   220      54.780  57.290  55.120  1.00  0.00            
ATOM   3431  HZ1 LYS   220      54.300  57.270  56.000  1.00  0.00            
ATOM   3432  HZ2 LYS   220      55.740  57.350  55.420  1.00  0.00            
ATOM   3433  HZ3 LYS   220      54.430  58.090  54.610  1.00  0.00            
ATOM   3434  C   LYS   220      55.360  51.140  53.190  1.00  0.00            
ATOM   3435  O   LYS   220      54.520  50.920  54.070  1.00  0.00            
ATOM   3436  N   ASN   221      55.920  50.130  52.530  1.00  0.00            
ATOM   3437  H   ASN   221      56.520  50.350  51.750  1.00  0.00            
ATOM   3438  CA  ASN   221      55.640  48.740  52.840  1.00  0.00            
ATOM   3439  HA  ASN   221      54.710  48.630  53.400  1.00  0.00            
ATOM   3440  CB  ASN   221      55.300  48.040  51.530  1.00  0.00            
ATOM   3441  HB1 ASN   221      55.300  46.990  51.830  1.00  0.00            
ATOM   3442  HB2 ASN   221      56.100  47.990  50.800  1.00  0.00            
ATOM   3443  CG  ASN   221      53.960  48.310  50.860  1.00  0.00            
ATOM   3444  OD1 ASN   221      52.970  48.610  51.530  1.00  0.00            
ATOM   3445  ND2 ASN   221      53.870  48.300  49.530  1.00  0.00            
ATOM   3446 1HD2 ASN   221      54.670  48.010  48.990  1.00  0.00            
ATOM   3447 2HD2 ASN   221      52.970  48.560  49.140  1.00  0.00            
ATOM   3448  C   ASN   221      56.650  48.040  53.720  1.00  0.00            
ATOM   3449  O   ASN   221      56.760  46.820  53.630  1.00  0.00            
ATOM   3450  N   SER   222      57.410  48.760  54.560  1.00  0.00            
ATOM   3451  H   SER   222      57.320  49.760  54.670  1.00  0.00            
ATOM   3452  CA  SER   222      58.250  48.060  55.510  1.00  0.00            
ATOM   3453  HA  SER   222      58.620  47.150  55.050  1.00  0.00            
ATOM   3454  CB  SER   222      59.530  48.870  55.660  1.00  0.00            
ATOM   3455  HB1 SER   222      59.840  49.110  54.640  1.00  0.00            
ATOM   3456  HB2 SER   222      60.300  48.280  56.170  1.00  0.00            
ATOM   3457  OG  SER   222      59.310  50.040  56.420  1.00  0.00            
ATOM   3458  HG  SER   222      60.050  50.620  56.220  1.00  0.00            
ATOM   3459  C   SER   222      57.530  47.720  56.810  1.00  0.00            
ATOM   3460  O   SER   222      56.470  48.250  57.120  1.00  0.00            
ATOM   3461  N   PHE   223      58.200  46.880  57.610  1.00  0.00            
ATOM   3462  H   PHE   223      58.950  46.410  57.120  1.00  0.00            
ATOM   3463  CA  PHE   223      57.960  46.660  59.020  1.00  0.00            
ATOM   3464  HA  PHE   223      56.940  46.300  59.140  1.00  0.00            
ATOM   3465  CB  PHE   223      58.860  45.570  59.590  1.00  0.00            
ATOM   3466  HB1 PHE   223      59.870  45.940  59.790  1.00  0.00            
ATOM   3467  HB2 PHE   223      58.870  44.860  58.760  1.00  0.00            
ATOM   3468  CG  PHE   223      58.340  44.960  60.870  1.00  0.00            
ATOM   3469  CD1 PHE   223      57.280  44.040  60.840  1.00  0.00            
ATOM   3470  HD1 PHE   223      56.910  43.530  59.970  1.00  0.00            
ATOM   3471  CE1 PHE   223      56.820  43.500  62.050  1.00  0.00            
ATOM   3472  HE1 PHE   223      56.040  42.750  62.080  1.00  0.00            
ATOM   3473  CZ  PHE   223      57.330  43.950  63.270  1.00  0.00            
ATOM   3474  HZ  PHE   223      56.970  43.490  64.170  1.00  0.00            
ATOM   3475  CE2 PHE   223      58.320  44.940  63.310  1.00  0.00            
ATOM   3476  HE2 PHE   223      58.780  45.410  64.180  1.00  0.00            
ATOM   3477  CD2 PHE   223      58.740  45.490  62.100  1.00  0.00            
ATOM   3478  HD2 PHE   223      59.220  46.460  62.190  1.00  0.00            
ATOM   3479  C   PHE   223      57.920  47.910  59.890  1.00  0.00            
ATOM   3480  O   PHE   223      57.180  48.020  60.870  1.00  0.00            
ATOM   3481  N   ASP   224      58.660  48.950  59.490  1.00  0.00            
ATOM   3482  H   ASP   224      59.200  48.840  58.650  1.00  0.00            
ATOM   3483  CA  ASP   224      58.720  50.260  60.110  1.00  0.00            
ATOM   3484  HA  ASP   224      58.940  50.140  61.170  1.00  0.00            
ATOM   3485  CB  ASP   224      59.870  51.070  59.510  1.00  0.00            
ATOM   3486  HB1 ASP   224      59.740  52.010  60.040  1.00  0.00            
ATOM   3487  HB2 ASP   224      59.610  51.180  58.460  1.00  0.00            
ATOM   3488  CG  ASP   224      61.210  50.440  59.840  1.00  0.00            
ATOM   3489  OD1 ASP   224      61.570  49.340  59.360  1.00  0.00            
ATOM   3490  OD2 ASP   224      61.980  50.970  60.670  1.00  0.00            
ATOM   3491  C   ASP   224      57.420  51.030  59.950  1.00  0.00            
ATOM   3492  O   ASP   224      57.060  51.800  60.850  1.00  0.00            
ATOM   3493  N   PHE   225      56.590  50.550  59.020  1.00  0.00            
ATOM   3494  H   PHE   225      56.950  49.900  58.330  1.00  0.00            
ATOM   3495  CA  PHE   225      55.220  50.990  58.860  1.00  0.00            
ATOM   3496  HA  PHE   225      54.990  51.940  59.360  1.00  0.00            
ATOM   3497  CB  PHE   225      55.020  51.480  57.430  1.00  0.00            
ATOM   3498  HB1 PHE   225      53.980  51.790  57.300  1.00  0.00            
ATOM   3499  HB2 PHE   225      55.280  50.700  56.720  1.00  0.00            
ATOM   3500  CG  PHE   225      55.900  52.640  57.040  1.00  0.00            
ATOM   3501  CD1 PHE   225      57.060  52.270  56.340  1.00  0.00            
ATOM   3502  HD1 PHE   225      57.330  51.270  56.030  1.00  0.00            
ATOM   3503  CE1 PHE   225      57.910  53.320  55.970  1.00  0.00            
ATOM   3504  HE1 PHE   225      58.810  53.120  55.410  1.00  0.00            
ATOM   3505  CZ  PHE   225      57.700  54.660  56.300  1.00  0.00            
ATOM   3506  HZ  PHE   225      58.360  55.440  55.940  1.00  0.00            
ATOM   3507  CE2 PHE   225      56.510  54.940  57.000  1.00  0.00            
ATOM   3508  HE2 PHE   225      56.290  55.960  57.290  1.00  0.00            
ATOM   3509  CD2 PHE   225      55.610  53.960  57.400  1.00  0.00            
ATOM   3510  HD2 PHE   225      54.780  54.190  58.060  1.00  0.00            
ATOM   3511  C   PHE   225      54.190  50.060  59.470  1.00  0.00            
ATOM   3512  O   PHE   225      53.000  50.290  59.260  1.00  0.00            
ATOM   3513  N   THR   226      54.620  49.030  60.200  1.00  0.00            
ATOM   3514  H   THR   226      55.580  48.760  60.370  1.00  0.00            
ATOM   3515  CA  THR   226      53.680  48.440  61.130  1.00  0.00            
ATOM   3516  HA  THR   226      52.730  48.360  60.600  1.00  0.00            
ATOM   3517  CB  THR   226      54.000  46.980  61.470  1.00  0.00            
ATOM   3518  HB  THR   226      53.120  46.720  62.050  1.00  0.00            
ATOM   3519  CG2 THR   226      54.090  46.080  60.240  1.00  0.00            
ATOM   3520 1HG2 THR   226      54.330  45.050  60.490  1.00  0.00            
ATOM   3521 2HG2 THR   226      53.130  46.090  59.720  1.00  0.00            
ATOM   3522 3HG2 THR   226      54.900  46.330  59.560  1.00  0.00            
ATOM   3523  OG1 THR   226      55.130  46.760  62.280  1.00  0.00            
ATOM   3524  HG1 THR   226      55.900  47.180  61.900  1.00  0.00            
ATOM   3525  C   THR   226      53.410  49.190  62.430  1.00  0.00            
ATOM   3526  O   THR   226      54.140  50.080  62.880  1.00  0.00            
ATOM   3527  N   MET   227      52.280  48.900  63.070  1.00  0.00            
ATOM   3528  H   MET   227      51.550  48.450  62.540  1.00  0.00            
ATOM   3529  CA  MET   227      51.870  49.610  64.270  1.00  0.00            
ATOM   3530  HA  MET   227      52.720  50.110  64.730  1.00  0.00            
ATOM   3531  CB  MET   227      50.830  50.650  63.860  1.00  0.00            
ATOM   3532  HB1 MET   227      50.500  51.020  64.830  1.00  0.00            
ATOM   3533  HB2 MET   227      50.080  50.060  63.330  1.00  0.00            
ATOM   3534  CG  MET   227      51.390  51.790  63.010  1.00  0.00            
ATOM   3535  HG1 MET   227      51.910  51.380  62.140  1.00  0.00            
ATOM   3536  HG2 MET   227      52.100  52.380  63.580  1.00  0.00            
ATOM   3537  SD  MET   227      50.170  52.920  62.280  1.00  0.00            
ATOM   3538  CE  MET   227      49.600  51.910  60.890  1.00  0.00            
ATOM   3539  HE1 MET   227      48.700  52.380  60.500  1.00  0.00            
ATOM   3540  HE2 MET   227      50.490  51.790  60.260  1.00  0.00            
ATOM   3541  HE3 MET   227      49.440  50.890  61.220  1.00  0.00            
ATOM   3542  C   MET   227      51.280  48.640  65.280  1.00  0.00            
ATOM   3543  O   MET   227      50.470  47.810  64.850  1.00  0.00            
ATOM   3544  N   ASN   228      51.600  48.680  66.580  1.00  0.00            
ATOM   3545  H   ASN   228      52.340  49.300  66.880  1.00  0.00            
ATOM   3546  CA  ASN   228      50.660  48.270  67.600  1.00  0.00            
ATOM   3547  HA  ASN   228      50.340  47.290  67.230  1.00  0.00            
ATOM   3548  CB  ASN   228      51.330  47.930  68.930  1.00  0.00            
ATOM   3549  HB1 ASN   228      50.530  47.670  69.610  1.00  0.00            
ATOM   3550  HB2 ASN   228      51.980  48.760  69.240  1.00  0.00            
ATOM   3551  CG  ASN   228      52.260  46.730  68.910  1.00  0.00            
ATOM   3552  OD1 ASN   228      53.390  46.810  69.380  1.00  0.00            
ATOM   3553  ND2 ASN   228      51.840  45.540  68.470  1.00  0.00            
ATOM   3554 1HD2 ASN   228      50.870  45.390  68.240  1.00  0.00            
ATOM   3555 2HD2 ASN   228      52.150  44.630  68.760  1.00  0.00            
ATOM   3556  C   ASN   228      49.500  49.230  67.840  1.00  0.00            
ATOM   3557  O   ASN   228      49.550  50.370  67.380  1.00  0.00            
ATOM   3558  N   TRP   229      48.450  48.870  68.580  1.00  0.00            
ATOM   3559  H   TRP   229      48.450  47.940  68.980  1.00  0.00            
ATOM   3560  CA  TRP   229      47.490  49.820  69.110  1.00  0.00            
ATOM   3561  HA  TRP   229      47.420  50.670  68.430  1.00  0.00            
ATOM   3562  CB  TRP   229      46.120  49.150  69.210  1.00  0.00            
ATOM   3563  HB1 TRP   229      46.150  48.370  69.980  1.00  0.00            
ATOM   3564  HB2 TRP   229      45.900  48.690  68.250  1.00  0.00            
ATOM   3565  CG  TRP   229      44.850  49.930  69.380  1.00  0.00            
ATOM   3566  CD1 TRP   229      43.920  49.740  70.350  1.00  0.00            
ATOM   3567  HD1 TRP   229      43.920  49.030  71.160  1.00  0.00            
ATOM   3568  NE1 TRP   229      42.880  50.630  70.210  1.00  0.00            
ATOM   3569  HE1 TRP   229      42.030  50.650  70.750  1.00  0.00            
ATOM   3570  CE2 TRP   229      43.160  51.450  69.140  1.00  0.00            
ATOM   3571  CZ2 TRP   229      42.550  52.600  68.620  1.00  0.00            
ATOM   3572  HZ2 TRP   229      41.670  53.040  69.070  1.00  0.00            
ATOM   3573  CH2 TRP   229      42.910  53.100  67.360  1.00  0.00            
ATOM   3574  HH2 TRP   229      42.380  53.950  66.950  1.00  0.00            
ATOM   3575  CZ3 TRP   229      43.940  52.490  66.640  1.00  0.00            
ATOM   3576  HZ3 TRP   229      44.250  52.820  65.660  1.00  0.00            
ATOM   3577  CE3 TRP   229      44.690  51.480  67.250  1.00  0.00            
ATOM   3578  HE3 TRP   229      45.560  51.180  66.680  1.00  0.00            
ATOM   3579  CD2 TRP   229      44.370  51.020  68.540  1.00  0.00            
ATOM   3580  C   TRP   229      48.010  50.300  70.450  1.00  0.00            
ATOM   3581  O   TRP   229      49.030  49.890  70.990  1.00  0.00            
ATOM   3582  N   ALA   230      47.270  51.200  71.120  1.00  0.00            
ATOM   3583  H   ALA   230      46.390  51.440  70.690  1.00  0.00            
ATOM   3584  CA  ALA   230      47.670  51.690  72.420  1.00  0.00            
ATOM   3585  HA  ALA   230      48.010  50.810  72.960  1.00  0.00            
ATOM   3586  CB  ALA   230      48.710  52.810  72.330  1.00  0.00            
ATOM   3587  HB1 ALA   230      49.550  52.560  71.680  1.00  0.00            
ATOM   3588  HB2 ALA   230      48.200  53.710  72.010  1.00  0.00            
ATOM   3589  HB3 ALA   230      49.070  53.050  73.330  1.00  0.00            
ATOM   3590  C   ALA   230      46.500  52.210  73.230  1.00  0.00            
ATOM   3591  O   ALA   230      45.400  52.500  72.750  1.00  0.00            
ATOM   3592  N   LYS   231      46.690  52.530  74.510  1.00  0.00            
ATOM   3593  H   LYS   231      47.590  52.270  74.880  1.00  0.00            
ATOM   3594  CA  LYS   231      45.900  53.480  75.270  1.00  0.00            
ATOM   3595  HA  LYS   231      44.870  53.470  74.920  1.00  0.00            
ATOM   3596  CB  LYS   231      46.030  53.120  76.750  1.00  0.00            
ATOM   3597  HB1 LYS   231      45.870  53.970  77.410  1.00  0.00            
ATOM   3598  HB2 LYS   231      47.070  52.780  76.810  1.00  0.00            
ATOM   3599  CG  LYS   231      44.990  52.090  77.180  1.00  0.00            
ATOM   3600  HG1 LYS   231      45.160  51.180  76.610  1.00  0.00            
ATOM   3601  HG2 LYS   231      44.010  52.460  76.910  1.00  0.00            
ATOM   3602  CD  LYS   231      44.960  51.930  78.700  1.00  0.00            
ATOM   3603  HD1 LYS   231      44.120  51.350  79.070  1.00  0.00            
ATOM   3604  HD2 LYS   231      44.760  52.930  79.090  1.00  0.00            
ATOM   3605  CE  LYS   231      46.300  51.430  79.240  1.00  0.00            
ATOM   3606  HE1 LYS   231      47.150  51.690  78.600  1.00  0.00            
ATOM   3607  HE2 LYS   231      46.130  50.370  79.460  1.00  0.00            
ATOM   3608  NZ  LYS   231      46.650  52.030  80.530  1.00  0.00            
ATOM   3609  HZ1 LYS   231      47.350  51.500  81.030  1.00  0.00            
ATOM   3610  HZ2 LYS   231      46.990  52.980  80.410  1.00  0.00            
ATOM   3611  HZ3 LYS   231      45.840  52.100  81.130  1.00  0.00            
ATOM   3612  C   LYS   231      46.350  54.920  75.120  1.00  0.00            
ATOM   3613  O   LYS   231      47.420  55.160  74.550  1.00  0.00            
ATOM   3614  N   SER   232      45.590  55.890  75.630  1.00  0.00            
ATOM   3615  H   SER   232      44.720  55.570  76.030  1.00  0.00            
ATOM   3616  CA  SER   232      45.860  57.320  75.600  1.00  0.00            
ATOM   3617  HA  SER   232      46.170  57.580  74.590  1.00  0.00            
ATOM   3618  CB  SER   232      44.650  58.090  76.100  1.00  0.00            
ATOM   3619  HB1 SER   232      43.800  57.870  75.450  1.00  0.00            
ATOM   3620  HB2 SER   232      44.900  59.150  76.030  1.00  0.00            
ATOM   3621  OG  SER   232      44.370  57.850  77.470  1.00  0.00            
ATOM   3622  HG  SER   232      43.580  58.350  77.690  1.00  0.00            
ATOM   3623  C   SER   232      47.060  57.550  76.500  1.00  0.00            
ATOM   3624  O   SER   232      47.690  58.580  76.220  1.00  0.00            
ATOM   3625  N   ASP   233      47.470  56.660  77.400  1.00  0.00            
ATOM   3626  H   ASP   233      46.900  55.840  77.510  1.00  0.00            
ATOM   3627  CA  ASP   233      48.790  56.720  78.010  1.00  0.00            
ATOM   3628  HA  ASP   233      49.150  57.740  78.150  1.00  0.00            
ATOM   3629  CB  ASP   233      48.790  56.270  79.470  1.00  0.00            
ATOM   3630  HB1 ASP   233      48.130  56.930  80.030  1.00  0.00            
ATOM   3631  HB2 ASP   233      49.770  56.410  79.940  1.00  0.00            
ATOM   3632  CG  ASP   233      48.270  54.850  79.590  1.00  0.00            
ATOM   3633  OD1 ASP   233      48.670  53.940  78.820  1.00  0.00            
ATOM   3634  OD2 ASP   233      47.300  54.730  80.370  1.00  0.00            
ATOM   3635  C   ASP   233      49.910  56.050  77.230  1.00  0.00            
ATOM   3636  O   ASP   233      51.010  56.020  77.800  1.00  0.00            
ATOM   3637  N   ASN   234      49.720  55.630  75.980  1.00  0.00            
ATOM   3638  H   ASN   234      48.810  55.670  75.530  1.00  0.00            
ATOM   3639  CA  ASN   234      50.720  55.110  75.070  1.00  0.00            
ATOM   3640  HA  ASN   234      50.200  54.900  74.130  1.00  0.00            
ATOM   3641  CB  ASN   234      51.860  56.090  74.850  1.00  0.00            
ATOM   3642  HB1 ASN   234      52.490  55.670  74.060  1.00  0.00            
ATOM   3643  HB2 ASN   234      52.550  56.140  75.690  1.00  0.00            
ATOM   3644  CG  ASN   234      51.440  57.480  74.400  1.00  0.00            
ATOM   3645  OD1 ASN   234      50.350  57.640  73.860  1.00  0.00            
ATOM   3646  ND2 ASN   234      52.230  58.540  74.600  1.00  0.00            
ATOM   3647 1HD2 ASN   234      52.990  58.430  75.250  1.00  0.00            
ATOM   3648 2HD2 ASN   234      51.890  59.470  74.390  1.00  0.00            
ATOM   3649  C   ASN   234      51.190  53.730  75.510  1.00  0.00            
ATOM   3650  O   ASN   234      52.100  53.250  74.840  1.00  0.00            
ATOM   3651  N   THR   235      50.620  53.070  76.520  1.00  0.00            
ATOM   3652  H   THR   235      49.960  53.530  77.140  1.00  0.00            
ATOM   3653  CA  THR   235      50.860  51.670  76.810  1.00  0.00            
ATOM   3654  HA  THR   235      51.930  51.600  76.650  1.00  0.00            
ATOM   3655  CB  THR   235      50.360  51.200  78.170  1.00  0.00            
ATOM   3656  HB  THR   235      49.310  50.910  78.120  1.00  0.00            
ATOM   3657  CG2 THR   235      51.070  49.920  78.600  1.00  0.00            
ATOM   3658 1HG2 THR   235      50.850  49.190  77.820  1.00  0.00            
ATOM   3659 2HG2 THR   235      52.130  50.140  78.740  1.00  0.00            
ATOM   3660 3HG2 THR   235      50.570  49.600  79.520  1.00  0.00            
ATOM   3661  OG1 THR   235      50.430  52.190  79.170  1.00  0.00            
ATOM   3662  HG1 THR   235      49.760  52.830  78.920  1.00  0.00            
ATOM   3663  C   THR   235      50.300  50.780  75.710  1.00  0.00            
ATOM   3664  O   THR   235      49.180  51.070  75.280  1.00  0.00            
ATOM   3665  N   LEU   236      51.110  49.850  75.200  1.00  0.00            
ATOM   3666  H   LEU   236      52.010  49.700  75.640  1.00  0.00            
ATOM   3667  CA  LEU   236      50.870  49.190  73.940  1.00  0.00            
ATOM   3668  HA  LEU   236      50.310  49.880  73.310  1.00  0.00            
ATOM   3669  CB  LEU   236      52.160  48.750  73.250  1.00  0.00            
ATOM   3670  HB1 LEU   236      52.010  48.100  72.380  1.00  0.00            
ATOM   3671  HB2 LEU   236      52.670  48.140  74.000  1.00  0.00            
ATOM   3672  CG  LEU   236      53.130  49.900  73.030  1.00  0.00            
ATOM   3673  HG  LEU   236      53.380  50.250  74.030  1.00  0.00            
ATOM   3674  CD1 LEU   236      54.350  49.410  72.260  1.00  0.00            
ATOM   3675 1HD1 LEU   236      55.120  50.170  72.110  1.00  0.00            
ATOM   3676 2HD1 LEU   236      54.820  48.660  72.900  1.00  0.00            
ATOM   3677 3HD1 LEU   236      54.100  48.980  71.290  1.00  0.00            
ATOM   3678  CD2 LEU   236      52.440  51.010  72.230  1.00  0.00            
ATOM   3679 1HD2 LEU   236      51.560  51.390  72.750  1.00  0.00            
ATOM   3680 2HD2 LEU   236      53.190  51.770  72.010  1.00  0.00            
ATOM   3681 3HD2 LEU   236      52.030  50.600  71.300  1.00  0.00            
ATOM   3682  C   LEU   236      49.850  48.070  74.080  1.00  0.00            
ATOM   3683  O   LEU   236      49.770  47.430  75.120  1.00  0.00            
ATOM   3684  N   ILE   237      49.070  47.770  73.040  1.00  0.00            
ATOM   3685  H   ILE   237      49.230  48.310  72.200  1.00  0.00            
ATOM   3686  CA  ILE   237      48.040  46.750  72.990  1.00  0.00            
ATOM   3687  HA  ILE   237      48.010  46.150  73.900  1.00  0.00            
ATOM   3688  CB  ILE   237      46.680  47.440  73.010  1.00  0.00            
ATOM   3689  HB  ILE   237      46.640  48.230  72.260  1.00  0.00            
ATOM   3690  CG2 ILE   237      45.570  46.490  72.560  1.00  0.00            
ATOM   3691 1HG2 ILE   237      45.160  45.850  73.340  1.00  0.00            
ATOM   3692 2HG2 ILE   237      44.700  47.030  72.180  1.00  0.00            
ATOM   3693 3HG2 ILE   237      45.840  45.900  71.670  1.00  0.00            
ATOM   3694  CG1 ILE   237      46.430  48.070  74.370  1.00  0.00            
ATOM   3695 1HG1 ILE   237      47.110  48.880  74.620  1.00  0.00            
ATOM   3696 2HG1 ILE   237      46.590  47.300  75.130  1.00  0.00            
ATOM   3697  CD  ILE   237      45.050  48.720  74.460  1.00  0.00            
ATOM   3698  HD1 ILE   237      44.940  48.900  75.520  1.00  0.00            
ATOM   3699  HD2 ILE   237      45.080  49.650  73.890  1.00  0.00            
ATOM   3700  HD3 ILE   237      44.280  48.030  74.100  1.00  0.00            
ATOM   3701  C   ILE   237      48.240  45.860  71.770  1.00  0.00            
ATOM   3702  O   ILE   237      48.550  46.260  70.660  1.00  0.00            
ATOM   3703  N   LYS   238      48.490  44.610  72.170  1.00  0.00            
ATOM   3704  H   LYS   238      48.190  44.310  73.090  1.00  0.00            
ATOM   3705  CA  LYS   238      49.320  43.700  71.410  1.00  0.00            
ATOM   3706  HA  LYS   238      49.420  44.000  70.360  1.00  0.00            
ATOM   3707  CB  LYS   238      50.750  43.670  71.950  1.00  0.00            
ATOM   3708  HB1 LYS   238      51.310  42.770  71.690  1.00  0.00            
ATOM   3709  HB2 LYS   238      50.560  43.460  73.000  1.00  0.00            
ATOM   3710  CG  LYS   238      51.650  44.900  71.980  1.00  0.00            
ATOM   3711  HG1 LYS   238      50.980  45.700  72.310  1.00  0.00            
ATOM   3712  HG2 LYS   238      52.110  45.100  71.010  1.00  0.00            
ATOM   3713  CD  LYS   238      52.700  44.860  73.080  1.00  0.00            
ATOM   3714  HD1 LYS   238      52.320  44.890  74.100  1.00  0.00            
ATOM   3715  HD2 LYS   238      53.300  45.750  72.910  1.00  0.00            
ATOM   3716  CE  LYS   238      53.550  43.620  72.790  1.00  0.00            
ATOM   3717  HE1 LYS   238      52.980  42.700  72.860  1.00  0.00            
ATOM   3718  HE2 LYS   238      54.160  43.510  73.680  1.00  0.00            
ATOM   3719  NZ  LYS   238      54.450  43.720  71.630  1.00  0.00            
ATOM   3720  HZ1 LYS   238      54.880  42.820  71.470  1.00  0.00            
ATOM   3721  HZ2 LYS   238      53.900  43.830  70.790  1.00  0.00            
ATOM   3722  HZ3 LYS   238      55.110  44.480  71.740  1.00  0.00            
ATOM   3723  C   LYS   238      48.910  42.250  71.210  1.00  0.00            
ATOM   3724  O   LYS   238      48.890  41.760  70.080  1.00  0.00            
ATOM   3725  N   ASP   239      48.400  41.490  72.180  1.00  0.00            
ATOM   3726  H   ASP   239      48.180  41.910  73.070  1.00  0.00            
ATOM   3727  CA  ASP   239      47.780  40.200  71.990  1.00  0.00            
ATOM   3728  HA  ASP   239      48.320  39.650  71.220  1.00  0.00            
ATOM   3729  CB  ASP   239      47.900  39.430  73.300  1.00  0.00            
ATOM   3730  HB1 ASP   239      48.910  39.500  73.710  1.00  0.00            
ATOM   3731  HB2 ASP   239      47.620  38.390  73.140  1.00  0.00            
ATOM   3732  CG  ASP   239      47.050  40.000  74.430  1.00  0.00            
ATOM   3733  OD1 ASP   239      47.630  40.830  75.160  1.00  0.00            
ATOM   3734  OD2 ASP   239      45.890  39.600  74.650  1.00  0.00            
ATOM   3735  C   ASP   239      46.350  40.300  71.460  1.00  0.00            
ATOM   3736  O   ASP   239      45.700  41.330  71.590  1.00  0.00            
ATOM   3737  N   LEU   240      45.890  39.230  70.800  1.00  0.00            
ATOM   3738  H   LEU   240      46.480  38.420  70.740  1.00  0.00            
ATOM   3739  CA  LEU   240      44.760  39.320  69.890  1.00  0.00            
ATOM   3740  HA  LEU   240      44.850  40.240  69.310  1.00  0.00            
ATOM   3741  CB  LEU   240      44.840  38.140  68.920  1.00  0.00            
ATOM   3742  HB1 LEU   240      44.070  37.390  69.130  1.00  0.00            
ATOM   3743  HB2 LEU   240      45.770  37.590  69.070  1.00  0.00            
ATOM   3744  CG  LEU   240      44.750  38.390  67.420  1.00  0.00            
ATOM   3745  HG  LEU   240      45.570  38.960  66.990  1.00  0.00            
ATOM   3746  CD1 LEU   240      44.710  37.030  66.750  1.00  0.00            
ATOM   3747 1HD1 LEU   240      45.310  37.110  65.840  1.00  0.00            
ATOM   3748 2HD1 LEU   240      45.310  36.320  67.320  1.00  0.00            
ATOM   3749 3HD1 LEU   240      43.710  36.630  66.560  1.00  0.00            
ATOM   3750  CD2 LEU   240      43.520  39.240  67.100  1.00  0.00            
ATOM   3751 1HD2 LEU   240      43.530  39.450  66.030  1.00  0.00            
ATOM   3752 2HD2 LEU   240      42.630  38.720  67.460  1.00  0.00            
ATOM   3753 3HD2 LEU   240      43.580  40.230  67.550  1.00  0.00            
ATOM   3754  C   LEU   240      43.440  39.360  70.650  1.00  0.00            
ATOM   3755  O   LEU   240      42.530  40.060  70.220  1.00  0.00            
ATOM   3756  N   LYS   241      43.350  38.750  71.830  1.00  0.00            
ATOM   3757  H   LYS   241      44.020  38.050  72.120  1.00  0.00            
ATOM   3758  CA  LYS   241      42.180  38.930  72.660  1.00  0.00            
ATOM   3759  HA  LYS   241      41.300  38.690  72.070  1.00  0.00            
ATOM   3760  CB  LYS   241      42.190  38.050  73.910  1.00  0.00            
ATOM   3761  HB1 LYS   241      41.330  38.260  74.550  1.00  0.00            
ATOM   3762  HB2 LYS   241      43.050  38.360  74.500  1.00  0.00            
ATOM   3763  CG  LYS   241      42.290  36.550  73.630  1.00  0.00            
ATOM   3764  HG1 LYS   241      42.570  35.970  74.510  1.00  0.00            
ATOM   3765  HG2 LYS   241      43.140  36.450  72.950  1.00  0.00            
ATOM   3766  CD  LYS   241      41.030  35.890  73.080  1.00  0.00            
ATOM   3767  HD1 LYS   241      41.250  34.890  72.710  1.00  0.00            
ATOM   3768  HD2 LYS   241      40.770  36.440  72.180  1.00  0.00            
ATOM   3769  CE  LYS   241      39.850  35.840  74.050  1.00  0.00            
ATOM   3770  HE1 LYS   241      39.550  36.840  74.370  1.00  0.00            
ATOM   3771  HE2 LYS   241      40.120  35.220  74.900  1.00  0.00            
ATOM   3772  NZ  LYS   241      38.640  35.240  73.470  1.00  0.00            
ATOM   3773  HZ1 LYS   241      37.900  35.420  74.140  1.00  0.00            
ATOM   3774  HZ2 LYS   241      38.220  35.630  72.630  1.00  0.00            
ATOM   3775  HZ3 LYS   241      38.600  34.250  73.280  1.00  0.00            
ATOM   3776  C   LYS   241      41.920  40.370  73.060  1.00  0.00            
ATOM   3777  O   LYS   241      40.770  40.810  72.950  1.00  0.00            
ATOM   3778  N   ASP   242      42.990  41.090  73.410  1.00  0.00            
ATOM   3779  H   ASP   242      43.850  40.620  73.610  1.00  0.00            
ATOM   3780  CA  ASP   242      42.850  42.500  73.710  1.00  0.00            
ATOM   3781  HA  ASP   242      42.100  42.630  74.490  1.00  0.00            
ATOM   3782  CB  ASP   242      44.160  43.040  74.300  1.00  0.00            
ATOM   3783  HB1 ASP   242      44.340  44.060  73.970  1.00  0.00            
ATOM   3784  HB2 ASP   242      44.990  42.440  73.930  1.00  0.00            
ATOM   3785  CG  ASP   242      44.310  42.930  75.810  1.00  0.00            
ATOM   3786  OD1 ASP   242      43.610  42.170  76.520  1.00  0.00            
ATOM   3787  OD2 ASP   242      45.210  43.620  76.340  1.00  0.00            
ATOM   3788  C   ASP   242      42.530  43.310  72.470  1.00  0.00            
ATOM   3789  O   ASP   242      41.620  44.140  72.530  1.00  0.00            
ATOM   3790  N   PHE   243      43.350  43.140  71.430  1.00  0.00            
ATOM   3791  H   PHE   243      44.010  42.370  71.520  1.00  0.00            
ATOM   3792  CA  PHE   243      43.350  43.940  70.220  1.00  0.00            
ATOM   3793  HA  PHE   243      43.420  44.990  70.480  1.00  0.00            
ATOM   3794  CB  PHE   243      44.540  43.500  69.370  1.00  0.00            
ATOM   3795  HB1 PHE   243      44.460  42.440  69.110  1.00  0.00            
ATOM   3796  HB2 PHE   243      45.430  43.660  69.980  1.00  0.00            
ATOM   3797  CG  PHE   243      44.780  44.240  68.070  1.00  0.00            
ATOM   3798  CD1 PHE   243      43.950  43.990  66.970  1.00  0.00            
ATOM   3799  HD1 PHE   243      43.110  43.320  67.040  1.00  0.00            
ATOM   3800  CE1 PHE   243      44.210  44.590  65.730  1.00  0.00            
ATOM   3801  HE1 PHE   243      43.560  44.370  64.900  1.00  0.00            
ATOM   3802  CZ  PHE   243      45.270  45.500  65.630  1.00  0.00            
ATOM   3803  HZ  PHE   243      45.480  45.900  64.650  1.00  0.00            
ATOM   3804  CE2 PHE   243      46.090  45.770  66.740  1.00  0.00            
ATOM   3805  HE2 PHE   243      46.880  46.490  66.610  1.00  0.00            
ATOM   3806  CD2 PHE   243      45.910  45.060  67.930  1.00  0.00            
ATOM   3807  HD2 PHE   243      46.590  45.120  68.760  1.00  0.00            
ATOM   3808  C   PHE   243      42.030  43.720  69.500  1.00  0.00            
ATOM   3809  O   PHE   243      41.460  44.600  68.870  1.00  0.00            
ATOM   3810  N   THR   244      41.380  42.570  69.690  1.00  0.00            
ATOM   3811  H   THR   244      41.910  41.820  70.100  1.00  0.00            
ATOM   3812  CA  THR   244      40.020  42.370  69.210  1.00  0.00            
ATOM   3813  HA  THR   244      40.000  42.730  68.180  1.00  0.00            
ATOM   3814  CB  THR   244      39.650  40.890  69.050  1.00  0.00            
ATOM   3815  HB  THR   244      39.480  40.320  69.960  1.00  0.00            
ATOM   3816  CG2 THR   244      38.380  40.740  68.220  1.00  0.00            
ATOM   3817 1HG2 THR   244      37.460  41.150  68.640  1.00  0.00            
ATOM   3818 2HG2 THR   244      38.580  41.130  67.220  1.00  0.00            
ATOM   3819 3HG2 THR   244      38.130  39.690  68.110  1.00  0.00            
ATOM   3820  OG1 THR   244      40.600  40.230  68.240  1.00  0.00            
ATOM   3821  HG1 THR   244      41.380  40.160  68.800  1.00  0.00            
ATOM   3822  C   THR   244      38.970  43.110  70.020  1.00  0.00            
ATOM   3823  O   THR   244      38.120  43.770  69.430  1.00  0.00            
ATOM   3824  N   ALA   245      39.130  43.140  71.340  1.00  0.00            
ATOM   3825  H   ALA   245      39.880  42.650  71.810  1.00  0.00            
ATOM   3826  CA  ALA   245      38.270  43.810  72.290  1.00  0.00            
ATOM   3827  HA  ALA   245      37.220  43.580  72.090  1.00  0.00            
ATOM   3828  CB  ALA   245      38.550  43.290  73.700  1.00  0.00            
ATOM   3829  HB1 ALA   245      37.920  43.690  74.500  1.00  0.00            
ATOM   3830  HB2 ALA   245      38.480  42.210  73.750  1.00  0.00            
ATOM   3831  HB3 ALA   245      39.560  43.590  73.960  1.00  0.00            
ATOM   3832  C   ALA   245      38.450  45.320  72.320  1.00  0.00            
ATOM   3833  O   ALA   245      37.540  45.960  72.860  1.00  0.00            
ATOM   3834  N   THR   246      39.460  45.870  71.650  1.00  0.00            
ATOM   3835  H   THR   246      40.220  45.290  71.300  1.00  0.00            
ATOM   3836  CA  THR   246      39.670  47.300  71.620  1.00  0.00            
ATOM   3837  HA  THR   246      38.830  47.810  72.090  1.00  0.00            
ATOM   3838  CB  THR   246      40.880  47.670  72.460  1.00  0.00            
ATOM   3839  HB  THR   246      41.070  48.740  72.310  1.00  0.00            
ATOM   3840  CG2 THR   246      40.700  47.380  73.950  1.00  0.00            
ATOM   3841 1HG2 THR   246      40.810  46.320  74.180  1.00  0.00            
ATOM   3842 2HG2 THR   246      41.460  47.890  74.550  1.00  0.00            
ATOM   3843 3HG2 THR   246      39.660  47.570  74.230  1.00  0.00            
ATOM   3844  OG1 THR   246      41.970  46.890  72.020  1.00  0.00            
ATOM   3845  HG1 THR   246      41.860  46.050  72.470  1.00  0.00            
ATOM   3846  C   THR   246      39.660  47.790  70.180  1.00  0.00            
ATOM   3847  O   THR   246      38.730  48.440  69.720  1.00  0.00            
ATOM   3848  N   CYS   247      40.710  47.520  69.390  1.00  0.00            
ATOM   3849  H   CYS   247      41.430  47.000  69.870  1.00  0.00            
ATOM   3850  CA  CYS   247      40.980  47.940  68.030  1.00  0.00            
ATOM   3851  HA  CYS   247      41.060  49.030  67.990  1.00  0.00            
ATOM   3852  CB  CYS   247      42.320  47.350  67.590  1.00  0.00            
ATOM   3853  HB1 CYS   247      42.090  46.340  67.250  1.00  0.00            
ATOM   3854  HB2 CYS   247      42.970  47.390  68.470  1.00  0.00            
ATOM   3855  SG  CYS   247      43.030  48.320  66.240  1.00  0.00            
ATOM   3856  HG  CYS   247      43.140  49.380  67.040  1.00  0.00            
ATOM   3857  C   CYS   247      39.900  47.550  67.040  1.00  0.00            
ATOM   3858  O   CYS   247      39.620  48.280  66.080  1.00  0.00            
ATOM   3859  N   PHE   248      39.170  46.460  67.280  1.00  0.00            
ATOM   3860  H   PHE   248      39.250  45.980  68.160  1.00  0.00            
ATOM   3861  CA  PHE   248      38.100  45.970  66.440  1.00  0.00            
ATOM   3862  HA  PHE   248      38.110  46.620  65.560  1.00  0.00            
ATOM   3863  CB  PHE   248      38.350  44.550  65.930  1.00  0.00            
ATOM   3864  HB1 PHE   248      37.440  44.170  65.450  1.00  0.00            
ATOM   3865  HB2 PHE   248      38.520  43.900  66.790  1.00  0.00            
ATOM   3866  CG  PHE   248      39.510  44.310  64.990  1.00  0.00            
ATOM   3867  CD1 PHE   248      40.200  43.090  65.040  1.00  0.00            
ATOM   3868  HD1 PHE   248      40.050  42.420  65.880  1.00  0.00            
ATOM   3869  CE1 PHE   248      41.230  42.830  64.140  1.00  0.00            
ATOM   3870  HE1 PHE   248      41.730  41.880  64.180  1.00  0.00            
ATOM   3871  CZ  PHE   248      41.500  43.700  63.070  1.00  0.00            
ATOM   3872  HZ  PHE   248      42.050  43.370  62.200  1.00  0.00            
ATOM   3873  CE2 PHE   248      40.880  44.960  63.030  1.00  0.00            
ATOM   3874  HE2 PHE   248      41.000  45.660  62.220  1.00  0.00            
ATOM   3875  CD2 PHE   248      39.890  45.210  63.990  1.00  0.00            
ATOM   3876  HD2 PHE   248      39.420  46.180  64.000  1.00  0.00            
ATOM   3877  C   PHE   248      36.710  46.080  67.050  1.00  0.00            
ATOM   3878  O   PHE   248      35.750  45.520  66.520  1.00  0.00            
ATOM   3879  N   GLN   249      36.400  46.860  68.100  1.00  0.00            
ATOM   3880  H   GLN   249      37.100  47.370  68.610  1.00  0.00            
ATOM   3881  CA  GLN   249      35.130  47.510  68.330  1.00  0.00            
ATOM   3882  HA  GLN   249      34.460  46.680  68.540  1.00  0.00            
ATOM   3883  CB  GLN   249      35.190  48.560  69.440  1.00  0.00            
ATOM   3884  HB1 GLN   249      34.340  49.240  69.340  1.00  0.00            
ATOM   3885  HB2 GLN   249      36.090  49.110  69.140  1.00  0.00            
ATOM   3886  CG  GLN   249      35.350  48.140  70.890  1.00  0.00            
ATOM   3887  HG1 GLN   249      35.760  49.010  71.400  1.00  0.00            
ATOM   3888  HG2 GLN   249      35.950  47.240  71.080  1.00  0.00            
ATOM   3889  CD  GLN   249      33.980  47.940  71.510  1.00  0.00            
ATOM   3890  OE1 GLN   249      33.450  48.760  72.250  1.00  0.00            
ATOM   3891  NE2 GLN   249      33.350  46.790  71.220  1.00  0.00            
ATOM   3892 1HE2 GLN   249      33.770  46.020  70.730  1.00  0.00            
ATOM   3893 2HE2 GLN   249      32.390  46.840  71.540  1.00  0.00            
ATOM   3894  C   GLN   249      34.610  48.190  67.070  1.00  0.00            
ATOM   3895  O   GLN   249      35.410  48.920  66.480  1.00  0.00            
ATOM   3896  N   LYS   250      33.360  48.000  66.650  1.00  0.00            
ATOM   3897  H   LYS   250      32.700  47.390  67.100  1.00  0.00            
ATOM   3898  CA  LYS   250      32.890  48.630  65.430  1.00  0.00            
ATOM   3899  HA  LYS   250      33.380  48.140  64.590  1.00  0.00            
ATOM   3900  CB  LYS   250      31.420  48.290  65.230  1.00  0.00            
ATOM   3901  HB1 LYS   250      30.860  48.820  66.010  1.00  0.00            
ATOM   3902  HB2 LYS   250      31.320  47.210  65.300  1.00  0.00            
ATOM   3903  CG  LYS   250      30.930  48.800  63.880  1.00  0.00            
ATOM   3904  HG1 LYS   250      31.350  48.380  62.970  1.00  0.00            
ATOM   3905  HG2 LYS   250      31.140  49.870  63.960  1.00  0.00            
ATOM   3906  CD  LYS   250      29.430  48.560  63.740  1.00  0.00            
ATOM   3907  HD1 LYS   250      28.930  48.990  64.610  1.00  0.00            
ATOM   3908  HD2 LYS   250      29.180  47.510  63.640  1.00  0.00            
ATOM   3909  CE  LYS   250      28.860  49.200  62.480  1.00  0.00            
ATOM   3910  HE1 LYS   250      29.350  48.760  61.620  1.00  0.00            
ATOM   3911  HE2 LYS   250      29.060  50.270  62.530  1.00  0.00            
ATOM   3912  NZ  LYS   250      27.400  49.040  62.460  1.00  0.00            
ATOM   3913  HZ1 LYS   250      27.230  48.050  62.320  1.00  0.00            
ATOM   3914  HZ2 LYS   250      26.850  49.450  63.200  1.00  0.00            
ATOM   3915  HZ3 LYS   250      26.970  49.360  61.600  1.00  0.00            
ATOM   3916  C   LYS   250      33.140  50.130  65.340  1.00  0.00            
ATOM   3917  O   LYS   250      33.510  50.680  64.310  1.00  0.00            
ATOM   3918  N   HIS   251      32.890  50.770  66.490  1.00  0.00            
ATOM   3919  H   HIS   251      32.580  50.160  67.230  1.00  0.00            
ATOM   3920  CA  HIS   251      33.060  52.210  66.600  1.00  0.00            
ATOM   3921  HA  HIS   251      32.480  52.740  65.850  1.00  0.00            
ATOM   3922  CB  HIS   251      32.460  52.600  67.950  1.00  0.00            
ATOM   3923  HB1 HIS   251      33.000  52.090  68.740  1.00  0.00            
ATOM   3924  HB2 HIS   251      31.430  52.270  68.110  1.00  0.00            
ATOM   3925  CG  HIS   251      32.580  54.070  68.250  1.00  0.00            
ATOM   3926  ND1 HIS   251      33.380  54.630  69.220  1.00  0.00            
ATOM   3927  HD1 HIS   251      33.980  54.150  69.870  1.00  0.00            
ATOM   3928  CE1 HIS   251      33.050  55.940  69.220  1.00  0.00            
ATOM   3929  HE1 HIS   251      33.460  56.680  69.890  1.00  0.00            
ATOM   3930  NE2 HIS   251      32.210  56.180  68.200  1.00  0.00            
ATOM   3931  HE2 HIS   251      31.830  57.080  67.980  1.00  0.00            
ATOM   3932  CD2 HIS   251      31.920  55.020  67.510  1.00  0.00            
ATOM   3933  HD2 HIS   251      31.370  54.970  66.580  1.00  0.00            
ATOM   3934  C   HIS   251      34.520  52.600  66.460  1.00  0.00            
ATOM   3935  O   HIS   251      34.760  53.720  66.030  1.00  0.00            
ATOM   3936  N   THR   252      35.480  51.750  66.840  1.00  0.00            
ATOM   3937  H   THR   252      35.280  50.870  67.290  1.00  0.00            
ATOM   3938  CA  THR   252      36.870  52.030  66.550  1.00  0.00            
ATOM   3939  HA  THR   252      37.000  53.080  66.820  1.00  0.00            
ATOM   3940  CB  THR   252      37.830  51.210  67.420  1.00  0.00            
ATOM   3941  HB  THR   252      37.790  50.160  67.140  1.00  0.00            
ATOM   3942  CG2 THR   252      39.290  51.590  67.210  1.00  0.00            
ATOM   3943 1HG2 THR   252      39.660  51.190  66.260  1.00  0.00            
ATOM   3944 2HG2 THR   252      39.390  52.680  67.160  1.00  0.00            
ATOM   3945 3HG2 THR   252      39.910  51.210  68.020  1.00  0.00            
ATOM   3946  OG1 THR   252      37.630  51.400  68.800  1.00  0.00            
ATOM   3947  HG1 THR   252      38.180  50.890  69.390  1.00  0.00            
ATOM   3948  C   THR   252      37.210  51.810  65.090  1.00  0.00            
ATOM   3949  O   THR   252      37.710  52.710  64.410  1.00  0.00            
ATOM   3950  N   LEU   253      36.890  50.650  64.510  1.00  0.00            
ATOM   3951  H   LEU   253      36.340  50.030  65.100  1.00  0.00            
ATOM   3952  CA  LEU   253      37.210  50.140  63.190  1.00  0.00            
ATOM   3953  HA  LEU   253      38.260  50.420  63.120  1.00  0.00            
ATOM   3954  CB  LEU   253      37.130  48.620  63.230  1.00  0.00            
ATOM   3955  HB1 LEU   253      36.140  48.300  63.550  1.00  0.00            
ATOM   3956  HB2 LEU   253      37.810  48.430  64.060  1.00  0.00            
ATOM   3957  CG  LEU   253      37.570  47.810  62.020  1.00  0.00            
ATOM   3958  HG  LEU   253      37.480  46.770  62.330  1.00  0.00            
ATOM   3959  CD1 LEU   253      36.570  47.920  60.860  1.00  0.00            
ATOM   3960 1HD1 LEU   253      36.890  47.220  60.100  1.00  0.00            
ATOM   3961 2HD1 LEU   253      35.620  47.600  61.300  1.00  0.00            
ATOM   3962 3HD1 LEU   253      36.480  48.900  60.400  1.00  0.00            
ATOM   3963  CD2 LEU   253      39.000  48.150  61.610  1.00  0.00            
ATOM   3964 1HD2 LEU   253      39.470  47.290  61.130  1.00  0.00            
ATOM   3965 2HD2 LEU   253      39.020  49.030  60.970  1.00  0.00            
ATOM   3966 3HD2 LEU   253      39.670  48.390  62.430  1.00  0.00            
ATOM   3967  C   LEU   253      36.690  51.010  62.050  1.00  0.00            
ATOM   3968  O   LEU   253      37.360  51.180  61.030  1.00  0.00            
ATOM   3969  N   LEU   254      35.440  51.460  62.180  1.00  0.00            
ATOM   3970  H   LEU   254      34.930  51.380  63.050  1.00  0.00            
ATOM   3971  CA  LEU   254      34.940  52.300  61.110  1.00  0.00            
ATOM   3972  HA  LEU   254      35.200  51.920  60.120  1.00  0.00            
ATOM   3973  CB  LEU   254      33.420  52.270  61.090  1.00  0.00            
ATOM   3974  HB1 LEU   254      33.130  52.880  60.240  1.00  0.00            
ATOM   3975  HB2 LEU   254      33.080  52.790  61.990  1.00  0.00            
ATOM   3976  CG  LEU   254      32.760  50.900  61.040  1.00  0.00            
ATOM   3977  HG  LEU   254      33.100  50.270  61.870  1.00  0.00            
ATOM   3978  CD1 LEU   254      31.270  51.160  60.880  1.00  0.00            
ATOM   3979 1HD1 LEU   254      30.780  50.250  60.520  1.00  0.00            
ATOM   3980 2HD1 LEU   254      30.750  51.540  61.750  1.00  0.00            
ATOM   3981 3HD1 LEU   254      31.040  51.870  60.080  1.00  0.00            
ATOM   3982  CD2 LEU   254      33.360  50.180  59.830  1.00  0.00            
ATOM   3983 1HD2 LEU   254      33.590  50.820  58.980  1.00  0.00            
ATOM   3984 2HD2 LEU   254      34.220  49.610  60.180  1.00  0.00            
ATOM   3985 3HD2 LEU   254      32.640  49.500  59.390  1.00  0.00            
ATOM   3986  C   LEU   254      35.520  53.700  61.210  1.00  0.00            
ATOM   3987  O   LEU   254      35.730  54.350  60.190  1.00  0.00            
ATOM   3988  N   ASN   255      36.000  54.170  62.360  1.00  0.00            
ATOM   3989  H   ASN   255      35.920  53.700  63.250  1.00  0.00            
ATOM   3990  CA  ASN   255      36.710  55.430  62.460  1.00  0.00            
ATOM   3991  HA  ASN   255      36.270  56.190  61.820  1.00  0.00            
ATOM   3992  CB  ASN   255      36.660  55.940  63.900  1.00  0.00            
ATOM   3993  HB1 ASN   255      37.550  56.560  63.960  1.00  0.00            
ATOM   3994  HB2 ASN   255      36.760  55.130  64.620  1.00  0.00            
ATOM   3995  CG  ASN   255      35.480  56.840  64.220  1.00  0.00            
ATOM   3996  OD1 ASN   255      35.610  58.060  64.090  1.00  0.00            
ATOM   3997  ND2 ASN   255      34.290  56.290  64.480  1.00  0.00            
ATOM   3998 1HD2 ASN   255      34.220  55.310  64.700  1.00  0.00            
ATOM   3999 2HD2 ASN   255      33.570  56.890  64.860  1.00  0.00            
ATOM   4000  C   ASN   255      38.120  55.260  61.910  1.00  0.00            
ATOM   4001  O   ASN   255      38.560  56.130  61.160  1.00  0.00            
ATOM   4002  N   VAL   256      38.840  54.190  62.250  1.00  0.00            
ATOM   4003  H   VAL   256      38.400  53.430  62.750  1.00  0.00            
ATOM   4004  CA  VAL   256      40.170  53.950  61.730  1.00  0.00            
ATOM   4005  HA  VAL   256      40.690  54.870  62.000  1.00  0.00            
ATOM   4006  CB  VAL   256      40.860  52.840  62.520  1.00  0.00            
ATOM   4007  HB  VAL   256      40.140  52.010  62.470  1.00  0.00            
ATOM   4008  CG1 VAL   256      42.140  52.230  61.950  1.00  0.00            
ATOM   4009 1HG1 VAL   256      42.950  52.950  61.900  1.00  0.00            
ATOM   4010 2HG1 VAL   256      42.430  51.330  62.490  1.00  0.00            
ATOM   4011 3HG1 VAL   256      42.040  51.970  60.900  1.00  0.00            
ATOM   4012  CG2 VAL   256      41.140  53.200  63.970  1.00  0.00            
ATOM   4013 1HG2 VAL   256      41.760  52.410  64.390  1.00  0.00            
ATOM   4014 2HG2 VAL   256      41.820  54.050  64.010  1.00  0.00            
ATOM   4015 3HG2 VAL   256      40.220  53.370  64.540  1.00  0.00            
ATOM   4016  C   VAL   256      40.250  53.840  60.220  1.00  0.00            
ATOM   4017  O   VAL   256      41.040  54.510  59.550  1.00  0.00            
ATOM   4018  N   LEU   257      39.300  53.070  59.680  1.00  0.00            
ATOM   4019  H   LEU   257      38.740  52.500  60.290  1.00  0.00            
ATOM   4020  CA  LEU   257      39.120  53.090  58.240  1.00  0.00            
ATOM   4021  HA  LEU   257      40.070  52.790  57.820  1.00  0.00            
ATOM   4022  CB  LEU   257      38.140  51.970  57.920  1.00  0.00            
ATOM   4023  HB1 LEU   257      37.940  52.090  56.850  1.00  0.00            
ATOM   4024  HB2 LEU   257      37.210  52.110  58.470  1.00  0.00            
ATOM   4025  CG  LEU   257      38.550  50.510  58.090  1.00  0.00            
ATOM   4026  HG  LEU   257      38.900  50.210  59.080  1.00  0.00            
ATOM   4027  CD1 LEU   257      37.310  49.670  57.770  1.00  0.00            
ATOM   4028 1HD1 LEU   257      37.440  48.650  58.130  1.00  0.00            
ATOM   4029 2HD1 LEU   257      36.510  50.040  58.400  1.00  0.00            
ATOM   4030 3HD1 LEU   257      37.000  49.820  56.740  1.00  0.00            
ATOM   4031  CD2 LEU   257      39.640  50.090  57.110  1.00  0.00            
ATOM   4032 1HD2 LEU   257      39.460  50.470  56.100  1.00  0.00            
ATOM   4033 2HD2 LEU   257      40.510  50.420  57.680  1.00  0.00            
ATOM   4034 3HD2 LEU   257      39.580  49.020  56.950  1.00  0.00            
ATOM   4035  C   LEU   257      38.630  54.370  57.570  1.00  0.00            
ATOM   4036  O   LEU   257      39.180  54.650  56.510  1.00  0.00            
ATOM   4037  N   VAL   258      37.660  55.130  58.080  1.00  0.00            
ATOM   4038  H   VAL   258      37.240  54.810  58.950  1.00  0.00            
ATOM   4039  CA  VAL   258      37.050  56.210  57.330  1.00  0.00            
ATOM   4040  HA  VAL   258      37.380  56.030  56.300  1.00  0.00            
ATOM   4041  CB  VAL   258      35.530  56.250  57.440  1.00  0.00            
ATOM   4042  HB  VAL   258      35.150  56.460  58.440  1.00  0.00            
ATOM   4043  CG1 VAL   258      34.890  57.220  56.450  1.00  0.00            
ATOM   4044 1HG1 VAL   258      33.820  57.050  56.520  1.00  0.00            
ATOM   4045 2HG1 VAL   258      35.140  58.240  56.730  1.00  0.00            
ATOM   4046 3HG1 VAL   258      35.280  57.000  55.460  1.00  0.00            
ATOM   4047  CG2 VAL   258      35.010  54.890  56.990  1.00  0.00            
ATOM   4048 1HG2 VAL   258      35.340  54.170  57.740  1.00  0.00            
ATOM   4049 2HG2 VAL   258      33.920  54.980  56.950  1.00  0.00            
ATOM   4050 3HG2 VAL   258      35.340  54.580  56.000  1.00  0.00            
ATOM   4051  C   VAL   258      37.530  57.600  57.730  1.00  0.00            
ATOM   4052  O   VAL   258      37.810  58.390  56.840  1.00  0.00            
ATOM   4053  N   ASN   259      37.760  57.840  59.020  1.00  0.00            
ATOM   4054  H   ASN   259      37.590  57.110  59.700  1.00  0.00            
ATOM   4055  CA  ASN   259      38.050  59.150  59.560  1.00  0.00            
ATOM   4056  HA  ASN   259      37.720  59.830  58.770  1.00  0.00            
ATOM   4057  CB  ASN   259      37.280  59.450  60.840  1.00  0.00            
ATOM   4058  HB1 ASN   259      37.650  60.420  61.150  1.00  0.00            
ATOM   4059  HB2 ASN   259      37.460  58.730  61.640  1.00  0.00            
ATOM   4060  CG  ASN   259      35.770  59.510  60.660  1.00  0.00            
ATOM   4061  OD1 ASN   259      35.260  59.830  59.580  1.00  0.00            
ATOM   4062  ND2 ASN   259      35.060  59.390  61.780  1.00  0.00            
ATOM   4063 1HD2 ASN   259      35.500  58.970  62.590  1.00  0.00            
ATOM   4064 2HD2 ASN   259      34.100  59.680  61.660  1.00  0.00            
ATOM   4065  C   ASN   259      39.540  59.360  59.810  1.00  0.00            
ATOM   4066  O   ASN   259      40.160  60.370  59.480  1.00  0.00            
ATOM   4067  N   TYR   260      40.280  58.350  60.290  1.00  0.00            
ATOM   4068  H   TYR   260      39.830  57.450  60.380  1.00  0.00            
ATOM   4069  CA  TYR   260      41.660  58.430  60.700  1.00  0.00            
ATOM   4070  HA  TYR   260      41.990  59.470  60.670  1.00  0.00            
ATOM   4071  CB  TYR   260      41.650  57.840  62.110  1.00  0.00            
ATOM   4072  HB1 TYR   260      42.690  57.750  62.410  1.00  0.00            
ATOM   4073  HB2 TYR   260      41.350  56.800  62.100  1.00  0.00            
ATOM   4074  CG  TYR   260      40.910  58.690  63.110  1.00  0.00            
ATOM   4075  CD1 TYR   260      39.950  58.150  63.980  1.00  0.00            
ATOM   4076  HD1 TYR   260      39.790  57.080  63.930  1.00  0.00            
ATOM   4077  CE1 TYR   260      39.220  58.880  64.920  1.00  0.00            
ATOM   4078  HE1 TYR   260      38.480  58.380  65.520  1.00  0.00            
ATOM   4079  CZ  TYR   260      39.380  60.280  64.950  1.00  0.00            
ATOM   4080  OH  TYR   260      38.640  61.070  65.790  1.00  0.00            
ATOM   4081  HH  TYR   260      38.240  60.450  66.400  1.00  0.00            
ATOM   4082  CE2 TYR   260      40.360  60.860  64.120  1.00  0.00            
ATOM   4083  HE2 TYR   260      40.450  61.940  64.090  1.00  0.00            
ATOM   4084  CD2 TYR   260      41.120  60.070  63.250  1.00  0.00            
ATOM   4085  HD2 TYR   260      41.920  60.490  62.650  1.00  0.00            
ATOM   4086  C   TYR   260      42.560  57.660  59.750  1.00  0.00            
ATOM   4087  O   TYR   260      43.620  57.120  60.090  1.00  0.00            
ATOM   4088  N   SER   261      42.120  57.450  58.510  1.00  0.00            
ATOM   4089  H   SER   261      41.250  57.900  58.270  1.00  0.00            
ATOM   4090  CA  SER   261      43.030  57.210  57.400  1.00  0.00            
ATOM   4091  HA  SER   261      44.030  57.010  57.790  1.00  0.00            
ATOM   4092  CB  SER   261      42.480  56.070  56.550  1.00  0.00            
ATOM   4093  HB1 SER   261      42.970  56.100  55.580  1.00  0.00            
ATOM   4094  HB2 SER   261      41.420  56.220  56.320  1.00  0.00            
ATOM   4095  OG  SER   261      42.630  54.850  57.240  1.00  0.00            
ATOM   4096  HG  SER   261      42.240  54.870  58.120  1.00  0.00            
ATOM   4097  C   SER   261      43.180  58.480  56.570  1.00  0.00            
ATOM   4098  O   SER   261      42.360  59.380  56.740  1.00  0.00            
ATOM   4099  N   VAL   262      44.240  58.460  55.770  1.00  0.00            
ATOM   4100  H   VAL   262      44.890  57.710  55.930  1.00  0.00            
ATOM   4101  CA  VAL   262      44.670  59.590  54.970  1.00  0.00            
ATOM   4102  HA  VAL   262      43.850  60.290  54.870  1.00  0.00            
ATOM   4103  CB  VAL   262      45.790  60.410  55.620  1.00  0.00            
ATOM   4104  HB  VAL   262      46.620  59.720  55.770  1.00  0.00            
ATOM   4105  CG1 VAL   262      46.250  61.600  54.790  1.00  0.00            
ATOM   4106 1HG1 VAL   262      47.130  62.140  55.150  1.00  0.00            
ATOM   4107 2HG1 VAL   262      46.690  61.120  53.910  1.00  0.00            
ATOM   4108 3HG1 VAL   262      45.510  62.370  54.570  1.00  0.00            
ATOM   4109  CG2 VAL   262      45.340  61.010  56.950  1.00  0.00            
ATOM   4110 1HG2 VAL   262      46.120  61.610  57.420  1.00  0.00            
ATOM   4111 2HG2 VAL   262      44.440  61.620  56.920  1.00  0.00            
ATOM   4112 3HG2 VAL   262      45.170  60.170  57.630  1.00  0.00            
ATOM   4113  C   VAL   262      45.070  59.040  53.610  1.00  0.00            
ATOM   4114  O   VAL   262      45.940  58.180  53.520  1.00  0.00            
ATOM   4115  N   PHE   263      44.350  59.400  52.550  1.00  0.00            
ATOM   4116  H   PHE   263      43.660  60.130  52.690  1.00  0.00            
ATOM   4117  CA  PHE   263      44.780  59.100  51.200  1.00  0.00            
ATOM   4118  HA  PHE   263      45.780  58.680  51.320  1.00  0.00            
ATOM   4119  CB  PHE   263      43.730  58.210  50.530  1.00  0.00            
ATOM   4120  HB1 PHE   263      42.780  58.740  50.440  1.00  0.00            
ATOM   4121  HB2 PHE   263      43.590  57.320  51.140  1.00  0.00            
ATOM   4122  CG  PHE   263      44.040  57.770  49.120  1.00  0.00            
ATOM   4123  CD1 PHE   263      45.210  57.030  48.890  1.00  0.00            
ATOM   4124  HD1 PHE   263      45.840  56.770  49.730  1.00  0.00            
ATOM   4125  CE1 PHE   263      45.410  56.710  47.540  1.00  0.00            
ATOM   4126  HE1 PHE   263      46.230  56.050  47.320  1.00  0.00            
ATOM   4127  CZ  PHE   263      44.540  57.030  46.490  1.00  0.00            
ATOM   4128  HZ  PHE   263      44.510  56.660  45.480  1.00  0.00            
ATOM   4129  CE2 PHE   263      43.360  57.700  46.830  1.00  0.00            
ATOM   4130  HE2 PHE   263      42.640  57.950  46.060  1.00  0.00            
ATOM   4131  CD2 PHE   263      43.130  58.150  48.140  1.00  0.00            
ATOM   4132  HD2 PHE   263      42.240  58.710  48.400  1.00  0.00            
ATOM   4133  C   PHE   263      45.100  60.370  50.420  1.00  0.00            
ATOM   4134  O   PHE   263      44.290  61.290  50.370  1.00  0.00            
ATOM   4135  N   ASP   264      46.350  60.460  49.970  1.00  0.00            
ATOM   4136  H   ASP   264      46.980  59.680  50.110  1.00  0.00            
ATOM   4137  CA  ASP   264      46.980  61.730  49.680  1.00  0.00            
ATOM   4138  HA  ASP   264      46.210  62.490  49.790  1.00  0.00            
ATOM   4139  CB  ASP   264      48.060  62.030  50.720  1.00  0.00            
ATOM   4140  HB1 ASP   264      47.700  61.780  51.720  1.00  0.00            
ATOM   4141  HB2 ASP   264      48.200  63.110  50.750  1.00  0.00            
ATOM   4142  CG  ASP   264      49.390  61.340  50.470  1.00  0.00            
ATOM   4143  OD1 ASP   264      49.580  60.680  49.420  1.00  0.00            
ATOM   4144  OD2 ASP   264      50.320  61.590  51.260  1.00  0.00            
ATOM   4145  C   ASP   264      47.280  62.010  48.210  1.00  0.00            
ATOM   4146  O   ASP   264      46.920  61.330  47.260  1.00  0.00            
ATOM   4147  N   SER   265      47.960  63.130  47.940  1.00  0.00            
ATOM   4148  H   SER   265      48.060  63.820  48.660  1.00  0.00            
ATOM   4149  CA  SER   265      48.260  63.580  46.590  1.00  0.00            
ATOM   4150  HA  SER   265      47.470  63.180  45.950  1.00  0.00            
ATOM   4151  CB  SER   265      48.140  65.090  46.460  1.00  0.00            
ATOM   4152  HB1 SER   265      47.220  65.430  46.930  1.00  0.00            
ATOM   4153  HB2 SER   265      48.170  65.300  45.390  1.00  0.00            
ATOM   4154  OG  SER   265      49.220  65.760  47.080  1.00  0.00            
ATOM   4155  HG  SER   265      49.150  65.630  48.030  1.00  0.00            
ATOM   4156  C   SER   265      49.500  63.000  45.930  1.00  0.00            
ATOM   4157  O   SER   265      49.740  63.260  44.750  1.00  0.00            
ATOM   4158  N   SER   266      50.140  62.050  46.610  1.00  0.00            
ATOM   4159  H   SER   266      49.680  61.860  47.490  1.00  0.00            
ATOM   4160  CA  SER   266      51.050  61.050  46.080  1.00  0.00            
ATOM   4161  HA  SER   266      51.430  61.440  45.140  1.00  0.00            
ATOM   4162  CB  SER   266      52.230  60.850  47.020  1.00  0.00            
ATOM   4163  HB1 SER   266      52.560  61.890  47.140  1.00  0.00            
ATOM   4164  HB2 SER   266      52.940  60.340  46.370  1.00  0.00            
ATOM   4165  OG  SER   266      51.980  60.230  48.260  1.00  0.00            
ATOM   4166  HG  SER   266      51.210  60.630  48.680  1.00  0.00            
ATOM   4167  C   SER   266      50.320  59.710  45.950  1.00  0.00            
ATOM   4168  O   SER   266      51.030  58.750  45.690  1.00  0.00            
ATOM   4169  N   GLN   267      49.020  59.600  46.230  1.00  0.00            
ATOM   4170  H   GLN   267      48.500  60.450  46.400  1.00  0.00            
ATOM   4171  CA  GLN   267      48.200  58.420  46.360  1.00  0.00            
ATOM   4172  HA  GLN   267      47.340  58.720  46.950  1.00  0.00            
ATOM   4173  CB  GLN   267      47.680  57.930  45.010  1.00  0.00            
ATOM   4174  HB1 GLN   267      47.030  57.090  45.270  1.00  0.00            
ATOM   4175  HB2 GLN   267      48.480  57.440  44.450  1.00  0.00            
ATOM   4176  CG  GLN   267      46.960  58.970  44.160  1.00  0.00            
ATOM   4177  HG1 GLN   267      47.640  59.770  43.900  1.00  0.00            
ATOM   4178  HG2 GLN   267      46.120  59.420  44.690  1.00  0.00            
ATOM   4179  CD  GLN   267      46.350  58.240  42.970  1.00  0.00            
ATOM   4180  OE1 GLN   267      46.910  57.620  42.070  1.00  0.00            
ATOM   4181  NE2 GLN   267      45.050  58.370  42.690  1.00  0.00            
ATOM   4182 1HE2 GLN   267      44.440  58.960  43.220  1.00  0.00            
ATOM   4183 2HE2 GLN   267      44.690  58.030  41.800  1.00  0.00            
ATOM   4184  C   GLN   267      48.840  57.360  47.240  1.00  0.00            
ATOM   4185  O   GLN   267      49.010  56.190  46.920  1.00  0.00            
ATOM   4186  N   THR   268      49.290  57.830  48.410  1.00  0.00            
ATOM   4187  H   THR   268      49.080  58.790  48.640  1.00  0.00            
ATOM   4188  CA  THR   268      49.710  57.000  49.520  1.00  0.00            
ATOM   4189  HA  THR   268      49.920  55.990  49.150  1.00  0.00            
ATOM   4190  CB  THR   268      51.000  57.540  50.150  1.00  0.00            
ATOM   4191  HB  THR   268      50.870  58.530  50.570  1.00  0.00            
ATOM   4192  CG2 THR   268      51.640  56.690  51.240  1.00  0.00            
ATOM   4193 1HG2 THR   268      50.880  56.500  52.000  1.00  0.00            
ATOM   4194 2HG2 THR   268      52.030  55.760  50.830  1.00  0.00            
ATOM   4195 3HG2 THR   268      52.490  57.280  51.600  1.00  0.00            
ATOM   4196  OG1 THR   268      52.070  57.690  49.240  1.00  0.00            
ATOM   4197  HG1 THR   268      51.820  58.480  48.760  1.00  0.00            
ATOM   4198  C   THR   268      48.590  56.940  50.550  1.00  0.00            
ATOM   4199  O   THR   268      48.030  57.990  50.830  1.00  0.00            
ATOM   4200  N   LEU   269      48.170  55.730  50.940  1.00  0.00            
ATOM   4201  H   LEU   269      48.750  54.940  50.710  1.00  0.00            
ATOM   4202  CA  LEU   269      47.240  55.520  52.020  1.00  0.00            
ATOM   4203  HA  LEU   269      46.580  56.390  52.030  1.00  0.00            
ATOM   4204  CB  LEU   269      46.380  54.260  51.880  1.00  0.00            
ATOM   4205  HB1 LEU   269      47.090  53.430  51.910  1.00  0.00            
ATOM   4206  HB2 LEU   269      45.910  54.350  50.900  1.00  0.00            
ATOM   4207  CG  LEU   269      45.390  53.930  52.990  1.00  0.00            
ATOM   4208  HG  LEU   269      45.880  53.840  53.950  1.00  0.00            
ATOM   4209  CD1 LEU   269      44.260  54.960  53.030  1.00  0.00            
ATOM   4210 1HD1 LEU   269      44.560  55.850  53.570  1.00  0.00            
ATOM   4211 2HD1 LEU   269      43.860  55.210  52.050  1.00  0.00            
ATOM   4212 3HD1 LEU   269      43.420  54.510  53.570  1.00  0.00            
ATOM   4213  CD2 LEU   269      44.570  52.670  52.720  1.00  0.00            
ATOM   4214 1HD2 LEU   269      45.200  51.780  52.680  1.00  0.00            
ATOM   4215 2HD2 LEU   269      43.820  52.560  53.500  1.00  0.00            
ATOM   4216 3HD2 LEU   269      44.140  52.750  51.720  1.00  0.00            
ATOM   4217  C   LEU   269      48.060  55.420  53.300  1.00  0.00            
ATOM   4218  O   LEU   269      48.880  54.510  53.350  1.00  0.00            
ATOM   4219  N   LEU   270      47.810  56.270  54.300  1.00  0.00            
ATOM   4220  H   LEU   270      47.160  57.010  54.060  1.00  0.00            
ATOM   4221  CA  LEU   270      48.400  56.190  55.620  1.00  0.00            
ATOM   4222  HA  LEU   270      49.040  55.310  55.630  1.00  0.00            
ATOM   4223  CB  LEU   270      49.230  57.470  55.780  1.00  0.00            
ATOM   4224  HB1 LEU   270      49.810  57.260  56.680  1.00  0.00            
ATOM   4225  HB2 LEU   270      48.500  58.250  56.000  1.00  0.00            
ATOM   4226  CG  LEU   270      50.170  58.010  54.710  1.00  0.00            
ATOM   4227  HG  LEU   270      50.760  57.230  54.230  1.00  0.00            
ATOM   4228  CD1 LEU   270      49.570  58.790  53.540  1.00  0.00            
ATOM   4229 1HD1 LEU   270      49.080  59.660  53.990  1.00  0.00            
ATOM   4230 2HD1 LEU   270      50.380  59.150  52.910  1.00  0.00            
ATOM   4231 3HD1 LEU   270      48.760  58.250  53.040  1.00  0.00            
ATOM   4232  CD2 LEU   270      51.160  58.920  55.430  1.00  0.00            
ATOM   4233 1HD2 LEU   270      50.730  59.820  55.870  1.00  0.00            
ATOM   4234 2HD2 LEU   270      51.750  58.460  56.230  1.00  0.00            
ATOM   4235 3HD2 LEU   270      51.960  59.110  54.720  1.00  0.00            
ATOM   4236  C   LEU   270      47.310  56.100  56.670  1.00  0.00            
ATOM   4237  O   LEU   270      46.320  56.830  56.620  1.00  0.00            
ATOM   4238  N   VAL   271      47.360  55.140  57.600  1.00  0.00            
ATOM   4239  H   VAL   271      48.190  54.580  57.510  1.00  0.00            
ATOM   4240  CA  VAL   271      46.460  54.930  58.710  1.00  0.00            
ATOM   4241  HA  VAL   271      45.540  55.460  58.460  1.00  0.00            
ATOM   4242  CB  VAL   271      46.080  53.470  58.950  1.00  0.00            
ATOM   4243  HB  VAL   271      46.890  52.990  59.500  1.00  0.00            
ATOM   4244  CG1 VAL   271      44.810  53.470  59.810  1.00  0.00            
ATOM   4245 1HG1 VAL   271      44.420  52.510  60.150  1.00  0.00            
ATOM   4246 2HG1 VAL   271      44.970  54.040  60.720  1.00  0.00            
ATOM   4247 3HG1 VAL   271      44.020  53.990  59.260  1.00  0.00            
ATOM   4248  CG2 VAL   271      45.650  52.700  57.710  1.00  0.00            
ATOM   4249 1HG2 VAL   271      45.880  53.190  56.760  1.00  0.00            
ATOM   4250 2HG2 VAL   271      46.220  51.780  57.590  1.00  0.00            
ATOM   4251 3HG2 VAL   271      44.580  52.470  57.680  1.00  0.00            
ATOM   4252  C   VAL   271      47.210  55.390  59.950  1.00  0.00            
ATOM   4253  O   VAL   271      48.390  55.120  60.150  1.00  0.00            
ATOM   4254  N   MET   272      46.540  56.290  60.680  1.00  0.00            
ATOM   4255  H   MET   272      45.570  56.490  60.480  1.00  0.00            
ATOM   4256  CA  MET   272      47.180  57.130  61.670  1.00  0.00            
ATOM   4257  HA  MET   272      48.100  57.540  61.250  1.00  0.00            
ATOM   4258  CB  MET   272      46.420  58.420  61.990  1.00  0.00            
ATOM   4259  HB1 MET   272      47.030  59.080  62.610  1.00  0.00            
ATOM   4260  HB2 MET   272      45.470  58.210  62.490  1.00  0.00            
ATOM   4261  CG  MET   272      46.000  59.220  60.760  1.00  0.00            
ATOM   4262  HG1 MET   272      45.580  58.610  59.970  1.00  0.00            
ATOM   4263  HG2 MET   272      46.840  59.760  60.320  1.00  0.00            
ATOM   4264  SD  MET   272      44.670  60.410  61.070  1.00  0.00            
ATOM   4265  CE  MET   272      45.500  61.560  62.190  1.00  0.00            
ATOM   4266  HE1 MET   272      45.750  60.960  63.060  1.00  0.00            
ATOM   4267  HE2 MET   272      46.290  62.090  61.650  1.00  0.00            
ATOM   4268  HE3 MET   272      44.700  62.250  62.470  1.00  0.00            
ATOM   4269  C   MET   272      47.360  56.300  62.930  1.00  0.00            
ATOM   4270  O   MET   272      46.600  55.360  63.170  1.00  0.00            
ATOM   4271  N   ARG   273      48.450  56.550  63.650  1.00  0.00            
ATOM   4272  H   ARG   273      48.980  57.340  63.290  1.00  0.00            
ATOM   4273  CA  ARG   273      48.950  55.770  64.760  1.00  0.00            
ATOM   4274  HA  ARG   273      48.880  54.700  64.570  1.00  0.00            
ATOM   4275  CB  ARG   273      50.410  56.150  64.960  1.00  0.00            
ATOM   4276  HB1 ARG   273      50.690  55.750  65.940  1.00  0.00            
ATOM   4277  HB2 ARG   273      50.440  57.230  65.130  1.00  0.00            
ATOM   4278  CG  ARG   273      51.290  55.670  63.810  1.00  0.00            
ATOM   4279  HG1 ARG   273      50.830  55.970  62.870  1.00  0.00            
ATOM   4280  HG2 ARG   273      51.360  54.590  63.970  1.00  0.00            
ATOM   4281  CD  ARG   273      52.640  56.390  63.780  1.00  0.00            
ATOM   4282  HD1 ARG   273      53.240  56.170  64.660  1.00  0.00            
ATOM   4283  HD2 ARG   273      52.490  57.460  63.700  1.00  0.00            
ATOM   4284  NE  ARG   273      53.380  56.080  62.560  1.00  0.00            
ATOM   4285  HE  ARG   273      53.070  55.310  61.970  1.00  0.00            
ATOM   4286  CZ  ARG   273      54.520  56.690  62.240  1.00  0.00            
ATOM   4287  NH1 ARG   273      55.040  57.690  62.970  1.00  0.00            
ATOM   4288 1HH1 ARG   273      54.480  58.150  63.670  1.00  0.00            
ATOM   4289 2HH1 ARG   273      55.870  58.120  62.590  1.00  0.00            
ATOM   4290  NH2 ARG   273      55.190  56.290  61.150  1.00  0.00            
ATOM   4291 1HH2 ARG   273      54.950  55.420  60.700  1.00  0.00            
ATOM   4292 2HH2 ARG   273      56.100  56.680  60.990  1.00  0.00            
ATOM   4293  C   ARG   273      48.170  56.180  66.000  1.00  0.00            
ATOM   4294  O   ARG   273      47.520  57.210  66.070  1.00  0.00            
ATOM   4295  N   PRO   274      48.080  55.360  67.060  1.00  0.00            
ATOM   4296  CD  PRO   274      48.670  54.040  67.120  1.00  0.00            
ATOM   4297  HD1 PRO   274      49.700  54.150  67.430  1.00  0.00            
ATOM   4298  HD2 PRO   274      48.720  53.460  66.190  1.00  0.00            
ATOM   4299  CG  PRO   274      47.820  53.370  68.200  1.00  0.00            
ATOM   4300  HG1 PRO   274      48.410  52.810  68.930  1.00  0.00            
ATOM   4301  HG2 PRO   274      47.000  52.760  67.840  1.00  0.00            
ATOM   4302  CB  PRO   274      47.180  54.420  69.110  1.00  0.00            
ATOM   4303  HB1 PRO   274      47.890  54.610  69.910  1.00  0.00            
ATOM   4304  HB2 PRO   274      46.190  54.100  69.420  1.00  0.00            
ATOM   4305  CA  PRO   274      47.160  55.600  68.150  1.00  0.00            
ATOM   4306  HA  PRO   274      46.160  55.620  67.710  1.00  0.00            
ATOM   4307  C   PRO   274      47.410  56.950  68.810  1.00  0.00            
ATOM   4308  O   PRO   274      46.430  57.640  69.050  1.00  0.00            
ATOM   4309  N   TYR   275      48.660  57.340  69.060  1.00  0.00            
ATOM   4310  H   TYR   275      49.380  56.670  68.820  1.00  0.00            
ATOM   4311  CA  TYR   275      49.040  58.660  69.520  1.00  0.00            
ATOM   4312  HA  TYR   275      48.560  58.930  70.460  1.00  0.00            
ATOM   4313  CB  TYR   275      50.540  58.620  69.810  1.00  0.00            
ATOM   4314  HB1 TYR   275      50.770  57.870  70.570  1.00  0.00            
ATOM   4315  HB2 TYR   275      50.610  59.500  70.450  1.00  0.00            
ATOM   4316  CG  TYR   275      51.400  58.640  68.570  1.00  0.00            
ATOM   4317  CD1 TYR   275      51.970  57.410  68.200  1.00  0.00            
ATOM   4318  HD1 TYR   275      51.780  56.520  68.770  1.00  0.00            
ATOM   4319  CE1 TYR   275      52.910  57.340  67.170  1.00  0.00            
ATOM   4320  HE1 TYR   275      53.370  56.380  67.000  1.00  0.00            
ATOM   4321  CZ  TYR   275      53.340  58.520  66.530  1.00  0.00            
ATOM   4322  OH  TYR   275      54.420  58.380  65.700  1.00  0.00            
ATOM   4323  HH  TYR   275      54.680  59.250  65.390  1.00  0.00            
ATOM   4324  CE2 TYR   275      52.810  59.760  66.940  1.00  0.00            
ATOM   4325  HE2 TYR   275      53.030  60.660  66.380  1.00  0.00            
ATOM   4326  CD2 TYR   275      51.890  59.810  67.990  1.00  0.00            
ATOM   4327  HD2 TYR   275      51.580  60.770  68.380  1.00  0.00            
ATOM   4328  C   TYR   275      48.580  59.810  68.650  1.00  0.00            
ATOM   4329  O   TYR   275      48.610  60.990  69.010  1.00  0.00            
ATOM   4330  N   GLN   276      48.200  59.470  67.410  1.00  0.00            
ATOM   4331  H   GLN   276      48.300  58.480  67.280  1.00  0.00            
ATOM   4332  CA  GLN   276      47.830  60.410  66.370  1.00  0.00            
ATOM   4333  HA  GLN   276      48.260  61.370  66.630  1.00  0.00            
ATOM   4334  CB  GLN   276      48.360  60.080  64.970  1.00  0.00            
ATOM   4335  HB1 GLN   276      48.040  60.840  64.260  1.00  0.00            
ATOM   4336  HB2 GLN   276      48.010  59.120  64.610  1.00  0.00            
ATOM   4337  CG  GLN   276      49.890  60.130  64.870  1.00  0.00            
ATOM   4338  HG1 GLN   276      50.290  59.450  65.610  1.00  0.00            
ATOM   4339  HG2 GLN   276      50.250  61.120  65.140  1.00  0.00            
ATOM   4340  CD  GLN   276      50.410  59.640  63.530  1.00  0.00            
ATOM   4341  OE1 GLN   276      49.800  58.880  62.780  1.00  0.00            
ATOM   4342  NE2 GLN   276      51.630  60.050  63.170  1.00  0.00            
ATOM   4343 1HE2 GLN   276      52.170  60.640  63.780  1.00  0.00            
ATOM   4344 2HE2 GLN   276      51.990  59.610  62.330  1.00  0.00            
ATOM   4345  C   GLN   276      46.330  60.660  66.350  1.00  0.00            
ATOM   4346  O   GLN   276      45.820  61.780  66.410  1.00  0.00            
ATOM   4347  N   ILE   277      45.590  59.560  66.430  1.00  0.00            
ATOM   4348  H   ILE   277      46.110  58.710  66.260  1.00  0.00            
ATOM   4349  CA  ILE   277      44.150  59.460  66.610  1.00  0.00            
ATOM   4350  HA  ILE   277      43.660  60.050  65.840  1.00  0.00            
ATOM   4351  CB  ILE   277      43.760  57.990  66.440  1.00  0.00            
ATOM   4352  HB  ILE   277      44.350  57.380  67.130  1.00  0.00            
ATOM   4353  CG2 ILE   277      42.270  57.860  66.730  1.00  0.00            
ATOM   4354 1HG2 ILE   277      42.000  58.290  67.690  1.00  0.00            
ATOM   4355 2HG2 ILE   277      41.600  58.380  66.050  1.00  0.00            
ATOM   4356 3HG2 ILE   277      42.130  56.810  66.990  1.00  0.00            
ATOM   4357  CG1 ILE   277      44.210  57.490  65.070  1.00  0.00            
ATOM   4358 1HG1 ILE   277      45.300  57.540  64.980  1.00  0.00            
ATOM   4359 2HG1 ILE   277      43.900  58.270  64.380  1.00  0.00            
ATOM   4360  CD  ILE   277      43.690  56.090  64.740  1.00  0.00            
ATOM   4361  HD1 ILE   277      42.600  56.140  64.730  1.00  0.00            
ATOM   4362  HD2 ILE   277      44.020  55.830  63.730  1.00  0.00            
ATOM   4363  HD3 ILE   277      44.190  55.420  65.440  1.00  0.00            
ATOM   4364  C   ILE   277      43.820  60.080  67.960  1.00  0.00            
ATOM   4365  O   ILE   277      42.890  60.880  67.950  1.00  0.00            
ATOM   4366  N   ALA   278      44.530  59.710  69.030  1.00  0.00            
ATOM   4367  H   ALA   278      45.220  58.980  69.000  1.00  0.00            
ATOM   4368  CA  ALA   278      44.350  60.270  70.360  1.00  0.00            
ATOM   4369  HA  ALA   278      43.340  59.950  70.610  1.00  0.00            
ATOM   4370  CB  ALA   278      45.380  59.600  71.260  1.00  0.00            
ATOM   4371  HB1 ALA   278      46.360  60.010  71.020  1.00  0.00            
ATOM   4372  HB2 ALA   278      45.100  59.700  72.310  1.00  0.00            
ATOM   4373  HB3 ALA   278      45.370  58.530  71.050  1.00  0.00            
ATOM   4374  C   ALA   278      44.490  61.780  70.480  1.00  0.00            
ATOM   4375  O   ALA   278      43.710  62.490  71.120  1.00  0.00            
ATOM   4376  N   ALA   279      45.450  62.320  69.730  1.00  0.00            
ATOM   4377  H   ALA   279      46.020  61.730  69.150  1.00  0.00            
ATOM   4378  CA  ALA   279      45.630  63.760  69.660  1.00  0.00            
ATOM   4379  HA  ALA   279      45.670  64.240  70.640  1.00  0.00            
ATOM   4380  CB  ALA   279      46.970  63.950  68.960  1.00  0.00            
ATOM   4381  HB1 ALA   279      47.200  65.010  68.830  1.00  0.00            
ATOM   4382  HB2 ALA   279      47.740  63.400  69.490  1.00  0.00            
ATOM   4383  HB3 ALA   279      46.880  63.530  67.960  1.00  0.00            
ATOM   4384  C   ALA   279      44.510  64.480  68.920  1.00  0.00            
ATOM   4385  O   ALA   279      44.200  65.590  69.320  1.00  0.00            
ATOM   4386  N   THR   280      43.920  63.860  67.900  1.00  0.00            
ATOM   4387  H   THR   280      44.110  62.890  67.710  1.00  0.00            
ATOM   4388  CA  THR   280      42.870  64.500  67.130  1.00  0.00            
ATOM   4389  HA  THR   280      43.170  65.530  66.940  1.00  0.00            
ATOM   4390  CB  THR   280      42.770  63.930  65.720  1.00  0.00            
ATOM   4391  HB  THR   280      42.580  62.870  65.890  1.00  0.00            
ATOM   4392  CG2 THR   280      41.660  64.580  64.900  1.00  0.00            
ATOM   4393 1HG2 THR   280      41.900  65.600  64.590  1.00  0.00            
ATOM   4394 2HG2 THR   280      41.390  64.030  64.000  1.00  0.00            
ATOM   4395 3HG2 THR   280      40.740  64.580  65.480  1.00  0.00            
ATOM   4396  OG1 THR   280      43.960  64.030  64.970  1.00  0.00            
ATOM   4397  HG1 THR   280      44.650  64.030  65.630  1.00  0.00            
ATOM   4398  C   THR   280      41.510  64.390  67.800  1.00  0.00            
ATOM   4399  O   THR   280      40.850  65.430  67.830  1.00  0.00            
ATOM   4400  N   GLU   281      41.020  63.230  68.250  1.00  0.00            
ATOM   4401  H   GLU   281      41.570  62.400  68.060  1.00  0.00            
ATOM   4402  CA  GLU   281      39.740  63.100  68.920  1.00  0.00            
ATOM   4403  HA  GLU   281      39.070  63.510  68.160  1.00  0.00            
ATOM   4404  CB  GLU   281      39.480  61.650  69.300  1.00  0.00            
ATOM   4405  HB1 GLU   281      39.600  61.140  68.350  1.00  0.00            
ATOM   4406  HB2 GLU   281      38.410  61.670  69.500  1.00  0.00            
ATOM   4407  CG  GLU   281      40.270  61.010  70.450  1.00  0.00            
ATOM   4408  HG1 GLU   281      39.980  61.400  71.420  1.00  0.00            
ATOM   4409  HG2 GLU   281      41.330  61.200  70.270  1.00  0.00            
ATOM   4410  CD  GLU   281      40.120  59.500  70.430  1.00  0.00            
ATOM   4411  OE1 GLU   281      39.000  59.000  70.160  1.00  0.00            
ATOM   4412  OE2 GLU   281      40.990  58.860  71.060  1.00  0.00            
ATOM   4413  C   GLU   281      39.580  64.000  70.140  1.00  0.00            
ATOM   4414  O   GLU   281      38.510  64.570  70.310  1.00  0.00            
ATOM   4415  N   ARG   282      40.610  64.240  70.960  1.00  0.00            
ATOM   4416  H   ARG   282      41.500  64.050  70.530  1.00  0.00            
ATOM   4417  CA  ARG   282      40.600  65.220  72.020  1.00  0.00            
ATOM   4418  HA  ARG   282      39.750  65.050  72.670  1.00  0.00            
ATOM   4419  CB  ARG   282      41.910  65.040  72.780  1.00  0.00            
ATOM   4420  HB1 ARG   282      42.230  66.010  73.160  1.00  0.00            
ATOM   4421  HB2 ARG   282      42.650  64.670  72.080  1.00  0.00            
ATOM   4422  CG  ARG   282      41.770  64.130  74.000  1.00  0.00            
ATOM   4423  HG1 ARG   282      40.760  63.740  74.090  1.00  0.00            
ATOM   4424  HG2 ARG   282      41.920  64.750  74.890  1.00  0.00            
ATOM   4425  CD  ARG   282      42.750  62.970  74.100  1.00  0.00            
ATOM   4426  HD1 ARG   282      42.970  62.690  75.130  1.00  0.00            
ATOM   4427  HD2 ARG   282      43.760  63.250  73.800  1.00  0.00            
ATOM   4428  NE  ARG   282      42.180  61.750  73.520  1.00  0.00            
ATOM   4429  HE  ARG   282      42.280  61.660  72.520  1.00  0.00            
ATOM   4430  CZ  ARG   282      41.720  60.740  74.280  1.00  0.00            
ATOM   4431  NH1 ARG   282      41.580  60.750  75.610  1.00  0.00            
ATOM   4432 1HH1 ARG   282      41.780  61.610  76.090  1.00  0.00            
ATOM   4433 2HH1 ARG   282      41.510  59.880  76.120  1.00  0.00            
ATOM   4434  NH2 ARG   282      41.470  59.540  73.740  1.00  0.00            
ATOM   4435 1HH2 ARG   282      41.410  59.380  72.740  1.00  0.00            
ATOM   4436 2HH2 ARG   282      41.180  58.740  74.280  1.00  0.00            
ATOM   4437  C   ARG   282      40.350  66.630  71.500  1.00  0.00            
ATOM   4438  O   ARG   282      39.880  67.360  72.380  1.00  0.00            
ATOM   4439  N   ILE   283      40.750  66.980  70.280  1.00  0.00            
ATOM   4440  H   ILE   283      41.190  66.300  69.680  1.00  0.00            
ATOM   4441  CA  ILE   283      40.630  68.350  69.830  1.00  0.00            
ATOM   4442  HA  ILE   283      40.820  69.070  70.630  1.00  0.00            
ATOM   4443  CB  ILE   283      41.760  68.680  68.850  1.00  0.00            
ATOM   4444  HB  ILE   283      41.790  67.980  68.010  1.00  0.00            
ATOM   4445  CG2 ILE   283      41.500  69.930  68.020  1.00  0.00            
ATOM   4446 1HG2 ILE   283      42.350  70.360  67.490  1.00  0.00            
ATOM   4447 2HG2 ILE   283      40.680  69.740  67.340  1.00  0.00            
ATOM   4448 3HG2 ILE   283      41.030  70.680  68.660  1.00  0.00            
ATOM   4449  CG1 ILE   283      43.160  68.790  69.460  1.00  0.00            
ATOM   4450 1HG1 ILE   283      43.190  67.950  70.160  1.00  0.00            
ATOM   4451 2HG1 ILE   283      43.260  69.660  70.110  1.00  0.00            
ATOM   4452  CD  ILE   283      44.350  68.810  68.510  1.00  0.00            
ATOM   4453  HD1 ILE   283      45.280  68.810  69.080  1.00  0.00            
ATOM   4454  HD2 ILE   283      44.160  67.940  67.880  1.00  0.00            
ATOM   4455  HD3 ILE   283      44.340  69.760  67.990  1.00  0.00            
ATOM   4456  C   ILE   283      39.250  68.690  69.280  1.00  0.00            
ATOM   4457  O   ILE   283      38.600  69.630  69.750  1.00  0.00            
ATOM   4458  N   LEU   284      38.740  67.680  68.580  1.00  0.00            
ATOM   4459  H   LEU   284      39.350  66.960  68.220  1.00  0.00            
ATOM   4460  CA  LEU   284      37.320  67.610  68.290  1.00  0.00            
ATOM   4461  HA  LEU   284      36.990  68.420  67.640  1.00  0.00            
ATOM   4462  CB  LEU   284      37.040  66.340  67.480  1.00  0.00            
ATOM   4463  HB1 LEU   284      35.970  66.320  67.290  1.00  0.00            
ATOM   4464  HB2 LEU   284      37.240  65.440  68.070  1.00  0.00            
ATOM   4465  CG  LEU   284      37.780  66.250  66.150  1.00  0.00            
ATOM   4466  HG  LEU   284      38.850  66.420  66.270  1.00  0.00            
ATOM   4467  CD1 LEU   284      37.570  64.850  65.590  1.00  0.00            
ATOM   4468 1HD1 LEU   284      38.360  64.800  64.840  1.00  0.00            
ATOM   4469 2HD1 LEU   284      37.800  64.190  66.430  1.00  0.00            
ATOM   4470 3HD1 LEU   284      36.580  64.690  65.160  1.00  0.00            
ATOM   4471  CD2 LEU   284      37.200  67.110  65.020  1.00  0.00            
ATOM   4472 1HD2 LEU   284      36.270  66.720  64.620  1.00  0.00            
ATOM   4473 2HD2 LEU   284      37.130  68.170  65.230  1.00  0.00            
ATOM   4474 3HD2 LEU   284      37.920  67.010  64.200  1.00  0.00            
ATOM   4475  C   LEU   284      36.440  67.850  69.510  1.00  0.00            
ATOM   4476  O   LEU   284      35.450  68.570  69.400  1.00  0.00            
ATOM   4477  N   TRP   285      36.820  67.200  70.610  1.00  0.00            
ATOM   4478  H   TRP   285      37.640  66.610  70.530  1.00  0.00            
ATOM   4479  CA  TRP   285      35.910  67.070  71.730  1.00  0.00            
ATOM   4480  HA  TRP   285      34.880  66.870  71.470  1.00  0.00            
ATOM   4481  CB  TRP   285      36.390  65.840  72.490  1.00  0.00            
ATOM   4482  HB1 TRP   285      37.450  65.780  72.740  1.00  0.00            
ATOM   4483  HB2 TRP   285      36.180  64.960  71.880  1.00  0.00            
ATOM   4484  CG  TRP   285      35.580  65.540  73.710  1.00  0.00            
ATOM   4485  CD1 TRP   285      34.540  64.680  73.810  1.00  0.00            
ATOM   4486  HD1 TRP   285      34.120  64.140  72.980  1.00  0.00            
ATOM   4487  NE1 TRP   285      33.980  64.710  75.070  1.00  0.00            
ATOM   4488  HE1 TRP   285      33.190  64.130  75.300  1.00  0.00            
ATOM   4489  CE2 TRP   285      34.640  65.620  75.860  1.00  0.00            
ATOM   4490  CZ2 TRP   285      34.440  66.080  77.170  1.00  0.00            
ATOM   4491  HZ2 TRP   285      33.660  65.680  77.800  1.00  0.00            
ATOM   4492  CH2 TRP   285      35.260  67.110  77.640  1.00  0.00            
ATOM   4493  HH2 TRP   285      35.060  67.530  78.610  1.00  0.00            
ATOM   4494  CZ3 TRP   285      36.350  67.550  76.870  1.00  0.00            
ATOM   4495  HZ3 TRP   285      36.890  68.390  77.270  1.00  0.00            
ATOM   4496  CE3 TRP   285      36.580  67.080  75.570  1.00  0.00            
ATOM   4497  HE3 TRP   285      37.530  67.250  75.080  1.00  0.00            
ATOM   4498  CD2 TRP   285      35.690  66.130  75.040  1.00  0.00            
ATOM   4499  C   TRP   285      36.000  68.340  72.580  1.00  0.00            
ATOM   4500  O   TRP   285      35.080  68.890  73.180  1.00  0.00            
ATOM   4501  N   LYS   286      37.240  68.840  72.610  1.00  0.00            
ATOM   4502  H   LYS   286      37.980  68.280  72.210  1.00  0.00            
ATOM   4503  CA  LYS   286      37.550  70.140  73.150  1.00  0.00            
ATOM   4504  HA  LYS   286      37.150  70.080  74.160  1.00  0.00            
ATOM   4505  CB  LYS   286      39.050  70.420  73.170  1.00  0.00            
ATOM   4506  HB1 LYS   286      39.530  70.430  72.190  1.00  0.00            
ATOM   4507  HB2 LYS   286      39.520  69.510  73.560  1.00  0.00            
ATOM   4508  CG  LYS   286      39.460  71.550  74.100  1.00  0.00            
ATOM   4509  HG1 LYS   286      39.280  72.510  73.600  1.00  0.00            
ATOM   4510  HG2 LYS   286      40.550  71.520  74.170  1.00  0.00            
ATOM   4511  CD  LYS   286      38.850  71.550  75.500  1.00  0.00            
ATOM   4512  HD1 LYS   286      38.880  70.560  75.950  1.00  0.00            
ATOM   4513  HD2 LYS   286      37.850  71.930  75.330  1.00  0.00            
ATOM   4514  CE  LYS   286      39.610  72.510  76.410  1.00  0.00            
ATOM   4515  HE1 LYS   286      39.470  73.530  76.050  1.00  0.00            
ATOM   4516  HE2 LYS   286      40.650  72.210  76.350  1.00  0.00            
ATOM   4517  NZ  LYS   286      39.090  72.580  77.780  1.00  0.00            
ATOM   4518  HZ1 LYS   286      38.080  72.620  77.740  1.00  0.00            
ATOM   4519  HZ2 LYS   286      39.310  71.710  78.240  1.00  0.00            
ATOM   4520  HZ3 LYS   286      39.450  73.340  78.340  1.00  0.00            
ATOM   4521  C   LYS   286      36.840  71.290  72.450  1.00  0.00            
ATOM   4522  O   LYS   286      36.300  72.070  73.230  1.00  0.00            
ATOM   4523  N   ILE   287      36.830  71.400  71.120  1.00  0.00            
ATOM   4524  H   ILE   287      37.130  70.660  70.510  1.00  0.00            
ATOM   4525  CA  ILE   287      36.090  72.370  70.340  1.00  0.00            
ATOM   4526  HA  ILE   287      36.360  73.400  70.590  1.00  0.00            
ATOM   4527  CB  ILE   287      36.390  72.090  68.870  1.00  0.00            
ATOM   4528  HB  ILE   287      36.340  71.010  68.750  1.00  0.00            
ATOM   4529  CG2 ILE   287      35.320  72.750  68.000  1.00  0.00            
ATOM   4530 1HG2 ILE   287      34.320  72.360  68.190  1.00  0.00            
ATOM   4531 2HG2 ILE   287      35.450  73.820  68.140  1.00  0.00            
ATOM   4532 3HG2 ILE   287      35.590  72.530  66.970  1.00  0.00            
ATOM   4533  CG1 ILE   287      37.780  72.610  68.500  1.00  0.00            
ATOM   4534 1HG1 ILE   287      38.450  72.150  69.230  1.00  0.00            
ATOM   4535 2HG1 ILE   287      37.870  73.680  68.670  1.00  0.00            
ATOM   4536  CD  ILE   287      38.230  72.220  67.100  1.00  0.00            
ATOM   4537  HD1 ILE   287      38.060  71.150  67.000  1.00  0.00            
ATOM   4538  HD2 ILE   287      37.620  72.660  66.300  1.00  0.00            
ATOM   4539  HD3 ILE   287      39.300  72.420  66.970  1.00  0.00            
ATOM   4540  C   ILE   287      34.620  72.270  70.710  1.00  0.00            
ATOM   4541  O   ILE   287      34.030  73.310  71.010  1.00  0.00            
ATOM   4542  N   LYS   288      33.980  71.100  70.740  1.00  0.00            
ATOM   4543  H   LYS   288      34.540  70.340  70.380  1.00  0.00            
ATOM   4544  CA  LYS   288      32.570  70.940  71.060  1.00  0.00            
ATOM   4545  HA  LYS   288      32.030  71.600  70.390  1.00  0.00            
ATOM   4546  CB  LYS   288      32.100  69.530  70.720  1.00  0.00            
ATOM   4547  HB1 LYS   288      32.410  68.830  71.500  1.00  0.00            
ATOM   4548  HB2 LYS   288      32.470  69.290  69.720  1.00  0.00            
ATOM   4549  CG  LYS   288      30.590  69.440  70.530  1.00  0.00            
ATOM   4550  HG1 LYS   288      30.310  70.120  69.730  1.00  0.00            
ATOM   4551  HG2 LYS   288      30.180  69.930  71.420  1.00  0.00            
ATOM   4552  CD  LYS   288      30.130  67.990  70.350  1.00  0.00            
ATOM   4553  HD1 LYS   288      30.390  67.550  71.310  1.00  0.00            
ATOM   4554  HD2 LYS   288      30.630  67.510  69.510  1.00  0.00            
ATOM   4555  CE  LYS   288      28.650  67.900  70.000  1.00  0.00            
ATOM   4556  HE1 LYS   288      28.320  66.890  70.240  1.00  0.00            
ATOM   4557  HE2 LYS   288      28.640  68.220  68.960  1.00  0.00            
ATOM   4558  NZ  LYS   288      27.750  68.760  70.790  1.00  0.00            
ATOM   4559  HZ1 LYS   288      27.820  69.740  70.590  1.00  0.00            
ATOM   4560  HZ2 LYS   288      26.820  68.390  70.710  1.00  0.00            
ATOM   4561  HZ3 LYS   288      27.980  68.650  71.770  1.00  0.00            
ATOM   4562  C   LYS   288      32.190  71.300  72.490  1.00  0.00            
ATOM   4563  O   LYS   288      31.230  72.050  72.620  1.00  0.00            
ATOM   4564  N   SER   289      32.860  70.820  73.540  1.00  0.00            
ATOM   4565  H   SER   289      33.620  70.180  73.370  1.00  0.00            
ATOM   4566  CA  SER   289      32.520  71.130  74.910  1.00  0.00            
ATOM   4567  HA  SER   289      31.460  70.960  75.050  1.00  0.00            
ATOM   4568  CB  SER   289      33.330  70.260  75.870  1.00  0.00            
ATOM   4569  HB1 SER   289      33.040  69.200  75.890  1.00  0.00            
ATOM   4570  HB2 SER   289      33.160  70.760  76.820  1.00  0.00            
ATOM   4571  OG  SER   289      34.700  70.270  75.570  1.00  0.00            
ATOM   4572  HG  SER   289      34.810  69.540  74.960  1.00  0.00            
ATOM   4573  C   SER   289      32.670  72.620  75.160  1.00  0.00            
ATOM   4574  O   SER   289      31.810  73.250  75.770  1.00  0.00            
ATOM   4575  N   SER   290      33.770  73.190  74.640  1.00  0.00            
ATOM   4576  H   SER   290      34.410  72.540  74.220  1.00  0.00            
ATOM   4577  CA  SER   290      34.000  74.610  74.740  1.00  0.00            
ATOM   4578  HA  SER   290      33.840  74.920  75.770  1.00  0.00            
ATOM   4579  CB  SER   290      35.410  74.990  74.270  1.00  0.00            
ATOM   4580  HB1 SER   290      35.560  76.060  74.380  1.00  0.00            
ATOM   4581  HB2 SER   290      35.390  74.780  73.200  1.00  0.00            
ATOM   4582  OG  SER   290      36.440  74.200  74.830  1.00  0.00            
ATOM   4583  HG  SER   290      36.590  73.560  74.130  1.00  0.00            
ATOM   4584  C   SER   290      32.960  75.420  73.970  1.00  0.00            
ATOM   4585  O   SER   290      32.670  76.550  74.320  1.00  0.00            
ATOM   4586  N   PHE   291      32.410  74.910  72.860  1.00  0.00            
ATOM   4587  H   PHE   291      32.630  73.970  72.560  1.00  0.00            
ATOM   4588  CA  PHE   291      31.240  75.490  72.230  1.00  0.00            
ATOM   4589  HA  PHE   291      31.380  76.570  72.330  1.00  0.00            
ATOM   4590  CB  PHE   291      31.070  74.980  70.810  1.00  0.00            
ATOM   4591  HB1 PHE   291      31.010  73.890  70.810  1.00  0.00            
ATOM   4592  HB2 PHE   291      31.960  75.250  70.250  1.00  0.00            
ATOM   4593  CG  PHE   291      29.860  75.580  70.150  1.00  0.00            
ATOM   4594  CD1 PHE   291      29.830  76.900  69.680  1.00  0.00            
ATOM   4595  HD1 PHE   291      30.600  77.620  69.890  1.00  0.00            
ATOM   4596  CE1 PHE   291      28.700  77.360  68.990  1.00  0.00            
ATOM   4597  HE1 PHE   291      28.740  78.330  68.520  1.00  0.00            
ATOM   4598  CZ  PHE   291      27.620  76.490  68.780  1.00  0.00            
ATOM   4599  HZ  PHE   291      26.710  76.890  68.330  1.00  0.00            
ATOM   4600  CE2 PHE   291      27.640  75.190  69.290  1.00  0.00            
ATOM   4601  HE2 PHE   291      26.820  74.500  69.240  1.00  0.00            
ATOM   4602  CD2 PHE   291      28.780  74.710  69.940  1.00  0.00            
ATOM   4603  HD2 PHE   291      28.770  73.750  70.440  1.00  0.00            
ATOM   4604  C   PHE   291      29.940  75.330  73.010  1.00  0.00            
ATOM   4605  O   PHE   291      29.350  76.340  73.390  1.00  0.00            
ATOM   4606  N   THR   292      29.560  74.110  73.400  1.00  0.00            
ATOM   4607  H   THR   292      29.980  73.330  72.910  1.00  0.00            
ATOM   4608  CA  THR   292      28.430  73.870  74.280  1.00  0.00            
ATOM   4609  HA  THR   292      27.540  74.220  73.760  1.00  0.00            
ATOM   4610  CB  THR   292      28.320  72.360  74.450  1.00  0.00            
ATOM   4611  HB  THR   292      29.140  72.000  75.070  1.00  0.00            
ATOM   4612  CG2 THR   292      26.930  72.020  74.980  1.00  0.00            
ATOM   4613 1HG2 THR   292      26.230  72.840  74.780  1.00  0.00            
ATOM   4614 2HG2 THR   292      26.450  71.120  74.590  1.00  0.00            
ATOM   4615 3HG2 THR   292      27.030  71.720  76.020  1.00  0.00            
ATOM   4616  OG1 THR   292      28.250  71.710  73.190  1.00  0.00            
ATOM   4617  HG1 THR   292      27.330  71.610  72.930  1.00  0.00            
ATOM   4618  C   THR   292      28.490  74.740  75.520  1.00  0.00            
ATOM   4619  O   THR   292      27.460  75.200  76.030  1.00  0.00            
ATOM   4620  N   ALA   293      29.660  74.830  76.160  1.00  0.00            
ATOM   4621  H   ALA   293      30.370  74.180  75.850  1.00  0.00            
ATOM   4622  CA  ALA   293      29.970  75.610  77.340  1.00  0.00            
ATOM   4623  HA  ALA   293      29.070  75.500  77.950  1.00  0.00            
ATOM   4624  CB  ALA   293      31.270  75.080  77.940  1.00  0.00            
ATOM   4625  HB1 ALA   293      31.420  75.530  78.930  1.00  0.00            
ATOM   4626  HB2 ALA   293      31.250  74.000  78.110  1.00  0.00            
ATOM   4627  HB3 ALA   293      32.150  75.230  77.310  1.00  0.00            
ATOM   4628  C   ALA   293      30.070  77.110  77.140  1.00  0.00            
ATOM   4629  O   ALA   293      30.160  77.880  78.090  1.00  0.00            
ATOM   4630  N   LYS   294      29.920  77.600  75.900  1.00  0.00            
ATOM   4631  H   LYS   294      29.890  76.890  75.180  1.00  0.00            
ATOM   4632  CA  LYS   294      29.840  78.990  75.500  1.00  0.00            
ATOM   4633  HA  LYS   294      29.910  78.980  74.410  1.00  0.00            
ATOM   4634  CB  LYS   294      28.500  79.640  75.820  1.00  0.00            
ATOM   4635  HB1 LYS   294      28.490  80.720  75.660  1.00  0.00            
ATOM   4636  HB2 LYS   294      28.370  79.480  76.890  1.00  0.00            
ATOM   4637  CG  LYS   294      27.340  79.010  75.060  1.00  0.00            
ATOM   4638  HG1 LYS   294      27.270  77.990  75.440  1.00  0.00            
ATOM   4639  HG2 LYS   294      27.640  78.910  74.020  1.00  0.00            
ATOM   4640  CD  LYS   294      25.980  79.710  75.060  1.00  0.00            
ATOM   4641  HD1 LYS   294      26.050  80.680  74.560  1.00  0.00            
ATOM   4642  HD2 LYS   294      25.720  79.860  76.110  1.00  0.00            
ATOM   4643  CE  LYS   294      24.930  78.830  74.380  1.00  0.00            
ATOM   4644  HE1 LYS   294      24.920  77.960  75.030  1.00  0.00            
ATOM   4645  HE2 LYS   294      25.300  78.410  73.450  1.00  0.00            
ATOM   4646  NZ  LYS   294      23.640  79.510  74.240  1.00  0.00            
ATOM   4647  HZ1 LYS   294      22.870  78.960  73.870  1.00  0.00            
ATOM   4648  HZ2 LYS   294      23.430  79.800  75.180  1.00  0.00            
ATOM   4649  HZ3 LYS   294      23.630  80.310  73.620  1.00  0.00            
ATOM   4650  C   LYS   294      31.060  79.830  75.860  1.00  0.00            
ATOM   4651  O   LYS   294      30.840  80.950  76.310  1.00  0.00            
ATOM   4652  N   ASN   295      32.260  79.240  75.800  1.00  0.00            
ATOM   4653  H   ASN   295      32.230  78.350  75.320  1.00  0.00            
ATOM   4654  CA  ASN   295      33.560  79.680  76.270  1.00  0.00            
ATOM   4655  HA  ASN   295      33.400  80.700  76.630  1.00  0.00            
ATOM   4656  CB  ASN   295      33.860  78.810  77.490  1.00  0.00            
ATOM   4657  HB1 ASN   295      33.970  77.790  77.120  1.00  0.00            
ATOM   4658  HB2 ASN   295      33.070  78.790  78.230  1.00  0.00            
ATOM   4659  CG  ASN   295      35.150  79.150  78.220  1.00  0.00            
ATOM   4660  OD1 ASN   295      35.890  80.050  77.840  1.00  0.00            
ATOM   4661  ND2 ASN   295      35.530  78.360  79.230  1.00  0.00            
ATOM   4662 1HD2 ASN   295      34.880  77.780  79.740  1.00  0.00            
ATOM   4663 2HD2 ASN   295      36.340  78.730  79.700  1.00  0.00            
ATOM   4664  C   ASN   295      34.660  79.610  75.220  1.00  0.00            
ATOM   4665  O   ASN   295      35.380  78.630  75.070  1.00  0.00            
ATOM   4666  N   TRP   296      34.920  80.730  74.550  1.00  0.00            
ATOM   4667  H   TRP   296      34.440  81.590  74.760  1.00  0.00            
ATOM   4668  CA  TRP   296      35.870  80.910  73.460  1.00  0.00            
ATOM   4669  HA  TRP   296      36.370  79.980  73.190  1.00  0.00            
ATOM   4670  CB  TRP   296      35.030  81.240  72.230  1.00  0.00            
ATOM   4671  HB1 TRP   296      34.510  80.380  71.800  1.00  0.00            
ATOM   4672  HB2 TRP   296      35.700  81.620  71.460  1.00  0.00            
ATOM   4673  CG  TRP   296      34.000  82.320  72.360  1.00  0.00            
ATOM   4674  CD1 TRP   296      34.220  83.550  72.870  1.00  0.00            
ATOM   4675  HD1 TRP   296      35.180  84.020  73.030  1.00  0.00            
ATOM   4676  NE1 TRP   296      33.030  84.240  72.940  1.00  0.00            
ATOM   4677  HE1 TRP   296      32.840  85.170  73.290  1.00  0.00            
ATOM   4678  CE2 TRP   296      31.960  83.390  72.740  1.00  0.00            
ATOM   4679  CZ2 TRP   296      30.580  83.570  72.800  1.00  0.00            
ATOM   4680  HZ2 TRP   296      30.080  84.500  73.050  1.00  0.00            
ATOM   4681  CH2 TRP   296      29.790  82.450  72.530  1.00  0.00            
ATOM   4682  HH2 TRP   296      28.720  82.610  72.500  1.00  0.00            
ATOM   4683  CZ3 TRP   296      30.320  81.170  72.340  1.00  0.00            
ATOM   4684  HZ3 TRP   296      29.840  80.240  72.060  1.00  0.00            
ATOM   4685  CE3 TRP   296      31.710  81.030  72.270  1.00  0.00            
ATOM   4686  HE3 TRP   296      32.070  80.050  72.010  1.00  0.00            
ATOM   4687  CD2 TRP   296      32.550  82.140  72.420  1.00  0.00            
ATOM   4688  C   TRP   296      36.990  81.860  73.850  1.00  0.00            
ATOM   4689  O   TRP   296      36.970  82.610  74.820  1.00  0.00            
ATOM   4690  N   SER   297      38.020  81.850  73.000  1.00  0.00            
ATOM   4691  H   SER   297      38.020  81.260  72.180  1.00  0.00            
ATOM   4692  CA  SER   297      39.070  82.840  73.040  1.00  0.00            
ATOM   4693  HA  SER   297      39.720  82.530  72.220  1.00  0.00            
ATOM   4694  CB  SER   297      38.530  84.200  72.610  1.00  0.00            
ATOM   4695  HB1 SER   297      39.360  84.890  72.440  1.00  0.00            
ATOM   4696  HB2 SER   297      37.800  84.600  73.320  1.00  0.00            
ATOM   4697  OG  SER   297      37.890  84.120  71.360  1.00  0.00            
ATOM   4698  HG  SER   297      37.250  84.820  71.180  1.00  0.00            
ATOM   4699  C   SER   297      39.990  82.950  74.250  1.00  0.00            
ATOM   4700  O   SER   297      40.640  83.960  74.490  1.00  0.00            
ATOM   4701  N   LYS   298      39.980  81.920  75.090  1.00  0.00            
ATOM   4702  H   LYS   298      39.280  81.200  75.010  1.00  0.00            
ATOM   4703  CA  LYS   298      40.860  81.710  76.230  1.00  0.00            
ATOM   4704  HA  LYS   298      41.410  82.640  76.410  1.00  0.00            
ATOM   4705  CB  LYS   298      40.020  81.570  77.500  1.00  0.00            
ATOM   4706  HB1 LYS   298      40.700  81.590  78.350  1.00  0.00            
ATOM   4707  HB2 LYS   298      39.460  80.630  77.490  1.00  0.00            
ATOM   4708  CG  LYS   298      38.930  82.620  77.670  1.00  0.00            
ATOM   4709  HG1 LYS   298      38.230  82.420  76.860  1.00  0.00            
ATOM   4710  HG2 LYS   298      39.360  83.620  77.560  1.00  0.00            
ATOM   4711  CD  LYS   298      38.320  82.430  79.050  1.00  0.00            
ATOM   4712  HD1 LYS   298      39.020  82.600  79.880  1.00  0.00            
ATOM   4713  HD2 LYS   298      38.090  81.370  79.050  1.00  0.00            
ATOM   4714  CE  LYS   298      37.080  83.310  79.160  1.00  0.00            
ATOM   4715  HE1 LYS   298      37.160  84.040  78.350  1.00  0.00            
ATOM   4716  HE2 LYS   298      37.060  83.920  80.060  1.00  0.00            
ATOM   4717  NZ  LYS   298      35.860  82.500  79.020  1.00  0.00            
ATOM   4718  HZ1 LYS   298      35.800  81.890  79.830  1.00  0.00            
ATOM   4719  HZ2 LYS   298      35.110  83.130  79.250  1.00  0.00            
ATOM   4720  HZ3 LYS   298      35.820  82.020  78.130  1.00  0.00            
ATOM   4721  C   LYS   298      41.780  80.510  76.080  1.00  0.00            
ATOM   4722  O   LYS   298      41.450  79.600  75.340  1.00  0.00            
ATOM   4723  N   PRO   299      42.900  80.540  76.820  1.00  0.00            
ATOM   4724  CD  PRO   299      43.410  81.610  77.650  1.00  0.00            
ATOM   4725  HD1 PRO   299      42.700  81.920  78.420  1.00  0.00            
ATOM   4726  HD2 PRO   299      43.610  82.420  76.950  1.00  0.00            
ATOM   4727  CG  PRO   299      44.650  81.010  78.300  1.00  0.00            
ATOM   4728  HG1 PRO   299      44.570  81.250  79.360  1.00  0.00            
ATOM   4729  HG2 PRO   299      45.590  81.430  77.940  1.00  0.00            
ATOM   4730  CB  PRO   299      44.590  79.500  78.150  1.00  0.00            
ATOM   4731  HB1 PRO   299      44.150  79.030  79.030  1.00  0.00            
ATOM   4732  HB2 PRO   299      45.570  79.110  77.880  1.00  0.00            
ATOM   4733  CA  PRO   299      43.610  79.290  77.000  1.00  0.00            
ATOM   4734  HA  PRO   299      44.260  79.050  76.160  1.00  0.00            
ATOM   4735  C   PRO   299      42.860  77.990  77.240  1.00  0.00            
ATOM   4736  O   PRO   299      43.140  76.940  76.660  1.00  0.00            
ATOM   4737  N   GLU   300      41.850  78.000  78.130  1.00  0.00            
ATOM   4738  H   GLU   300      41.810  78.790  78.760  1.00  0.00            
ATOM   4739  CA  GLU   300      40.990  76.880  78.430  1.00  0.00            
ATOM   4740  HA  GLU   300      41.610  76.010  78.630  1.00  0.00            
ATOM   4741  CB  GLU   300      40.180  77.020  79.720  1.00  0.00            
ATOM   4742  HB1 GLU   300      40.900  77.160  80.530  1.00  0.00            
ATOM   4743  HB2 GLU   300      39.810  76.040  79.990  1.00  0.00            
ATOM   4744  CG  GLU   300      39.170  78.160  79.740  1.00  0.00            
ATOM   4745  HG1 GLU   300      38.350  77.740  80.320  1.00  0.00            
ATOM   4746  HG2 GLU   300      38.980  78.390  78.690  1.00  0.00            
ATOM   4747  CD  GLU   300      39.710  79.390  80.450  1.00  0.00            
ATOM   4748  OE1 GLU   300      39.020  79.820  81.390  1.00  0.00            
ATOM   4749  OE2 GLU   300      40.810  79.890  80.110  1.00  0.00            
ATOM   4750  C   GLU   300      40.030  76.450  77.330  1.00  0.00            
ATOM   4751  O   GLU   300      39.590  75.310  77.290  1.00  0.00            
ATOM   4752  N   SER   301      39.670  77.400  76.460  1.00  0.00            
ATOM   4753  H   SER   301      39.920  78.370  76.540  1.00  0.00            
ATOM   4754  CA  SER   301      38.990  77.040  75.230  1.00  0.00            
ATOM   4755  HA  SER   301      38.060  76.510  75.420  1.00  0.00            
ATOM   4756  CB  SER   301      38.630  78.350  74.530  1.00  0.00            
ATOM   4757  HB1 SER   301      37.960  78.190  73.680  1.00  0.00            
ATOM   4758  HB2 SER   301      39.570  78.750  74.150  1.00  0.00            
ATOM   4759  OG  SER   301      38.150  79.350  75.400  1.00  0.00            
ATOM   4760  HG  SER   301      37.190  79.310  75.460  1.00  0.00            
ATOM   4761  C   SER   301      39.820  76.200  74.270  1.00  0.00            
ATOM   4762  O   SER   301      39.230  75.580  73.390  1.00  0.00            
ATOM   4763  N   GLY   302      41.150  76.170  74.340  1.00  0.00            
ATOM   4764  H   GLY   302      41.580  76.590  75.150  1.00  0.00            
ATOM   4765  CA  GLY   302      42.050  75.430  73.480  1.00  0.00            
ATOM   4766  HA1 GLY   302      42.830  76.160  73.280  1.00  0.00            
ATOM   4767  HA2 GLY   302      41.570  75.040  72.590  1.00  0.00            
ATOM   4768  C   GLY   302      42.760  74.270  74.160  1.00  0.00            
ATOM   4769  O   GLY   302      42.180  73.580  75.000  1.00  0.00            
ATOM   4770  N   GLY   303      43.980  73.970  73.700  1.00  0.00            
ATOM   4771  H   GLY   303      44.240  74.390  72.820  1.00  0.00            
ATOM   4772  CA  GLY   303      44.870  72.910  74.120  1.00  0.00            
ATOM   4773  HA1 GLY   303      44.400  71.930  74.230  1.00  0.00            
ATOM   4774  HA2 GLY   303      45.210  73.160  75.120  1.00  0.00            
ATOM   4775  C   GLY   303      46.070  72.760  73.190  1.00  0.00            
ATOM   4776  O   GLY   303      46.000  73.170  72.030  1.00  0.00            
ATOM   4777  N   TYR   304      47.170  72.180  73.680  1.00  0.00            
ATOM   4778  H   TYR   304      47.160  71.900  74.650  1.00  0.00            
ATOM   4779  CA  TYR   304      48.270  71.750  72.850  1.00  0.00            
ATOM   4780  HA  TYR   304      48.120  72.050  71.810  1.00  0.00            
ATOM   4781  CB  TYR   304      49.520  72.580  73.160  1.00  0.00            
ATOM   4782  HB1 TYR   304      49.260  73.640  73.150  1.00  0.00            
ATOM   4783  HB2 TYR   304      50.270  72.450  72.380  1.00  0.00            
ATOM   4784  CG  TYR   304      50.200  72.460  74.500  1.00  0.00            
ATOM   4785  CD1 TYR   304      49.620  73.090  75.610  1.00  0.00            
ATOM   4786  HD1 TYR   304      48.720  73.640  75.420  1.00  0.00            
ATOM   4787  CE1 TYR   304      50.210  72.960  76.880  1.00  0.00            
ATOM   4788  HE1 TYR   304      49.810  73.520  77.710  1.00  0.00            
ATOM   4789  CZ  TYR   304      51.310  72.100  77.050  1.00  0.00            
ATOM   4790  OH  TYR   304      51.710  71.870  78.340  1.00  0.00            
ATOM   4791  HH  TYR   304      52.210  71.060  78.330  1.00  0.00            
ATOM   4792  CE2 TYR   304      51.870  71.470  75.930  1.00  0.00            
ATOM   4793  HE2 TYR   304      52.670  70.760  76.090  1.00  0.00            
ATOM   4794  CD2 TYR   304      51.320  71.630  74.650  1.00  0.00            
ATOM   4795  HD2 TYR   304      51.700  71.110  73.780  1.00  0.00            
ATOM   4796  C   TYR   304      48.630  70.270  72.770  1.00  0.00            
ATOM   4797  O   TYR   304      48.060  69.480  73.520  1.00  0.00            
ATOM   4798  N   ILE   305      49.430  69.830  71.800  1.00  0.00            
ATOM   4799  H   ILE   305      49.670  70.470  71.060  1.00  0.00            
ATOM   4800  CA  ILE   305      49.910  68.460  71.760  1.00  0.00            
ATOM   4801  HA  ILE   305      49.540  67.860  72.590  1.00  0.00            
ATOM   4802  CB  ILE   305      49.500  67.800  70.450  1.00  0.00            
ATOM   4803  HB  ILE   305      49.910  68.360  69.610  1.00  0.00            
ATOM   4804  CG2 ILE   305      49.970  66.360  70.300  1.00  0.00            
ATOM   4805 1HG2 ILE   305      49.770  65.730  71.170  1.00  0.00            
ATOM   4806 2HG2 ILE   305      49.660  65.910  69.360  1.00  0.00            
ATOM   4807 3HG2 ILE   305      51.050  66.480  70.200  1.00  0.00            
ATOM   4808  CG1 ILE   305      47.980  67.760  70.300  1.00  0.00            
ATOM   4809 1HG1 ILE   305      47.760  67.340  69.310  1.00  0.00            
ATOM   4810 2HG1 ILE   305      47.610  68.780  70.210  1.00  0.00            
ATOM   4811  CD  ILE   305      47.210  66.970  71.350  1.00  0.00            
ATOM   4812  HD1 ILE   305      47.410  65.920  71.130  1.00  0.00            
ATOM   4813  HD2 ILE   305      47.480  67.330  72.330  1.00  0.00            
ATOM   4814  HD3 ILE   305      46.130  67.130  71.250  1.00  0.00            
ATOM   4815  C   ILE   305      51.430  68.530  71.700  1.00  0.00            
ATOM   4816  O   ILE   305      52.020  69.200  70.840  1.00  0.00            
ATOM   4817  N   TRP   306      52.240  67.850  72.510  1.00  0.00            
ATOM   4818  H   TRP   306      51.790  67.450  73.330  1.00  0.00            
ATOM   4819  CA  TRP   306      53.650  67.520  72.410  1.00  0.00            
ATOM   4820  HA  TRP   306      54.210  68.340  71.970  1.00  0.00            
ATOM   4821  CB  TRP   306      54.210  67.170  73.780  1.00  0.00            
ATOM   4822  HB1 TRP   306      53.680  66.320  74.200  1.00  0.00            
ATOM   4823  HB2 TRP   306      53.970  68.020  74.420  1.00  0.00            
ATOM   4824  CG  TRP   306      55.700  67.150  73.950  1.00  0.00            
ATOM   4825  CD1 TRP   306      56.590  66.750  73.010  1.00  0.00            
ATOM   4826  HD1 TRP   306      56.360  66.660  71.960  1.00  0.00            
ATOM   4827  NE1 TRP   306      57.850  66.700  73.570  1.00  0.00            
ATOM   4828  HE1 TRP   306      58.630  66.320  73.070  1.00  0.00            
ATOM   4829  CE2 TRP   306      57.830  67.040  74.910  1.00  0.00            
ATOM   4830  CZ2 TRP   306      58.840  67.180  75.870  1.00  0.00            
ATOM   4831  HZ2 TRP   306      59.870  67.150  75.550  1.00  0.00            
ATOM   4832  CH2 TRP   306      58.560  67.290  77.240  1.00  0.00            
ATOM   4833  HH2 TRP   306      59.390  67.170  77.920  1.00  0.00            
ATOM   4834  CZ3 TRP   306      57.200  67.500  77.540  1.00  0.00            
ATOM   4835  HZ3 TRP   306      56.920  67.740  78.550  1.00  0.00            
ATOM   4836  CE3 TRP   306      56.220  67.510  76.550  1.00  0.00            
ATOM   4837  HE3 TRP   306      55.200  67.810  76.790  1.00  0.00            
ATOM   4838  CD2 TRP   306      56.450  67.250  75.190  1.00  0.00            
ATOM   4839  C   TRP   306      53.680  66.270  71.530  1.00  0.00            
ATOM   4840  O   TRP   306      53.040  65.310  71.950  1.00  0.00            
ATOM   4841  N   HIS   307      54.450  66.250  70.440  1.00  0.00            
ATOM   4842  H   HIS   307      54.850  67.120  70.110  1.00  0.00            
ATOM   4843  CA  HIS   307      54.510  65.190  69.450  1.00  0.00            
ATOM   4844  HA  HIS   307      54.560  64.160  69.810  1.00  0.00            
ATOM   4845  CB  HIS   307      53.500  65.380  68.330  1.00  0.00            
ATOM   4846  HB1 HIS   307      54.080  65.330  67.400  1.00  0.00            
ATOM   4847  HB2 HIS   307      53.100  66.390  68.370  1.00  0.00            
ATOM   4848  CG  HIS   307      52.360  64.410  68.180  1.00  0.00            
ATOM   4849  ND1 HIS   307      51.850  63.970  66.970  1.00  0.00            
ATOM   4850  HD1 HIS   307      52.340  64.110  66.100  1.00  0.00            
ATOM   4851  CE1 HIS   307      50.780  63.230  67.290  1.00  0.00            
ATOM   4852  HE1 HIS   307      50.040  62.940  66.550  1.00  0.00            
ATOM   4853  NE2 HIS   307      50.610  63.160  68.620  1.00  0.00            
ATOM   4854  HE2 HIS   307      49.780  62.730  69.000  1.00  0.00            
ATOM   4855  CD2 HIS   307      51.570  63.960  69.210  1.00  0.00            
ATOM   4856  HD2 HIS   307      51.770  64.180  70.250  1.00  0.00            
ATOM   4857  C   HIS   307      55.930  65.410  68.940  1.00  0.00            
ATOM   4858  O   HIS   307      56.180  66.270  68.090  1.00  0.00            
ATOM   4859  N   THR   308      56.950  64.660  69.340  1.00  0.00            
ATOM   4860  H   THR   308      56.780  64.040  70.120  1.00  0.00            
ATOM   4861  CA  THR   308      58.350  64.770  69.000  1.00  0.00            
ATOM   4862  HA  THR   308      58.730  65.750  69.300  1.00  0.00            
ATOM   4863  CB  THR   308      59.230  63.670  69.600  1.00  0.00            
ATOM   4864  HB  THR   308      58.870  63.540  70.620  1.00  0.00            
ATOM   4865  CG2 THR   308      59.180  62.300  68.930  1.00  0.00            
ATOM   4866 1HG2 THR   308      58.150  62.140  68.600  1.00  0.00            
ATOM   4867 2HG2 THR   308      59.700  62.240  67.980  1.00  0.00            
ATOM   4868 3HG2 THR   308      59.620  61.610  69.650  1.00  0.00            
ATOM   4869  OG1 THR   308      60.570  64.110  69.710  1.00  0.00            
ATOM   4870  HG1 THR   308      61.110  63.640  69.070  1.00  0.00            
ATOM   4871  C   THR   308      58.580  64.830  67.500  1.00  0.00            
ATOM   4872  O   THR   308      57.860  64.180  66.740  1.00  0.00            
ATOM   4873  N   THR   309      59.580  65.620  67.120  1.00  0.00            
ATOM   4874  H   THR   309      60.210  66.100  67.750  1.00  0.00            
ATOM   4875  CA  THR   309      59.820  65.930  65.730  1.00  0.00            
ATOM   4876  HA  THR   309      58.900  66.280  65.250  1.00  0.00            
ATOM   4877  CB  THR   309      60.660  67.200  65.620  1.00  0.00            
ATOM   4878  HB  THR   309      60.040  68.030  65.960  1.00  0.00            
ATOM   4879  CG2 THR   309      61.900  67.250  66.510  1.00  0.00            
ATOM   4880 1HG2 THR   309      62.390  66.290  66.650  1.00  0.00            
ATOM   4881 2HG2 THR   309      62.630  67.970  66.140  1.00  0.00            
ATOM   4882 3HG2 THR   309      61.600  67.600  67.500  1.00  0.00            
ATOM   4883  OG1 THR   309      61.000  67.410  64.270  1.00  0.00            
ATOM   4884  HG1 THR   309      60.220  67.390  63.720  1.00  0.00            
ATOM   4885  C   THR   309      60.170  64.690  64.920  1.00  0.00            
ATOM   4886  O   THR   309      60.880  63.800  65.400  1.00  0.00            
ATOM   4887  N   GLY   310      59.530  64.550  63.760  1.00  0.00            
ATOM   4888  H   GLY   310      59.050  65.360  63.400  1.00  0.00            
ATOM   4889  CA  GLY   310      59.570  63.410  62.870  1.00  0.00            
ATOM   4890  HA1 GLY   310      60.570  62.980  62.840  1.00  0.00            
ATOM   4891  HA2 GLY   310      59.360  63.770  61.860  1.00  0.00            
ATOM   4892  C   GLY   310      58.590  62.300  63.240  1.00  0.00            
ATOM   4893  O   GLY   310      58.910  61.240  62.720  1.00  0.00            
ATOM   4894  N   SER   311      57.610  62.470  64.130  1.00  0.00            
ATOM   4895  H   SER   311      57.570  63.370  64.590  1.00  0.00            
ATOM   4896  CA  SER   311      56.670  61.430  64.510  1.00  0.00            
ATOM   4897  HA  SER   311      57.080  60.520  64.060  1.00  0.00            
ATOM   4898  CB  SER   311      56.580  61.100  66.000  1.00  0.00            
ATOM   4899  HB1 SER   311      57.570  61.360  66.370  1.00  0.00            
ATOM   4900  HB2 SER   311      56.400  60.030  66.100  1.00  0.00            
ATOM   4901  OG  SER   311      55.660  61.840  66.770  1.00  0.00            
ATOM   4902  HG  SER   311      55.710  62.790  66.610  1.00  0.00            
ATOM   4903  C   SER   311      55.300  61.590  63.880  1.00  0.00            
ATOM   4904  O   SER   311      54.400  60.820  64.220  1.00  0.00            
ATOM   4905  N   GLY   312      55.060  62.640  63.090  1.00  0.00            
ATOM   4906  H   GLY   312      55.840  63.210  62.810  1.00  0.00            
ATOM   4907  CA  GLY   312      53.770  63.110  62.620  1.00  0.00            
ATOM   4908  HA1 GLY   312      53.110  62.270  62.430  1.00  0.00            
ATOM   4909  HA2 GLY   312      53.970  63.610  61.670  1.00  0.00            
ATOM   4910  C   GLY   312      53.060  64.110  63.520  1.00  0.00            
ATOM   4911  O   GLY   312      52.020  63.820  64.110  1.00  0.00            
ATOM   4912  N   LYS   313      53.540  65.350  63.500  1.00  0.00            
ATOM   4913  H   LYS   313      54.450  65.520  63.090  1.00  0.00            
ATOM   4914  CA  LYS   313      52.710  66.530  63.710  1.00  0.00            
ATOM   4915  HA  LYS   313      52.060  66.360  64.560  1.00  0.00            
ATOM   4916  CB  LYS   313      53.530  67.770  64.040  1.00  0.00            
ATOM   4917  HB1 LYS   313      52.840  68.610  64.040  1.00  0.00            
ATOM   4918  HB2 LYS   313      54.260  67.880  63.240  1.00  0.00            
ATOM   4919  CG  LYS   313      54.280  67.660  65.360  1.00  0.00            
ATOM   4920  HG1 LYS   313      54.710  66.660  65.380  1.00  0.00            
ATOM   4921  HG2 LYS   313      53.670  67.710  66.270  1.00  0.00            
ATOM   4922  CD  LYS   313      55.320  68.780  65.470  1.00  0.00            
ATOM   4923  HD1 LYS   313      55.710  68.920  66.480  1.00  0.00            
ATOM   4924  HD2 LYS   313      54.970  69.770  65.190  1.00  0.00            
ATOM   4925  CE  LYS   313      56.520  68.350  64.630  1.00  0.00            
ATOM   4926  HE1 LYS   313      56.240  67.860  63.700  1.00  0.00            
ATOM   4927  HE2 LYS   313      57.100  67.630  65.200  1.00  0.00            
ATOM   4928  NZ  LYS   313      57.460  69.410  64.230  1.00  0.00            
ATOM   4929  HZ1 LYS   313      58.290  68.890  63.960  1.00  0.00            
ATOM   4930  HZ2 LYS   313      57.100  69.930  63.440  1.00  0.00            
ATOM   4931  HZ3 LYS   313      57.550  70.000  65.040  1.00  0.00            
ATOM   4932  C   LYS   313      51.810  66.720  62.500  1.00  0.00            
ATOM   4933  O   LYS   313      50.590  66.530  62.580  1.00  0.00            
ATOM   4934  N   THR   314      52.420  67.100  61.380  1.00  0.00            
ATOM   4935  H   THR   314      53.430  67.050  61.300  1.00  0.00            
ATOM   4936  CA  THR   314      51.770  67.550  60.160  1.00  0.00            
ATOM   4937  HA  THR   314      51.190  68.440  60.410  1.00  0.00            
ATOM   4938  CB  THR   314      52.740  67.890  59.030  1.00  0.00            
ATOM   4939  HB  THR   314      53.020  67.070  58.370  1.00  0.00            
ATOM   4940  CG2 THR   314      52.180  69.060  58.230  1.00  0.00            
ATOM   4941 1HG2 THR   314      52.850  69.470  57.480  1.00  0.00            
ATOM   4942 2HG2 THR   314      51.320  68.690  57.670  1.00  0.00            
ATOM   4943 3HG2 THR   314      51.960  69.980  58.780  1.00  0.00            
ATOM   4944  OG1 THR   314      53.930  68.380  59.600  1.00  0.00            
ATOM   4945  HG1 THR   314      53.560  69.130  60.060  1.00  0.00            
ATOM   4946  C   THR   314      50.740  66.580  59.590  1.00  0.00            
ATOM   4947  O   THR   314      49.640  67.010  59.250  1.00  0.00            
ATOM   4948  N   LEU   315      51.090  65.290  59.630  1.00  0.00            
ATOM   4949  H   LEU   315      52.070  65.090  59.750  1.00  0.00            
ATOM   4950  CA  LEU   315      50.160  64.220  59.330  1.00  0.00            
ATOM   4951  HA  LEU   315      49.730  64.390  58.340  1.00  0.00            
ATOM   4952  CB  LEU   315      51.000  62.950  59.380  1.00  0.00            
ATOM   4953  HB1 LEU   315      51.430  62.800  60.370  1.00  0.00            
ATOM   4954  HB2 LEU   315      51.930  63.100  58.820  1.00  0.00            
ATOM   4955  CG  LEU   315      50.370  61.650  58.890  1.00  0.00            
ATOM   4956  HG  LEU   315      51.200  61.010  58.590  1.00  0.00            
ATOM   4957  CD1 LEU   315      49.530  60.980  59.970  1.00  0.00            
ATOM   4958 1HD1 LEU   315      50.120  61.010  60.890  1.00  0.00            
ATOM   4959 2HD1 LEU   315      48.520  61.360  60.090  1.00  0.00            
ATOM   4960 3HD1 LEU   315      49.460  59.950  59.610  1.00  0.00            
ATOM   4961  CD2 LEU   315      49.500  61.930  57.670  1.00  0.00            
ATOM   4962 1HD2 LEU   315      49.160  60.970  57.260  1.00  0.00            
ATOM   4963 2HD2 LEU   315      48.530  62.400  57.860  1.00  0.00            
ATOM   4964 3HD2 LEU   315      50.110  62.390  56.900  1.00  0.00            
ATOM   4965  C   LEU   315      48.950  64.160  60.250  1.00  0.00            
ATOM   4966  O   LEU   315      47.810  63.960  59.840  1.00  0.00            
ATOM   4967  N   THR   316      49.090  64.460  61.540  1.00  0.00            
ATOM   4968  H   THR   316      50.000  64.760  61.860  1.00  0.00            
ATOM   4969  CA  THR   316      48.000  64.560  62.500  1.00  0.00            
ATOM   4970  HA  THR   316      47.390  63.670  62.370  1.00  0.00            
ATOM   4971  CB  THR   316      48.490  64.480  63.940  1.00  0.00            
ATOM   4972  HB  THR   316      49.090  65.320  64.280  1.00  0.00            
ATOM   4973  CG2 THR   316      47.330  64.150  64.870  1.00  0.00            
ATOM   4974 1HG2 THR   316      46.710  65.030  65.050  1.00  0.00            
ATOM   4975 2HG2 THR   316      46.800  63.280  64.490  1.00  0.00            
ATOM   4976 3HG2 THR   316      47.770  64.010  65.860  1.00  0.00            
ATOM   4977  OG1 THR   316      49.280  63.330  64.170  1.00  0.00            
ATOM   4978  HG1 THR   316      50.190  63.520  63.920  1.00  0.00            
ATOM   4979  C   THR   316      47.190  65.830  62.270  1.00  0.00            
ATOM   4980  O   THR   316      45.970  65.790  62.330  1.00  0.00            
ATOM   4981  N   SER   317      47.820  66.990  62.080  1.00  0.00            
ATOM   4982  H   SER   317      48.830  66.930  61.980  1.00  0.00            
ATOM   4983  CA  SER   317      47.300  68.320  62.310  1.00  0.00            
ATOM   4984  HA  SER   317      46.650  68.210  63.180  1.00  0.00            
ATOM   4985  CB  SER   317      48.440  69.250  62.730  1.00  0.00            
ATOM   4986  HB1 SER   317      48.940  68.760  63.560  1.00  0.00            
ATOM   4987  HB2 SER   317      48.040  70.240  62.960  1.00  0.00            
ATOM   4988  OG  SER   317      49.330  69.480  61.650  1.00  0.00            
ATOM   4989  HG  SER   317      50.130  69.770  62.090  1.00  0.00            
ATOM   4990  C   SER   317      46.460  68.920  61.190  1.00  0.00            
ATOM   4991  O   SER   317      45.340  69.370  61.430  1.00  0.00            
ATOM   4992  N   PHE   318      46.970  68.700  59.970  1.00  0.00            
ATOM   4993  H   PHE   318      47.930  68.400  59.870  1.00  0.00            
ATOM   4994  CA  PHE   318      46.140  69.050  58.830  1.00  0.00            
ATOM   4995  HA  PHE   318      45.630  69.980  59.090  1.00  0.00            
ATOM   4996  CB  PHE   318      47.000  69.160  57.570  1.00  0.00            
ATOM   4997  HB1 PHE   318      47.380  68.150  57.400  1.00  0.00            
ATOM   4998  HB2 PHE   318      47.730  69.940  57.770  1.00  0.00            
ATOM   4999  CG  PHE   318      46.240  69.610  56.340  1.00  0.00            
ATOM   5000  CD1 PHE   318      46.500  68.960  55.130  1.00  0.00            
ATOM   5001  HD1 PHE   318      47.210  68.140  55.090  1.00  0.00            
ATOM   5002  CE1 PHE   318      45.740  69.270  54.000  1.00  0.00            
ATOM   5003  HE1 PHE   318      46.030  68.790  53.080  1.00  0.00            
ATOM   5004  CZ  PHE   318      44.720  70.220  54.130  1.00  0.00            
ATOM   5005  HZ  PHE   318      44.170  70.560  53.270  1.00  0.00            
ATOM   5006  CE2 PHE   318      44.470  70.890  55.330  1.00  0.00            
ATOM   5007  HE2 PHE   318      43.710  71.660  55.260  1.00  0.00            
ATOM   5008  CD2 PHE   318      45.300  70.640  56.430  1.00  0.00            
ATOM   5009  HD2 PHE   318      45.190  71.250  57.320  1.00  0.00            
ATOM   5010  C   PHE   318      45.030  68.030  58.620  1.00  0.00            
ATOM   5011  O   PHE   318      43.910  68.380  58.260  1.00  0.00            
ATOM   5012  N   LYS   319      45.140  66.780  59.080  1.00  0.00            
ATOM   5013  H   LYS   319      46.040  66.600  59.510  1.00  0.00            
ATOM   5014  CA  LYS   319      44.060  65.810  59.180  1.00  0.00            
ATOM   5015  HA  LYS   319      43.550  65.830  58.210  1.00  0.00            
ATOM   5016  CB  LYS   319      44.660  64.410  59.320  1.00  0.00            
ATOM   5017  HB1 LYS   319      45.280  64.410  60.210  1.00  0.00            
ATOM   5018  HB2 LYS   319      45.260  64.130  58.460  1.00  0.00            
ATOM   5019  CG  LYS   319      43.520  63.410  59.470  1.00  0.00            
ATOM   5020  HG1 LYS   319      42.950  63.610  60.380  1.00  0.00            
ATOM   5021  HG2 LYS   319      44.040  62.450  59.510  1.00  0.00            
ATOM   5022  CD  LYS   319      42.550  63.410  58.300  1.00  0.00            
ATOM   5023  HD1 LYS   319      43.110  63.570  57.380  1.00  0.00            
ATOM   5024  HD2 LYS   319      41.820  64.210  58.410  1.00  0.00            
ATOM   5025  CE  LYS   319      41.800  62.080  58.250  1.00  0.00            
ATOM   5026  HE1 LYS   319      41.290  62.110  59.220  1.00  0.00            
ATOM   5027  HE2 LYS   319      42.500  61.250  58.160  1.00  0.00            
ATOM   5028  NZ  LYS   319      40.770  62.060  57.200  1.00  0.00            
ATOM   5029  HZ1 LYS   319      40.140  61.280  57.250  1.00  0.00            
ATOM   5030  HZ2 LYS   319      40.300  62.940  57.390  1.00  0.00            
ATOM   5031  HZ3 LYS   319      41.240  62.110  56.310  1.00  0.00            
ATOM   5032  C   LYS   319      43.050  66.260  60.220  1.00  0.00            
ATOM   5033  O   LYS   319      41.850  66.240  59.930  1.00  0.00            
ATOM   5034  N   ALA   320      43.450  66.580  61.450  1.00  0.00            
ATOM   5035  H   ALA   320      44.440  66.600  61.640  1.00  0.00            
ATOM   5036  CA  ALA   320      42.650  67.150  62.510  1.00  0.00            
ATOM   5037  HA  ALA   320      41.850  66.440  62.720  1.00  0.00            
ATOM   5038  CB  ALA   320      43.460  67.360  63.790  1.00  0.00            
ATOM   5039  HB1 ALA   320      42.900  67.770  64.640  1.00  0.00            
ATOM   5040  HB2 ALA   320      43.950  66.460  64.160  1.00  0.00            
ATOM   5041  HB3 ALA   320      44.270  68.020  63.480  1.00  0.00            
ATOM   5042  C   ALA   320      41.870  68.360  62.030  1.00  0.00            
ATOM   5043  O   ALA   320      40.660  68.370  62.240  1.00  0.00            
ATOM   5044  N   ALA   321      42.490  69.370  61.400  1.00  0.00            
ATOM   5045  H   ALA   321      43.470  69.220  61.250  1.00  0.00            
ATOM   5046  CA  ALA   321      41.750  70.480  60.840  1.00  0.00            
ATOM   5047  HA  ALA   321      41.340  71.020  61.700  1.00  0.00            
ATOM   5048  CB  ALA   321      42.690  71.480  60.180  1.00  0.00            
ATOM   5049  HB1 ALA   321      43.340  71.810  60.980  1.00  0.00            
ATOM   5050  HB2 ALA   321      43.360  71.070  59.420  1.00  0.00            
ATOM   5051  HB3 ALA   321      42.160  72.390  59.900  1.00  0.00            
ATOM   5052  C   ALA   321      40.680  70.090  59.820  1.00  0.00            
ATOM   5053  O   ALA   321      39.610  70.680  59.820  1.00  0.00            
ATOM   5054  N   ARG   322      41.000  69.220  58.870  1.00  0.00            
ATOM   5055  H   ARG   322      41.870  68.700  58.890  1.00  0.00            
ATOM   5056  CA  ARG   322      40.070  68.690  57.890  1.00  0.00            
ATOM   5057  HA  ARG   322      39.760  69.580  57.340  1.00  0.00            
ATOM   5058  CB  ARG   322      40.750  67.680  56.970  1.00  0.00            
ATOM   5059  HB1 ARG   322      40.030  67.100  56.400  1.00  0.00            
ATOM   5060  HB2 ARG   322      41.340  66.920  57.470  1.00  0.00            
ATOM   5061  CG  ARG   322      41.550  68.540  56.000  1.00  0.00
[truncated: 730,683 more chars]
