# Supplementary material for: The helical domain of the EcoR124I motor subunit participates in ATPase activity and dsDNA translocation
Source: PeerJ. 2017 Jan 18;5:e2887. doi: 10.7717/peerj.2887 (PMC5248579; doi:10.7717/peerj.2887)
Supplement: Supplemental Information 1 — The file contains the pdb files of all created models of EcoR124I HsdR, WT as well as of each mutant. All initial models used for molecular dynamics and the final equilibrated structure after molecular dynamics are included for each structure. [file peerj-05-2887-s001.zip › models/model_wt_initial.pdb]

REMARK YASARA *************************************************************
REMARK YASARA *                                                           *
REMARK YASARA *                     Y  A  S  A  R  A                      *
REMARK YASARA *                                                           *
REMARK YASARA *   Yet Another Scientific Artificial Reality Application   *
REMARK YASARA *                                                           *
REMARK YASARA *            MOLECULE STRUCTURE FILE, PDB FORMAT            *
REMARK YASARA *                                                           *
REMARK YASARA * Just use YASARA every day to make your questions go away! *
REMARK YASARA *                                                           *
REMARK YASARA *                      www.YASARA.org                       *
REMARK YASARA *                                                           *
REMARK YASARA *************************************************************
REMARK YASARA
REMARK YASARA Original filename: /data/data/HsdR_simulation_david/WT/model_wt_impr.pdb
REMARK YASARA Written on:        Fri Oct 18 20:32:18 2013
REMARK YASARA Number of objects: 1
REMARK YASARA Number of atoms:   14310
REMARK YASARA Please address questions or suggestions to: Eliza@yasara.org
REMARK YASARA
COMPND    MOL_ID: 1;
COMPND   2 MOLECULE: HSDR;
COMPND   3 CHAIN: A;
COMPND   4 MOL_ID: 2;
COMPND   5 MOLECULE: HSDR;
COMPND   6 CHAIN: A;
COMPND   7 MOL_ID: 3;
COMPND   8 MOLECULE: HSDR;
COMPND   9 CHAIN: A;
COMPND  10 MOL_ID: 4;
COMPND  11 MOLECULE: HSDR;
COMPND  12 CHAIN: A;
SEQRES   1 A  880  ASN PHE ILE VAL LEU ASP LYS TYR ILE LYS ALA GLU PRO 
SEQRES   2 A  880  THR GLY ASP SER TYR GLN SER GLU SER ASP LEU GLU ARG 
SEQRES   3 A  880  GLU LEU ILE GLN ASP LEU ARG ASN GLN GLY TYR GLU PHE 
SEQRES   4 A  880  ILE SER VAL LYS SER GLN SER ALA MET LEU ALA ASN VAL 
SEQRES   5 A  880  ARG GLU GLN LEU GLN ASN LEU ASN GLY VAL VAL PHE ASN 
SEQRES   6 A  880  ASP SER GLU TRP ARG ARG PHE THR GLU GLN TYR LEU ASP 
SEQRES   7 A  880  ASN PRO SER ASP GLY ILE LEU ASP LYS THR ARG LYS ILE 
SEQRES   8 A  880  HIS ILE ASP TYR ILE CYS ASP PHE ILE PHE ASP ASP GLU 
SEQRES   9 A  880  ARG LEU GLU ASN ILE TYR LEU ILE ASP LYS LYS ASN LEU 
SEQRES  10 A  880  MET ARG ASN LYS VAL GLN ILE ILE GLN GLN PHE GLU GLN 
SEQRES  11 A  880  ALA GLY SER HIS ALA ASN ARG TYR ASP VAL THR ILE LEU 
SEQRES  12 A  880  VAL ASN GLY LEU PRO LEU VAL GLN ILE GLU LEU LYS LYS 
SEQRES  13 A  880  ARG GLY VAL ALA ILE ARG GLU ALA PHE ASN GLN ILE HIS 
SEQRES  14 A  880  ARG TYR SER LYS GLU SER PHE ASN SER GLU ASN SER LEU 
SEQRES  15 A  880  PHE LYS TYR LEU GLN LEU PHE VAL ILE SER ASN GLY THR 
SEQRES  16 A  880  ASP THR ARG TYR PHE ALA ASN THR THR LYS ARG ASP LYS 
SEQRES  17 A  880  ASN SER PHE ASP PHE THR MET ASN TRP ALA LYS SER ASP 
SEQRES  18 A  880  ASN THR LEU ILE LYS ASP LEU LYS ASP PHE THR ALA THR 
SEQRES  19 A  880  CYS PHE GLN LYS HIS THR LEU LEU ASN VAL LEU VAL ASN 
SEQRES  20 A  880  TYR SER VAL PHE ASP SER SER GLN THR LEU LEU VAL MET 
SEQRES  21 A  880  ARG PRO TYR GLN ILE ALA ALA THR GLU ARG ILE LEU TRP 
SEQRES  22 A  880  LYS ILE LYS SER SER PHE THR ALA LYS ASN TRP SER LYS 
SEQRES  23 A  880  PRO GLU SER GLY GLY TYR ILE TRP HIS THR THR GLY SER 
SEQRES  24 A  880  GLY LYS THR LEU THR SER PHE LYS ALA ALA ARG LEU ALA 
SEQRES  25 A  880  THR GLU LEU ASP PHE ILE ASP LYS VAL PHE PHE VAL VAL 
SEQRES  26 A  880  ASP ARG LYS ASP LEU ASP TYR GLN THR MET LYS GLU TYR 
SEQRES  27 A  880  GLN ARG PHE SER PRO ASP SER VAL ASN GLY SER GLU ASN 
SEQRES  28 A  880  THR ALA GLY LEU LYS ARG ASN LEU ASP LYS ASP ASP ASN 
SEQRES  29 A  880  LYS ILE ILE VAL THR THR ILE GLN LYS LEU ASN ASN LEU 
SEQRES  30 A  880  MET LYS ALA GLU SER ASP LEU PRO VAL TYR ASN GLN GLN 
SEQRES  31 A  880  VAL VAL PHE ILE PHE ASP GLU CYS HIS ARG SER GLN PHE 
SEQRES  32 A  880  GLY GLU ALA GLN LYS ASN LEU LYS LYS LYS PHE LYS ARG 
SEQRES  33 A  880  TYR TYR GLN PHE GLY PHE THR GLY THR PRO ILE PHE PRO 
SEQRES  34 A  880  GLU ASN ALA LEU GLY SER GLU THR THR ALA SER VAL PHE 
SEQRES  35 A  880  GLY ARG GLU LEU HIS SER TYR VAL ILE THR ASP ALA ILE 
SEQRES  36 A  880  ARG ASP GLU LYS VAL LEU LYS PHE LYS VAL ASP TYR ASN 
SEQRES  37 A  880  ASP VAL ARG PRO GLN PHE LYS SER LEU GLU THR GLU THR 
SEQRES  38 A  880  ASP GLU LYS LYS LEU SER ALA ALA GLU ASN GLN GLN ALA 
SEQRES  39 A  880  PHE LEU HIS PRO MET ARG ILE GLN GLU ILE THR GLN TYR 
SEQRES  40 A  880  ILE LEU ASN ASN PHE ARG GLN LYS THR HIS ARG THR PHE 
SEQRES  41 A  880  PRO GLY SER LYS GLY PHE ASN ALA MET LEU ALA VAL SER 
SEQRES  42 A  880  SER VAL ASP ALA ALA LYS ALA TYR TYR ALA THR PHE LYS 
SEQRES  43 A  880  ARG LEU GLN GLU GLU ALA ALA ASN LYS SER ALA THR TYR 
SEQRES  44 A  880  LYS PRO LEU ARG ILE ALA THR ILE PHE SER PHE ALA ALA 
SEQRES  45 A  880  ASN GLU GLU GLN ASN ALA ILE GLY GLU ILE SER ASP GLU 
SEQRES  46 A  880  THR PHE ASP THR SER ALA MET ASP SER SER ALA LYS GLU 
SEQRES  47 A  880  PHE LEU ASP ALA ALA ILE ARG GLU TYR ASN SER HIS PHE 
SEQRES  48 A  880  LYS THR ASN PHE SER THR ASP SER ASN GLY PHE GLN ASN 
SEQRES  49 A  880  TYR TYR ARG ASP LEU ALA GLN ARG VAL LYS ASN GLN ASP 
SEQRES  50 A  880  ILE ASP LEU LEU ILE VAL VAL GLY MET PHE LEU THR GLY 
SEQRES  51 A  880  PHE ASP ALA PRO THR LEU ASN THR LEU PHE VAL ASP LYS 
SEQRES  52 A  880  ASN LEU ARG TYR HIS GLY LEU MET GLN ALA PHE SER ARG 
SEQRES  53 A  880  THR ASN ARG ILE TYR ASP ALA THR LYS THR PHE GLY ASN 
SEQRES  54 A  880  ILE VAL THR PHE ARG ASP LEU GLU ARG SER THR ILE ASP 
SEQRES  55 A  880  ALA ILE THR LEU PHE GLY ASP LYS ASN THR LYS ASN VAL 
SEQRES  56 A  880  VAL LEU GLU LYS SER TYR THR GLU TYR MET GLU GLY PHE 
SEQRES  57 A  880  THR ASP ALA ALA THR GLY GLU ALA LYS ARG GLY PHE MET 
SEQRES  58 A  880  THR VAL VAL SER GLU LEU GLU GLN ARG PHE PRO ASP PRO 
SEQRES  59 A  880  THR SER ILE GLU SER GLU LYS GLU LYS LYS ASP PHE VAL 
SEQRES  60 A  880  LYS LEU PHE GLY GLU TYR LEU ARG ALA GLU ASN ILE LEU 
SEQRES  61 A  880  GLN ASN TYR ASP GLU PHE ALA THR LEU LYS ALA LEU GLN 
SEQRES  62 A  880  GLN ILE ASP LEU SER ASP PRO VAL ALA VAL GLU LYS PHE 
SEQRES  63 A  880  LYS ALA GLU HIS TYR VAL ASP ASP GLU LYS PHE ALA GLU 
SEQRES  64 A  880  LEU GLN THR ILE ARG LEU PRO ALA ASP ARG LYS ILE GLN 
SEQRES  65 A  880  ASP TYR ARG SER ALA TYR ASN ASP ILE ARG ASP TRP GLN 
SEQRES  66 A  880  ARG ARG GLU LYS GLU ALA GLU LYS LYS GLU LYS SER THR 
SEQRES  67 A  880  THR ASP TRP ASP ASP VAL VAL PHE GLU VAL ASP LEU LEU 
SEQRES  68 A  880  LYS SER GLN GLU ILE ASN LEU ASP TYR 
CRYST1   86.329  124.491  128.761  90.00 108.31  90.00 P 1 21 1      0
SCALE1      0.011584  0.000000  0.003833        0.00000
SCALE2     -0.000000  0.008033  0.000000        0.00000
SCALE3      0.000000 -0.000000  0.008181        0.00000
MTRIX1   1  1.000000  0.000000  0.000000        0.00000
MTRIX2   1  0.000000  1.000000  0.000000        0.00000
MTRIX3   1  0.000000  0.000000  1.000000        0.00000
MTRIX1   2  0.757938 -0.000250 -0.652326       12.14447
MTRIX2   2  0.000284 -1.000000  0.000712       -0.24779
MTRIX3   2 -0.652326 -0.000725 -0.757938       33.01431
LINK         O3G ATP A1886                MG    MG A1887                  1.92
LINK         O1B ATP A1886                MG    MG A1887                  2.14
ATOM      1  N   ASN A  13       7.278 -14.858  50.490  1.00 46.20           N
ATOM      2 1H   ASN A  13       8.232 -14.568  50.560  1.00 46.20           H
ATOM      3 2H   ASN A  13       6.899 -14.471  49.650  1.00 46.20           H
ATOM      4 3H   ASN A  13       7.264 -15.853  50.403  1.00 46.20           H
ATOM      5  CA  ASN A  13       6.496 -14.415  51.682  1.00 47.00           C
ATOM      6  HA  ASN A  13       6.903 -14.850  52.485  1.00 47.00           H
ATOM      7  C   ASN A  13       5.048 -14.871  51.546  1.00 45.59           C
ATOM      8  O   ASN A  13       4.164 -14.107  51.163  1.00 46.14           O
ATOM      9  CB  ASN A  13       6.585 -12.898  51.871  1.00 47.75           C
ATOM     10 1HB  ASN A  13       5.687 -12.555  52.149  1.00 47.75           H
ATOM     11 2HB  ASN A  13       7.254 -12.701  52.588  1.00 47.75           H
ATOM     12  CG  ASN A  13       7.010 -12.177  50.595  1.00 53.15           C
ATOM     13  OD1 ASN A  13       6.920 -12.733  49.490  1.00 53.82           O
ATOM     14  ND2 ASN A  13       7.483 -10.937  50.742  1.00 57.44           N
ATOM     15 1HD2 ASN A  13       7.782 -10.419  49.941  1.00 57.44           H
ATOM     16 2HD2 ASN A  13       7.538 -10.528  51.652  1.00 57.44           H
ATOM     17  N   PHE A  14       4.819 -16.139  51.843  1.00 43.34           N
ATOM     18  H   PHE A  14       5.558 -16.696  52.222  1.00 43.34           H
ATOM     19  CA  PHE A  14       3.525 -16.732  51.631  1.00 40.78           C
ATOM     20  HA  PHE A  14       3.244 -16.546  50.689  1.00 40.78           H
ATOM     21  C   PHE A  14       2.594 -16.108  52.624  1.00 39.58           C
ATOM     22  O   PHE A  14       3.008 -15.777  53.722  1.00 39.26           O
ATOM     23  CB  PHE A  14       3.594 -18.233  51.867  1.00 40.52           C
ATOM     24 1HB  PHE A  14       4.117 -18.407  52.703  1.00 40.52           H
ATOM     25 2HB  PHE A  14       2.666 -18.589  51.975  1.00 40.52           H
ATOM     26  CG  PHE A  14       4.246 -18.981  50.755  1.00 37.85           C
ATOM     27  CD1 PHE A  14       5.082 -20.059  51.022  1.00 37.96           C
ATOM     28  HD1 PHE A  14       5.240 -20.335  51.970  1.00 37.96           H
ATOM     29  CD2 PHE A  14       4.032 -18.606  49.441  1.00 36.31           C
ATOM     30  HD2 PHE A  14       3.434 -17.830  49.237  1.00 36.31           H
ATOM     31  CE1 PHE A  14       5.704 -20.760  49.993  1.00 34.69           C
ATOM     32  HE1 PHE A  14       6.310 -21.528  50.201  1.00 34.69           H
ATOM     33  CE2 PHE A  14       4.642 -19.302  48.402  1.00 40.70           C
ATOM     34  HE2 PHE A  14       4.486 -19.025  47.454  1.00 40.70           H
ATOM     35  CZ  PHE A  14       5.477 -20.389  48.685  1.00 37.73           C
ATOM     36  HZ  PHE A  14       5.909 -20.896  47.938  1.00 37.73           H
ATOM     37  N   ILE A  15       1.338 -15.942  52.244  1.00 39.59           N
ATOM     38  H   ILE A  15       1.060 -16.181  51.312  1.00 39.59           H
ATOM     39  CA  ILE A  15       0.371 -15.414  53.174  1.00 39.05           C
ATOM     40  HA  ILE A  15       0.988 -15.021  53.856  1.00 39.05           H
ATOM     41  C   ILE A  15      -0.450 -16.467  53.898  1.00 39.26           C
ATOM     42  O   ILE A  15      -1.069 -16.163  54.900  1.00 41.81           O
ATOM     43  CB  ILE A  15      -0.522 -14.305  52.561  1.00 41.31           C
ATOM     44  HB  ILE A  15      -1.018 -13.851  53.299  1.00 41.31           H
ATOM     45  CG1 ILE A  15      -1.607 -14.889  51.655  1.00 37.68           C
ATOM     46 1HG1 ILE A  15      -1.173 -15.457  50.956  1.00 37.68           H
ATOM     47 2HG1 ILE A  15      -2.220 -15.453  52.209  1.00 37.68           H
ATOM     48  CG2 ILE A  15       0.336 -13.218  51.864  1.00 39.21           C
ATOM     49 1HG2 ILE A  15      -0.242 -12.504  51.468  1.00 39.21           H
ATOM     50 2HG2 ILE A  15       0.884 -13.612  51.126  1.00 39.21           H
ATOM     51 3HG2 ILE A  15       0.961 -12.783  52.512  1.00 39.21           H
ATOM     52  CD1 ILE A  15      -2.433 -13.835  50.960  1.00 37.21           C
ATOM     53 1HD1 ILE A  15      -3.131 -14.253  50.378  1.00 37.21           H
ATOM     54 2HD1 ILE A  15      -1.860 -13.253  50.383  1.00 37.21           H
ATOM     55 3HD1 ILE A  15      -2.898 -13.248  51.623  1.00 37.21           H
ATOM     56  N   VAL A  16      -0.452 -17.702  53.406  1.00 39.83           N
ATOM     57  H   VAL A  16      -0.095 -17.861  52.485  1.00 39.83           H
ATOM     58  CA  VAL A  16      -0.965 -18.836  54.179  1.00 38.86           C
ATOM     59  HA  VAL A  16      -1.495 -18.431  54.924  1.00 38.86           H
ATOM     60  C   VAL A  16       0.225 -19.596  54.737  1.00 39.26           C
ATOM     61  O   VAL A  16       0.963 -20.236  53.999  1.00 40.15           O
ATOM     62  CB  VAL A  16      -1.905 -19.790  53.323  1.00 39.43           C
ATOM     63  HB  VAL A  16      -1.373 -20.209  52.586  1.00 39.43           H
ATOM     64  CG1 VAL A  16      -2.512 -20.909  54.190  1.00 36.85           C
ATOM     65 1HG1 VAL A  16      -3.102 -21.503  53.645  1.00 36.85           H
ATOM     66 2HG1 VAL A  16      -3.062 -20.528  54.934  1.00 36.85           H
ATOM     67 3HG1 VAL A  16      -1.796 -21.475  54.597  1.00 36.85           H
ATOM     68  CG2 VAL A  16      -3.035 -18.994  52.704  1.00 36.80           C
ATOM     69 1HG2 VAL A  16      -3.634 -19.585  52.163  1.00 36.80           H
ATOM     70 2HG2 VAL A  16      -2.682 -18.279  52.101  1.00 36.80           H
ATOM     71 3HG2 VAL A  16      -3.593 -18.555  53.409  1.00 36.80           H
ATOM     72  N   LEU A  17       0.431 -19.494  56.041  1.00 38.17           N
ATOM     73  H   LEU A  17      -0.296 -19.150  56.635  1.00 38.17           H
ATOM     74  CA  LEU A  17       1.698 -19.877  56.607  1.00 36.37           C
ATOM     75  HA  LEU A  17       2.367 -19.535  55.946  1.00 36.37           H
ATOM     76  C   LEU A  17       1.860 -21.389  56.746  1.00 37.33           C
ATOM     77  O   LEU A  17       0.897 -22.127  56.977  1.00 36.14           O
ATOM     78  CB  LEU A  17       1.867 -19.229  57.963  1.00 36.43           C
ATOM     79 1HB  LEU A  17       1.153 -19.594  58.561  1.00 36.43           H
ATOM     80 2HB  LEU A  17       2.765 -19.495  58.314  1.00 36.43           H
ATOM     81  CG  LEU A  17       1.780 -17.714  58.009  1.00 36.44           C
ATOM     82  HG  LEU A  17       1.231 -17.366  57.250  1.00 36.44           H
ATOM     83  CD1 LEU A  17       1.120 -17.319  59.337  1.00 34.69           C
ATOM     84 1HD1 LEU A  17       1.039 -16.325  59.415  1.00 34.69           H
ATOM     85 2HD1 LEU A  17       1.656 -17.648  60.115  1.00 34.69           H
ATOM     86 3HD1 LEU A  17       0.202 -17.708  59.410  1.00 34.69           H
ATOM     87  CD2 LEU A  17       3.193 -17.126  57.885  1.00 26.88           C
ATOM     88 1HD2 LEU A  17       3.169 -16.126  57.914  1.00 26.88           H
ATOM     89 2HD2 LEU A  17       3.623 -17.399  57.024  1.00 26.88           H
ATOM     90 3HD2 LEU A  17       3.779 -17.439  58.634  1.00 26.88           H
ATOM     91  N   ASP A  18       3.098 -21.836  56.598  1.00 37.93           N
ATOM     92  H   ASP A  18       3.791 -21.224  56.217  1.00 37.93           H
ATOM     93  CA  ASP A  18       3.484 -23.186  56.972  1.00 40.41           C
ATOM     94  HA  ASP A  18       2.760 -23.780  56.621  1.00 40.41           H
ATOM     95  C   ASP A  18       3.565 -23.334  58.481  1.00 41.41           C
ATOM     96  O   ASP A  18       3.443 -24.427  59.012  1.00 42.67           O
ATOM     97  CB  ASP A  18       4.833 -23.535  56.343  1.00 38.97           C
ATOM     98 1HB  ASP A  18       5.513 -22.865  56.639  1.00 38.97           H
ATOM     99 2HB  ASP A  18       5.108 -24.447  56.646  1.00 38.97           H
ATOM    100  CG  ASP A  18       4.773 -23.525  54.831  1.00 41.13           C
ATOM    101  OD1 ASP A  18       3.655 -23.665  54.283  1.00 38.69           O
ATOM    102  OD2 ASP A  18       5.825 -23.378  54.184  1.00 38.87           O
ATOM    103  N   LYS A  19       3.786 -22.225  59.170  1.00 42.41           N
ATOM    104  H   LYS A  19       3.711 -21.337  58.717  1.00 42.41           H
ATOM    105  CA  LYS A  19       4.135 -22.286  60.577  1.00 43.38           C
ATOM    106  HA  LYS A  19       3.646 -23.084  60.930  1.00 43.38           H
ATOM    107  C   LYS A  19       3.650 -21.043  61.279  1.00 42.44           C
ATOM    108  O   LYS A  19       3.704 -19.942  60.752  1.00 42.52           O
ATOM    109  CB  LYS A  19       5.644 -22.492  60.794  1.00 41.96           C
ATOM    110 1HB  LYS A  19       5.999 -23.086  60.073  1.00 41.96           H
ATOM    111 2HB  LYS A  19       6.103 -21.605  60.753  1.00 41.96           H
ATOM    112  CG  LYS A  19       5.957 -23.129  62.133  1.00 44.42           C
ATOM    113 1HG  LYS A  19       5.707 -22.477  62.850  1.00 44.42           H
ATOM    114 2HG  LYS A  19       5.396 -23.952  62.220  1.00 44.42           H
ATOM    115  CD  LYS A  19       7.475 -23.513  62.284  1.00 47.29           C
ATOM    116 1HD  LYS A  19       7.558 -24.510  62.287  1.00 47.29           H
ATOM    117 2HD  LYS A  19       7.981 -23.138  61.508  1.00 47.29           H
ATOM    118  CE  LYS A  19       8.023 -22.876  63.703  1.00 44.58           C
ATOM    119 1HE  LYS A  19       8.569 -22.053  63.548  1.00 44.58           H
ATOM    120 2HE  LYS A  19       7.268 -22.663  64.323  1.00 44.58           H
ATOM    121  NZ  LYS A  19       8.927 -24.028  64.317  1.00 48.67           N
ATOM    122 1HZ  LYS A  19       9.318 -23.748  65.194  1.00 48.67           H
ATOM    123 2HZ  LYS A  19       9.682 -24.256  63.701  1.00 48.67           H
ATOM    124 3HZ  LYS A  19       8.394 -24.859  64.470  1.00 48.67           H
ATOM    125  N   TYR A  20       3.153 -21.240  62.479  1.00 42.81           N
ATOM    126  H   TYR A  20       3.136 -22.164  62.862  1.00 42.81           H
ATOM    127  CA  TYR A  20       2.636 -20.151  63.242  1.00 43.57           C
ATOM    128  HA  TYR A  20       3.294 -19.404  63.137  1.00 43.57           H
ATOM    129  C   TYR A  20       2.500 -20.583  64.701  1.00 46.31           C
ATOM    130  O   TYR A  20       1.759 -21.536  65.000  1.00 46.76           O
ATOM    131  CB  TYR A  20       1.272 -19.748  62.704  1.00 41.51           C
ATOM    132 1HB  TYR A  20       1.369 -19.361  61.786  1.00 41.51           H
ATOM    133 2HB  TYR A  20       0.672 -20.547  62.667  1.00 41.51           H
ATOM    134  CG  TYR A  20       0.655 -18.731  63.584  1.00 39.18           C
ATOM    135  CD1 TYR A  20      -0.391 -19.058  64.420  1.00 36.74           C
ATOM    136  HD1 TYR A  20      -0.754 -19.990  64.418  1.00 36.74           H
ATOM    137  CD2 TYR A  20       1.169 -17.441  63.633  1.00 41.53           C
ATOM    138  HD2 TYR A  20       1.944 -17.202  63.047  1.00 41.53           H
ATOM    139  CE1 TYR A  20      -0.948 -18.100  65.268  1.00 40.36           C
ATOM    140  HE1 TYR A  20      -1.719 -18.340  65.857  1.00 40.36           H
ATOM    141  CE2 TYR A  20       0.631 -16.475  64.473  1.00 41.05           C
ATOM    142  HE2 TYR A  20       1.007 -15.548  64.485  1.00 41.05           H
ATOM    143  CZ  TYR A  20      -0.427 -16.810  65.289  1.00 41.26           C
ATOM    144  OH  TYR A  20      -0.962 -15.852  66.116  1.00 40.74           O
ATOM    145  HH  TYR A  20      -0.440 -15.052  66.057  1.00 40.74           H
ATOM    146  N   ILE A  21       3.205 -19.896  65.607  1.00 47.71           N
ATOM    147  H   ILE A  21       3.909 -19.251  65.310  1.00 47.71           H
ATOM    148  CA  ILE A  21       2.942 -20.089  67.027  1.00 50.44           C
ATOM    149  HA  ILE A  21       2.579 -21.021  67.026  1.00 50.44           H
ATOM    150  C   ILE A  21       1.851 -19.163  67.589  1.00 51.59           C
ATOM    151  O   ILE A  21       1.830 -17.957  67.302  1.00 51.40           O
ATOM    152  CB  ILE A  21       4.229 -20.036  67.883  1.00 51.30           C
ATOM    153  HB  ILE A  21       3.986 -20.195  68.841  1.00 51.30           H
ATOM    154  CG1 ILE A  21       4.873 -18.649  67.818  1.00 51.63           C
ATOM    155 1HG1 ILE A  21       5.658 -18.695  67.199  1.00 51.63           H
ATOM    156 2HG1 ILE A  21       4.200 -18.005  67.455  1.00 51.63           H
ATOM    157  CG2 ILE A  21       5.211 -21.145  67.467  1.00 51.83           C
ATOM    158 1HG2 ILE A  21       6.044 -21.112  68.020  1.00 51.83           H
ATOM    159 2HG2 ILE A  21       5.474 -21.049  66.508  1.00 51.83           H
ATOM    160 3HG2 ILE A  21       4.799 -22.050  67.584  1.00 51.83           H
ATOM    161  CD1 ILE A  21       5.356 -18.132  69.179  1.00 53.04           C
ATOM    162 1HD1 ILE A  21       5.770 -17.226  69.091  1.00 53.04           H
ATOM    163 2HD1 ILE A  21       6.040 -18.745  69.572  1.00 53.04           H
ATOM    164 3HD1 ILE A  21       4.597 -18.062  69.825  1.00 53.04           H
ATOM    165  N   LYS A  22       0.950 -19.749  68.387  1.00 52.88           N
ATOM    166  H   LYS A  22       1.052 -20.723  68.588  1.00 52.88           H
ATOM    167  CA  LYS A  22      -0.188 -19.028  68.979  1.00 53.87           C
ATOM    168  HA  LYS A  22      -0.691 -18.683  68.187  1.00 53.87           H
ATOM    169  C   LYS A  22       0.243 -17.843  69.836  1.00 53.47           C
ATOM    170  O   LYS A  22       1.030 -17.986  70.762  1.00 53.79           O
ATOM    171  CB  LYS A  22      -1.055 -19.973  69.824  1.00 54.65           C
ATOM    172 1HB  LYS A  22      -0.483 -20.740  70.116  1.00 54.65           H
ATOM    173 2HB  LYS A  22      -1.371 -19.469  70.628  1.00 54.65           H
ATOM    174  CG  LYS A  22      -2.286 -20.543  69.106  1.00 57.28           C
ATOM    175 1HG  LYS A  22      -3.049 -19.908  69.223  1.00 57.28           H
ATOM    176 2HG  LYS A  22      -2.076 -20.638  68.134  1.00 57.28           H
ATOM    177  CD  LYS A  22      -2.685 -21.923  69.674  1.00 59.19           C
ATOM    178 1HD  LYS A  22      -1.906 -22.543  69.582  1.00 59.19           H
ATOM    179 2HD  LYS A  22      -2.911 -21.815  70.642  1.00 59.19           H
ATOM    180  CE  LYS A  22      -3.903 -22.541  68.943  1.00 60.42           C
ATOM    181 1HE  LYS A  22      -4.164 -23.386  69.409  1.00 60.42           H
ATOM    182 2HE  LYS A  22      -4.664 -21.893  68.978  1.00 60.42           H
ATOM    183  NZ  LYS A  22      -3.661 -22.877  67.497  1.00 59.54           N
ATOM    184 1HZ  LYS A  22      -4.479 -23.272  67.078  1.00 59.54           H
ATOM    185 2HZ  LYS A  22      -2.917 -23.539  67.403  1.00 59.54           H
ATOM    186 3HZ  LYS A  22      -3.413 -22.061  66.976  1.00 59.54           H
ATOM    187  N   ALA A  23      -0.285 -16.671  69.519  1.00 53.95           N
ATOM    188  H   ALA A  23      -0.708 -16.563  68.619  1.00 53.95           H
ATOM    189  CA  ALA A  23      -0.273 -15.539  70.428  1.00 53.72           C
ATOM    190  HA  ALA A  23       0.670 -15.205  70.429  1.00 53.72           H
ATOM    191  C   ALA A  23      -0.656 -15.961  71.853  1.00 54.66           C
ATOM    192  O   ALA A  23      -1.478 -16.861  72.056  1.00 54.34           O
ATOM    193  CB  ALA A  23      -1.205 -14.459  69.914  1.00 52.97           C
ATOM    194 1HB  ALA A  23      -0.956 -14.184  68.985  1.00 52.97           H
ATOM    195 2HB  ALA A  23      -1.167 -13.646  70.495  1.00 52.97           H
ATOM    196 3HB  ALA A  23      -2.152 -14.781  69.896  1.00 52.97           H
ATOM    197  N   GLU A  24      -0.036 -15.316  72.839  1.00 55.99           N
ATOM    198  H   GLU A  24       0.714 -14.693  72.616  1.00 55.99           H
ATOM    199  CA  GLU A  24      -0.418 -15.492  74.237  1.00 55.90           C
ATOM    200  HA  GLU A  24      -0.841 -16.398  74.291  1.00 55.90           H
ATOM    201  C   GLU A  24      -1.428 -14.427  74.660  1.00 55.16           C
ATOM    202  O   GLU A  24      -1.252 -13.245  74.348  1.00 55.70           O
ATOM    203  CB  GLU A  24       0.809 -15.440  75.133  1.00 55.69           C
ATOM    204 1HB  GLU A  24       1.507 -16.045  74.751  1.00 55.69           H
ATOM    205 2HB  GLU A  24       1.152 -14.501  75.147  1.00 55.69           H
ATOM    206  CG  GLU A  24       0.534 -15.869  76.563  1.00 59.65           C
ATOM    207 1HG  GLU A  24       1.324 -15.619  77.122  1.00 59.65           H
ATOM    208 2HG  GLU A  24      -0.274 -15.380  76.889  1.00 59.65           H
ATOM    209  CD  GLU A  24       0.287 -17.371  76.705  1.00 62.47           C
ATOM    210  OE1 GLU A  24      -0.407 -17.773  77.668  1.00 62.85           O
ATOM    211  OE2 GLU A  24       0.791 -18.148  75.864  1.00 61.57           O
ATOM    212  N   PRO A  25      -2.501 -14.850  75.355  1.00 53.89           N
ATOM    213  CA  PRO A  25      -3.535 -13.943  75.879  1.00 52.78           C
ATOM    214  HA  PRO A  25      -3.841 -13.320  75.159  1.00 52.78           H
ATOM    215  C   PRO A  25      -3.008 -13.049  77.013  1.00 52.11           C
ATOM    216  O   PRO A  25      -2.033 -13.416  77.681  1.00 52.17           O
ATOM    217  CB  PRO A  25      -4.621 -14.900  76.389  1.00 52.50           C
ATOM    218 1HB  PRO A  25      -5.004 -14.579  77.256  1.00 52.50           H
ATOM    219 2HB  PRO A  25      -5.355 -15.001  75.717  1.00 52.50           H
ATOM    220  CG  PRO A  25      -3.936 -16.202  76.592  1.00 52.66           C
ATOM    221 1HG  PRO A  25      -3.612 -16.270  77.536  1.00 52.66           H
ATOM    222 2HG  PRO A  25      -4.571 -16.952  76.404  1.00 52.66           H
ATOM    223  CD  PRO A  25      -2.783 -16.266  75.652  1.00 53.43           C
ATOM    224 1HD  PRO A  25      -1.992 -16.702  76.083  1.00 53.43           H
ATOM    225 2HD  PRO A  25      -3.025 -16.764  74.819  1.00 53.43           H
ATOM    226  N   THR A  26      -3.640 -11.893  77.228  1.00 50.35           N
ATOM    227  H   THR A  26      -4.583 -11.789  76.912  1.00 50.35           H
ATOM    228  CA  THR A  26      -2.986 -10.767  77.916  1.00 48.53           C
ATOM    229  HA  THR A  26      -2.061 -10.834  77.542  1.00 48.53           H
ATOM    230  C   THR A  26      -2.894 -10.914  79.428  1.00 47.76           C
ATOM    231  O   THR A  26      -2.053 -10.285  80.062  1.00 48.02           O
ATOM    232  CB  THR A  26      -3.633  -9.407  77.585  1.00 48.18           C
ATOM    233  HB  THR A  26      -3.674  -8.833  78.403  1.00 48.18           H
ATOM    234  OG1 THR A  26      -4.986  -9.618  77.161  1.00 51.01           O
ATOM    235  HG1 THR A  26      -5.556  -9.672  77.928  1.00 51.01           H
ATOM    236  CG2 THR A  26      -2.866  -8.692  76.455  1.00 47.76           C
ATOM    237 1HG2 THR A  26      -3.284  -7.810  76.240  1.00 47.76           H
ATOM    238 2HG2 THR A  26      -2.861  -9.242  75.621  1.00 47.76           H
ATOM    239 3HG2 THR A  26      -1.916  -8.525  76.719  1.00 47.76           H
ATOM    240  N   GLY A  27      -3.800 -11.678  80.019  1.00 45.86           N
ATOM    241  H   GLY A  27      -3.500 -12.479  80.535  1.00 45.86           H
ATOM    242  CA  GLY A  27      -5.213 -11.377  79.935  1.00 43.81           C
ATOM    243 1HA  GLY A  27      -5.353 -10.519  79.441  1.00 43.81           H
ATOM    244 2HA  GLY A  27      -5.692 -12.116  79.461  1.00 43.81           H
ATOM    245  C   GLY A  27      -5.650 -11.267  81.373  1.00 41.30           C
ATOM    246  O   GLY A  27      -5.459 -12.198  82.140  1.00 42.96           O
ATOM    247  N   ASP A  28      -6.219 -10.138  81.775  1.00 38.91           N
ATOM    248  H   ASP A  28      -6.620 -10.107  82.691  1.00 38.91           H
ATOM    249  CA  ASP A  28      -6.286  -8.960  80.959  1.00 36.45           C
ATOM    250  HA  ASP A  28      -6.262  -8.220  81.631  1.00 36.45           H
ATOM    251  C   ASP A  28      -7.570  -8.818  80.165  1.00 36.90           C
ATOM    252  O   ASP A  28      -7.499  -8.902  78.952  1.00 42.07           O
ATOM    253  CB  ASP A  28      -5.106  -8.968  79.986  1.00  0.00           C
ATOM    254 1HB  ASP A  28      -5.090  -9.845  79.505  1.00  0.00           H
ATOM    255 2HB  ASP A  28      -5.227  -8.228  79.325  1.00  0.00           H
ATOM    256  CG  ASP A  28      -3.774  -8.778  80.685  1.00  0.00           C
ATOM    257  OD1 ASP A  28      -3.523  -7.663  81.191  1.00  0.00           O
ATOM    258  OD2 ASP A  28      -2.981  -9.741  80.728  1.00  0.00           O
ATOM    259  N   SER A  29      -8.737  -8.614  80.780  1.00 38.50           N
ATOM    260  H   SER A  29      -8.825  -7.783  81.329  1.00 38.50           H
ATOM    261  CA  SER A  29      -9.908  -9.512  80.716  1.00 39.44           C
ATOM    262  HA  SER A  29      -9.540 -10.411  80.957  1.00 39.44           H
ATOM    263  C   SER A  29     -10.576  -9.551  79.327  1.00 41.05           C
ATOM    264  O   SER A  29     -10.466  -8.619  78.533  1.00 41.45           O
ATOM    265  CB  SER A  29     -10.982  -8.977  81.663  1.00 40.42           C
ATOM    266 1HB  SER A  29     -11.341  -9.712  82.240  1.00 40.42           H
ATOM    267 2HB  SER A  29     -10.612  -8.249  82.241  1.00 40.42           H
ATOM    268  OG  SER A  29     -12.071  -8.434  80.935  1.00 40.72           O
ATOM    269  HG  SER A  29     -12.821  -8.320  81.519  1.00 40.72           H
ATOM    270  N   TYR A  30     -11.322 -10.613  79.050  1.00 41.44           N
ATOM    271  H   TYR A  30     -11.700 -11.162  79.795  1.00 41.44           H
ATOM    272  CA  TYR A  30     -11.594 -10.986  77.666  1.00 41.05           C
ATOM    273  HA  TYR A  30     -11.607 -10.128  77.151  1.00 41.05           H
ATOM    274  C   TYR A  30     -12.952 -11.663  77.527  1.00 40.32           C
ATOM    275  O   TYR A  30     -13.089 -12.676  76.870  1.00 40.04           O
ATOM    276  CB  TYR A  30     -10.490 -11.906  77.160  1.00 40.77           C
ATOM    277 1HB  TYR A  30      -9.634 -11.652  77.612  1.00 40.77           H
ATOM    278 2HB  TYR A  30     -10.727 -12.847  77.399  1.00 40.77           H
ATOM    279  CG  TYR A  30     -10.270 -11.840  75.664  1.00 44.48           C
ATOM    280  CD1 TYR A  30     -10.513 -12.945  74.858  1.00 44.87           C
ATOM    281  HD1 TYR A  30     -10.848 -13.790  75.274  1.00 44.87           H
ATOM    282  CD2 TYR A  30      -9.798 -10.680  75.055  1.00 45.01           C
ATOM    283  HD2 TYR A  30      -9.608  -9.874  75.614  1.00 45.01           H
ATOM    284  CE1 TYR A  30     -10.302 -12.901  73.496  1.00 43.60           C
ATOM    285  HE1 TYR A  30     -10.482 -13.711  72.937  1.00 43.60           H
ATOM    286  CE2 TYR A  30      -9.588 -10.626  73.683  1.00 44.85           C
ATOM    287  HE2 TYR A  30      -9.252  -9.786  73.257  1.00 44.85           H
ATOM    288  CZ  TYR A  30      -9.847 -11.750  72.911  1.00 44.35           C
ATOM    289  OH  TYR A  30      -9.652 -11.732  71.549  1.00 44.25           O
ATOM    290  HH  TYR A  30     -10.499 -11.733  71.104  1.00 44.25           H
ATOM    291  N   GLN A  31     -13.956 -11.098  78.175  1.00 39.86           N
ATOM    292  H   GLN A  31     -13.781 -10.280  78.725  1.00 39.86           H
ATOM    293  CA  GLN A  31     -15.307 -11.629  78.111  1.00 38.26           C
ATOM    294  HA  GLN A  31     -15.252 -12.574  77.789  1.00 38.26           H
ATOM    295  C   GLN A  31     -16.111 -10.756  77.159  1.00 36.57           C
ATOM    296  O   GLN A  31     -16.916 -11.224  76.366  1.00 34.29           O
ATOM    297  CB  GLN A  31     -15.939 -11.565  79.502  1.00 37.75           C
ATOM    298 1HB  GLN A  31     -15.230 -11.729  80.188  1.00 37.75           H
ATOM    299 2HB  GLN A  31     -16.329 -10.654  79.638  1.00 37.75           H
ATOM    300  CG  GLN A  31     -17.029 -12.573  79.711  1.00 41.85           C
ATOM    301 1HG  GLN A  31     -17.560 -12.306  80.515  1.00 41.85           H
ATOM    302 2HG  GLN A  31     -17.622 -12.574  78.906  1.00 41.85           H
ATOM    303  CD  GLN A  31     -16.479 -13.970  79.920  1.00 45.27           C
ATOM    304  OE1 GLN A  31     -16.347 -14.429  81.052  1.00 47.72           O
ATOM    305  NE2 GLN A  31     -16.148 -14.648  78.834  1.00 45.65           N
ATOM    306 1HE2 GLN A  31     -15.773 -15.571  78.915  1.00 45.65           H
ATOM    307 2HE2 GLN A  31     -16.271 -14.235  77.930  1.00 45.65           H
ATOM    308  N   SER A  32     -15.881  -9.461  77.268  1.00 35.69           N
ATOM    309  H   SER A  32     -15.017  -9.149  77.663  1.00 35.69           H
ATOM    310  CA  SER A  32     -16.845  -8.491  76.832  1.00 34.99           C
ATOM    311  HA  SER A  32     -17.741  -8.933  76.850  1.00 34.99           H
ATOM    312  C   SER A  32     -16.517  -8.062  75.410  1.00 35.52           C
ATOM    313  O   SER A  32     -15.378  -8.192  74.955  1.00 36.17           O
ATOM    314  CB  SER A  32     -16.840  -7.315  77.791  1.00 33.46           C
ATOM    315 1HB  SER A  32     -17.659  -7.323  78.366  1.00 33.46           H
ATOM    316 2HB  SER A  32     -16.026  -7.333  78.371  1.00 33.46           H
ATOM    317  OG  SER A  32     -16.831  -6.098  77.086  1.00 37.74           O
ATOM    318  HG  SER A  32     -16.543  -5.395  77.668  1.00 37.74           H
ATOM    319  N   GLU A  33     -17.514  -7.571  74.694  1.00 34.80           N
ATOM    320  H   GLU A  33     -18.435  -7.529  75.081  1.00 34.80           H
ATOM    321  CA  GLU A  33     -17.271  -7.090  73.347  1.00 36.27           C
ATOM    322  HA  GLU A  33     -16.887  -7.879  72.867  1.00 36.27           H
ATOM    323  C   GLU A  33     -16.266  -5.953  73.321  1.00 36.14           C
ATOM    324  O   GLU A  33     -15.523  -5.813  72.354  1.00 38.19           O
ATOM    325  CB  GLU A  33     -18.565  -6.656  72.691  1.00 35.45           C
ATOM    326 1HB  GLU A  33     -18.410  -5.801  72.195  1.00 35.45           H
ATOM    327 2HB  GLU A  33     -18.859  -7.365  72.049  1.00 35.45           H
ATOM    328  CG  GLU A  33     -19.655  -6.438  73.709  1.00 39.82           C
ATOM    329 1HG  GLU A  33     -19.404  -6.887  74.566  1.00 39.82           H
ATOM    330 2HG  GLU A  33     -19.773  -5.457  73.866  1.00 39.82           H
ATOM    331  CD  GLU A  33     -20.942  -7.007  73.226  1.00 41.46           C
ATOM    332  OE1 GLU A  33     -21.868  -7.157  74.044  1.00 40.56           O
ATOM    333  OE2 GLU A  33     -21.007  -7.318  72.013  1.00 42.59           O
ATOM    334  N   SER A  34     -16.239  -5.155  74.383  1.00 36.67           N
ATOM    335  H   SER A  34     -16.841  -5.349  75.158  1.00 36.67           H
ATOM    336  CA  SER A  34     -15.355  -4.009  74.440  1.00 36.02           C
ATOM    337  HA  SER A  34     -15.298  -3.670  73.502  1.00 36.02           H
ATOM    338  C   SER A  34     -13.962  -4.433  74.883  1.00 35.84           C
ATOM    339  O   SER A  34     -12.982  -3.762  74.553  1.00 35.07           O
ATOM    340  CB  SER A  34     -15.939  -2.899  75.326  1.00 35.82           C
ATOM    341 1HB  SER A  34     -15.603  -2.002  75.041  1.00 35.82           H
ATOM    342 2HB  SER A  34     -16.939  -2.907  75.293  1.00 35.82           H
ATOM    343  OG  SER A  34     -15.570  -3.070  76.672  1.00 35.39           O
ATOM    344  HG  SER A  34     -15.519  -4.005  76.873  1.00 35.39           H
ATOM    345  N   ASP A  35     -13.893  -5.542  75.629  1.00 36.46           N
ATOM    346  H   ASP A  35     -14.727  -5.868  76.074  1.00 36.46           H
ATOM    347  CA  ASP A  35     -12.650  -6.309  75.833  1.00 37.08           C
ATOM    348  HA  ASP A  35     -12.029  -5.684  76.307  1.00 37.08           H
ATOM    349  C   ASP A  35     -12.026  -6.735  74.479  1.00 38.52           C
ATOM    350  O   ASP A  35     -10.870  -6.402  74.183  1.00 40.33           O
ATOM    351  CB  ASP A  35     -12.915  -7.536  76.719  1.00 36.33           C
ATOM    352 1HB  ASP A  35     -13.700  -8.034  76.350  1.00 36.33           H
ATOM    353 2HB  ASP A  35     -12.107  -8.125  76.697  1.00 36.33           H
ATOM    354  CG  ASP A  35     -13.214  -7.163  78.180  1.00 37.61           C
ATOM    355  OD1 ASP A  35     -12.766  -6.083  78.618  1.00 36.78           O
ATOM    356  OD2 ASP A  35     -13.877  -7.955  78.894  1.00 31.36           O
ATOM    357  N   LEU A  36     -12.796  -7.429  73.641  1.00 37.19           N
ATOM    358  H   LEU A  36     -13.722  -7.684  73.921  1.00 37.19           H
ATOM    359  CA  LEU A  36     -12.311  -7.820  72.323  1.00 36.59           C
ATOM    360  HA  LEU A  36     -11.498  -8.359  72.544  1.00 36.59           H
ATOM    361  C   LEU A  36     -11.868  -6.634  71.428  1.00 37.53           C
ATOM    362  O   LEU A  36     -10.857  -6.719  70.719  1.00 37.14           O
ATOM    363  CB  LEU A  36     -13.350  -8.686  71.606  1.00 36.47           C
ATOM    364 1HB  LEU A  36     -14.242  -8.264  71.765  1.00 36.47           H
ATOM    365 2HB  LEU A  36     -13.134  -8.652  70.630  1.00 36.47           H
ATOM    366  CG  LEU A  36     -13.487 -10.161  71.977  1.00 34.26           C
ATOM    367  HG  LEU A  36     -12.653 -10.643  71.707  1.00 34.26           H
ATOM    368  CD1 LEU A  36     -13.687 -10.329  73.469  1.00 40.68           C
ATOM    369 1HD1 LEU A  36     -13.778 -11.296  73.712  1.00 40.68           H
ATOM    370 2HD1 LEU A  36     -14.513  -9.858  73.774  1.00 40.68           H
ATOM    371 3HD1 LEU A  36     -12.912  -9.956  73.978  1.00 40.68           H
ATOM    372  CD2 LEU A  36     -14.638 -10.769  71.246  1.00 33.99           C
ATOM    373 1HD2 LEU A  36     -14.741 -11.736  71.478  1.00 33.99           H
ATOM    374 2HD2 LEU A  36     -14.510 -10.702  70.257  1.00 33.99           H
ATOM    375 3HD2 LEU A  36     -15.494 -10.305  71.476  1.00 33.99           H
ATOM    376  N   GLU A  37     -12.632  -5.547  71.447  1.00 37.22           N
ATOM    377  H   GLU A  37     -13.454  -5.539  72.019  1.00 37.22           H
ATOM    378  CA  GLU A  37     -12.304  -4.361  70.657  1.00 37.37           C
ATOM    379  HA  GLU A  37     -12.183  -4.716  69.730  1.00 37.37           H
ATOM    380  C   GLU A  37     -11.010  -3.678  71.105  1.00 37.09           C
ATOM    381  O   GLU A  37     -10.180  -3.297  70.268  1.00 37.18           O
ATOM    382  CB  GLU A  37     -13.442  -3.358  70.724  1.00 37.73           C
ATOM    383 1HB  GLU A  37     -14.285  -3.816  70.441  1.00 37.73           H
ATOM    384 2HB  GLU A  37     -13.533  -3.046  71.670  1.00 37.73           H
ATOM    385  CG  GLU A  37     -13.249  -2.145  69.845  1.00 42.38           C
ATOM    386 1HG  GLU A  37     -12.617  -1.515  70.298  1.00 42.38           H
ATOM    387 2HG  GLU A  37     -12.859  -2.438  68.972  1.00 42.38           H
ATOM    388  CD  GLU A  37     -14.558  -1.429  69.586  1.00 46.06           C
ATOM    389  OE1 GLU A  37     -14.859  -0.509  70.361  1.00 54.20           O
ATOM    390  OE2 GLU A  37     -15.297  -1.791  68.636  1.00 49.53           O
ATOM    391  N   ARG A  38     -10.842  -3.517  72.419  1.00 35.49           N
ATOM    392  H   ARG A  38     -11.575  -3.790  73.043  1.00 35.49           H
ATOM    393  CA  ARG A  38      -9.616  -2.952  72.961  1.00 34.29           C
ATOM    394  HA  ARG A  38      -9.596  -1.999  72.659  1.00 34.29           H
ATOM    395  C   ARG A  38      -8.420  -3.701  72.415  1.00 35.21           C
ATOM    396  O   ARG A  38      -7.455  -3.088  72.003  1.00 35.80           O
ATOM    397  CB  ARG A  38      -9.614  -3.006  74.486  1.00 33.61           C
ATOM    398 1HB  ARG A  38     -10.403  -2.487  74.813  1.00 33.61           H
ATOM    399 2HB  ARG A  38      -9.707  -3.964  74.760  1.00 33.61           H
ATOM    400  CG  ARG A  38      -8.359  -2.439  75.152  1.00 34.03           C
ATOM    401 1HG  ARG A  38      -7.551  -2.841  74.719  1.00 34.03           H
ATOM    402 2HG  ARG A  38      -8.345  -1.447  75.027  1.00 34.03           H
ATOM    403  CD  ARG A  38      -8.335  -2.757  76.659  1.00 32.23           C
ATOM    404 1HD  ARG A  38      -7.531  -2.344  77.086  1.00 32.23           H
ATOM    405 2HD  ARG A  38      -9.162  -2.409  77.098  1.00 32.23           H
ATOM    406  NE  ARG A  38      -8.275  -4.204  76.874  1.00 37.03           N
ATOM    407  HE  ARG A  38      -7.445  -4.677  76.581  1.00 37.03           H
ATOM    408  CZ  ARG A  38      -9.236  -4.943  77.431  1.00 38.16           C
ATOM    409  NH1 ARG A  38     -10.358  -4.397  77.886  1.00 38.12           N
ATOM    410 1HH1 ARG A  38     -10.498  -3.409  77.816  1.00 38.12           H
ATOM    411 2HH1 ARG A  38     -11.063  -4.973  78.299  1.00 38.12           H
ATOM    412  NH2 ARG A  38      -9.067  -6.246  77.541  1.00 38.56           N
ATOM    413 1HH2 ARG A  38      -8.224  -6.671  77.210  1.00 38.56           H
ATOM    414 2HH2 ARG A  38      -9.781  -6.810  77.957  1.00 38.56           H
ATOM    415  N   GLU A  39      -8.476  -5.030  72.383  1.00 35.90           N
ATOM    416  H   GLU A  39      -9.322  -5.505  72.625  1.00 35.90           H
ATOM    417  CA  GLU A  39      -7.285  -5.790  71.992  1.00 36.63           C
ATOM    418  HA  GLU A  39      -6.530  -5.274  72.396  1.00 36.63           H
ATOM    419  C   GLU A  39      -7.077  -5.821  70.484  1.00 37.09           C
ATOM    420  O   GLU A  39      -5.959  -5.649  69.987  1.00 37.08           O
ATOM    421  CB  GLU A  39      -7.295  -7.201  72.578  1.00 36.16           C
ATOM    422 1HB  GLU A  39      -8.022  -7.727  72.137  1.00 36.16           H
ATOM    423 2HB  GLU A  39      -6.412  -7.634  72.393  1.00 36.16           H
ATOM    424  CG  GLU A  39      -7.532  -7.217  74.072  1.00 38.01           C
ATOM    425 1HG  GLU A  39      -7.339  -6.304  74.430  1.00 38.01           H
ATOM    426 2HG  GLU A  39      -8.493  -7.443  74.235  1.00 38.01           H
ATOM    427  CD  GLU A  39      -6.669  -8.218  74.815  1.00 40.15           C
ATOM    428  OE1 GLU A  39      -6.126  -9.135  74.167  1.00 41.82           O
ATOM    429  OE2 GLU A  39      -6.539  -8.084  76.057  1.00 39.71           O
ATOM    430  N   LEU A  40      -8.169  -6.035  69.758  1.00 37.06           N
ATOM    431  H   LEU A  40      -9.025  -6.262  70.223  1.00 37.06           H
ATOM    432  CA  LEU A  40      -8.157  -5.949  68.320  1.00 35.47           C
ATOM    433  HA  LEU A  40      -7.645  -6.738  67.981  1.00 35.47           H
ATOM    434  C   LEU A  40      -7.488  -4.659  67.903  1.00 35.64           C
ATOM    435  O   LEU A  40      -6.552  -4.663  67.099  1.00 36.25           O
ATOM    436  CB  LEU A  40      -9.590  -5.955  67.813  1.00 35.99           C
ATOM    437 1HB  LEU A  40     -10.133  -6.473  68.473  1.00 35.99           H
ATOM    438 2HB  LEU A  40      -9.901  -5.004  67.799  1.00 35.99           H
ATOM    439  CG  LEU A  40      -9.867  -6.545  66.432  1.00 36.35           C
ATOM    440  HG  LEU A  40     -10.177  -7.490  66.537  1.00 36.35           H
ATOM    441  CD1 LEU A  40     -10.951  -5.770  65.754  1.00 27.64           C
ATOM    442 1HD1 LEU A  40     -11.144  -6.144  64.847  1.00 27.64           H
ATOM    443 2HD1 LEU A  40     -10.690  -4.812  65.642  1.00 27.64           H
ATOM    444 3HD1 LEU A  40     -11.797  -5.799  66.287  1.00 27.64           H
ATOM    445  CD2 LEU A  40      -8.634  -6.616  65.584  1.00 33.62           C
ATOM    446 1HD2 LEU A  40      -8.839  -7.004  64.686  1.00 33.62           H
ATOM    447 2HD2 LEU A  40      -7.936  -7.187  66.014  1.00 33.62           H
ATOM    448 3HD2 LEU A  40      -8.244  -5.706  65.443  1.00 33.62           H
ATOM    449  N   ILE A  41      -7.975  -3.550  68.454  1.00 35.22           N
ATOM    450  H   ILE A  41      -8.692  -3.619  69.147  1.00 35.22           H
ATOM    451  CA  ILE A  41      -7.480  -2.242  68.068  1.00 34.99           C
ATOM    452  HA  ILE A  41      -7.597  -2.198  67.075  1.00 34.99           H
ATOM    453  C   ILE A  41      -6.000  -2.127  68.412  1.00 36.21           C
ATOM    454  O   ILE A  41      -5.182  -1.730  67.569  1.00 37.69           O
ATOM    455  CB  ILE A  41      -8.300  -1.110  68.719  1.00 35.15           C
ATOM    456  HB  ILE A  41      -8.430  -1.332  69.686  1.00 35.15           H
ATOM    457  CG1 ILE A  41      -9.664  -0.999  68.034  1.00 33.60           C
ATOM    458 1HG1 ILE A  41      -9.517  -0.815  67.062  1.00 33.60           H
ATOM    459 2HG1 ILE A  41     -10.145  -1.870  68.139  1.00 33.60           H
ATOM    460  CG2 ILE A  41      -7.565   0.240  68.611  1.00 34.60           C
ATOM    461 1HG2 ILE A  41      -8.098   0.973  69.034  1.00 34.60           H
ATOM    462 2HG2 ILE A  41      -7.406   0.487  67.655  1.00 34.60           H
ATOM    463 3HG2 ILE A  41      -6.677   0.202  69.070  1.00 34.60           H
ATOM    464  CD1 ILE A  41     -10.549   0.097  68.593  1.00 34.12           C
ATOM    465 1HD1 ILE A  41     -11.427   0.128  68.114  1.00 34.12           H
ATOM    466 2HD1 ILE A  41     -10.115   0.993  68.499  1.00 34.12           H
ATOM    467 3HD1 ILE A  41     -10.735  -0.052  69.564  1.00 34.12           H
ATOM    468  N   GLN A  42      -5.651  -2.501  69.643  1.00 37.48           N
ATOM    469  H   GLN A  42      -6.359  -2.796  70.285  1.00 37.48           H
ATOM    470  CA  GLN A  42      -4.249  -2.487  70.073  1.00 37.92           C
ATOM    471  HA  GLN A  42      -3.970  -1.528  70.006  1.00 37.92           H
ATOM    472  C   GLN A  42      -3.395  -3.322  69.139  1.00 37.47           C
ATOM    473  O   GLN A  42      -2.346  -2.857  68.673  1.00 37.68           O
ATOM    474  CB  GLN A  42      -4.079  -2.949  71.527  1.00 38.31           C
ATOM    475 1HB  GLN A  42      -4.722  -2.433  72.092  1.00 38.31           H
ATOM    476 2HB  GLN A  42      -4.302  -3.923  71.569  1.00 38.31           H
ATOM    477  CG  GLN A  42      -2.650  -2.745  72.095  1.00 43.84           C
ATOM    478 1HG  GLN A  42      -2.640  -3.044  73.049  1.00 43.84           H
ATOM    479 2HG  GLN A  42      -2.012  -3.301  71.564  1.00 43.84           H
ATOM    480  CD  GLN A  42      -2.175  -1.282  72.043  1.00 52.39           C
ATOM    481  OE1 GLN A  42      -2.617  -0.451  72.834  1.00 56.77           O
ATOM    482  NE2 GLN A  42      -1.271  -0.973  71.107  1.00 50.11           N
ATOM    483 1HE2 GLN A  42      -0.929  -0.036  71.032  1.00 50.11           H
ATOM    484 2HE2 GLN A  42      -0.936  -1.679  70.482  1.00 50.11           H
ATOM    485  N   ASP A  43      -3.855  -4.544  68.862  1.00 36.32           N
ATOM    486  H   ASP A  43      -4.726  -4.839  69.257  1.00 36.32           H
ATOM    487  CA  ASP A  43      -3.127  -5.451  68.008  1.00 35.62           C
ATOM    488  HA  ASP A  43      -2.221  -5.542  68.423  1.00 35.62           H
ATOM    489  C   ASP A  43      -2.980  -4.864  66.603  1.00 37.08           C
ATOM    490  O   ASP A  43      -1.872  -4.849  66.054  1.00 38.13           O
ATOM    491  CB  ASP A  43      -3.785  -6.823  67.995  1.00 36.41           C
ATOM    492 1HB  ASP A  43      -4.766  -6.702  67.841  1.00 36.41           H
ATOM    493 2HB  ASP A  43      -3.393  -7.353  67.243  1.00 36.41           H
ATOM    494  CG  ASP A  43      -3.578  -7.595  69.310  1.00 36.64           C
ATOM    495  OD1 ASP A  43      -2.759  -7.162  70.160  1.00 36.49           O
ATOM    496  OD2 ASP A  43      -4.246  -8.652  69.490  1.00 36.11           O
ATOM    497  N   LEU A  44      -4.061  -4.327  66.033  1.00 35.91           N
ATOM    498  H   LEU A  44      -4.940  -4.344  66.508  1.00 35.91           H
ATOM    499  CA  LEU A  44      -3.951  -3.713  64.710  1.00 36.53           C
ATOM    500  HA  LEU A  44      -3.585  -4.463  64.159  1.00 36.53           H
ATOM    501  C   LEU A  44      -2.945  -2.561  64.633  1.00 37.69           C
ATOM    502  O   LEU A  44      -2.236  -2.412  63.631  1.00 38.79           O
ATOM    503  CB  LEU A  44      -5.312  -3.306  64.161  1.00 34.46           C
ATOM    504 1HB  LEU A  44      -5.816  -2.803  64.862  1.00 34.46           H
ATOM    505 2HB  LEU A  44      -5.185  -2.724  63.358  1.00 34.46           H
ATOM    506  CG  LEU A  44      -6.100  -4.548  63.766  1.00 36.56           C
ATOM    507  HG  LEU A  44      -6.082  -5.203  64.520  1.00 36.56           H
ATOM    508  CD1 LEU A  44      -7.538  -4.219  63.504  1.00 31.66           C
ATOM    509 1HD1 LEU A  44      -8.050  -5.036  63.244  1.00 31.66           H
ATOM    510 2HD1 LEU A  44      -7.622  -3.553  62.763  1.00 31.66           H
ATOM    511 3HD1 LEU A  44      -7.969  -3.830  64.318  1.00 31.66           H
ATOM    512  CD2 LEU A  44      -5.475  -5.191  62.563  1.00 35.78           C
ATOM    513 1HD2 LEU A  44      -5.980  -6.009  62.290  1.00 35.78           H
ATOM    514 2HD2 LEU A  44      -4.531  -5.462  62.752  1.00 35.78           H
ATOM    515 3HD2 LEU A  44      -5.464  -4.562  61.786  1.00 35.78           H
ATOM    516  N   ARG A  45      -2.864  -1.750  65.684  1.00 37.75           N
ATOM    517  H   ARG A  45      -3.467  -1.886  66.469  1.00 37.75           H
ATOM    518  CA  ARG A  45      -1.889  -0.656  65.688  1.00 38.98           C
ATOM    519  HA  ARG A  45      -2.021  -0.198  64.809  1.00 38.98           H
ATOM    520  C   ARG A  45      -0.452  -1.184  65.746  1.00 39.44           C
ATOM    521  O   ARG A  45       0.432  -0.660  65.073  1.00 40.08           O
ATOM    522  CB  ARG A  45      -2.176   0.353  66.802  1.00 37.77           C
ATOM    523 1HB  ARG A  45      -2.077  -0.104  67.686  1.00 37.77           H
ATOM    524 2HB  ARG A  45      -1.516   1.102  66.737  1.00 37.77           H
ATOM    525  CG  ARG A  45      -3.578   0.937  66.717  1.00 39.93           C
ATOM    526 1HG  ARG A  45      -3.606   1.599  65.968  1.00 39.93           H
ATOM    527 2HG  ARG A  45      -4.224   0.196  66.533  1.00 39.93           H
ATOM    528  CD  ARG A  45      -3.999   1.635  67.989  1.00 41.17           C
ATOM    529 1HD  ARG A  45      -4.979   1.830  67.956  1.00 41.17           H
ATOM    530 2HD  ARG A  45      -3.802   1.048  68.774  1.00 41.17           H
ATOM    531  NE  ARG A  45      -3.292   2.897  68.181  1.00 44.50           N
ATOM    532  HE  ARG A  45      -3.354   3.585  67.458  1.00 44.50           H
ATOM    533  CZ  ARG A  45      -2.575   3.183  69.260  1.00 46.47           C
ATOM    534  NH1 ARG A  45      -2.473   2.299  70.239  1.00 53.17           N
ATOM    535 1HH1 ARG A  45      -2.937   1.416  70.166  1.00 53.17           H
ATOM    536 2HH1 ARG A  45      -1.932   2.515  71.052  1.00 53.17           H
ATOM    537  NH2 ARG A  45      -1.951   4.342  69.365  1.00 46.25           N
ATOM    538 1HH2 ARG A  45      -2.016   5.014  68.627  1.00 46.25           H
ATOM    539 2HH2 ARG A  45      -1.412   4.549  70.182  1.00 46.25           H
ATOM    540  N   ASN A  46      -0.226  -2.242  66.527  1.00 39.55           N
ATOM    541  H   ASN A  46      -0.968  -2.615  67.083  1.00 39.55           H
ATOM    542  CA  ASN A  46       1.088  -2.856  66.575  1.00 39.15           C
ATOM    543  HA  ASN A  46       1.715  -2.153  66.911  1.00 39.15           H
ATOM    544  C   ASN A  46       1.500  -3.301  65.190  1.00 40.16           C
ATOM    545  O   ASN A  46       2.682  -3.341  64.866  1.00 41.85           O
ATOM    546  CB  ASN A  46       1.078  -4.047  67.516  1.00 38.27           C
ATOM    547 1HB  ASN A  46       0.272  -4.606  67.322  1.00 38.27           H
ATOM    548 2HB  ASN A  46       1.905  -4.588  67.362  1.00 38.27           H
ATOM    549  CG  ASN A  46       1.039  -3.632  68.967  1.00 41.18           C
ATOM    550  OD1 ASN A  46       1.043  -2.445  69.292  1.00 44.95           O
ATOM    551  ND2 ASN A  46       0.989  -4.606  69.852  1.00 40.88           N
ATOM    552 1HD2 ASN A  46       0.954  -4.393  70.828  1.00 40.88           H
ATOM    553 2HD2 ASN A  46       0.986  -5.558  69.546  1.00 40.88           H
ATOM    554  N   GLN A  47       0.510  -3.632  64.368  1.00 39.47           N
ATOM    555  H   GLN A  47      -0.435  -3.506  64.671  1.00 39.47           H
ATOM    556  CA  GLN A  47       0.760  -4.170  63.049  1.00 37.61           C
ATOM    557  HA  GLN A  47       1.680  -4.561  63.075  1.00 37.61           H
ATOM    558  C   GLN A  47       0.732  -3.066  62.016  1.00 39.40           C
ATOM    559  O   GLN A  47       0.776  -3.320  60.816  1.00 39.10           O
ATOM    560  CB  GLN A  47      -0.266  -5.256  62.726  1.00 37.61           C
ATOM    561 1HB  GLN A  47      -1.176  -4.914  62.962  1.00 37.61           H
ATOM    562 2HB  GLN A  47      -0.227  -5.449  61.746  1.00 37.61           H
ATOM    563  CG  GLN A  47      -0.004  -6.560  63.502  1.00 33.71           C
ATOM    564 1HG  GLN A  47       0.784  -7.019  63.091  1.00 33.71           H
ATOM    565 2HG  GLN A  47       0.203  -6.326  64.451  1.00 33.71           H
ATOM    566  CD  GLN A  47      -1.178  -7.542  63.500  1.00 36.87           C
ATOM    567  OE1 GLN A  47      -2.013  -7.559  62.582  1.00 37.26           O
ATOM    568  NE2 GLN A  47      -1.237  -8.371  64.537  1.00 32.07           N
ATOM    569 1HE2 GLN A  47      -1.975  -9.042  64.599  1.00 32.07           H
ATOM    570 2HE2 GLN A  47      -0.542  -8.323  65.256  1.00 32.07           H
ATOM    571  N   GLY A  48       0.657  -1.828  62.492  1.00 39.95           N
ATOM    572  H   GLY A  48       0.445  -1.683  63.458  1.00 39.95           H
ATOM    573  CA  GLY A  48       0.880  -0.676  61.624  1.00 40.26           C
ATOM    574 1HA  GLY A  48       1.313   0.031  62.182  1.00 40.26           H
ATOM    575 2HA  GLY A  48       1.512  -0.968  60.906  1.00 40.26           H
ATOM    576  C   GLY A  48      -0.366  -0.094  60.975  1.00 40.26           C
ATOM    577  O   GLY A  48      -0.275   0.604  59.955  1.00 41.69           O
ATOM    578  N   TYR A  49      -1.530  -0.365  61.559  1.00 39.12           N
ATOM    579  H   TYR A  49      -1.569  -1.083  62.254  1.00 39.12           H
ATOM    580  CA  TYR A  49      -2.755   0.363  61.211  1.00 37.53           C
ATOM    581  HA  TYR A  49      -2.642   0.611  60.249  1.00 37.53           H
ATOM    582  C   TYR A  49      -2.936   1.632  62.058  1.00 40.03           C
ATOM    583  O   TYR A  49      -3.100   1.555  63.280  1.00 40.70           O
ATOM    584  CB  TYR A  49      -3.962  -0.534  61.393  1.00 35.05           C
ATOM    585 1HB  TYR A  49      -3.977  -0.849  62.342  1.00 35.05           H
ATOM    586 2HB  TYR A  49      -4.784   0.006  61.209  1.00 35.05           H
ATOM    587  CG  TYR A  49      -3.987  -1.749  60.493  1.00 32.80           C
ATOM    588  CD1 TYR A  49      -3.219  -2.873  60.783  1.00 32.90           C
ATOM    589  HD1 TYR A  49      -2.637  -2.872  61.595  1.00 32.90           H
ATOM    590  CD2 TYR A  49      -4.804  -1.788  59.376  1.00 32.19           C
ATOM    591  HD2 TYR A  49      -5.376  -0.999  59.155  1.00 32.19           H
ATOM    592  CE1 TYR A  49      -3.246  -3.988  59.975  1.00 32.23           C
ATOM    593  HE1 TYR A  49      -2.681  -4.782  60.198  1.00 32.23           H
ATOM    594  CE2 TYR A  49      -4.837  -2.908  58.558  1.00 34.12           C
ATOM    595  HE2 TYR A  49      -5.427  -2.923  57.751  1.00 34.12           H
ATOM    596  CZ  TYR A  49      -4.048  -4.007  58.864  1.00 32.88           C
ATOM    597  OH  TYR A  49      -4.068  -5.132  58.049  1.00 32.92           O
ATOM    598  HH  TYR A  49      -4.349  -4.883  57.168  1.00 32.92           H
ATOM    599  N   GLU A  50      -2.894   2.804  61.422  1.00 41.61           N
ATOM    600  H   GLU A  50      -2.745   2.825  60.433  1.00 41.61           H
ATOM    601  CA  GLU A  50      -3.064   4.051  62.152  1.00 42.20           C
ATOM    602  HA  GLU A  50      -2.472   4.020  62.958  1.00 42.20           H
ATOM    603  C   GLU A  50      -4.529   4.153  62.559  1.00 42.65           C
ATOM    604  O   GLU A  50      -5.426   4.025  61.735  1.00 42.41           O
ATOM    605  CB  GLU A  50      -2.629   5.239  61.309  1.00 42.82           C
ATOM    606 1HB  GLU A  50      -1.682   5.084  61.027  1.00 42.82           H
ATOM    607 2HB  GLU A  50      -3.217   5.272  60.501  1.00 42.82           H
ATOM    608  CG  GLU A  50      -2.703   6.603  62.013  1.00 52.31           C
ATOM    609 1HG  GLU A  50      -3.405   6.560  62.724  1.00 52.31           H
ATOM    610 2HG  GLU A  50      -1.815   6.796  62.431  1.00 52.31           H
ATOM    611  CD  GLU A  50      -3.052   7.744  61.038  1.00 64.51           C
ATOM    612  OE1 GLU A  50      -2.674   7.649  59.846  1.00 63.55           O
ATOM    613  OE2 GLU A  50      -3.717   8.728  61.461  1.00 69.94           O
ATOM    614  N   PHE A  51      -4.768   4.332  63.850  1.00 43.28           N
ATOM    615  H   PHE A  51      -4.004   4.339  64.496  1.00 43.28           H
ATOM    616  CA  PHE A  51      -6.120   4.517  64.336  1.00 43.67           C
ATOM    617  HA  PHE A  51      -6.686   3.941  63.747  1.00 43.67           H
ATOM    618  C   PHE A  51      -6.551   5.979  64.234  1.00 45.04           C
ATOM    619  O   PHE A  51      -5.807   6.885  64.620  1.00 45.61           O
ATOM    620  CB  PHE A  51      -6.213   4.084  65.788  1.00 42.94           C
ATOM    621 1HB  PHE A  51      -6.105   3.091  65.842  1.00 42.94           H
ATOM    622 2HB  PHE A  51      -5.485   4.525  66.312  1.00 42.94           H
ATOM    623  CG  PHE A  51      -7.504   4.439  66.412  1.00 44.08           C
ATOM    624  CD1 PHE A  51      -8.492   3.478  66.583  1.00 40.89           C
ATOM    625  HD1 PHE A  51      -8.319   2.535  66.298  1.00 40.89           H
ATOM    626  CD2 PHE A  51      -7.762   5.754  66.783  1.00 46.42           C
ATOM    627  HD2 PHE A  51      -7.063   6.456  66.642  1.00 46.42           H
ATOM    628  CE1 PHE A  51      -9.711   3.808  67.144  1.00 39.64           C
ATOM    629  HE1 PHE A  51     -10.411   3.106  67.269  1.00 39.64           H
ATOM    630  CE2 PHE A  51      -8.989   6.102  67.355  1.00 43.57           C
ATOM    631  HE2 PHE A  51      -9.167   7.046  67.633  1.00 43.57           H
ATOM    632  CZ  PHE A  51      -9.964   5.119  67.531  1.00 42.88           C
ATOM    633  HZ  PHE A  51     -10.846   5.358  67.938  1.00 42.88           H
ATOM    634  N   ILE A  52      -7.752   6.219  63.725  1.00 44.91           N
ATOM    635  H   ILE A  52      -8.318   5.468  63.386  1.00 44.91           H
ATOM    636  CA  ILE A  52      -8.234   7.588  63.667  1.00 45.37           C
ATOM    637  HA  ILE A  52      -7.578   8.101  64.220  1.00 45.37           H
ATOM    638  C   ILE A  52      -9.628   7.707  64.260  1.00 45.65           C
ATOM    639  O   ILE A  52     -10.395   6.747  64.295  1.00 47.15           O
ATOM    640  CB  ILE A  52      -8.241   8.115  62.241  1.00 46.14           C
ATOM    641  HB  ILE A  52      -8.701   9.003  62.225  1.00 46.14           H
ATOM    642  CG1 ILE A  52      -8.992   7.149  61.329  1.00 44.97           C
ATOM    643 1HG1 ILE A  52      -8.527   6.264  61.341  1.00 44.97           H
ATOM    644 2HG1 ILE A  52      -9.925   7.039  61.671  1.00 44.97           H
ATOM    645  CG2 ILE A  52      -6.826   8.314  61.747  1.00 48.83           C
ATOM    646 1HG2 ILE A  52      -6.818   8.662  60.809  1.00 48.83           H
ATOM    647 2HG2 ILE A  52      -6.318   7.453  61.760  1.00 48.83           H
ATOM    648 3HG2 ILE A  52      -6.336   8.969  62.322  1.00 48.83           H
ATOM    649  CD1 ILE A  52      -9.069   7.611  59.912  1.00 43.30           C
ATOM    650 1HD1 ILE A  52      -9.567   6.954  59.347  1.00 43.30           H
ATOM    651 2HD1 ILE A  52      -8.156   7.723  59.521  1.00 43.30           H
ATOM    652 3HD1 ILE A  52      -9.540   8.492  59.849  1.00 43.30           H
ATOM    653  N   SER A  53      -9.959   8.889  64.747  1.00 45.86           N
ATOM    654  H   SER A  53      -9.269   9.606  64.852  1.00 45.86           H
ATOM    655  CA  SER A  53     -11.329   9.133  65.123  1.00 45.94           C
ATOM    656  HA  SER A  53     -11.692   8.236  65.376  1.00 45.94           H
ATOM    657  C   SER A  53     -12.103   9.696  63.954  1.00 45.36           C
ATOM    658  O   SER A  53     -11.676  10.635  63.293  1.00 44.62           O
ATOM    659  CB  SER A  53     -11.422  10.054  66.319  1.00 46.10           C
ATOM    660 1HB  SER A  53     -10.665   9.892  66.950  1.00 46.10           H
ATOM    661 2HB  SER A  53     -11.418  11.011  66.030  1.00 46.10           H
ATOM    662  OG  SER A  53     -12.631   9.810  67.012  1.00 50.82           O
ATOM    663  HG  SER A  53     -13.049  10.644  67.229  1.00 50.82           H
ATOM    664  N   VAL A  54     -13.236   9.077  63.680  1.00 45.23           N
ATOM    665  H   VAL A  54     -13.500   8.281  64.226  1.00 45.23           H
ATOM    666  CA  VAL A  54     -14.101   9.515  62.619  1.00 44.82           C
ATOM    667  HA  VAL A  54     -13.842  10.449  62.371  1.00 44.82           H
ATOM    668  C   VAL A  54     -15.513   9.441  63.156  1.00 45.42           C
ATOM    669  O   VAL A  54     -15.898   8.454  63.788  1.00 47.28           O
ATOM    670  CB  VAL A  54     -13.940   8.641  61.388  1.00 44.33           C
ATOM    671  HB  VAL A  54     -13.941   7.679  61.660  1.00 44.33           H
ATOM    672  CG1 VAL A  54     -15.087   8.859  60.467  1.00 48.93           C
ATOM    673 1HG1 VAL A  54     -15.001   8.292  59.647  1.00 48.93           H
ATOM    674 2HG1 VAL A  54     -15.137   9.814  60.176  1.00 48.93           H
ATOM    675 3HG1 VAL A  54     -15.952   8.627  60.911  1.00 48.93           H
ATOM    676  CG2 VAL A  54     -12.632   8.986  60.674  1.00 42.83           C
ATOM    677 1HG2 VAL A  54     -12.508   8.419  59.860  1.00 42.83           H
ATOM    678 2HG2 VAL A  54     -11.845   8.838  61.275  1.00 42.83           H
ATOM    679 3HG2 VAL A  54     -12.621   9.944  60.387  1.00 42.83           H
ATOM    680  N   LYS A  55     -16.268  10.508  62.949  1.00 44.73           N
ATOM    681  H   LYS A  55     -15.974  11.197  62.288  1.00 44.73           H
ATOM    682  CA  LYS A  55     -17.534  10.699  63.672  1.00 42.81           C
ATOM    683  HA  LYS A  55     -17.655   9.898  64.260  1.00 42.81           H
ATOM    684  C   LYS A  55     -18.661  10.816  62.659  1.00 41.02           C
ATOM    685  O   LYS A  55     -19.832  10.798  63.031  1.00 39.58           O
ATOM    686  CB  LYS A  55     -17.489  11.984  64.520  1.00 42.93           C
ATOM    687 1HB  LYS A  55     -16.815  12.603  64.117  1.00 42.93           H
ATOM    688 2HB  LYS A  55     -18.393  12.411  64.490  1.00 42.93           H
ATOM    689  CG  LYS A  55     -17.120  11.784  65.979  1.00 44.27           C
ATOM    690 1HG  LYS A  55     -16.418  12.451  66.230  1.00 44.27           H
ATOM    691 2HG  LYS A  55     -17.934  11.927  66.542  1.00 44.27           H
ATOM    692  CD  LYS A  55     -16.586  10.380  66.226  1.00 48.74           C
ATOM    693 1HD  LYS A  55     -17.354   9.746  66.314  1.00 48.74           H
ATOM    694 2HD  LYS A  55     -16.011  10.106  65.454  1.00 48.74           H
ATOM    695  CE  LYS A  55     -15.757  10.341  67.501  1.00 51.09           C
ATOM    696 1HE  LYS A  55     -14.787  10.276  67.263  1.00 51.09           H
ATOM    697 2HE  LYS A  55     -15.918  11.178  68.025  1.00 51.09           H
ATOM    698  NZ  LYS A  55     -16.120   9.165  68.354  1.00 49.50           N
ATOM    699 1HZ  LYS A  55     -15.572   9.147  69.190  1.00 49.50           H
ATOM    700 2HZ  LYS A  55     -15.965   8.307  67.866  1.00 49.50           H
ATOM    701 3HZ  LYS A  55     -17.084   9.199  68.619  1.00 49.50           H
ATOM    702  N   SER A  56     -18.295  10.944  61.382  1.00 39.55           N
ATOM    703  H   SER A  56     -17.340  10.789  61.131  1.00 39.55           H
ATOM    704  CA  SER A  56     -19.254  11.302  60.342  1.00 37.93           C
ATOM    705  HA  SER A  56     -20.082  10.774  60.533  1.00 37.93           H
ATOM    706  C   SER A  56     -18.714  10.947  58.989  1.00 37.78           C
ATOM    707  O   SER A  56     -17.507  10.825  58.814  1.00 38.14           O
ATOM    708  CB  SER A  56     -19.529  12.800  60.378  1.00 37.00           C
ATOM    709 1HB  SER A  56     -20.289  13.038  59.771  1.00 37.00           H
ATOM    710 2HB  SER A  56     -19.739  13.102  61.308  1.00 37.00           H
ATOM    711  OG  SER A  56     -18.391  13.514  59.942  1.00 36.45           O
ATOM    712  HG  SER A  56     -17.710  12.896  59.674  1.00 36.45           H
ATOM    713  N   GLN A  57     -19.609  10.813  58.022  1.00 38.74           N
ATOM    714  H   GLN A  57     -20.580  10.813  58.259  1.00 38.74           H
ATOM    715  CA  GLN A  57     -19.228  10.668  56.631  1.00 39.05           C
ATOM    716  HA  GLN A  57     -18.735   9.802  56.555  1.00 39.05           H
ATOM    717  C   GLN A  57     -18.354  11.844  56.233  1.00 38.90           C
ATOM    718  O   GLN A  57     -17.326  11.683  55.571  1.00 40.10           O
ATOM    719  CB  GLN A  57     -20.471  10.666  55.753  1.00 40.46           C
ATOM    720 1HB  GLN A  57     -20.995   9.837  55.950  1.00 40.46           H
ATOM    721 2HB  GLN A  57     -21.021  11.469  55.981  1.00 40.46           H
ATOM    722  CG  GLN A  57     -20.150  10.699  54.255  1.00 45.20           C
ATOM    723 1HG  GLN A  57     -20.670  11.443  53.835  1.00 45.20           H
ATOM    724 2HG  GLN A  57     -19.172  10.873  54.144  1.00 45.20           H
ATOM    725  CD  GLN A  57     -20.495   9.401  53.528  1.00 49.09           C
ATOM    726  OE1 GLN A  57     -20.202   8.278  54.004  1.00 48.98           O
ATOM    727  NE2 GLN A  57     -21.133   9.551  52.367  1.00 44.04           N
ATOM    728 1HE2 GLN A  57     -21.399   8.748  51.835  1.00 44.04           H
ATOM    729 2HE2 GLN A  57     -21.345  10.469  52.028  1.00 44.04           H
ATOM    730  N   SER A  58     -18.762  13.040  56.638  1.00 37.38           N
ATOM    731  H   SER A  58     -19.594  13.123  57.188  1.00 37.38           H
ATOM    732  CA  SER A  58     -17.999  14.237  56.285  1.00 35.47           C
ATOM    733  HA  SER A  58     -18.046  14.316  55.289  1.00 35.47           H
ATOM    734  C   SER A  58     -16.531  14.087  56.701  1.00 35.17           C
ATOM    735  O   SER A  58     -15.623  14.431  55.954  1.00 32.45           O
ATOM    736  CB  SER A  58     -18.639  15.471  56.922  1.00 33.49           C
ATOM    737 1HB  SER A  58     -19.540  15.645  56.526  1.00 33.49           H
ATOM    738 2HB  SER A  58     -18.728  15.350  57.911  1.00 33.49           H
ATOM    739  OG  SER A  58     -17.861  16.629  56.715  1.00 30.53           O
ATOM    740  HG  SER A  58     -16.995  16.378  56.395  1.00 30.53           H
ATOM    741  N   ALA A  59     -16.312  13.544  57.895  1.00 35.12           N
ATOM    742  H   ALA A  59     -17.084  13.307  58.484  1.00 35.12           H
ATOM    743  CA  ALA A  59     -14.969  13.298  58.341  1.00 36.80           C
ATOM    744  HA  ALA A  59     -14.493  14.162  58.178  1.00 36.80           H
ATOM    745  C   ALA A  59     -14.295  12.179  57.553  1.00 39.61           C
ATOM    746  O   ALA A  59     -13.067  12.180  57.404  1.00 40.31           O
ATOM    747  CB  ALA A  59     -14.938  13.013  59.798  1.00 34.65           C
ATOM    748 1HB  ALA A  59     -15.380  13.745  60.316  1.00 34.65           H
ATOM    749 2HB  ALA A  59     -13.997  12.927  60.126  1.00 34.65           H
ATOM    750 3HB  ALA A  59     -15.414  12.158  60.006  1.00 34.65           H
ATOM    751  N   MET A  60     -15.079  11.224  57.049  1.00 40.78           N
ATOM    752  H   MET A  60     -16.057  11.223  57.254  1.00 40.78           H
ATOM    753  CA  MET A  60     -14.512  10.183  56.200  1.00 44.39           C
ATOM    754  HA  MET A  60     -13.692   9.883  56.688  1.00 44.39           H
ATOM    755  C   MET A  60     -14.104  10.700  54.840  1.00 39.94           C
ATOM    756  O   MET A  60     -12.946  10.500  54.408  1.00 39.10           O
ATOM    757  CB  MET A  60     -15.472   9.033  56.045  1.00 42.80           C
ATOM    758 1HB  MET A  60     -16.404   9.391  55.995  1.00 42.80           H
ATOM    759 2HB  MET A  60     -15.257   8.542  55.202  1.00 42.80           H
ATOM    760  CG  MET A  60     -15.378   8.079  57.202  1.00 52.77           C
ATOM    761 1HG  MET A  60     -14.393   7.926  57.279  1.00 52.77           H
ATOM    762 2HG  MET A  60     -15.689   8.637  57.970  1.00 52.77           H
ATOM    763  SD  MET A  60     -16.418   6.444  56.939  1.00 66.78           S
ATOM    764  CE  MET A  60     -15.921   6.111  55.093  1.00 48.48           C
ATOM    765 1HE  MET A  60     -16.363   5.284  54.746  1.00 48.48           H
ATOM    766 2HE  MET A  60     -14.932   5.992  55.004  1.00 48.48           H
ATOM    767 3HE  MET A  60     -16.192   6.874  54.505  1.00 48.48           H
ATOM    768  N   LEU A  61     -15.042  11.371  54.166  1.00 36.18           N
ATOM    769  H   LEU A  61     -15.978  11.415  54.515  1.00 36.18           H
ATOM    770  CA  LEU A  61     -14.695  12.033  52.925  1.00 36.11           C
ATOM    771  HA  LEU A  61     -14.587  11.264  52.296  1.00 36.11           H
ATOM    772  C   LEU A  61     -13.373  12.789  53.004  1.00 35.31           C
ATOM    773  O   LEU A  61     -12.513  12.602  52.137  1.00 36.11           O
ATOM    774  CB  LEU A  61     -15.808  12.931  52.417  1.00 36.13           C
ATOM    775 1HB  LEU A  61     -16.173  13.457  53.185  1.00 36.13           H
ATOM    776 2HB  LEU A  61     -15.428  13.557  51.735  1.00 36.13           H
ATOM    777  CG  LEU A  61     -16.943  12.123  51.779  1.00 40.67           C
ATOM    778  HG  LEU A  61     -17.252  11.445  52.446  1.00 40.67           H
ATOM    779  CD1 LEU A  61     -18.093  13.040  51.479  1.00 37.55           C
ATOM    780 1HD1 LEU A  61     -18.851  12.539  51.061  1.00 37.55           H
ATOM    781 2HD1 LEU A  61     -17.818  13.765  50.847  1.00 37.55           H
ATOM    782 3HD1 LEU A  61     -18.434  13.473  52.313  1.00 37.55           H
ATOM    783  CD2 LEU A  61     -16.495  11.343  50.512  1.00 39.92           C
ATOM    784 1HD2 LEU A  61     -17.257  10.827  50.122  1.00 39.92           H
ATOM    785 2HD2 LEU A  61     -15.764  10.697  50.728  1.00 39.92           H
ATOM    786 3HD2 LEU A  61     -16.154  11.968  49.808  1.00 39.92           H
ATOM    787  N   ALA A  62     -13.201  13.616  54.039  1.00 32.93           N
ATOM    788  H   ALA A  62     -13.899  13.653  54.755  1.00 32.93           H
ATOM    789  CA  ALA A  62     -12.020  14.470  54.151  1.00 31.82           C
ATOM    790  HA  ALA A  62     -11.984  15.045  53.333  1.00 31.82           H
ATOM    791  C   ALA A  62     -10.785  13.581  54.261  1.00 33.66           C
ATOM    792  O   ALA A  62      -9.764  13.792  53.559  1.00 31.66           O
ATOM    793  CB  ALA A  62     -12.129  15.364  55.365  1.00 30.48           C
ATOM    794 1HB  ALA A  62     -12.935  15.952  55.306  1.00 30.48           H
ATOM    795 2HB  ALA A  62     -11.324  15.952  55.451  1.00 30.48           H
ATOM    796 3HB  ALA A  62     -12.204  14.823  56.203  1.00 30.48           H
ATOM    797  N   ASN A  63     -10.894  12.560  55.116  1.00 33.73           N
ATOM    798  H   ASN A  63     -11.712  12.478  55.684  1.00 33.73           H
ATOM    799  CA  ASN A  63      -9.845  11.574  55.228  1.00 35.23           C
ATOM    800  HA  ASN A  63      -9.068  12.157  55.462  1.00 35.23           H
ATOM    801  C   ASN A  63      -9.495  10.844  53.909  1.00 34.93           C
ATOM    802  O   ASN A  63      -8.330  10.672  53.572  1.00 34.68           O
ATOM    803  CB  ASN A  63     -10.113  10.592  56.369  1.00 34.43           C
ATOM    804 1HB  ASN A  63     -10.202  11.098  57.227  1.00 34.43           H
ATOM    805 2HB  ASN A  63     -10.961  10.095  56.186  1.00 34.43           H
ATOM    806  CG  ASN A  63      -8.999   9.599  56.515  1.00 37.63           C
ATOM    807  OD1 ASN A  63      -7.827   9.975  56.598  1.00 42.73           O
ATOM    808  ND2 ASN A  63      -9.338   8.327  56.458  1.00 38.28           N
ATOM    809 1HD2 ASN A  63      -8.631   7.620  56.482  1.00 38.28           H
ATOM    810 2HD2 ASN A  63     -10.301   8.068  56.391  1.00 38.28           H
ATOM    811  N   VAL A  64     -10.508  10.421  53.168  1.00 35.84           N
ATOM    812  H   VAL A  64     -11.437  10.444  53.537  1.00 35.84           H
ATOM    813  CA  VAL A  64     -10.280   9.923  51.820  1.00 37.74           C
ATOM    814  HA  VAL A  64      -9.703   9.118  51.958  1.00 37.74           H
ATOM    815  C   VAL A  64      -9.526  10.955  50.953  1.00 39.30           C
ATOM    816  O   VAL A  64      -8.521  10.607  50.322  1.00 39.66           O
ATOM    817  CB  VAL A  64     -11.614   9.521  51.147  1.00 38.04           C
ATOM    818  HB  VAL A  64     -12.241  10.300  51.152  1.00 38.04           H
ATOM    819  CG1 VAL A  64     -11.385   9.114  49.684  1.00 34.84           C
ATOM    820 1HG1 VAL A  64     -12.244   8.853  49.245  1.00 34.84           H
ATOM    821 2HG1 VAL A  64     -10.759   8.336  49.622  1.00 34.84           H
ATOM    822 3HG1 VAL A  64     -10.989   9.869  49.160  1.00 34.84           H
ATOM    823  CG2 VAL A  64     -12.280   8.407  51.927  1.00 35.79           C
ATOM    824 1HG2 VAL A  64     -13.143   8.137  51.501  1.00 35.79           H
ATOM    825 2HG2 VAL A  64     -12.475   8.695  52.864  1.00 35.79           H
ATOM    826 3HG2 VAL A  64     -11.693   7.599  51.969  1.00 35.79           H
ATOM    827  N   ARG A  65      -9.992  12.213  50.932  1.00 39.08           N
ATOM    828  H   ARG A  65     -10.837  12.438  51.416  1.00 39.08           H
ATOM    829  CA  ARG A  65      -9.275  13.258  50.204  1.00 39.79           C
ATOM    830  HA  ARG A  65      -9.414  13.020  49.243  1.00 39.79           H
ATOM    831  C   ARG A  65      -7.811  13.234  50.574  1.00 41.00           C
ATOM    832  O   ARG A  65      -6.952  13.195  49.696  1.00 43.98           O
ATOM    833  CB  ARG A  65      -9.827  14.663  50.447  1.00 39.73           C
ATOM    834 1HB  ARG A  65     -10.753  14.586  50.819  1.00 39.73           H
ATOM    835 2HB  ARG A  65      -9.241  15.129  51.109  1.00 39.73           H
ATOM    836  CG  ARG A  65      -9.877  15.488  49.167  1.00 41.88           C
ATOM    837 1HG  ARG A  65      -9.339  15.013  48.470  1.00 41.88           H
ATOM    838 2HG  ARG A  65     -10.831  15.544  48.871  1.00 41.88           H
ATOM    839  CD  ARG A  65      -9.346  16.903  49.276  1.00 38.70           C
ATOM    840 1HD  ARG A  65      -8.758  16.981  50.082  1.00 38.70           H
ATOM    841 2HD  ARG A  65      -8.820  17.131  48.456  1.00 38.70           H
ATOM    842  NE  ARG A  65     -10.426  17.872  49.406  1.00 38.46           N
ATOM    843  HE  ARG A  65     -11.203  17.620  49.982  1.00 38.46           H
ATOM    844  CZ  ARG A  65     -10.458  19.065  48.820  1.00 37.17           C
ATOM    845  NH1 ARG A  65     -11.492  19.854  49.025  1.00 38.98           N
ATOM    846 1HH1 ARG A  65     -12.241  19.553  49.614  1.00 38.98           H
ATOM    847 2HH1 ARG A  65     -11.528  20.753  48.589  1.00 38.98           H
ATOM    848  NH2 ARG A  65      -9.489  19.464  48.005  1.00 34.50           N
ATOM    849 1HH2 ARG A  65      -8.711  18.862  47.821  1.00 34.50           H
ATOM    850 2HH2 ARG A  65      -9.535  20.366  47.577  1.00 34.50           H
ATOM    851  N   GLU A  66      -7.504  13.254  51.864  1.00 39.64           N
ATOM    852  H   GLU A  66      -8.223  13.285  52.559  1.00 39.64           H
ATOM    853  CA  GLU A  66      -6.112  13.229  52.245  1.00 38.35           C
ATOM    854  HA  GLU A  66      -5.749  14.072  51.848  1.00 38.35           H
ATOM    855  C   GLU A  66      -5.399  12.010  51.680  1.00 39.14           C
ATOM    856  O   GLU A  66      -4.281  12.149  51.143  1.00 40.33           O
ATOM    857  CB  GLU A  66      -5.936  13.251  53.745  1.00 38.06           C
ATOM    858 1HB  GLU A  66      -6.396  14.061  54.110  1.00 38.06           H
ATOM    859 2HB  GLU A  66      -6.355  12.428  54.128  1.00 38.06           H
ATOM    860  CG  GLU A  66      -4.467  13.294  54.149  1.00 39.20           C
ATOM    861 1HG  GLU A  66      -4.012  12.461  53.835  1.00 39.20           H
ATOM    862 2HG  GLU A  66      -4.031  14.091  53.733  1.00 39.20           H
ATOM    863  CD  GLU A  66      -4.320  13.387  55.637  1.00 47.76           C
ATOM    864  OE1 GLU A  66      -3.256  12.981  56.181  1.00 49.40           O
ATOM    865  OE2 GLU A  66      -5.294  13.863  56.267  1.00 49.54           O
ATOM    866  N   GLN A  67      -6.032  10.835  51.796  1.00 35.28           N
ATOM    867  H   GLN A  67      -6.960  10.812  52.167  1.00 35.28           H
ATOM    868  CA  GLN A  67      -5.391   9.591  51.391  1.00 36.56           C
ATOM    869  HA  GLN A  67      -4.501   9.685  51.838  1.00 36.56           H
ATOM    870  C   GLN A  67      -5.154   9.444  49.867  1.00 37.67           C
ATOM    871  O   GLN A  67      -4.031   9.147  49.435  1.00 38.73           O
ATOM    872  CB  GLN A  67      -6.139   8.372  51.934  1.00 36.13           C
ATOM    873 1HB  GLN A  67      -7.069   8.390  51.566  1.00 36.13           H
ATOM    874 2HB  GLN A  67      -5.668   7.550  51.613  1.00 36.13           H
ATOM    875  CG  GLN A  67      -6.243   8.282  53.442  1.00 33.31           C
ATOM    876 1HG  GLN A  67      -6.979   8.887  53.748  1.00 33.31           H
ATOM    877 2HG  GLN A  67      -6.462   7.339  53.691  1.00 33.31           H
ATOM    878  CD  GLN A  67      -4.989   8.673  54.162  1.00 41.64           C
ATOM    879  OE1 GLN A  67      -5.050   9.330  55.202  1.00 47.26           O
ATOM    880  NE2 GLN A  67      -3.837   8.273  53.629  1.00 35.43           N
ATOM    881 1HE2 GLN A  67      -2.973   8.503  54.075  1.00 35.43           H
ATOM    882 2HE2 GLN A  67      -3.836   7.740  52.782  1.00 35.43           H
ATOM    883  N   LEU A  68      -6.199   9.639  49.064  1.00 34.95           N
ATOM    884  H   LEU A  68      -7.098   9.797  49.470  1.00 34.95           H
ATOM    885  CA  LEU A  68      -6.076   9.629  47.610  1.00 34.72           C
ATOM    886  HA  LEU A  68      -5.649   8.744  47.429  1.00 34.72           H
ATOM    887  C   LEU A  68      -5.137  10.723  47.043  1.00 35.48           C
ATOM    888  O   LEU A  68      -4.354  10.488  46.105  1.00 34.82           O
ATOM    889  CB  LEU A  68      -7.465   9.719  46.965  1.00 33.03           C
ATOM    890 1HB  LEU A  68      -7.876  10.591  47.227  1.00 33.03           H
ATOM    891 2HB  LEU A  68      -7.351   9.690  45.972  1.00 33.03           H
ATOM    892  CG  LEU A  68      -8.423   8.587  47.377  1.00 34.23           C
ATOM    893  HG  LEU A  68      -8.621   8.716  48.350  1.00 34.23           H
ATOM    894  CD1 LEU A  68      -9.735   8.653  46.625  1.00 31.58           C
ATOM    895 1HD1 LEU A  68     -10.346   7.912  46.904  1.00 31.58           H
ATOM    896 2HD1 LEU A  68      -9.586   8.575  45.639  1.00 31.58           H
ATOM    897 3HD1 LEU A  68     -10.204   9.519  46.797  1.00 31.58           H
ATOM    898  CD2 LEU A  68      -7.795   7.208  47.184  1.00 25.99           C
ATOM    899 1HD2 LEU A  68      -8.429   6.484  47.456  1.00 25.99           H
ATOM    900 2HD2 LEU A  68      -6.965   7.112  47.732  1.00 25.99           H
ATOM    901 3HD2 LEU A  68      -7.549   7.058  46.225  1.00 25.99           H
ATOM    902  N   GLN A  69      -5.213  11.920  47.604  1.00 34.57           N
ATOM    903  H   GLN A  69      -5.905  12.109  48.299  1.00 34.57           H
ATOM    904  CA  GLN A  69      -4.282  12.949  47.200  1.00 36.38           C
ATOM    905  HA  GLN A  69      -4.430  13.070  46.218  1.00 36.38           H
ATOM    906  C   GLN A  69      -2.837  12.484  47.404  1.00 37.28           C
ATOM    907  O   GLN A  69      -2.025  12.554  46.490  1.00 38.72           O
ATOM    908  CB  GLN A  69      -4.603  14.282  47.890  1.00 34.93           C
ATOM    909 1HB  GLN A  69      -4.695  14.115  48.872  1.00 34.93           H
ATOM    910 2HB  GLN A  69      -3.844  14.911  47.728  1.00 34.93           H
ATOM    911  CG  GLN A  69      -5.911  14.933  47.370  1.00 35.63           C
ATOM    912 1HG  GLN A  69      -5.856  15.034  46.377  1.00 35.63           H
ATOM    913 2HG  GLN A  69      -6.685  14.344  47.603  1.00 35.63           H
ATOM    914  CD  GLN A  69      -6.175  16.295  47.957  1.00 37.60           C
ATOM    915  OE1 GLN A  69      -5.530  16.708  48.905  1.00 40.49           O
ATOM    916  NE2 GLN A  69      -7.141  16.999  47.407  1.00 43.62           N
ATOM    917 1HE2 GLN A  69      -7.367  17.905  47.765  1.00 43.62           H
ATOM    918 2HE2 GLN A  69      -7.649  16.629  46.630  1.00 43.62           H
ATOM    919  N   ASN A  70      -2.540  11.967  48.589  1.00 38.26           N
ATOM    920  H   ASN A  70      -3.219  12.011  49.322  1.00 38.26           H
ATOM    921  CA  ASN A  70      -1.253  11.337  48.858  1.00 39.83           C
ATOM    922  HA  ASN A  70      -0.616  12.095  48.710  1.00 39.83           H
ATOM    923  C   ASN A  70      -0.882  10.227  47.894  1.00 40.13           C
ATOM    924  O   ASN A  70       0.169  10.287  47.294  1.00 42.57           O
ATOM    925  CB  ASN A  70      -1.195  10.793  50.290  1.00 39.19           C
ATOM    926 1HB  ASN A  70      -2.037  10.288  50.487  1.00 39.19           H
ATOM    927 2HB  ASN A  70      -0.410  10.181  50.382  1.00 39.19           H
ATOM    928  CG  ASN A  70      -1.058  11.886  51.300  1.00 40.50           C
ATOM    929  OD1 ASN A  70      -0.901  13.050  50.940  1.00 43.15           O
ATOM    930  ND2 ASN A  70      -1.115  11.533  52.568  1.00 42.13           N
ATOM    931 1HD2 ASN A  70      -1.028  12.225  53.285  1.00 42.13           H
ATOM    932 2HD2 ASN A  70      -1.243  10.572  52.815  1.00 42.13           H
ATOM    933  N   LEU A  71      -1.737   9.215  47.775  1.00 39.51           N
ATOM    934  H   LEU A  71      -2.546   9.202  48.362  1.00 39.51           H
ATOM    935  CA  LEU A  71      -1.545   8.115  46.820  1.00 39.92           C
ATOM    936  HA  LEU A  71      -0.768   7.610  47.195  1.00 39.92           H
ATOM    937  C   LEU A  71      -1.193   8.593  45.404  1.00 39.54           C
ATOM    938  O   LEU A  71      -0.343   8.026  44.744  1.00 39.70           O
ATOM    939  CB  LEU A  71      -2.819   7.261  46.740  1.00 38.68           C
ATOM    940 1HB  LEU A  71      -3.442   7.590  47.450  1.00 38.68           H
ATOM    941 2HB  LEU A  71      -3.226   7.418  45.840  1.00 38.68           H
ATOM    942  CG  LEU A  71      -2.701   5.752  46.918  1.00 39.21           C
ATOM    943  HG  LEU A  71      -3.019   5.517  47.837  1.00 39.21           H
ATOM    944  CD1 LEU A  71      -3.564   5.050  45.895  1.00 35.19           C
ATOM    945 1HD1 LEU A  71      -3.501   4.056  45.994  1.00 35.19           H
ATOM    946 2HD1 LEU A  71      -3.281   5.284  44.965  1.00 35.19           H
ATOM    947 3HD1 LEU A  71      -4.525   5.307  45.998  1.00 35.19           H
ATOM    948  CD2 LEU A  71      -1.273   5.275  46.823  1.00 38.49           C
ATOM    949 1HD2 LEU A  71      -1.218   4.283  46.943  1.00 38.49           H
ATOM    950 2HD2 LEU A  71      -0.706   5.700  47.528  1.00 38.49           H
ATOM    951 3HD2 LEU A  71      -0.877   5.500  45.933  1.00 38.49           H
ATOM    952  N   ASN A  72      -1.875   9.622  44.929  1.00 39.47           N
ATOM    953  H   ASN A  72      -2.406  10.197  45.552  1.00 39.47           H
ATOM    954  CA  ASN A  72      -1.857   9.919  43.514  1.00 38.92           C
ATOM    955  HA  ASN A  72      -1.427   9.115  43.104  1.00 38.92           H
ATOM    956  C   ASN A  72      -0.991  11.119  43.181  1.00 38.41           C
ATOM    957  O   ASN A  72      -0.793  11.428  42.019  1.00 36.75           O
ATOM    958  CB  ASN A  72      -3.274  10.085  42.977  1.00 38.69           C
ATOM    959 1HB  ASN A  72      -3.750  10.784  43.511  1.00 38.69           H
ATOM    960 2HB  ASN A  72      -3.232  10.370  42.018  1.00 38.69           H
ATOM    961  CG  ASN A  72      -4.060   8.812  43.056  1.00 36.77           C
ATOM    962  OD1 ASN A  72      -3.885   7.905  42.253  1.00 37.10           O
ATOM    963  ND2 ASN A  72      -4.930   8.733  44.034  1.00 38.04           N
ATOM    964 1HD2 ASN A  72      -5.483   7.908  44.145  1.00 38.04           H
ATOM    965 2HD2 ASN A  72      -5.041   9.499  44.668  1.00 38.04           H
ATOM    966  N   GLY A  73      -0.459  11.774  44.211  1.00 38.31           N
ATOM    967  H   GLY A  73      -0.757  11.552  45.140  1.00 38.31           H
ATOM    968  CA  GLY A  73       0.543  12.805  44.012  1.00 39.23           C
ATOM    969 1HA  GLY A  73       0.955  13.001  44.902  1.00 39.23           H
ATOM    970 2HA  GLY A  73       1.239  12.434  43.396  1.00 39.23           H
ATOM    971  C   GLY A  73      -0.029  14.082  43.424  1.00 41.96           C
ATOM    972  O   GLY A  73       0.562  14.696  42.524  1.00 43.49           O
ATOM    973  N   VAL A  74      -1.175  14.495  43.948  1.00 41.56           N
ATOM    974  H   VAL A  74      -1.476  14.119  44.824  1.00 41.56           H
ATOM    975  CA  VAL A  74      -1.992  15.467  43.285  1.00 41.45           C
ATOM    976  HA  VAL A  74      -1.379  16.174  42.932  1.00 41.45           H
ATOM    977  C   VAL A  74      -2.977  16.043  44.302  1.00 42.56           C
ATOM    978  O   VAL A  74      -3.399  15.330  45.206  1.00 42.91           O
ATOM    979  CB  VAL A  74      -2.741  14.811  42.131  1.00 40.98           C
ATOM    980  HB  VAL A  74      -2.234  14.017  41.796  1.00 40.98           H
ATOM    981  CG1 VAL A  74      -4.092  14.303  42.602  1.00 38.50           C
ATOM    982 1HG1 VAL A  74      -4.593  13.869  41.853  1.00 38.50           H
ATOM    983 2HG1 VAL A  74      -4.653  15.052  42.953  1.00 38.50           H
ATOM    984 3HG1 VAL A  74      -3.986  13.627  43.332  1.00 38.50           H
ATOM    985  CG2 VAL A  74      -2.862  15.797  40.985  1.00 43.95           C
ATOM    986 1HG2 VAL A  74      -3.350  15.390  40.213  1.00 43.95           H
ATOM    987 2HG2 VAL A  74      -1.960  16.083  40.661  1.00 43.95           H
ATOM    988 3HG2 VAL A  74      -3.361  16.615  41.268  1.00 43.95           H
ATOM    989  N   VAL A  75      -3.313  17.327  44.160  1.00 42.84           N
ATOM    990  H   VAL A  75      -2.917  17.844  43.399  1.00 42.84           H
ATOM    991  CA  VAL A  75      -4.228  18.009  45.062  1.00 44.50           C
ATOM    992  HA  VAL A  75      -4.447  17.295  45.726  1.00 44.50           H
ATOM    993  C   VAL A  75      -5.459  18.520  44.317  1.00 45.10           C
ATOM    994  O   VAL A  75      -5.339  19.303  43.380  1.00 45.80           O
ATOM    995  CB  VAL A  75      -3.586  19.260  45.705  1.00 46.52           C
ATOM    996  HB  VAL A  75      -3.426  19.941  44.990  1.00 46.52           H
ATOM    997  CG1 VAL A  75      -4.533  19.825  46.792  1.00 50.71           C
ATOM    998 1HG1 VAL A  75      -4.139  20.636  47.224  1.00 50.71           H
ATOM    999 2HG1 VAL A  75      -4.703  19.147  47.507  1.00 50.71           H
ATOM   1000 3HG1 VAL A  75      -5.415  20.083  46.399  1.00 50.71           H
ATOM   1001  CG2 VAL A  75      -2.232  18.936  46.318  1.00 45.55           C
ATOM   1002 1HG2 VAL A  75      -1.823  19.750  46.732  1.00 45.55           H
ATOM   1003 2HG2 VAL A  75      -1.597  18.593  45.626  1.00 45.55           H
ATOM   1004 3HG2 VAL A  75      -2.318  18.240  47.029  1.00 45.55           H
ATOM   1005  N   PHE A  76      -6.648  18.096  44.749  1.00 44.86           N
ATOM   1006  H   PHE A  76      -6.689  17.394  45.460  1.00 44.86           H
ATOM   1007  CA  PHE A  76      -7.893  18.636  44.204  1.00 42.34           C
ATOM   1008  HA  PHE A  76      -7.757  18.710  43.216  1.00 42.34           H
ATOM   1009  C   PHE A  76      -8.173  19.969  44.842  1.00 41.66           C
ATOM   1010  O   PHE A  76      -7.991  20.120  46.044  1.00 43.95           O
ATOM   1011  CB  PHE A  76      -9.066  17.734  44.533  1.00 40.78           C
ATOM   1012 1HB  PHE A  76      -9.188  17.713  45.525  1.00 40.78           H
ATOM   1013 2HB  PHE A  76      -9.888  18.107  44.103  1.00 40.78           H
ATOM   1014  CG  PHE A  76      -8.902  16.329  44.064  1.00 40.62           C
ATOM   1015  CD1 PHE A  76      -8.440  15.344  44.933  1.00 41.64           C
ATOM   1016  HD1 PHE A  76      -8.208  15.588  45.875  1.00 41.64           H
ATOM   1017  CD2 PHE A  76      -9.245  15.979  42.776  1.00 39.00           C
ATOM   1018  HD2 PHE A  76      -9.599  16.675  42.150  1.00 39.00           H
ATOM   1019  CE1 PHE A  76      -8.301  14.055  44.518  1.00 39.71           C
ATOM   1020  HE1 PHE A  76      -7.966  13.357  45.151  1.00 39.71           H
ATOM   1021  CE2 PHE A  76      -9.103  14.682  42.342  1.00 36.96           C
ATOM   1022  HE2 PHE A  76      -9.345  14.437  41.404  1.00 36.96           H
ATOM   1023  CZ  PHE A  76      -8.625  13.717  43.215  1.00 39.99           C
ATOM   1024  HZ  PHE A  76      -8.514  12.774  42.902  1.00 39.99           H
ATOM   1025  N   ASN A  77      -8.640  20.933  44.054  1.00 40.25           N
ATOM   1026  H   ASN A  77      -8.473  20.899  43.069  1.00 40.25           H
ATOM   1027  CA  ASN A  77      -9.396  22.037  44.632  1.00 39.88           C
ATOM   1028  HA  ASN A  77      -8.902  22.303  45.459  1.00 39.88           H
ATOM   1029  C   ASN A  77     -10.801  21.569  45.044  1.00 39.32           C
ATOM   1030  O   ASN A  77     -11.158  20.423  44.797  1.00 41.42           O
ATOM   1031  CB  ASN A  77      -9.402  23.255  43.703  1.00 39.63           C
ATOM   1032 1HB  ASN A  77      -9.610  24.070  44.244  1.00 39.63           H
ATOM   1033 2HB  ASN A  77      -8.495  23.350  43.293  1.00 39.63           H
ATOM   1034  CG  ASN A  77     -10.421  23.154  42.583  1.00 42.10           C
ATOM   1035  OD1 ASN A  77     -10.114  23.488  41.458  1.00 45.38           O
ATOM   1036  ND2 ASN A  77     -11.644  22.718  42.893  1.00 42.06           N
ATOM   1037 1HD2 ASN A  77     -12.349  22.659  42.185  1.00 42.06           H
ATOM   1038 2HD2 ASN A  77     -11.857  22.452  43.834  1.00 42.06           H
ATOM   1039  N   ASP A  78     -11.587  22.404  45.703  1.00 37.49           N
ATOM   1040  H   ASP A  78     -11.388  23.383  45.736  1.00 37.49           H
ATOM   1041  CA  ASP A  78     -12.746  21.854  46.378  1.00 38.58           C
ATOM   1042  HA  ASP A  78     -12.427  21.039  46.859  1.00 38.58           H
ATOM   1043  C   ASP A  78     -13.804  21.477  45.356  1.00 38.30           C
ATOM   1044  O   ASP A  78     -14.533  20.509  45.525  1.00 39.69           O
ATOM   1045  CB  ASP A  78     -13.301  22.838  47.388  1.00 38.90           C
ATOM   1046 1HB  ASP A  78     -13.316  23.751  46.975  1.00 38.90           H
ATOM   1047 2HB  ASP A  78     -14.234  22.566  47.625  1.00 38.90           H
ATOM   1048  CG  ASP A  78     -12.479  22.893  48.651  1.00 42.57           C
ATOM   1049  OD1 ASP A  78     -11.427  22.213  48.698  1.00 42.13           O
ATOM   1050  OD2 ASP A  78     -12.887  23.617  49.590  1.00 48.73           O
ATOM   1051  N   SER A  79     -13.859  22.244  44.276  1.00 37.32           N
ATOM   1052  H   SER A  79     -13.205  22.995  44.184  1.00 37.32           H
ATOM   1053  CA  SER A  79     -14.841  22.030  43.217  1.00 35.73           C
ATOM   1054  HA  SER A  79     -15.715  21.946  43.696  1.00 35.73           H
ATOM   1055  C   SER A  79     -14.590  20.740  42.440  1.00 34.35           C
ATOM   1056  O   SER A  79     -15.526  20.041  42.044  1.00 35.50           O
ATOM   1057  CB  SER A  79     -14.848  23.223  42.262  1.00 34.07           C
ATOM   1058 1HB  SER A  79     -15.364  23.987  42.649  1.00 34.07           H
ATOM   1059 2HB  SER A  79     -13.915  23.520  42.056  1.00 34.07           H
ATOM   1060  OG  SER A  79     -15.464  22.864  41.040  1.00 37.29           O
ATOM   1061  HG  SER A  79     -15.694  23.655  40.553  1.00 37.29           H
ATOM   1062  N   GLU A  80     -13.321  20.435  42.219  1.00 33.96           N
ATOM   1063  H   GLU A  80     -12.615  21.095  42.477  1.00 33.96           H
ATOM   1064  CA  GLU A  80     -12.916  19.177  41.616  1.00 34.59           C
ATOM   1065  HA  GLU A  80     -13.453  19.091  40.777  1.00 34.59           H
ATOM   1066  C   GLU A  80     -13.240  18.017  42.567  1.00 33.67           C
ATOM   1067  O   GLU A  80     -13.672  16.939  42.141  1.00 30.81           O
ATOM   1068  CB  GLU A  80     -11.411  19.202  41.272  1.00 33.76           C
ATOM   1069 1HB  GLU A  80     -10.886  19.351  42.110  1.00 33.76           H
ATOM   1070 2HB  GLU A  80     -11.151  18.324  40.868  1.00 33.76           H
ATOM   1071  CG  GLU A  80     -11.057  20.295  40.291  1.00 36.82           C
ATOM   1072 1HG  GLU A  80     -11.366  20.011  39.383  1.00 36.82           H
ATOM   1073 2HG  GLU A  80     -11.540  21.128  40.563  1.00 36.82           H
ATOM   1074  CD  GLU A  80      -9.564  20.596  40.227  1.00 41.42           C
ATOM   1075  OE1 GLU A  80      -8.843  20.370  41.241  1.00 37.60           O
ATOM   1076  OE2 GLU A  80      -9.116  21.074  39.152  1.00 41.26           O
ATOM   1077  N   TRP A  81     -13.005  18.233  43.852  1.00 33.75           N
ATOM   1078  H   TRP A  81     -12.747  19.143  44.177  1.00 33.75           H
ATOM   1079  CA  TRP A  81     -13.126  17.140  44.771  1.00 36.21           C
ATOM   1080  HA  TRP A  81     -12.606  16.369  44.404  1.00 36.21           H
ATOM   1081  C   TRP A  81     -14.609  16.831  44.857  1.00 36.25           C
ATOM   1082  O   TRP A  81     -15.020  15.686  44.752  1.00 37.96           O
ATOM   1083  CB  TRP A  81     -12.517  17.475  46.138  1.00 37.05           C
ATOM   1084 1HB  TRP A  81     -11.530  17.607  46.040  1.00 37.05           H
ATOM   1085 2HB  TRP A  81     -12.933  18.314  46.491  1.00 37.05           H
ATOM   1086  CG  TRP A  81     -12.744  16.390  47.135  1.00 37.78           C
ATOM   1087  CD1 TRP A  81     -13.540  16.451  48.246  1.00 39.93           C
ATOM   1088  HD1 TRP A  81     -14.054  17.256  48.539  1.00 39.93           H
ATOM   1089  CD2 TRP A  81     -12.219  15.057  47.091  1.00 38.60           C
ATOM   1090  NE1 TRP A  81     -13.529  15.246  48.895  1.00 42.56           N
ATOM   1091  HE1 TRP A  81     -14.031  15.035  49.734  1.00 42.56           H
ATOM   1092  CE2 TRP A  81     -12.721  14.375  48.212  1.00 38.86           C
ATOM   1093  CE3 TRP A  81     -11.369  14.379  46.217  1.00 39.01           C
ATOM   1094  HE3 TRP A  81     -10.996  14.835  45.409  1.00 39.01           H
ATOM   1095  CZ2 TRP A  81     -12.397  13.053  48.487  1.00 39.21           C
ATOM   1096  HZ2 TRP A  81     -12.759  12.588  49.295  1.00 39.21           H
ATOM   1097  CZ3 TRP A  81     -11.052  13.049  46.496  1.00 39.12           C
ATOM   1098  HZ3 TRP A  81     -10.444  12.549  45.880  1.00 39.12           H
ATOM   1099  CH2 TRP A  81     -11.567  12.407  47.615  1.00 37.57           C
ATOM   1100  HH2 TRP A  81     -11.326  11.452  47.788  1.00 37.57           H
ATOM   1101  N   ARG A  82     -15.425  17.860  44.980  1.00 36.49           N
ATOM   1102  H   ARG A  82     -15.060  18.778  45.137  1.00 36.49           H
ATOM   1103  CA  ARG A  82     -16.861  17.649  44.884  1.00 39.02           C
ATOM   1104  HA  ARG A  82     -17.070  17.094  45.688  1.00 39.02           H
ATOM   1105  C   ARG A  82     -17.271  16.847  43.631  1.00 39.08           C
ATOM   1106  O   ARG A  82     -18.146  15.977  43.693  1.00 39.92           O
ATOM   1107  CB  ARG A  82     -17.612  18.975  44.975  1.00 38.60           C
ATOM   1108 1HB  ARG A  82     -17.316  19.454  45.803  1.00 38.60           H
ATOM   1109 2HB  ARG A  82     -17.386  19.525  44.172  1.00 38.60           H
ATOM   1110  CG  ARG A  82     -19.120  18.811  45.034  1.00 43.28           C
ATOM   1111 1HG  ARG A  82     -19.421  18.251  44.263  1.00 43.28           H
ATOM   1112 2HG  ARG A  82     -19.371  18.362  45.891  1.00 43.28           H
ATOM   1113  CD  ARG A  82     -19.788  20.181  44.959  1.00 52.82           C
ATOM   1114 1HD  ARG A  82     -19.250  20.845  45.477  1.00 52.82           H
ATOM   1115 2HD  ARG A  82     -19.851  20.474  44.005  1.00 52.82           H
ATOM   1116  NE  ARG A  82     -21.143  20.165  45.517  1.00 65.44           N
ATOM   1117  HE  ARG A  82     -21.783  19.482  45.163  1.00 65.44           H
ATOM   1118  CZ  ARG A  82     -21.584  20.999  46.465  1.00 70.18           C
ATOM   1119  NH1 ARG A  82     -20.784  21.933  46.975  1.00 70.82           N
ATOM   1120 1HH1 ARG A  82     -19.842  22.018  46.650  1.00 70.82           H
ATOM   1121 2HH1 ARG A  82     -21.126  22.550  47.684  1.00 70.82           H
ATOM   1122  NH2 ARG A  82     -22.835  20.896  46.908  1.00 73.17           N
ATOM   1123 1HH2 ARG A  82     -23.443  20.197  46.533  1.00 73.17           H
ATOM   1124 2HH2 ARG A  82     -23.166  21.519  47.618  1.00 73.17           H
ATOM   1125  N   ARG A  83     -16.625  17.147  42.508  1.00 38.50           N
ATOM   1126  H   ARG A  83     -15.888  17.821  42.547  1.00 38.50           H
ATOM   1127  CA  ARG A  83     -16.944  16.535  41.221  1.00 39.03           C
ATOM   1128  HA  ARG A  83     -17.939  16.565  41.139  1.00 39.03           H
ATOM   1129  C   ARG A  83     -16.483  15.075  41.177  1.00 41.57           C
ATOM   1130  O   ARG A  83     -17.261  14.167  40.824  1.00 42.47           O
ATOM   1131  CB  ARG A  83     -16.274  17.339  40.099  1.00 38.98           C
ATOM   1132 1HB  ARG A  83     -16.470  18.309  40.245  1.00 38.98           H
ATOM   1133 2HB  ARG A  83     -15.287  17.188  40.147  1.00 38.98           H
ATOM   1134  CG  ARG A  83     -16.737  16.974  38.703  1.00 37.16           C
ATOM   1135 1HG  ARG A  83     -16.218  16.173  38.403  1.00 37.16           H
ATOM   1136 2HG  ARG A  83     -17.708  16.744  38.746  1.00 37.16           H
ATOM   1137  CD  ARG A  83     -16.540  18.101  37.678  1.00 34.91           C
ATOM   1138 1HD  ARG A  83     -16.602  17.717  36.756  1.00 34.91           H
ATOM   1139 2HD  ARG A  83     -17.260  18.784  37.802  1.00 34.91           H
ATOM   1140  NE  ARG A  83     -15.256  18.813  37.761  1.00 37.27           N
ATOM   1141  HE  ARG A  83     -15.226  19.663  38.286  1.00 37.27           H
ATOM   1142  CZ  ARG A  83     -14.127  18.398  37.181  1.00 31.64           C
ATOM   1143  NH1 ARG A  83     -13.018  19.105  37.291  1.00 26.77           N
ATOM   1144 1HH1 ARG A  83     -13.018  19.960  37.809  1.00 26.77           H
ATOM   1145 2HH1 ARG A  83     -12.177  18.785  36.853  1.00 26.77           H
ATOM   1146  NH2 ARG A  83     -14.107  17.262  36.502  1.00 30.32           N
ATOM   1147 1HH2 ARG A  83     -14.939  16.713  36.421  1.00 30.32           H
ATOM   1148 2HH2 ARG A  83     -13.260  16.953  36.068  1.00 30.32           H
ATOM   1149  N   PHE A  84     -15.225  14.849  41.549  1.00 40.69           N
ATOM   1150  H   PHE A  84     -14.599  15.623  41.643  1.00 40.69           H
ATOM   1151  CA  PHE A  84     -14.740  13.513  41.818  1.00 41.86           C
ATOM   1152  HA  PHE A  84     -14.713  13.101  40.907  1.00 41.86           H
ATOM   1153  C   PHE A  84     -15.682  12.691  42.697  1.00 43.17           C
ATOM   1154  O   PHE A  84     -15.979  11.544  42.372  1.00 44.04           O
ATOM   1155  CB  PHE A  84     -13.353  13.564  42.458  1.00 43.56           C
ATOM   1156 1HB  PHE A  84     -12.754  14.110  41.874  1.00 43.56           H
ATOM   1157 2HB  PHE A  84     -13.433  14.000  43.355  1.00 43.56           H
ATOM   1158  CG  PHE A  84     -12.712  12.200  42.651  1.00 41.68           C
ATOM   1159  CD1 PHE A  84     -12.142  11.520  41.568  1.00 39.45           C
ATOM   1160  HD1 PHE A  84     -12.163  11.934  40.658  1.00 39.45           H
ATOM   1161  CD2 PHE A  84     -12.665  11.608  43.905  1.00 38.34           C
ATOM   1162  HD2 PHE A  84     -13.054  12.084  44.692  1.00 38.34           H
ATOM   1163  CE1 PHE A  84     -11.549  10.278  41.743  1.00 34.81           C
ATOM   1164  HE1 PHE A  84     -11.146   9.802  40.961  1.00 34.81           H
ATOM   1165  CE2 PHE A  84     -12.080  10.361  44.074  1.00 39.93           C
ATOM   1166  HE2 PHE A  84     -12.064   9.936  44.979  1.00 39.93           H
ATOM   1167  CZ  PHE A  84     -11.516   9.701  42.988  1.00 36.75           C
ATOM   1168  HZ  PHE A  84     -11.087   8.806  43.113  1.00 36.75           H
ATOM   1169  N   THR A  85     -16.137  13.274  43.807  1.00 42.82           N
ATOM   1170  H   THR A  85     -15.874  14.220  43.999  1.00 42.82           H
ATOM   1171  CA  THR A  85     -17.002  12.581  44.747  1.00 42.02           C
ATOM   1172  HA  THR A  85     -16.494  11.758  44.999  1.00 42.02           H
ATOM   1173  C   THR A  85     -18.327  12.215  44.113  1.00 41.18           C
ATOM   1174  O   THR A  85     -18.781  11.077  44.206  1.00 40.07           O
ATOM   1175  CB  THR A  85     -17.284  13.458  45.954  1.00 42.24           C
ATOM   1176  HB  THR A  85     -17.584  14.368  45.669  1.00 42.24           H
ATOM   1177  OG1 THR A  85     -16.082  13.584  46.700  1.00 47.63           O
ATOM   1178  HG1 THR A  85     -15.337  13.619  46.100  1.00 47.63           H
ATOM   1179  CG2 THR A  85     -18.313  12.830  46.845  1.00 45.17           C
ATOM   1180 1HG2 THR A  85     -18.500  13.409  47.640  1.00 45.17           H
ATOM   1181 2HG2 THR A  85     -18.004  11.940  47.178  1.00 45.17           H
ATOM   1182 3HG2 THR A  85     -19.175  12.693  46.356  1.00 45.17           H
ATOM   1183  N   GLU A  86     -18.956  13.193  43.479  1.00 41.95           N
ATOM   1184  H   GLU A  86     -18.516  14.086  43.389  1.00 41.95           H
ATOM   1185  CA  GLU A  86     -20.297  12.982  42.906  1.00 43.40           C
ATOM   1186  HA  GLU A  86     -20.798  12.526  43.641  1.00 43.40           H
ATOM   1187  C   GLU A  86     -20.278  12.082  41.670  1.00 43.81           C
ATOM   1188  O   GLU A  86     -21.288  11.475  41.342  1.00 44.88           O
ATOM   1189  CB  GLU A  86     -20.958  14.312  42.541  1.00 40.49           C
ATOM   1190 1HB  GLU A  86     -20.258  14.929  42.181  1.00 40.49           H
ATOM   1191 2HB  GLU A  86     -21.648  14.144  41.836  1.00 40.49           H
ATOM   1192  CG  GLU A  86     -21.634  15.005  43.681  1.00 42.71           C
ATOM   1193 1HG  GLU A  86     -22.568  14.657  43.757  1.00 42.71           H
ATOM   1194 2HG  GLU A  86     -21.132  14.802  44.521  1.00 42.71           H
ATOM   1195  CD  GLU A  86     -21.680  16.503  43.486  1.00 50.15           C
ATOM   1196  OE1 GLU A  86     -21.597  16.941  42.320  1.00 51.47           O
ATOM   1197  OE2 GLU A  86     -21.799  17.244  44.488  1.00 52.40           O
ATOM   1198  N   GLN A  87     -19.145  11.993  40.978  1.00 43.28           N
ATOM   1199  H   GLN A  87     -18.300  12.393  41.334  1.00 43.28           H
ATOM   1200  CA  GLN A  87     -19.157  11.309  39.703  1.00 43.53           C
ATOM   1201  HA  GLN A  87     -20.129  11.117  39.564  1.00 43.53           H
ATOM   1202  C   GLN A  87     -18.477   9.964  39.697  1.00 43.53           C
ATOM   1203  O   GLN A  87     -18.771   9.131  38.847  1.00 42.92           O
ATOM   1204  CB  GLN A  87     -18.629  12.209  38.609  1.00 43.14           C
ATOM   1205 1HB  GLN A  87     -17.807  12.678  38.932  1.00 43.14           H
ATOM   1206 2HB  GLN A  87     -18.403  11.658  37.805  1.00 43.14           H
ATOM   1207  CG  GLN A  87     -19.676  13.231  38.238  1.00 48.08           C
ATOM   1208 1HG  GLN A  87     -20.548  12.764  38.090  1.00 48.08           H
ATOM   1209 2HG  GLN A  87     -19.771  13.886  38.987  1.00 48.08           H
ATOM   1210  CD  GLN A  87     -19.328  13.981  37.002  1.00 51.21           C
ATOM   1211  OE1 GLN A  87     -18.562  14.923  37.048  1.00 55.16           O
ATOM   1212  NE2 GLN A  87     -19.885  13.562  35.874  1.00 57.02           N
ATOM   1213 1HE2 GLN A  87     -19.682  14.027  35.013  1.00 57.02           H
ATOM   1214 2HE2 GLN A  87     -20.511  12.782  35.886  1.00 57.02           H
ATOM   1215  N   TYR A  88     -17.583   9.753  40.658  1.00 43.24           N
ATOM   1216  H   TYR A  88     -17.446  10.454  41.360  1.00 43.24           H
ATOM   1217  CA  TYR A  88     -16.801   8.533  40.716  1.00 43.33           C
ATOM   1218  HA  TYR A  88     -17.299   7.930  40.092  1.00 43.33           H
ATOM   1219  C   TYR A  88     -16.778   7.864  42.096  1.00 43.34           C
ATOM   1220  O   TYR A  88     -17.206   6.715  42.244  1.00 44.42           O
ATOM   1221  CB  TYR A  88     -15.377   8.791  40.232  1.00 43.32           C
ATOM   1222 1HB  TYR A  88     -15.413   9.134  39.293  1.00 43.32           H
ATOM   1223 2HB  TYR A  88     -14.957   9.479  40.824  1.00 43.32           H
ATOM   1224  CG  TYR A  88     -14.509   7.552  40.252  1.00 45.39           C
ATOM   1225  CD1 TYR A  88     -14.645   6.560  39.265  1.00 45.55           C
ATOM   1226  HD1 TYR A  88     -15.324   6.676  38.540  1.00 45.55           H
ATOM   1227  CD2 TYR A  88     -13.551   7.364  41.254  1.00 40.14           C
ATOM   1228  HD2 TYR A  88     -13.445   8.053  41.971  1.00 40.14           H
ATOM   1229  CE1 TYR A  88     -13.837   5.402  39.281  1.00 46.78           C
ATOM   1230  HE1 TYR A  88     -13.946   4.701  38.577  1.00 46.78           H
ATOM   1231  CE2 TYR A  88     -12.729   6.209  41.269  1.00 40.74           C
ATOM   1232  HE2 TYR A  88     -12.040   6.093  41.984  1.00 40.74           H
ATOM   1233  CZ  TYR A  88     -12.885   5.245  40.287  1.00 45.34           C
ATOM   1234  OH  TYR A  88     -12.083   4.129  40.306  1.00 49.11           O
ATOM   1235  HH  TYR A  88     -12.596   3.371  40.583  1.00 49.11           H
ATOM   1236  N   LEU A  89     -16.277   8.582  43.091  1.00 42.74           N
ATOM   1237  H   LEU A  89     -15.973   9.516  42.903  1.00 42.74           H
ATOM   1238  CA  LEU A  89     -16.150   8.068  44.448  1.00 42.41           C
ATOM   1239  HA  LEU A  89     -15.519   7.296  44.371  1.00 42.41           H
ATOM   1240  C   LEU A  89     -17.486   7.581  45.005  1.00 43.60           C
ATOM   1241  O   LEU A  89     -17.576   6.476  45.549  1.00 42.50           O
ATOM   1242  CB  LEU A  89     -15.602   9.158  45.360  1.00 41.02           C
ATOM   1243 1HB  LEU A  89     -15.192   9.854  44.771  1.00 41.02           H
ATOM   1244 2HB  LEU A  89     -16.382   9.551  45.848  1.00 41.02           H
ATOM   1245  CG  LEU A  89     -14.562   8.797  46.406  1.00 41.94           C
ATOM   1246  HG  LEU A  89     -13.680   9.119  46.064  1.00 41.94           H
ATOM   1247  CD1 LEU A  89     -14.839   9.465  47.707  1.00 41.71           C
ATOM   1248 1HD1 LEU A  89     -14.149   9.221  48.389  1.00 41.71           H
ATOM   1249 2HD1 LEU A  89     -15.734   9.196  48.065  1.00 41.71           H
ATOM   1250 3HD1 LEU A  89     -14.834  10.459  47.607  1.00 41.71           H
ATOM   1251  CD2 LEU A  89     -14.423   7.338  46.607  1.00 44.27           C
ATOM   1252 1HD2 LEU A  89     -13.732   7.135  47.301  1.00 44.27           H
ATOM   1253 2HD2 LEU A  89     -14.150   6.883  45.759  1.00 44.27           H
ATOM   1254 3HD2 LEU A  89     -15.287   6.934  46.908  1.00 44.27           H
ATOM   1255  N   ASP A  90     -18.530   8.392  44.846  1.00 43.32           N
ATOM   1256  H   ASP A  90     -18.511   9.100  44.138  1.00 43.32           H
ATOM   1257  CA  ASP A  90     -19.694   8.252  45.699  1.00 43.97           C
ATOM   1258  HA  ASP A  90     -19.779   7.277  45.905  1.00 43.97           H
ATOM   1259  C   ASP A  90     -20.983   8.679  44.986  1.00 43.03           C
ATOM   1260  O   ASP A  90     -21.840   9.312  45.592  1.00 41.77           O
ATOM   1261  CB  ASP A  90     -19.445   9.088  46.971  1.00 45.25           C
ATOM   1262 1HB  ASP A  90     -18.545   8.852  47.339  1.00 45.25           H
ATOM   1263 2HB  ASP A  90     -19.460  10.057  46.727  1.00 45.25           H
ATOM   1264  CG  ASP A  90     -20.482   8.856  48.063  1.00 46.33           C
ATOM   1265  OD1 ASP A  90     -21.051   7.740  48.161  1.00 50.75           O
ATOM   1266  OD2 ASP A  90     -20.713   9.805  48.840  1.00 45.11           O
ATOM   1267  N   ASN A  91     -21.118   8.346  43.699  1.00 43.98           N
ATOM   1268  H   ASN A  91     -20.341   7.942  43.217  1.00 43.98           H
ATOM   1269  CA  ASN A  91     -22.389   8.561  42.969  1.00 46.21           C
ATOM   1270  HA  ASN A  91     -22.403   9.530  42.723  1.00 46.21           H
ATOM   1271  C   ASN A  91     -23.544   8.169  43.858  1.00 46.99           C
ATOM   1272  O   ASN A  91     -23.548   7.067  44.409  1.00 47.87           O
ATOM   1273  CB  ASN A  91     -22.485   7.680  41.727  1.00 46.39           C
ATOM   1274 1HB  ASN A  91     -22.593   6.727  42.013  1.00 46.39           H
ATOM   1275 2HB  ASN A  91     -23.282   7.960  41.193  1.00 46.39           H
ATOM   1276  CG  ASN A  91     -21.263   7.777  40.847  1.00 53.88           C
ATOM   1277  OD1 ASN A  91     -21.386   7.858  39.631  1.00 58.06           O
ATOM   1278  ND2 ASN A  91     -20.068   7.766  41.453  1.00 58.47           N
ATOM   1279 1HD2 ASN A  91     -19.232   7.825  40.908  1.00 58.47           H
ATOM   1280 2HD2 ASN A  91     -20.014   7.699  42.449  1.00 58.47           H
ATOM   1281  N   PRO A  92     -24.535   9.051  44.002  1.00 45.99           N
ATOM   1282  CA  PRO A  92     -25.687   8.721  44.819  1.00 44.80           C
ATOM   1283  HA  PRO A  92     -25.409   8.618  45.774  1.00 44.80           H
ATOM   1284  C   PRO A  92     -26.316   7.402  44.412  1.00 44.11           C
ATOM   1285  O   PRO A  92     -26.899   6.724  45.252  1.00 46.43           O
ATOM   1286  CB  PRO A  92     -26.649   9.873  44.547  1.00 45.18           C
ATOM   1287 1HB  PRO A  92     -27.245   9.673  43.769  1.00 45.18           H
ATOM   1288 2HB  PRO A  92     -27.206  10.078  45.352  1.00 45.18           H
ATOM   1289  CG  PRO A  92     -25.761  11.015  44.232  1.00 46.92           C
ATOM   1290 1HG  PRO A  92     -26.253  11.696  43.692  1.00 46.92           H
ATOM   1291 2HG  PRO A  92     -25.426  11.436  45.076  1.00 46.92           H
ATOM   1292  CD  PRO A  92     -24.624  10.402  43.437  1.00 46.23           C
ATOM   1293 1HD  PRO A  92     -24.833  10.361  42.460  1.00 46.23           H
ATOM   1294 2HD  PRO A  92     -23.766  10.897  43.573  1.00 46.23           H
ATOM   1295  N   SER A  93     -26.201   7.026  43.145  1.00 41.64           N
ATOM   1296  H   SER A  93     -25.589   7.520  42.529  1.00 41.64           H
ATOM   1297  CA  SER A  93     -26.964   5.898  42.658  1.00 41.64           C
ATOM   1298  HA  SER A  93     -27.650   5.799  43.380  1.00 41.64           H
ATOM   1299  C   SER A  93     -26.186   4.591  42.569  1.00 42.32           C
ATOM   1300  O   SER A  93     -26.780   3.570  42.293  1.00 44.92           O
ATOM   1301  CB  SER A  93     -27.603   6.204  41.310  1.00 40.42           C
ATOM   1302 1HB  SER A  93     -28.176   5.445  41.001  1.00 40.42           H
ATOM   1303 2HB  SER A  93     -28.150   7.040  41.354  1.00 40.42           H
ATOM   1304  OG  SER A  93     -26.594   6.399  40.356  1.00 41.03           O
ATOM   1305  HG  SER A  93     -26.984   6.442  39.483  1.00 41.03           H
ATOM   1306  N   ASP A  94     -24.875   4.611  42.790  1.00 41.74           N
ATOM   1307  H   ASP A  94     -24.398   5.490  42.798  1.00 41.74           H
ATOM   1308  CA  ASP A  94     -24.109   3.384  43.023  1.00 41.68           C
ATOM   1309  HA  ASP A  94     -24.165   2.887  42.157  1.00 41.68           H
ATOM   1310  C   ASP A  94     -24.708   2.558  44.159  1.00 42.14           C
ATOM   1311  O   ASP A  94     -25.194   3.113  45.145  1.00 41.32           O
ATOM   1312  CB  ASP A  94     -22.663   3.709  43.380  1.00 40.94           C
ATOM   1313 1HB  ASP A  94     -22.652   4.504  43.986  1.00 40.94           H
ATOM   1314 2HB  ASP A  94     -22.266   2.922  43.853  1.00 40.94           H
ATOM   1315  CG  ASP A  94     -21.812   4.019  42.163  1.00 45.61           C
ATOM   1316  OD1 ASP A  94     -22.344   3.982  41.033  1.00 51.21           O
ATOM   1317  OD2 ASP A  94     -20.600   4.296  42.328  1.00 48.19           O
ATOM   1318  N   GLY A  95     -24.662   1.232  44.018  1.00 42.07           N
ATOM   1319  H   GLY A  95     -24.455   0.849  43.117  1.00 42.07           H
ATOM   1320  CA  GLY A  95     -24.903   0.317  45.138  1.00 41.57           C
ATOM   1321 1HA  GLY A  95     -25.140   0.857  45.943  1.00 41.57           H
ATOM   1322 2HA  GLY A  95     -25.668  -0.281  44.900  1.00 41.57           H
ATOM   1323  C   GLY A  95     -23.670  -0.516  45.420  1.00 42.23           C
ATOM   1324  O   GLY A  95     -22.604  -0.289  44.832  1.00 44.08           O
ATOM   1325  N   ILE A  96     -23.794  -1.493  46.308  1.00 41.53           N
ATOM   1326  H   ILE A  96     -24.672  -1.646  46.762  1.00 41.53           H
ATOM   1327  CA  ILE A  96     -22.655  -2.338  46.619  1.00 39.85           C
ATOM   1328  HA  ILE A  96     -22.032  -1.694  47.063  1.00 39.85           H
ATOM   1329  C   ILE A  96     -21.948  -2.876  45.364  1.00 41.23           C
ATOM   1330  O   ILE A  96     -20.715  -2.785  45.261  1.00 41.22           O
ATOM   1331  CB  ILE A  96     -23.009  -3.457  47.628  1.00 39.92           C
ATOM   1332  HB  ILE A  96     -23.788  -3.978  47.278  1.00 39.92           H
ATOM   1333  CG1 ILE A  96     -23.372  -2.837  48.985  1.00 40.32           C
ATOM   1334 1HG1 ILE A  96     -22.528  -2.549  49.435  1.00 40.32           H
ATOM   1335 2HG1 ILE A  96     -23.952  -2.039  48.819  1.00 40.32           H
ATOM   1336  CG2 ILE A  96     -21.852  -4.431  47.794  1.00 33.40           C
ATOM   1337 1HG2 ILE A  96     -22.083  -5.153  48.446  1.00 33.40           H
ATOM   1338 2HG2 ILE A  96     -21.036  -3.961  48.131  1.00 33.40           H
ATOM   1339 3HG2 ILE A  96     -21.621  -4.863  46.923  1.00 33.40           H
ATOM   1340  CD1 ILE A  96     -24.120  -3.794  49.926  1.00 39.96           C
ATOM   1341 1HD1 ILE A  96     -24.334  -3.346  50.794  1.00 39.96           H
ATOM   1342 2HD1 ILE A  96     -23.570  -4.604  50.126  1.00 39.96           H
ATOM   1343 3HD1 ILE A  96     -24.980  -4.099  49.517  1.00 39.96           H
ATOM   1344  N   LEU A  97     -22.707  -3.424  44.409  1.00 40.72           N
ATOM   1345  H   LEU A  97     -23.702  -3.418  44.502  1.00 40.72           H
ATOM   1346  CA  LEU A  97     -22.089  -4.035  43.225  1.00 39.99           C
ATOM   1347  HA  LEU A  97     -21.516  -4.764  43.599  1.00 39.99           H
ATOM   1348  C   LEU A  97     -21.225  -3.036  42.450  1.00 40.53           C
ATOM   1349  O   LEU A  97     -20.207  -3.415  41.856  1.00 39.79           O
ATOM   1350  CB  LEU A  97     -23.132  -4.635  42.297  1.00 38.57           C
ATOM   1351 1HB  LEU A  97     -23.807  -3.929  42.085  1.00 38.57           H
ATOM   1352 2HB  LEU A  97     -22.675  -4.923  41.456  1.00 38.57           H
ATOM   1353  CG  LEU A  97     -23.861  -5.838  42.891  1.00 44.03           C
ATOM   1354  HG  LEU A  97     -24.511  -5.471  43.556  1.00 44.03           H
ATOM   1355  CD1 LEU A  97     -24.697  -6.602  41.826  1.00 38.04           C
ATOM   1356 1HD1 LEU A  97     -25.166  -7.385  42.233  1.00 38.04           H
ATOM   1357 2HD1 LEU A  97     -24.115  -6.941  41.089  1.00 38.04           H
ATOM   1358 3HD1 LEU A  97     -25.391  -6.006  41.421  1.00 38.04           H
ATOM   1359  CD2 LEU A  97     -22.879  -6.773  43.656  1.00 40.14           C
ATOM   1360 1HD2 LEU A  97     -23.361  -7.559  44.042  1.00 40.14           H
ATOM   1361 2HD2 LEU A  97     -22.432  -6.286  44.407  1.00 40.14           H
ATOM   1362 3HD2 LEU A  97     -22.165  -7.119  43.048  1.00 40.14           H
ATOM   1363  N   ASP A  98     -21.631  -1.766  42.460  1.00 39.09           N
ATOM   1364  H   ASP A  98     -22.442  -1.512  42.987  1.00 39.09           H
ATOM   1365  CA  ASP A  98     -20.915  -0.739  41.714  1.00 39.51           C
ATOM   1366  HA  ASP A  98     -20.760  -1.150  40.816  1.00 39.51           H
ATOM   1367  C   ASP A  98     -19.564  -0.436  42.342  1.00 38.75           C
ATOM   1368  O   ASP A  98     -18.555  -0.393  41.630  1.00 38.06           O
ATOM   1369  CB  ASP A  98     -21.758   0.537  41.543  1.00 39.07           C
ATOM   1370 1HB  ASP A  98     -21.997   0.893  42.447  1.00 39.07           H
ATOM   1371 2HB  ASP A  98     -21.221   1.218  41.047  1.00 39.07           H
ATOM   1372  CG  ASP A  98     -23.043   0.281  40.772  1.00 43.02           C
ATOM   1373  OD1 ASP A  98     -22.960  -0.018  39.563  1.00 45.33           O
ATOM   1374  OD2 ASP A  98     -24.138   0.369  41.370  1.00 47.96           O
ATOM   1375  N   LYS A  99     -19.549  -0.241  43.664  1.00 38.35           N
ATOM   1376  H   LYS A  99     -20.420  -0.171  44.151  1.00 38.35           H
ATOM   1377  CA  LYS A  99     -18.292  -0.126  44.430  1.00 38.46           C
ATOM   1378  HA  LYS A  99     -17.863   0.682  44.028  1.00 38.46           H
ATOM   1379  C   LYS A  99     -17.347  -1.327  44.250  1.00 39.19           C
ATOM   1380  O   LYS A  99     -16.120  -1.149  44.111  1.00 40.69           O
ATOM   1381  CB  LYS A  99     -18.562   0.093  45.926  1.00 36.79           C
ATOM   1382 1HB  LYS A  99     -18.922  -0.762  46.298  1.00 36.79           H
ATOM   1383 2HB  LYS A  99     -17.689   0.306  46.364  1.00 36.79           H
ATOM   1384  CG  LYS A  99     -19.570   1.237  46.250  1.00 41.51           C
ATOM   1385 1HG  LYS A  99     -20.488   0.933  46.000  1.00 41.51           H
ATOM   1386 2HG  LYS A  99     -19.535   1.423  47.231  1.00 41.51           H
ATOM   1387  CD  LYS A  99     -19.266   2.557  45.490  1.00 33.54           C
ATOM   1388 1HD  LYS A  99     -18.321   2.831  45.667  1.00 33.54           H
ATOM   1389 2HD  LYS A  99     -19.392   2.412  44.508  1.00 33.54           H
ATOM   1390  CE  LYS A  99     -20.173   3.689  45.919  1.00 39.63           C
ATOM   1391 1HE  LYS A  99     -21.125   3.388  45.868  1.00 39.63           H
ATOM   1392 2HE  LYS A  99     -19.954   3.950  46.858  1.00 39.63           H
ATOM   1393  NZ  LYS A  99     -19.989   4.881  45.024  1.00 42.20           N
ATOM   1394 1HZ  LYS A  99     -20.586   5.633  45.304  1.00 42.20           H
ATOM   1395 2HZ  LYS A  99     -20.204   4.652  44.075  1.00 42.20           H
ATOM   1396 3HZ  LYS A  99     -19.046   5.209  45.056  1.00 42.20           H
ATOM   1397  N   THR A 100     -17.903  -2.541  44.271  1.00 38.12           N
ATOM   1398  H   THR A 100     -18.889  -2.628  44.411  1.00 38.12           H
ATOM   1399  CA  THR A 100     -17.096  -3.741  44.090  1.00 38.42           C
ATOM   1400  HA  THR A 100     -16.401  -3.682  44.808  1.00 38.42           H
ATOM   1401  C   THR A 100     -16.483  -3.745  42.699  1.00 38.61           C
ATOM   1402  O   THR A 100     -15.346  -4.191  42.509  1.00 39.74           O
ATOM   1403  CB  THR A 100     -17.903  -5.023  44.263  1.00 37.80           C
ATOM   1404  HB  THR A 100     -18.588  -5.123  43.542  1.00 37.80           H
ATOM   1405  OG1 THR A 100     -18.614  -4.972  45.500  1.00 40.28           O
ATOM   1406  HG1 THR A 100     -17.990  -4.958  46.225  1.00 40.28           H
ATOM   1407  CG2 THR A 100     -16.974  -6.206  44.279  1.00 36.56           C
ATOM   1408 1HG2 THR A 100     -17.483  -7.059  44.391  1.00 36.56           H
ATOM   1409 2HG2 THR A 100     -16.319  -6.137  45.030  1.00 36.56           H
ATOM   1410 3HG2 THR A 100     -16.457  -6.266  43.425  1.00 36.56           H
ATOM   1411  N   ARG A 101     -17.243  -3.244  41.733  1.00 36.49           N
ATOM   1412  H   ARG A 101     -18.165  -2.921  41.947  1.00 36.49           H
ATOM   1413  CA  ARG A 101     -16.759  -3.159  40.385  1.00 36.26           C
ATOM   1414  HA  ARG A 101     -16.450  -4.072  40.117  1.00 36.26           H
ATOM   1415  C   ARG A 101     -15.625  -2.153  40.401  1.00 38.95           C
ATOM   1416  O   ARG A 101     -14.595  -2.364  39.767  1.00 41.57           O
ATOM   1417  CB  ARG A 101     -17.862  -2.733  39.415  1.00 34.72           C
ATOM   1418 1HB  ARG A 101     -18.571  -3.440  39.409  1.00 34.72           H
ATOM   1419 2HB  ARG A 101     -18.254  -1.871  39.735  1.00 34.72           H
ATOM   1420  CG  ARG A 101     -17.358  -2.536  37.983  1.00 36.10           C
ATOM   1421 1HG  ARG A 101     -16.679  -1.804  37.985  1.00 36.10           H
ATOM   1422 2HG  ARG A 101     -16.931  -3.388  37.677  1.00 36.10           H
ATOM   1423  CD  ARG A 101     -18.445  -2.170  36.990  1.00 33.41           C
ATOM   1424 1HD  ARG A 101     -18.045  -1.743  36.179  1.00 33.41           H
ATOM   1425 2HD  ARG A 101     -18.957  -2.986  36.719  1.00 33.41           H
ATOM   1426  NE  ARG A 101     -19.363  -1.225  37.613  1.00 51.24           N
ATOM   1427  HE  ARG A 101     -20.226  -1.588  37.967  1.00 51.24           H
ATOM   1428  CZ  ARG A 101     -19.144   0.088  37.749  1.00 52.12           C
ATOM   1429  NH1 ARG A 101     -18.026   0.645  37.269  1.00 48.72           N
ATOM   1430 1HH1 ARG A 101     -17.345   0.080  36.803  1.00 48.72           H
ATOM   1431 2HH1 ARG A 101     -17.873   1.628  37.376  1.00 48.72           H
ATOM   1432  NH2 ARG A 101     -20.054   0.843  38.375  1.00 51.13           N
ATOM   1433 1HH2 ARG A 101     -20.888   0.426  38.736  1.00 51.13           H
ATOM   1434 2HH2 ARG A 101     -19.900   1.826  38.482  1.00 51.13           H
ATOM   1435  N   LYS A 102     -15.805  -1.073  41.155  1.00 39.64           N
ATOM   1436  H   LYS A 102     -16.661  -0.971  41.660  1.00 39.64           H
ATOM   1437  CA  LYS A 102     -14.788  -0.032  41.268  1.00 39.77           C
ATOM   1438  HA  LYS A 102     -14.540   0.158  40.318  1.00 39.77           H
ATOM   1439  C   LYS A 102     -13.516  -0.485  41.960  1.00 39.87           C
ATOM   1440  O   LYS A 102     -12.404  -0.244  41.476  1.00 40.46           O
ATOM   1441  CB  LYS A 102     -15.359   1.219  41.908  1.00 38.46           C
ATOM   1442 1HB  LYS A 102     -16.031   0.961  42.600  1.00 38.46           H
ATOM   1443 2HB  LYS A 102     -14.619   1.739  42.337  1.00 38.46           H
ATOM   1444  CG  LYS A 102     -16.028   2.083  40.871  1.00 40.66           C
ATOM   1445 1HG  LYS A 102     -15.315   2.517  40.320  1.00 40.66           H
ATOM   1446 2HG  LYS A 102     -16.587   1.493  40.290  1.00 40.66           H
ATOM   1447  CD  LYS A 102     -16.918   3.172  41.464  1.00 44.06           C
ATOM   1448 1HD  LYS A 102     -17.667   2.745  41.971  1.00 44.06           H
ATOM   1449 2HD  LYS A 102     -16.375   3.741  42.082  1.00 44.06           H
ATOM   1450  CE  LYS A 102     -17.486   4.037  40.306  1.00 39.66           C
ATOM   1451 1HE  LYS A 102     -16.824   4.743  40.056  1.00 39.66           H
ATOM   1452 2HE  LYS A 102     -17.673   3.459  39.513  1.00 39.66           H
ATOM   1453  NZ  LYS A 102     -18.739   4.718  40.655  1.00 40.33           N
ATOM   1454 1HZ  LYS A 102     -19.075   5.265  39.889  1.00 40.33           H
ATOM   1455 2HZ  LYS A 102     -18.609   5.329  41.436  1.00 40.33           H
ATOM   1456 3HZ  LYS A 102     -19.450   4.058  40.897  1.00 40.33           H
ATOM   1457  N   ILE A 103     -13.669  -1.185  43.066  1.00 38.70           N
ATOM   1458  H   ILE A 103     -14.577  -1.304  43.467  1.00 38.70           H
ATOM   1459  CA  ILE A 103     -12.509  -1.778  43.691  1.00 38.63           C
ATOM   1460  HA  ILE A 103     -11.924  -0.990  43.885  1.00 38.63           H
ATOM   1461  C   ILE A 103     -11.768  -2.726  42.741  1.00 38.07           C
ATOM   1462  O   ILE A 103     -10.560  -2.676  42.647  1.00 38.34           O
ATOM   1463  CB  ILE A 103     -12.885  -2.491  45.005  1.00 39.09           C
ATOM   1464  HB  ILE A 103     -13.621  -3.145  44.828  1.00 39.09           H
ATOM   1465  CG1 ILE A 103     -13.333  -1.455  46.025  1.00 37.76           C
ATOM   1466 1HG1 ILE A 103     -14.197  -1.050  45.725  1.00 37.76           H
ATOM   1467 2HG1 ILE A 103     -13.463  -1.900  46.911  1.00 37.76           H
ATOM   1468  CG2 ILE A 103     -11.694  -3.242  45.567  1.00 36.25           C
ATOM   1469 1HG2 ILE A 103     -11.933  -3.706  46.420  1.00 36.25           H
ATOM   1470 2HG2 ILE A 103     -10.935  -2.619  45.759  1.00 36.25           H
ATOM   1471 3HG2 ILE A 103     -11.369  -3.933  44.922  1.00 36.25           H
ATOM   1472  CD1 ILE A 103     -12.304  -0.362  46.174  1.00 36.28           C
ATOM   1473 1HD1 ILE A 103     -12.599   0.319  46.845  1.00 36.28           H
ATOM   1474 2HD1 ILE A 103     -12.153   0.109  45.305  1.00 36.28           H
ATOM   1475 3HD1 ILE A 103     -11.428  -0.733  46.478  1.00 36.28           H
ATOM   1476  N   HIS A 104     -12.489  -3.584  42.029  1.00 37.56           N
ATOM   1477  H   HIS A 104     -13.478  -3.462  41.944  1.00 37.56           H
ATOM   1478  CA  HIS A 104     -11.829  -4.708  41.373  1.00 36.92           C
ATOM   1479  HA  HIS A 104     -10.947  -4.726  41.843  1.00 36.92           H
ATOM   1480  C   HIS A 104     -11.487  -4.518  39.908  1.00 38.13           C
ATOM   1481  O   HIS A 104     -10.598  -5.185  39.382  1.00 39.90           O
ATOM   1482  CB  HIS A 104     -12.601  -6.000  41.600  1.00 35.79           C
ATOM   1483 1HB  HIS A 104     -13.568  -5.845  41.394  1.00 35.79           H
ATOM   1484 2HB  HIS A 104     -12.241  -6.709  40.994  1.00 35.79           H
ATOM   1485  CG  HIS A 104     -12.493  -6.487  43.006  1.00 39.70           C
ATOM   1486  ND1 HIS A 104     -13.446  -6.204  43.964  1.00 42.30           N
ATOM   1487  HD1 HIS A 104     -14.296  -5.700  43.806  1.00 42.30           H
ATOM   1488  CD2 HIS A 104     -11.499  -7.145  43.642  1.00 35.38           C
ATOM   1489  HD2 HIS A 104     -10.649  -7.477  43.232  1.00 35.38           H
ATOM   1490  CE1 HIS A 104     -13.059  -6.704  45.121  1.00 38.85           C
ATOM   1491  HE1 HIS A 104     -13.571  -6.659  45.980  1.00 38.85           H
ATOM   1492  NE2 HIS A 104     -11.878  -7.272  44.953  1.00 39.75           N
ATOM   1493  N   ILE A 105     -12.205  -3.631  39.231  1.00 37.88           N
ATOM   1494  H   ILE A 105     -12.880  -3.069  39.707  1.00 37.88           H
ATOM   1495  CA  ILE A 105     -12.013  -3.475  37.808  1.00 35.77           C
ATOM   1496  HA  ILE A 105     -11.216  -4.037  37.588  1.00 35.77           H
ATOM   1497  C   ILE A 105     -11.731  -2.025  37.497  1.00 36.37           C
ATOM   1498  O   ILE A 105     -10.676  -1.699  36.963  1.00 37.03           O
ATOM   1499  CB  ILE A 105     -13.226  -3.973  37.007  1.00 37.88           C
ATOM   1500  HB  ILE A 105     -14.028  -3.459  37.312  1.00 37.88           H
ATOM   1501  CG1 ILE A 105     -13.475  -5.466  37.264  1.00 35.03           C
ATOM   1502 1HG1 ILE A 105     -12.728  -5.998  36.868  1.00 35.03           H
ATOM   1503 2HG1 ILE A 105     -13.514  -5.628  38.250  1.00 35.03           H
ATOM   1504  CG2 ILE A 105     -13.021  -3.733  35.503  1.00 34.11           C
ATOM   1505 1HG2 ILE A 105     -13.807  -4.056  34.978  1.00 34.11           H
ATOM   1506 2HG2 ILE A 105     -12.211  -4.216  35.171  1.00 34.11           H
ATOM   1507 3HG2 ILE A 105     -12.900  -2.760  35.308  1.00 34.11           H
ATOM   1508  CD1 ILE A 105     -14.763  -5.939  36.658  1.00 39.81           C
ATOM   1509 1HD1 ILE A 105     -14.906  -6.912  36.836  1.00 39.81           H
ATOM   1510 2HD1 ILE A 105     -14.763  -5.804  35.667  1.00 39.81           H
ATOM   1511 3HD1 ILE A 105     -15.542  -5.438  37.036  1.00 39.81           H
ATOM   1512  N   ASP A 106     -12.660  -1.151  37.860  1.00 35.94           N
ATOM   1513  H   ASP A 106     -13.452  -1.465  38.384  1.00 35.94           H
ATOM   1514  CA  ASP A 106     -12.549   0.258  37.511  1.00 37.88           C
ATOM   1515  HA  ASP A 106     -11.938   0.257  36.719  1.00 37.88           H
ATOM   1516  C   ASP A 106     -11.902   1.106  38.598  1.00 38.59           C
ATOM   1517  O   ASP A 106     -12.436   2.140  38.988  1.00 38.36           O
ATOM   1518  CB  ASP A 106     -13.920   0.819  37.159  1.00 36.88           C
ATOM   1519 1HB  ASP A 106     -14.503   0.779  37.972  1.00 36.88           H
ATOM   1520 2HB  ASP A 106     -13.814   1.770  36.870  1.00 36.88           H
ATOM   1521  CG  ASP A 106     -14.590   0.041  36.039  1.00 43.38           C
ATOM   1522  OD1 ASP A 106     -13.877  -0.342  35.075  1.00 46.18           O
ATOM   1523  OD2 ASP A 106     -15.825  -0.184  36.127  1.00 47.85           O
ATOM   1524  N   TYR A 107     -10.754   0.680  39.104  1.00 39.47           N
ATOM   1525  H   TYR A 107     -10.274  -0.097  38.695  1.00 39.47           H
ATOM   1526  CA  TYR A 107     -10.202   1.367  40.270  1.00 41.41           C
ATOM   1527  HA  TYR A 107     -11.004   1.643  40.800  1.00 41.41           H
ATOM   1528  C   TYR A 107      -9.416   2.624  39.868  1.00 42.49           C
ATOM   1529  O   TYR A 107      -8.845   3.323  40.715  1.00 44.56           O
ATOM   1530  CB  TYR A 107      -9.360   0.426  41.125  1.00 39.65           C
ATOM   1531 1HB  TYR A 107      -8.997   0.936  41.905  1.00 39.65           H
ATOM   1532 2HB  TYR A 107      -9.940  -0.319  41.454  1.00 39.65           H
ATOM   1533  CG  TYR A 107      -8.202  -0.176  40.379  1.00 39.41           C
ATOM   1534  CD1 TYR A 107      -8.399  -1.213  39.476  1.00 40.35           C
ATOM   1535  HD1 TYR A 107      -9.324  -1.558  39.316  1.00 40.35           H
ATOM   1536  CD2 TYR A 107      -6.908   0.274  40.592  1.00 37.48           C
ATOM   1537  HD2 TYR A 107      -6.750   1.017  41.243  1.00 37.48           H
ATOM   1538  CE1 TYR A 107      -7.318  -1.783  38.784  1.00 42.46           C
ATOM   1539  HE1 TYR A 107      -7.471  -2.526  38.135  1.00 42.46           H
ATOM   1540  CE2 TYR A 107      -5.831  -0.281  39.924  1.00 38.31           C
ATOM   1541  HE2 TYR A 107      -4.905   0.055  40.099  1.00 38.31           H
ATOM   1542  CZ  TYR A 107      -6.038  -1.304  39.011  1.00 42.89           C
ATOM   1543  OH  TYR A 107      -4.966  -1.843  38.326  1.00 40.75           O
ATOM   1544  HH  TYR A 107      -5.053  -2.795  38.296  1.00 40.75           H
ATOM   1545  N   ILE A 108      -9.396   2.917  38.580  1.00 41.61           N
ATOM   1546  H   ILE A 108      -9.842   2.310  37.922  1.00 41.61           H
ATOM   1547  CA  ILE A 108      -8.738   4.102  38.122  1.00 41.93           C
ATOM   1548  HA  ILE A 108      -8.305   4.479  38.942  1.00 41.93           H
ATOM   1549  C   ILE A 108      -9.748   5.031  37.498  1.00 43.84           C
ATOM   1550  O   ILE A 108     -10.416   4.686  36.518  1.00 44.24           O
ATOM   1551  CB  ILE A 108      -7.719   3.790  37.057  1.00 41.71           C
ATOM   1552  HB  ILE A 108      -8.175   3.315  36.303  1.00 41.71           H
ATOM   1553  CG1 ILE A 108      -6.647   2.863  37.609  1.00 41.73           C
ATOM   1554 1HG1 ILE A 108      -6.148   3.358  38.320  1.00 41.73           H
ATOM   1555 2HG1 ILE A 108      -7.103   2.069  38.010  1.00 41.73           H
ATOM   1556  CG2 ILE A 108      -7.118   5.087  36.521  1.00 40.84           C
ATOM   1557 1HG2 ILE A 108      -6.439   4.900  35.811  1.00 40.84           H
ATOM   1558 2HG2 ILE A 108      -6.668   5.602  37.250  1.00 40.84           H
ATOM   1559 3HG2 ILE A 108      -7.825   5.672  36.122  1.00 40.84           H
ATOM   1560  CD1 ILE A 108      -5.637   2.370  36.548  1.00 38.24           C
ATOM   1561 1HD1 ILE A 108      -4.954   1.766  36.956  1.00 38.24           H
ATOM   1562 2HD1 ILE A 108      -5.155   3.139  36.127  1.00 38.24           H
ATOM   1563 3HD1 ILE A 108      -6.101   1.864  35.819  1.00 38.24           H
ATOM   1564  N   CYS A 109      -9.850   6.226  38.052  1.00 44.82           N
ATOM   1565  H   CYS A 109      -9.367   6.427  38.904  1.00 44.82           H
ATOM   1566  CA  CYS A 109     -10.660   7.236  37.425  1.00 44.72           C
ATOM   1567  HA  CYS A 109     -11.286   6.755  36.811  1.00 44.72           H
ATOM   1568  C   CYS A 109      -9.769   8.192  36.648  1.00 44.80           C
ATOM   1569  O   CYS A 109      -8.970   8.910  37.241  1.00 44.79           O
ATOM   1570  CB  CYS A 109     -11.430   8.002  38.486  1.00 43.67           C
ATOM   1571 1HB  CYS A 109     -12.082   7.345  38.865  1.00 43.67           H
ATOM   1572 2HB  CYS A 109     -10.753   8.241  39.183  1.00 43.67           H
ATOM   1573  SG  CYS A 109     -12.240   9.443  37.812  1.00 45.14           S
ATOM   1574  HG  CYS A 109     -12.063  10.468  38.624  1.00 45.14           H
ATOM   1575  N   ASP A 110      -9.903   8.214  35.325  1.00 44.98           N
ATOM   1576  H   ASP A 110     -10.501   7.554  34.870  1.00 44.98           H
ATOM   1577  CA  ASP A 110      -9.169   9.210  34.537  1.00 45.61           C
ATOM   1578  HA  ASP A 110      -8.279   9.270  34.987  1.00 45.61           H
ATOM   1579  C   ASP A 110      -9.859  10.562  34.625  1.00 43.94           C
ATOM   1580  O   ASP A 110     -10.892  10.810  34.010  1.00 44.45           O
ATOM   1581  CB  ASP A 110      -8.879   8.775  33.088  1.00 45.48           C
ATOM   1582 1HB  ASP A 110      -8.479   9.541  32.587  1.00 45.48           H
ATOM   1583 2HB  ASP A 110      -8.237   8.008  33.095  1.00 45.48           H
ATOM   1584  CG  ASP A 110     -10.107   8.339  32.360  1.00 52.13           C
ATOM   1585  OD1 ASP A 110     -10.982   7.739  33.004  1.00 61.44           O
ATOM   1586  OD2 ASP A 110     -10.219   8.595  31.145  1.00 60.90           O
ATOM   1587  N   PHE A 111      -9.281  11.428  35.434  1.00 41.86           N
ATOM   1588  H   PHE A 111      -8.335  11.273  35.723  1.00 41.86           H
ATOM   1589  CA  PHE A 111      -9.981  12.589  35.908  1.00 40.03           C
ATOM   1590  HA  PHE A 111     -10.957  12.433  35.753  1.00 40.03           H
ATOM   1591  C   PHE A 111      -9.512  13.795  35.139  1.00 39.52           C
ATOM   1592  O   PHE A 111      -8.320  13.932  34.861  1.00 40.72           O
ATOM   1593  CB  PHE A 111      -9.688  12.781  37.383  1.00 39.22           C
ATOM   1594 1HB  PHE A 111      -9.882  11.929  37.868  1.00 39.22           H
ATOM   1595 2HB  PHE A 111      -8.723  13.018  37.497  1.00 39.22           H
ATOM   1596  CG  PHE A 111     -10.491  13.850  38.007  1.00 40.02           C
ATOM   1597  CD1 PHE A 111     -11.852  13.648  38.269  1.00 41.01           C
ATOM   1598  HD1 PHE A 111     -12.278  12.776  38.032  1.00 41.01           H
ATOM   1599  CD2 PHE A 111      -9.902  15.072  38.336  1.00 37.94           C
ATOM   1600  HD2 PHE A 111      -8.934  15.224  38.135  1.00 37.94           H
ATOM   1601  CE1 PHE A 111     -12.611  14.646  38.855  1.00 43.11           C
ATOM   1602  HE1 PHE A 111     -13.584  14.501  39.033  1.00 43.11           H
ATOM   1603  CE2 PHE A 111     -10.639  16.072  38.937  1.00 39.21           C
ATOM   1604  HE2 PHE A 111     -10.205  16.938  39.186  1.00 39.21           H
ATOM   1605  CZ  PHE A 111     -12.005  15.864  39.196  1.00 42.46           C
ATOM   1606  HZ  PHE A 111     -12.546  16.586  39.625  1.00 42.46           H
ATOM   1607  N   ILE A 112     -10.434  14.678  34.788  1.00 38.33           N
ATOM   1608  H   ILE A 112     -11.402  14.510  34.972  1.00 38.33           H
ATOM   1609  CA  ILE A 112     -10.007  15.884  34.135  1.00 38.06           C
ATOM   1610  HA  ILE A 112      -9.015  15.771  34.067  1.00 38.06           H
ATOM   1611  C   ILE A 112     -10.236  17.119  35.001  1.00 37.10           C
ATOM   1612  O   ILE A 112     -11.355  17.410  35.417  1.00 37.49           O
ATOM   1613  CB  ILE A 112     -10.557  15.993  32.696  1.00 39.18           C
ATOM   1614  HB  ILE A 112     -10.105  15.307  32.125  1.00 39.18           H
ATOM   1615  CG1 ILE A 112     -10.356  17.392  32.163  1.00 38.39           C
ATOM   1616 1HG1 ILE A 112     -11.128  17.969  32.432  1.00 38.39           H
ATOM   1617 2HG1 ILE A 112      -9.509  17.775  32.532  1.00 38.39           H
ATOM   1618  CG2 ILE A 112     -12.009  15.768  32.679  1.00 43.32           C
ATOM   1619 1HG2 ILE A 112     -12.372  15.838  31.750  1.00 43.32           H
ATOM   1620 2HG2 ILE A 112     -12.483  16.442  33.247  1.00 43.32           H
ATOM   1621 3HG2 ILE A 112     -12.234  14.859  33.030  1.00 43.32           H
ATOM   1622  CD1 ILE A 112     -10.263  17.428  30.725  1.00 48.68           C
ATOM   1623 1HD1 ILE A 112     -10.131  18.364  30.397  1.00 48.68           H
ATOM   1624 2HD1 ILE A 112     -11.096  17.069  30.304  1.00 48.68           H
ATOM   1625 3HD1 ILE A 112      -9.492  16.876  30.403  1.00 48.68           H
ATOM   1626  N   PHE A 113      -9.152  17.822  35.297  1.00 34.86           N
ATOM   1627  H   PHE A 113      -8.289  17.595  34.847  1.00 34.86           H
ATOM   1628  CA  PHE A 113      -9.180  18.914  36.257  1.00 34.19           C
ATOM   1629  HA  PHE A 113      -9.806  18.605  36.973  1.00 34.19           H
ATOM   1630  C   PHE A 113      -9.748  20.186  35.668  1.00 33.78           C
ATOM   1631  O   PHE A 113     -10.067  20.244  34.490  1.00 34.75           O
ATOM   1632  CB  PHE A 113      -7.778  19.164  36.820  1.00 34.72           C
ATOM   1633 1HB  PHE A 113      -7.141  19.297  36.061  1.00 34.72           H
ATOM   1634 2HB  PHE A 113      -7.796  19.985  37.391  1.00 34.72           H
ATOM   1635  CG  PHE A 113      -7.271  18.031  37.657  1.00 35.57           C
ATOM   1636  CD1 PHE A 113      -7.069  16.769  37.092  1.00 35.51           C
ATOM   1637  HD1 PHE A 113      -7.251  16.634  36.118  1.00 35.51           H
ATOM   1638  CD2 PHE A 113      -7.032  18.199  39.002  1.00 33.83           C
ATOM   1639  HD2 PHE A 113      -7.184  19.092  39.427  1.00 33.83           H
ATOM   1640  CE1 PHE A 113      -6.622  15.696  37.855  1.00 33.75           C
ATOM   1641  HE1 PHE A 113      -6.478  14.800  37.435  1.00 33.75           H
ATOM   1642  CE2 PHE A 113      -6.580  17.143  39.767  1.00 36.60           C
ATOM   1643  HE2 PHE A 113      -6.395  17.282  40.740  1.00 36.60           H
ATOM   1644  CZ  PHE A 113      -6.379  15.887  39.202  1.00 35.19           C
ATOM   1645  HZ  PHE A 113      -6.061  15.126  39.767  1.00 35.19           H
ATOM   1646  N   ASP A 114      -9.850  21.219  36.494  1.00 34.08           N
ATOM   1647  H   ASP A 114      -9.484  21.145  37.421  1.00 34.08           H
ATOM   1648  CA  ASP A 114     -10.486  22.457  36.077  1.00 32.59           C
ATOM   1649  HA  ASP A 114     -11.398  22.226  35.739  1.00 32.59           H
ATOM   1650  C   ASP A 114      -9.695  23.052  34.946  1.00 33.20           C
ATOM   1651  O   ASP A 114     -10.225  23.818  34.143  1.00 33.52           O
ATOM   1652  CB  ASP A 114     -10.685  23.408  37.246  1.00 31.40           C
ATOM   1653 1HB  ASP A 114      -9.861  23.411  37.812  1.00 31.40           H
ATOM   1654 2HB  ASP A 114     -10.851  24.330  36.895  1.00 31.40           H
ATOM   1655  CG  ASP A 114     -11.853  23.000  38.099  1.00 31.11           C
ATOM   1656  OD1 ASP A 114     -12.505  22.000  37.736  1.00 28.30           O
ATOM   1657  OD2 ASP A 114     -12.120  23.653  39.130  1.00 34.01           O
ATOM   1658  N   ASP A 115      -8.413  22.724  34.899  1.00 33.52           N
ATOM   1659  H   ASP A 115      -8.095  21.985  35.493  1.00 33.52           H
ATOM   1660  CA  ASP A 115      -7.359  23.428  33.966  1.00 33.33           C
ATOM   1661  HA  ASP A 115      -7.558  24.346  33.623  1.00 33.33           H
ATOM   1662  C   ASP A 115      -7.227  22.470  32.784  1.00 33.27           C
ATOM   1663  O   ASP A 115      -6.427  22.661  31.889  1.00 32.56           O
ATOM   1664  CB  ASP A 115      -6.125  23.634  34.758  1.00 32.71           C
ATOM   1665 1HB  ASP A 115      -5.531  24.264  34.258  1.00 32.71           H
ATOM   1666 2HB  ASP A 115      -6.378  24.041  35.637  1.00 32.71           H
ATOM   1667  CG  ASP A 115      -5.393  22.316  34.993  1.00 37.40           C
ATOM   1668  OD1 ASP A 115      -4.171  22.372  35.265  1.00 41.03           O
ATOM   1669  OD2 ASP A 115      -6.027  21.234  34.919  1.00 39.59           O
ATOM   1670  N   GLU A 116      -8.021  21.408  32.803  1.00 34.63           N
ATOM   1671  H   GLU A 116      -8.524  21.176  33.636  1.00 34.63           H
ATOM   1672  CA  GLU A 116      -8.165  20.582  31.617  1.00 37.03           C
ATOM   1673  HA  GLU A 116      -8.931  19.941  31.670  1.00 37.03           H
ATOM   1674  C   GLU A 116      -7.137  19.605  31.498  1.00 38.93           C
ATOM   1675  O   GLU A 116      -6.988  19.066  30.407  1.00 39.30           O
ATOM   1676  CB  GLU A 116      -8.413  21.505  30.489  1.00 35.66           C
ATOM   1677 1HB  GLU A 116      -8.593  22.415  30.861  1.00 35.66           H
ATOM   1678 2HB  GLU A 116      -7.591  21.533  29.919  1.00 35.66           H
ATOM   1679  CG  GLU A 116      -9.551  21.127  29.632  1.00 33.97           C
ATOM   1680 1HG  GLU A 116      -9.345  20.255  29.187  1.00 33.97           H
ATOM   1681 2HG  GLU A 116     -10.364  21.026  30.204  1.00 33.97           H
ATOM   1682  CD  GLU A 116      -9.816  22.147  28.588  1.00 37.19           C
ATOM   1683  OE1 GLU A 116     -10.816  22.896  28.723  1.00 40.35           O
ATOM   1684  OE2 GLU A 116      -9.021  22.191  27.632  1.00 39.13           O
ATOM   1685  N   ARG A 117      -6.327  19.356  32.528  1.00 41.23           N
ATOM   1686  H   ARG A 117      -6.389  19.916  33.355  1.00 41.23           H
ATOM   1687  CA  ARG A 117      -5.354  18.274  32.456  1.00 41.30           C
ATOM   1688  HA  ARG A 117      -5.127  18.197  31.485  1.00 41.30           H
ATOM   1689  C   ARG A 117      -5.955  16.965  32.910  1.00 41.58           C
ATOM   1690  O   ARG A 117      -6.992  16.942  33.559  1.00 42.43           O
ATOM   1691  CB  ARG A 117      -4.082  18.604  33.231  1.00 41.51           C
ATOM   1692 1HB  ARG A 117      -3.334  18.056  32.857  1.00 41.51           H
ATOM   1693 2HB  ARG A 117      -3.880  19.576  33.105  1.00 41.51           H
ATOM   1694  CG  ARG A 117      -4.144  18.341  34.708  1.00 43.63           C
ATOM   1695 1HG  ARG A 117      -5.048  18.600  35.048  1.00 43.63           H
ATOM   1696 2HG  ARG A 117      -3.993  17.365  34.873  1.00 43.63           H
ATOM   1697  CD  ARG A 117      -3.076  19.152  35.424  1.00 40.66           C
ATOM   1698 1HD  ARG A 117      -2.425  18.541  35.873  1.00 40.66           H
ATOM   1699 2HD  ARG A 117      -2.592  19.734  34.770  1.00 40.66           H
ATOM   1700  NE  ARG A 117      -3.675  20.007  36.440  1.00 41.38           N
ATOM   1701  HE  ARG A 117      -4.137  20.840  36.140  1.00 41.38           H
ATOM   1702  CZ  ARG A 117      -3.643  19.748  37.741  1.00 40.44           C
ATOM   1703  NH1 ARG A 117      -3.020  18.657  38.172  1.00 40.26           N
ATOM   1704 1HH1 ARG A 117      -2.581  18.041  37.518  1.00 40.26           H
ATOM   1705 2HH1 ARG A 117      -2.991  18.452  39.150  1.00 40.26           H
ATOM   1706  NH2 ARG A 117      -4.226  20.582  38.603  1.00 38.79           N
ATOM   1707 1HH2 ARG A 117      -4.687  21.404  38.270  1.00 38.79           H
ATOM   1708 2HH2 ARG A 117      -4.202  20.385  39.583  1.00 38.79           H
ATOM   1709  N   LEU A 118      -5.313  15.870  32.533  1.00 42.55           N
ATOM   1710  H   LEU A 118      -4.381  15.953  32.180  1.00 42.55           H
ATOM   1711  CA  LEU A 118      -5.921  14.552  32.617  1.00 42.86           C
ATOM   1712  HA  LEU A 118      -6.846  14.627  32.989  1.00 42.86           H
ATOM   1713  C   LEU A 118      -4.990  13.764  33.502  1.00 42.96           C
ATOM   1714  O   LEU A 118      -3.779  13.798  33.320  1.00 43.62           O
ATOM   1715  CB  LEU A 118      -6.002  13.905  31.232  1.00 43.62           C
ATOM   1716 1HB  LEU A 118      -6.426  14.579  30.627  1.00 43.62           H
ATOM   1717 2HB  LEU A 118      -5.060  13.741  30.940  1.00 43.62           H
ATOM   1718  CG  LEU A 118      -6.761  12.588  31.020  1.00 47.94           C
ATOM   1719  HG  LEU A 118      -6.973  12.490  30.048  1.00 47.94           H
ATOM   1720  CD1 LEU A 118      -5.899  11.390  31.435  1.00 51.84           C
ATOM   1721 1HD1 LEU A 118      -6.392  10.530  31.299  1.00 51.84           H
ATOM   1722 2HD1 LEU A 118      -5.645  11.448  32.400  1.00 51.84           H
ATOM   1723 3HD1 LEU A 118      -5.057  11.350  30.897  1.00 51.84           H
ATOM   1724  CD2 LEU A 118      -8.083  12.606  31.776  1.00 51.52           C
ATOM   1725 1HD2 LEU A 118      -8.584  11.750  31.643  1.00 51.52           H
ATOM   1726 2HD2 LEU A 118      -8.665  13.355  31.461  1.00 51.52           H
ATOM   1727 3HD2 LEU A 118      -7.934  12.724  32.757  1.00 51.52           H
ATOM   1728  N   GLU A 119      -5.546  13.077  34.488  1.00 43.11           N
ATOM   1729  H   GLU A 119      -6.539  13.081  34.605  1.00 43.11           H
ATOM   1730  CA  GLU A 119      -4.712  12.325  35.395  1.00 43.09           C
ATOM   1731  HA  GLU A 119      -3.927  12.018  34.855  1.00 43.09           H
ATOM   1732  C   GLU A 119      -5.442  11.141  35.919  1.00 42.06           C
ATOM   1733  O   GLU A 119      -6.625  11.238  36.238  1.00 41.85           O
ATOM   1734  CB  GLU A 119      -4.282  13.194  36.555  1.00 44.61           C
ATOM   1735 1HB  GLU A 119      -5.092  13.624  36.953  1.00 44.61           H
ATOM   1736 2HB  GLU A 119      -3.836  12.621  37.242  1.00 44.61           H
ATOM   1737  CG  GLU A 119      -3.326  14.273  36.147  1.00 49.21           C
ATOM   1738 1HG  GLU A 119      -2.810  13.968  35.347  1.00 49.21           H
ATOM   1739 2HG  GLU A 119      -3.841  15.098  35.916  1.00 49.21           H
ATOM   1740  CD  GLU A 119      -2.374  14.588  37.246  1.00 54.29           C
ATOM   1741  OE1 GLU A 119      -2.453  13.887  38.274  1.00 57.85           O
ATOM   1742  OE2 GLU A 119      -1.562  15.525  37.095  1.00 58.24           O
ATOM   1743  N   ASN A 120      -4.727  10.021  36.000  1.00 41.88           N
ATOM   1744  H   ASN A 120      -3.766  10.035  35.723  1.00 41.88           H
ATOM   1745  CA  ASN A 120      -5.305   8.784  36.481  1.00 40.23           C
ATOM   1746  HA  ASN A 120      -6.236   8.741  36.119  1.00 40.23           H
ATOM   1747  C   ASN A 120      -5.352   8.791  37.993  1.00 40.96           C
ATOM   1748  O   ASN A 120      -4.316   8.921  38.642  1.00 42.66           O
ATOM   1749  CB  ASN A 120      -4.510   7.603  35.964  1.00 38.15           C
ATOM   1750 1HB  ASN A 120      -3.550   7.728  36.212  1.00 38.15           H
ATOM   1751 2HB  ASN A 120      -4.859   6.769  36.391  1.00 38.15           H
ATOM   1752  CG  ASN A 120      -4.612   7.459  34.459  1.00 41.79           C
ATOM   1753  OD1 ASN A 120      -5.701   7.530  33.883  1.00 45.68           O
ATOM   1754  ND2 ASN A 120      -3.476   7.267  33.814  1.00 40.26           N
ATOM   1755 1HD2 ASN A 120      -3.477   7.174  32.819  1.00 40.26           H
ATOM   1756 2HD2 ASN A 120      -2.615   7.215  34.320  1.00 40.26           H
ATOM   1757  N   ILE A 121      -6.553   8.659  38.548  1.00 39.97           N
ATOM   1758  H   ILE A 121      -7.354   8.562  37.958  1.00 39.97           H
ATOM   1759  CA  ILE A 121      -6.728   8.653  39.979  1.00 39.79           C
ATOM   1760  HA  ILE A 121      -5.844   8.949  40.341  1.00 39.79           H
ATOM   1761  C   ILE A 121      -7.041   7.241  40.455  1.00 40.67           C
ATOM   1762  O   ILE A 121      -8.131   6.711  40.220  1.00 41.05           O
ATOM   1763  CB  ILE A 121      -7.822   9.645  40.429  1.00 38.42           C
ATOM   1764  HB  ILE A 121      -8.716   9.306  40.136  1.00 38.42           H
ATOM   1765  CG1 ILE A 121      -7.565  11.028  39.839  1.00 38.14           C
ATOM   1766 1HG1 ILE A 121      -7.565  10.948  38.843  1.00 38.14           H
ATOM   1767 2HG1 ILE A 121      -8.308  11.633  40.126  1.00 38.14           H
ATOM   1768  CG2 ILE A 121      -7.830   9.764  41.910  1.00 37.98           C
ATOM   1769 1HG2 ILE A 121      -8.535  10.404  42.214  1.00 37.98           H
ATOM   1770 2HG2 ILE A 121      -6.949  10.094  42.247  1.00 37.98           H
ATOM   1771 3HG2 ILE A 121      -8.013   8.879  42.339  1.00 37.98           H
ATOM   1772  CD1 ILE A 121      -6.230  11.650  40.279  1.00 42.50           C
ATOM   1773 1HD1 ILE A 121      -6.103  12.553  39.870  1.00 42.50           H
ATOM   1774 2HD1 ILE A 121      -5.459  11.076  40.001  1.00 42.50           H
ATOM   1775 3HD1 ILE A 121      -6.193  11.754  41.273  1.00 42.50           H
ATOM   1776  N   TYR A 122      -6.059   6.639  41.118  1.00 40.97           N
ATOM   1777  H   TYR A 122      -5.227   7.157  41.312  1.00 40.97           H
ATOM   1778  CA  TYR A 122      -6.141   5.257  41.575  1.00 40.08           C
ATOM   1779  HA  TYR A 122      -6.668   4.735  40.904  1.00 40.08           H
ATOM   1780  C   TYR A 122      -6.797   5.250  42.938  1.00 41.08           C
ATOM   1781  O   TYR A 122      -6.401   6.044  43.793  1.00 41.21           O
ATOM   1782  CB  TYR A 122      -4.724   4.716  41.743  1.00 40.51           C
ATOM   1783 1HB  TYR A 122      -4.183   5.406  42.223  1.00 40.51           H
ATOM   1784 2HB  TYR A 122      -4.771   3.884  42.295  1.00 40.51           H
ATOM   1785  CG  TYR A 122      -4.010   4.380  40.444  1.00 40.65           C
ATOM   1786  CD1 TYR A 122      -3.461   5.379  39.637  1.00 38.98           C
ATOM   1787  HD1 TYR A 122      -3.541   6.335  39.917  1.00 38.98           H
ATOM   1788  CD2 TYR A 122      -3.876   3.062  40.032  1.00 36.05           C
ATOM   1789  HD2 TYR A 122      -4.261   2.330  40.594  1.00 36.05           H
ATOM   1790  CE1 TYR A 122      -2.801   5.068  38.437  1.00 36.77           C
ATOM   1791  HE1 TYR A 122      -2.418   5.794  37.866  1.00 36.77           H
ATOM   1792  CE2 TYR A 122      -3.217   2.741  38.851  1.00 37.98           C
ATOM   1793  HE2 TYR A 122      -3.125   1.784  38.575  1.00 37.98           H
ATOM   1794  CZ  TYR A 122      -2.687   3.744  38.056  1.00 40.51           C
ATOM   1795  OH  TYR A 122      -2.050   3.398  36.882  1.00 41.21           O
ATOM   1796  HH  TYR A 122      -2.697   3.314  36.181  1.00 41.21           H
ATOM   1797  N   LEU A 123      -7.785   4.376  43.149  1.00 40.13           N
ATOM   1798  H   LEU A 123      -8.197   3.906  42.368  1.00 40.13           H
ATOM   1799  CA  LEU A 123      -8.279   4.089  44.497  1.00 39.87           C
ATOM   1800  HA  LEU A 123      -8.304   4.990  44.930  1.00 39.87           H
ATOM   1801  C   LEU A 123      -7.348   3.163  45.256  1.00 40.49           C
ATOM   1802  O   LEU A 123      -7.213   3.284  46.469  1.00 41.14           O
ATOM   1803  CB  LEU A 123      -9.666   3.445  44.464  1.00 40.64           C
ATOM   1804 1HB  LEU A 123      -9.567   2.577  43.978  1.00 40.64           H
ATOM   1805 2HB  LEU A 123      -9.922   3.268  45.415  1.00 40.64           H
ATOM   1806  CG  LEU A 123     -10.849   4.172  43.823  1.00 39.27           C
ATOM   1807  HG  LEU A 123     -10.670   4.359  42.857  1.00 39.27           H
ATOM   1808  CD1 LEU A 123     -12.086   3.317  43.928  1.00 32.71           C
ATOM   1809 1HD1 LEU A 123     -12.873   3.775  43.514  1.00 32.71           H
ATOM   1810 2HD1 LEU A 123     -12.309   3.126  44.884  1.00 32.71           H
ATOM   1811 3HD1 LEU A 123     -11.958   2.443  43.461  1.00 32.71           H
ATOM   1812  CD2 LEU A 123     -11.064   5.472  44.540  1.00 37.04           C
ATOM   1813 1HD2 LEU A 123     -11.832   5.975  44.144  1.00 37.04           H
ATOM   1814 2HD2 LEU A 123     -10.252   6.053  44.479  1.00 37.04           H
ATOM   1815 3HD2 LEU A 123     -11.261   5.319  45.508  1.00 37.04           H
ATOM   1816  N   ILE A 124      -6.740   2.213  44.553  1.00 40.92           N
ATOM   1817  H   ILE A 124      -6.943   2.132  43.577  1.00 40.92           H
ATOM   1818  CA  ILE A 124      -5.783   1.280  45.155  1.00 39.97           C
ATOM   1819  HA  ILE A 124      -5.610   1.604  46.084  1.00 39.97           H
ATOM   1820  C   ILE A 124      -4.567   1.277  44.243  1.00 39.22           C
ATOM   1821  O   ILE A 124      -4.715   1.274  43.028  1.00 39.54           O
ATOM   1822  CB  ILE A 124      -6.324  -0.184  45.144  1.00 41.37           C
ATOM   1823  HB  ILE A 124      -6.469  -0.446  44.190  1.00 41.37           H
ATOM   1824  CG1 ILE A 124      -7.667  -0.302  45.844  1.00 41.10           C
ATOM   1825 1HG1 ILE A 124      -8.352   0.213  45.329  1.00 41.10           H
ATOM   1826 2HG1 ILE A 124      -7.933  -1.265  45.883  1.00 41.10           H
ATOM   1827  CG2 ILE A 124      -5.313  -1.153  45.811  1.00 42.05           C
ATOM   1828 1HG2 ILE A 124      -5.658  -2.091  45.804  1.00 42.05           H
ATOM   1829 2HG2 ILE A 124      -5.142  -0.895  46.762  1.00 42.05           H
ATOM   1830 3HG2 ILE A 124      -4.437  -1.145  45.328  1.00 42.05           H
ATOM   1831  CD1 ILE A 124      -7.623   0.233  47.242  1.00 46.05           C
ATOM   1832 1HD1 ILE A 124      -8.515   0.147  47.686  1.00 46.05           H
ATOM   1833 2HD1 ILE A 124      -7.369   1.200  47.247  1.00 46.05           H
ATOM   1834 3HD1 ILE A 124      -6.954  -0.264  47.794  1.00 46.05           H
ATOM   1835  N   ASP A 125      -3.365   1.253  44.808  1.00 39.40           N
ATOM   1836  H   ASP A 125      -3.267   1.513  45.770  1.00 39.40           H
ATOM   1837  CA  ASP A 125      -2.173   0.851  44.039  1.00 38.60           C
ATOM   1838  HA  ASP A 125      -2.355   1.117  43.092  1.00 38.60           H
ATOM   1839  C   ASP A 125      -1.974  -0.663  44.125  1.00 37.72           C
ATOM   1840  O   ASP A 125      -1.680  -1.187  45.192  1.00 37.31           O
ATOM   1841  CB  ASP A 125      -0.919   1.591  44.517  1.00 37.38           C
ATOM   1842 1HB  ASP A 125      -1.088   2.575  44.459  1.00 37.38           H
ATOM   1843 2HB  ASP A 125      -0.743   1.337  45.468  1.00 37.38           H
ATOM   1844  CG  ASP A 125       0.324   1.261  43.687  1.00 39.37           C
ATOM   1845  OD1 ASP A 125       1.311   2.018  43.780  1.00 41.29           O
ATOM   1846  OD2 ASP A 125       0.336   0.248  42.957  1.00 44.51           O
ATOM   1847  N   LYS A 126      -2.149  -1.355  42.996  1.00 37.40           N
ATOM   1848  H   LYS A 126      -2.274  -0.861  42.135  1.00 37.40           H
ATOM   1849  CA  LYS A 126      -2.162  -2.812  42.990  1.00 38.00           C
ATOM   1850  HA  LYS A 126      -2.449  -3.082  43.909  1.00 38.00           H
ATOM   1851  C   LYS A 126      -0.775  -3.310  42.704  1.00 39.17           C
ATOM   1852  O   LYS A 126      -0.410  -4.390  43.154  1.00 39.42           O
ATOM   1853  CB  LYS A 126      -3.160  -3.388  41.972  1.00 37.37           C
ATOM   1854 1HB  LYS A 126      -2.835  -3.175  41.051  1.00 37.37           H
ATOM   1855 2HB  LYS A 126      -3.201  -4.380  42.090  1.00 37.37           H
ATOM   1856  CG  LYS A 126      -4.573  -2.821  42.132  1.00 41.65           C
ATOM   1857 1HG  LYS A 126      -4.720  -2.610  43.099  1.00 41.65           H
ATOM   1858 2HG  LYS A 126      -4.640  -1.981  41.593  1.00 41.65           H
ATOM   1859  CD  LYS A 126      -5.672  -3.767  41.677  1.00 43.77           C
ATOM   1860 1HD  LYS A 126      -5.784  -3.693  40.685  1.00 43.77           H
ATOM   1861 2HD  LYS A 126      -5.424  -4.705  41.916  1.00 43.77           H
ATOM   1862  CE  LYS A 126      -6.982  -3.389  42.371  1.00 40.59           C
ATOM   1863 1HE  LYS A 126      -7.020  -3.830  43.268  1.00 40.59           H
ATOM   1864 2HE  LYS A 126      -7.023  -2.396  42.485  1.00 40.59           H
ATOM   1865  NZ  LYS A 126      -8.177  -3.807  41.611  1.00 40.85           N
ATOM   1866 1HZ  LYS A 126      -9.015  -3.546  42.091  1.00 40.85           H
ATOM   1867 2HZ  LYS A 126      -8.193  -4.798  41.483  1.00 40.85           H
ATOM   1868 3HZ  LYS A 126      -8.195  -3.380  40.708  1.00 40.85           H
ATOM   1869  N   LYS A 127      -0.001  -2.524  41.957  1.00 39.71           N
ATOM   1870  H   LYS A 127      -0.376  -1.672  41.591  1.00 39.71           H
ATOM   1871  CA  LYS A 127       1.370  -2.876  41.666  1.00 40.95           C
ATOM   1872  HA  LYS A 127       1.341  -3.823  41.347  1.00 40.95           H
ATOM   1873  C   LYS A 127       2.224  -2.767  42.930  1.00 41.29           C
ATOM   1874  O   LYS A 127       3.084  -3.611  43.203  1.00 40.07           O
ATOM   1875  CB  LYS A 127       1.927  -1.971  40.569  1.00 42.71           C
ATOM   1876 1HB  LYS A 127       1.376  -1.137  40.542  1.00 42.71           H
ATOM   1877 2HB  LYS A 127       2.870  -1.739  40.802  1.00 42.71           H
ATOM   1878  CG  LYS A 127       1.919  -2.590  39.176  1.00 48.70           C
ATOM   1879 1HG  LYS A 127       2.619  -2.144  38.618  1.00 48.70           H
ATOM   1880 2HG  LYS A 127       2.124  -3.566  39.251  1.00 48.70           H
ATOM   1881  CD  LYS A 127       0.550  -2.411  38.510  1.00 59.73           C
ATOM   1882 1HD  LYS A 127      -0.112  -3.001  38.972  1.00 59.73           H
ATOM   1883 2HD  LYS A 127       0.268  -1.456  38.605  1.00 59.73           H
ATOM   1884  CE  LYS A 127       0.583  -2.773  37.018  1.00 63.04           C
ATOM   1885 1HE  LYS A 127       0.724  -1.942  36.481  1.00 63.04           H
ATOM   1886 2HE  LYS A 127       1.335  -3.410  36.851  1.00 63.04           H
ATOM   1887  NZ  LYS A 127      -0.690  -3.420  36.559  1.00 65.69           N
ATOM   1888 1HZ  LYS A 127      -0.645  -3.646  35.586  1.00 65.69           H
ATOM   1889 2HZ  LYS A 127      -1.471  -2.810  36.698  1.00 65.69           H
ATOM   1890 3HZ  LYS A 127      -0.865  -4.265  37.065  1.00 65.69           H
ATOM   1891  N   ASN A 128       1.986  -1.722  43.708  1.00 40.91           N
ATOM   1892  H   ASN A 128       1.223  -1.108  43.506  1.00 40.91           H
ATOM   1893  CA  ASN A 128       2.835  -1.476  44.848  1.00 40.60           C
ATOM   1894  HA  ASN A 128       3.505  -2.217  44.861  1.00 40.60           H
ATOM   1895  C   ASN A 128       2.022  -1.526  46.126  1.00 39.28           C
ATOM   1896  O   ASN A 128       1.726  -0.508  46.741  1.00 38.07           O
ATOM   1897  CB  ASN A 128       3.559  -0.140  44.692  1.00 41.20           C
ATOM   1898 1HB  ASN A 128       3.777   0.001  43.726  1.00 41.20           H
ATOM   1899 2HB  ASN A 128       2.959   0.593  45.010  1.00 41.20           H
ATOM   1900  CG  ASN A 128       4.842  -0.086  45.484  1.00 45.20           C
ATOM   1901  OD1 ASN A 128       5.744   0.686  45.156  1.00 49.96           O
ATOM   1902  ND2 ASN A 128       4.937  -0.904  46.537  1.00 43.62           N
ATOM   1903 1HD2 ASN A 128       5.766  -0.904  47.097  1.00 43.62           H
ATOM   1904 2HD2 ASN A 128       4.180  -1.515  46.766  1.00 43.62           H
ATOM   1905  N   LEU A 129       1.667  -2.741  46.513  1.00 38.08           N
ATOM   1906  H   LEU A 129       2.185  -3.527  46.173  1.00 38.08           H
ATOM   1907  CA  LEU A 129       0.554  -2.971  47.414  1.00 36.64           C
ATOM   1908  HA  LEU A 129      -0.262  -2.586  46.984  1.00 36.64           H
ATOM   1909  C   LEU A 129       0.826  -2.278  48.744  1.00 35.50           C
ATOM   1910  O   LEU A 129      -0.074  -1.727  49.351  1.00 34.26           O
ATOM   1911  CB  LEU A 129       0.404  -4.479  47.634  1.00 37.84           C
ATOM   1912 1HB  LEU A 129       1.169  -4.904  47.151  1.00 37.84           H
ATOM   1913 2HB  LEU A 129       0.510  -4.622  48.618  1.00 37.84           H
ATOM   1914  CG  LEU A 129      -0.830  -5.279  47.233  1.00 37.58           C
ATOM   1915  HG  LEU A 129      -0.665  -5.696  46.340  1.00 37.58           H
ATOM   1916  CD1 LEU A 129      -1.041  -6.322  48.301  1.00 39.72           C
ATOM   1917 1HD1 LEU A 129      -1.842  -6.886  48.097  1.00 39.72           H
ATOM   1918 2HD1 LEU A 129      -1.184  -5.897  49.195  1.00 39.72           H
ATOM   1919 3HD1 LEU A 129      -0.248  -6.928  48.373  1.00 39.72           H
ATOM   1920  CD2 LEU A 129      -2.090  -4.429  47.061  1.00 37.51           C
ATOM   1921 1HD2 LEU A 129      -2.870  -4.996  46.799  1.00 37.51           H
ATOM   1922 2HD2 LEU A 129      -1.960  -3.736  46.351  1.00 37.51           H
ATOM   1923 3HD2 LEU A 129      -2.324  -3.957  47.911  1.00 37.51           H
ATOM   1924  N   MET A 130       2.073  -2.303  49.195  1.00 33.33           N
ATOM   1925  H   MET A 130       2.795  -2.713  48.638  1.00 33.33           H
ATOM   1926  CA  MET A 130       2.398  -1.739  50.493  1.00 33.36           C
ATOM   1927  HA  MET A 130       1.646  -2.074  51.060  1.00 33.36           H
ATOM   1928  C   MET A 130       2.344  -0.203  50.586  1.00 34.12           C
ATOM   1929  O   MET A 130       2.330   0.357  51.677  1.00 35.18           O
ATOM   1930  CB  MET A 130       3.715  -2.291  50.989  1.00 32.59           C
ATOM   1931 1HB  MET A 130       4.427  -2.062  50.326  1.00 32.59           H
ATOM   1932 2HB  MET A 130       3.928  -1.865  51.868  1.00 32.59           H
ATOM   1933  CG  MET A 130       3.669  -3.807  51.167  1.00 36.59           C
ATOM   1934 1HG  MET A 130       3.562  -4.119  50.224  1.00 36.59           H
ATOM   1935 2HG  MET A 130       4.599  -4.002  51.481  1.00 36.59           H
ATOM   1936  SD  MET A 130       2.233  -4.470  52.412  1.00 52.20           S
ATOM   1937  CE  MET A 130       3.355  -4.677  54.018  1.00 41.27           C
ATOM   1938 1HE  MET A 130       2.817  -5.011  54.792  1.00 41.27           H
ATOM   1939 2HE  MET A 130       3.767  -3.805  54.284  1.00 41.27           H
ATOM   1940 3HE  MET A 130       4.097  -5.328  53.855  1.00 41.27           H
ATOM   1941  N   ARG A 131       2.285   0.468  49.441  1.00 34.30           N
ATOM   1942  H   ARG A 131       2.349  -0.041  48.584  1.00 34.30           H
ATOM   1943  CA  ARG A 131       2.126   1.925  49.385  1.00 34.54           C
ATOM   1944  HA  ARG A 131       2.839   2.276  49.992  1.00 34.54           H
ATOM   1945  C   ARG A 131       0.746   2.378  49.872  1.00 35.79           C
ATOM   1946  O   ARG A 131       0.560   3.529  50.251  1.00 36.23           O
ATOM   1947  CB  ARG A 131       2.296   2.416  47.944  1.00 34.05           C
ATOM   1948 1HB  ARG A 131       2.211   1.630  47.330  1.00 34.05           H
ATOM   1949 2HB  ARG A 131       1.571   3.075  47.746  1.00 34.05           H
ATOM   1950  CG  ARG A 131       3.592   3.078  47.632  1.00 30.77           C
ATOM   1951 1HG  ARG A 131       3.740   3.843  48.260  1.00 30.77           H
ATOM   1952 2HG  ARG A 131       4.339   2.420  47.728  1.00 30.77           H
ATOM   1953  CD  ARG A 131       3.534   3.580  46.226  1.00 30.53           C
ATOM   1954 1HD  ARG A 131       4.451   3.573  45.828  1.00 30.53           H
ATOM   1955 2HD  ARG A 131       2.931   2.996  45.684  1.00 30.53           H
ATOM   1956  NE  ARG A 131       3.022   4.939  46.183  1.00 34.63           N
ATOM   1957  HE  ARG A 131       3.515   5.633  46.706  1.00 34.63           H
ATOM   1958  CZ  ARG A 131       1.949   5.333  45.501  1.00 37.75           C
ATOM   1959  NH1 ARG A 131       1.242   4.467  44.781  1.00 36.19           N
ATOM   1960 1HH1 ARG A 131       1.514   3.505  44.747  1.00 36.19           H
ATOM   1961 2HH1 ARG A 131       0.438   4.778  44.274  1.00 36.19           H
ATOM   1962  NH2 ARG A 131       1.580   6.607  45.550  1.00 35.77           N
ATOM   1963 1HH2 ARG A 131       2.107   7.260  46.094  1.00 35.77           H
ATOM   1964 2HH2 ARG A 131       0.775   6.915  45.042  1.00 35.77           H
ATOM   1965  N   ASN A 132      -0.235   1.488  49.824  1.00 35.93           N
ATOM   1966  H   ASN A 132      -0.066   0.572  49.460  1.00 35.93           H
ATOM   1967  CA  ASN A 132      -1.549   1.851  50.301  1.00 35.72           C
ATOM   1968  HA  ASN A 132      -1.754   2.712  49.836  1.00 35.72           H
ATOM   1969  C   ASN A 132      -1.558   2.121  51.806  1.00 35.90           C
ATOM   1970  O   ASN A 132      -0.912   1.420  52.600  1.00 33.96           O
ATOM   1971  CB  ASN A 132      -2.578   0.789  49.894  1.00 35.96           C
ATOM   1972 1HB  ASN A 132      -2.317  -0.087  50.297  1.00 35.96           H
ATOM   1973 2HB  ASN A 132      -3.477   1.060  50.240  1.00 35.96           H
ATOM   1974  CG  ASN A 132      -2.664   0.627  48.378  1.00 38.87           C
ATOM   1975  OD1 ASN A 132      -3.214   1.485  47.669  1.00 41.88           O
ATOM   1976  ND2 ASN A 132      -2.103  -0.456  47.876  1.00 39.79           N
ATOM   1977 1HD2 ASN A 132      -2.108  -0.609  46.887  1.00 39.79           H
ATOM   1978 2HD2 ASN A 132      -1.670  -1.124  48.483  1.00 39.79           H
ATOM   1979  N   LYS A 133      -2.294   3.154  52.190  1.00 36.13           N
ATOM   1980  H   LYS A 133      -2.734   3.720  51.494  1.00 36.13           H
ATOM   1981  CA  LYS A 133      -2.479   3.489  53.597  1.00 36.19           C
ATOM   1982  HA  LYS A 133      -1.611   3.310  54.060  1.00 36.19           H
ATOM   1983  C   LYS A 133      -3.578   2.632  54.178  1.00 35.22           C
ATOM   1984  O   LYS A 133      -4.651   2.509  53.581  1.00 34.77           O
ATOM   1985  CB  LYS A 133      -2.889   4.955  53.717  1.00 36.14           C
ATOM   1986 1HB  LYS A 133      -2.177   5.530  53.316  1.00 36.14           H
ATOM   1987 2HB  LYS A 133      -3.750   5.098  53.229  1.00 36.14           H
ATOM   1988  CG  LYS A 133      -3.088   5.395  55.116  1.00 37.24           C
ATOM   1989 1HG  LYS A 133      -3.543   6.286  55.118  1.00 37.24           H
ATOM   1990 2HG  LYS A 133      -3.661   4.727  55.592  1.00 37.24           H
ATOM   1991  CD  LYS A 133      -1.766   5.505  55.805  1.00 33.04           C
ATOM   1992 1HD  LYS A 133      -1.497   4.612  56.165  1.00 33.04           H
ATOM   1993 2HD  LYS A 133      -1.073   5.826  55.158  1.00 33.04           H
ATOM   1994  CE  LYS A 133      -1.878   6.474  56.925  1.00 36.51           C
ATOM   1995 1HE  LYS A 133      -1.680   7.394  56.587  1.00 36.51           H
ATOM   1996 2HE  LYS A 133      -2.808   6.447  57.291  1.00 36.51           H
ATOM   1997  NZ  LYS A 133      -0.920   6.133  58.004  1.00 45.39           N
ATOM   1998 1HZ  LYS A 133      -0.990   6.780  58.762  1.00 45.39           H
ATOM   1999 2HZ  LYS A 133       0.020   6.155  57.666  1.00 45.39           H
ATOM   2000 3HZ  LYS A 133      -1.097   5.217  58.364  1.00 45.39           H
ATOM   2001  N   VAL A 134      -3.315   2.054  55.350  1.00 35.40           N
ATOM   2002  H   VAL A 134      -2.385   2.090  55.713  1.00 35.40           H
ATOM   2003  CA  VAL A 134      -4.360   1.363  56.126  1.00 33.50           C
ATOM   2004  HA  VAL A 134      -5.171   1.501  55.558  1.00 33.50           H
ATOM   2005  C   VAL A 134      -4.612   2.000  57.503  1.00 33.31           C
ATOM   2006  O   VAL A 134      -3.689   2.407  58.217  1.00 30.28           O
ATOM   2007  CB  VAL A 134      -4.086  -0.145  56.275  1.00 33.65           C
ATOM   2008  HB  VAL A 134      -4.808  -0.547  56.837  1.00 33.65           H
ATOM   2009  CG1 VAL A 134      -4.122  -0.824  54.931  1.00 33.72           C
ATOM   2010 1HG1 VAL A 134      -3.945  -1.804  55.019  1.00 33.72           H
ATOM   2011 2HG1 VAL A 134      -3.431  -0.440  54.318  1.00 33.72           H
ATOM   2012 3HG1 VAL A 134      -5.015  -0.710  54.495  1.00 33.72           H
ATOM   2013  CG2 VAL A 134      -2.739  -0.398  56.959  1.00 32.27           C
ATOM   2014 1HG2 VAL A 134      -2.564  -1.378  57.055  1.00 32.27           H
ATOM   2015 2HG2 VAL A 134      -2.720   0.008  57.872  1.00 32.27           H
ATOM   2016 3HG2 VAL A 134      -1.988  -0.001  56.431  1.00 32.27           H
ATOM   2017  N   GLN A 135      -5.882   2.093  57.863  1.00 32.82           N
ATOM   2018  H   GLN A 135      -6.589   1.672  57.296  1.00 32.82           H
ATOM   2019  CA  GLN A 135      -6.257   2.802  59.070  1.00 32.78           C
ATOM   2020  HA  GLN A 135      -5.460   2.844  59.672  1.00 32.78           H
ATOM   2021  C   GLN A 135      -7.404   2.033  59.675  1.00 32.42           C
ATOM   2022  O   GLN A 135      -8.031   1.230  58.988  1.00 34.47           O
ATOM   2023  CB  GLN A 135      -6.755   4.212  58.716  1.00 33.32           C
ATOM   2024 1HB  GLN A 135      -7.553   4.124  58.119  1.00 33.32           H
ATOM   2025 2HB  GLN A 135      -7.021   4.674  59.562  1.00 33.32           H
ATOM   2026  CG  GLN A 135      -5.743   5.093  58.008  1.00 33.06           C
ATOM   2027 1HG  GLN A 135      -4.979   5.267  58.630  1.00 33.06           H
ATOM   2028 2HG  GLN A 135      -5.411   4.611  57.197  1.00 33.06           H
ATOM   2029  CD  GLN A 135      -6.326   6.424  57.574  1.00 31.81           C
ATOM   2030  OE1 GLN A 135      -7.123   6.491  56.654  1.00 37.55           O
ATOM   2031  NE2 GLN A 135      -5.932   7.476  58.237  1.00 31.00           N
ATOM   2032 1HE2 GLN A 135      -6.286   8.380  57.998  1.00 31.00           H
ATOM   2033 2HE2 GLN A 135      -5.277   7.380  58.986  1.00 31.00           H
ATOM   2034  N   ILE A 136      -7.701   2.287  60.943  1.00 32.05           N
ATOM   2035  H   ILE A 136      -7.122   2.916  61.462  1.00 32.05           H
ATOM   2036  CA  ILE A 136      -8.847   1.675  61.599  1.00 32.70           C
ATOM   2037  HA  ILE A 136      -9.385   1.275  60.857  1.00 32.70           H
ATOM   2038  C   ILE A 136      -9.644   2.736  62.342  1.00 35.34           C
ATOM   2039  O   ILE A 136      -9.084   3.689  62.924  1.00 36.93           O
ATOM   2040  CB  ILE A 136      -8.427   0.576  62.577  1.00 32.07           C
ATOM   2041  HB  ILE A 136      -9.205   0.367  63.170  1.00 32.07           H
ATOM   2042  CG1 ILE A 136      -7.271   1.050  63.431  1.00 28.93           C
ATOM   2043 1HG1 ILE A 136      -6.453   1.104  62.862  1.00 28.93           H
ATOM   2044 2HG1 ILE A 136      -7.489   1.957  63.790  1.00 28.93           H
ATOM   2045  CG2 ILE A 136      -7.997  -0.686  61.813  1.00 33.48           C
ATOM   2046 1HG2 ILE A 136      -7.720  -1.410  62.445  1.00 33.48           H
ATOM   2047 2HG2 ILE A 136      -7.224  -0.493  61.208  1.00 33.48           H
ATOM   2048 3HG2 ILE A 136      -8.746  -1.037  61.251  1.00 33.48           H
ATOM   2049  CD1 ILE A 136      -6.982   0.146  64.586  1.00 33.75           C
ATOM   2050 1HD1 ILE A 136      -6.216   0.491  65.126  1.00 33.75           H
ATOM   2051 2HD1 ILE A 136      -6.748  -0.773  64.271  1.00 33.75           H
ATOM   2052 3HD1 ILE A 136      -7.776   0.072  65.190  1.00 33.75           H
ATOM   2053  N   ILE A 137     -10.958   2.578  62.308  1.00 35.68           N
ATOM   2054  H   ILE A 137     -11.348   1.871  61.718  1.00 35.68           H
ATOM   2055  CA  ILE A 137     -11.845   3.404  63.103  1.00 38.52           C
ATOM   2056  HA  ILE A 137     -11.264   3.945  63.711  1.00 38.52           H
ATOM   2057  C   ILE A 137     -12.789   2.508  63.903  1.00 40.01           C
ATOM   2058  O   ILE A 137     -12.907   1.318  63.636  1.00 40.17           O
ATOM   2059  CB  ILE A 137     -12.650   4.324  62.196  1.00 38.78           C
ATOM   2060  HB  ILE A 137     -13.328   4.812  62.747  1.00 38.78           H
ATOM   2061  CG1 ILE A 137     -13.355   3.493  61.114  1.00 40.89           C
ATOM   2062 1HG1 ILE A 137     -12.674   3.246  60.424  1.00 40.89           H
ATOM   2063 2HG1 ILE A 137     -13.710   2.663  61.544  1.00 40.89           H
ATOM   2064  CG2 ILE A 137     -11.722   5.331  61.535  1.00 37.90           C
ATOM   2065 1HG2 ILE A 137     -12.231   5.945  60.934  1.00 37.90           H
ATOM   2066 2HG2 ILE A 137     -11.027   4.868  60.984  1.00 37.90           H
ATOM   2067 3HG2 ILE A 137     -11.253   5.887  62.220  1.00 37.90           H
ATOM   2068  CD1 ILE A 137     -14.523   4.200  60.400  1.00 36.30           C
ATOM   2069 1HD1 ILE A 137     -14.935   3.606  59.710  1.00 36.30           H
ATOM   2070 2HD1 ILE A 137     -14.212   5.034  59.942  1.00 36.30           H
ATOM   2071 3HD1 ILE A 137     -15.238   4.456  61.052  1.00 36.30           H
ATOM   2072  N   GLN A 138     -13.457   3.057  64.894  1.00 42.78           N
ATOM   2073  H   GLN A 138     -13.256   3.988  65.200  1.00 42.78           H
ATOM   2074  CA  GLN A 138     -14.489   2.272  65.523  1.00 45.82           C
ATOM   2075  HA  GLN A 138     -14.373   1.365  65.120  1.00 45.82           H
ATOM   2076  C   GLN A 138     -15.887   2.762  65.168  1.00 47.47           C
ATOM   2077  O   GLN A 138     -16.052   3.824  64.577  1.00 49.01           O
ATOM   2078  CB  GLN A 138     -14.279   2.169  67.028  1.00 45.60           C
ATOM   2079 1HB  GLN A 138     -15.114   1.811  67.446  1.00 45.60           H
ATOM   2080 2HB  GLN A 138     -13.522   1.538  67.203  1.00 45.60           H
ATOM   2081  CG  GLN A 138     -13.954   3.471  67.692  1.00 47.66           C
ATOM   2082 1HG  GLN A 138     -13.243   3.929  67.157  1.00 47.66           H
ATOM   2083 2HG  GLN A 138     -14.780   4.035  67.699  1.00 47.66           H
ATOM   2084  CD  GLN A 138     -13.462   3.289  69.119  1.00 49.69           C
ATOM   2085  OE1 GLN A 138     -13.576   2.207  69.697  1.00 48.30           O
ATOM   2086  NE2 GLN A 138     -12.911   4.353  69.692  1.00 50.97           N
ATOM   2087 1HE2 GLN A 138     -12.568   4.295  70.630  1.00 50.97           H
ATOM   2088 2HE2 GLN A 138     -12.839   5.212  69.186  1.00 50.97           H
ATOM   2089  N   GLN A 139     -16.880   1.944  65.497  1.00 50.01           N
ATOM   2090  H   GLN A 139     -16.660   1.099  65.984  1.00 50.01           H
ATOM   2091  CA  GLN A 139     -18.273   2.221  65.180  1.00 51.29           C
ATOM   2092  HA  GLN A 139     -18.373   2.083  64.195  1.00 51.29           H
ATOM   2093  C   GLN A 139     -18.592   3.645  65.557  1.00 52.43           C
ATOM   2094  O   GLN A 139     -18.461   4.031  66.720  1.00 52.06           O
ATOM   2095  CB  GLN A 139     -19.195   1.277  65.967  1.00 51.58           C
ATOM   2096 1HB  GLN A 139     -20.101   1.315  65.548  1.00 51.58           H
ATOM   2097 2HB  GLN A 139     -18.826   0.351  65.885  1.00 51.58           H
ATOM   2098  CG  GLN A 139     -19.331   1.629  67.483  1.00 52.63           C
ATOM   2099 1HG  GLN A 139     -18.891   2.510  67.657  1.00 52.63           H
ATOM   2100 2HG  GLN A 139     -20.301   1.688  67.721  1.00 52.63           H
ATOM   2101  CD  GLN A 139     -18.686   0.594  68.391  1.00 52.47           C
ATOM   2102  OE1 GLN A 139     -17.507   0.254  68.224  1.00 53.79           O
ATOM   2103  NE2 GLN A 139     -19.462   0.066  69.339  1.00 47.32           N
ATOM   2104 1HE2 GLN A 139     -19.097  -0.636  69.951  1.00 47.32           H
ATOM   2105 2HE2 GLN A 139     -20.408   0.370  69.438  1.00 47.32           H
ATOM   2106  N   PHE A 140     -19.019   4.432  64.577  1.00 54.83           N
ATOM   2107  H   PHE A 140     -18.877   4.170  63.623  1.00 54.83           H
ATOM   2108  CA  PHE A 140     -19.696   5.683  64.900  1.00 57.25           C
ATOM   2109  HA  PHE A 140     -19.565   5.740  65.890  1.00 57.25           H
ATOM   2110  C   PHE A 140     -21.194   5.656  64.649  1.00 58.64           C
ATOM   2111  O   PHE A 140     -21.676   5.011  63.710  1.00 59.10           O
ATOM   2112  CB  PHE A 140     -19.040   6.887  64.229  1.00 55.98           C
ATOM   2113 1HB  PHE A 140     -19.421   7.723  64.625  1.00 55.98           H
ATOM   2114 2HB  PHE A 140     -18.056   6.855  64.402  1.00 55.98           H
ATOM   2115  CG  PHE A 140     -19.241   6.947  62.748  1.00 56.88           C
ATOM   2116  CD1 PHE A 140     -18.257   6.480  61.885  1.00 51.93           C
ATOM   2117  HD1 PHE A 140     -17.417   6.089  62.262  1.00 51.93           H
ATOM   2118  CD2 PHE A 140     -20.403   7.492  62.211  1.00 55.76           C
ATOM   2119  HD2 PHE A 140     -21.117   7.837  62.820  1.00 55.76           H
ATOM   2120  CE1 PHE A 140     -18.422   6.547  60.521  1.00 49.26           C
ATOM   2121  HE1 PHE A 140     -17.704   6.205  59.915  1.00 49.26           H
ATOM   2122  CE2 PHE A 140     -20.578   7.563  60.827  1.00 56.60           C
ATOM   2123  HE2 PHE A 140     -21.418   7.951  60.446  1.00 56.60           H
ATOM   2124  CZ  PHE A 140     -19.584   7.092  59.980  1.00 52.42           C
ATOM   2125  HZ  PHE A 140     -19.702   7.142  58.988  1.00 52.42           H
ATOM   2126  N   GLU A 141     -21.835   6.472  65.553  1.00  0.00           N
ATOM   2127  H   GLU A 141     -21.475   7.359  65.842  1.00  0.00           H
ATOM   2128  CA  GLU A 141     -23.090   5.920  66.049  1.00  0.00           C
ATOM   2129  HA  GLU A 141     -23.782   6.179  65.375  1.00  0.00           H
ATOM   2130  C   GLU A 141     -23.457   6.516  67.402  1.00  0.00           C
ATOM   2131  O   GLU A 141     -22.601   7.041  68.114  1.00  0.00           O
ATOM   2132  CB  GLU A 141     -22.978   4.398  66.163  1.00  0.00           C
ATOM   2133 1HB  GLU A 141     -22.210   4.182  66.763  1.00  0.00           H
ATOM   2134 2HB  GLU A 141     -23.825   4.048  66.565  1.00  0.00           H
ATOM   2135  CG  GLU A 141     -22.756   3.690  64.837  1.00  0.00           C
ATOM   2136 1HG  GLU A 141     -21.956   4.090  64.390  1.00  0.00           H
ATOM   2137 2HG  GLU A 141     -22.589   2.720  65.015  1.00  0.00           H
ATOM   2138  CD  GLU A 141     -23.945   3.814  63.904  1.00  0.00           C
ATOM   2139  OE1 GLU A 141     -23.932   3.165  62.837  1.00  0.00           O
ATOM   2140  OE2 GLU A 141     -24.888   4.560  64.241  1.00  0.00           O
ATOM   2141  N   GLN A 142     -24.738   6.430  67.754  1.00  0.00           N
ATOM   2142  H   GLN A 142     -25.390   6.015  67.120  1.00  0.00           H
ATOM   2143  CA  GLN A 142     -25.214   6.929  69.039  1.00  0.00           C
ATOM   2144  HA  GLN A 142     -24.816   6.322  69.728  1.00  0.00           H
ATOM   2145  C   GLN A 142     -26.734   6.859  69.125  1.00  0.00           C
ATOM   2146  O   GLN A 142     -27.422   6.781  68.108  1.00  0.00           O
ATOM   2147  CB  GLN A 142     -24.746   8.371  69.242  1.00  0.00           C
ATOM   2148 1HB  GLN A 142     -25.020   8.908  68.444  1.00  0.00           H
ATOM   2149 2HB  GLN A 142     -25.194   8.736  70.060  1.00  0.00           H
ATOM   2150  CG  GLN A 142     -23.246   8.517  69.420  1.00  0.00           C
ATOM   2151 1HG  GLN A 142     -23.009   8.287  70.364  1.00  0.00           H
ATOM   2152 2HG  GLN A 142     -22.785   7.884  68.798  1.00  0.00           H
ATOM   2153  CD  GLN A 142     -22.757   9.923  69.128  1.00  0.00           C
ATOM   2154  OE1 GLN A 142     -23.257  10.588  68.221  1.00  0.00           O
ATOM   2155  NE2 GLN A 142     -21.778  10.380  69.900  1.00  0.00           N
ATOM   2156 1HE2 GLN A 142     -21.415  11.301  69.755  1.00  0.00           H
ATOM   2157 2HE2 GLN A 142     -21.401   9.803  70.625  1.00  0.00           H
ATOM   2158  N   ALA A 143     -27.253   6.891  70.349  1.00  0.00           N
ATOM   2159  H   ALA A 143     -26.649   6.777  71.138  1.00  0.00           H
ATOM   2160  CA  ALA A 143     -28.682   7.086  70.570  1.00  0.00           C
ATOM   2161  HA  ALA A 143     -28.772   7.383  71.521  1.00  0.00           H
ATOM   2162  C   ALA A 143     -29.453   5.785  70.368  1.00  0.00           C
ATOM   2163  O   ALA A 143     -29.488   4.929  71.251  1.00  0.00           O
ATOM   2164  CB  ALA A 143     -29.209   8.152  69.624  1.00  0.00           C
ATOM   2165 1HB  ALA A 143     -28.714   9.012  69.743  1.00  0.00           H
ATOM   2166 2HB  ALA A 143     -30.179   8.330  69.789  1.00  0.00           H
ATOM   2167 3HB  ALA A 143     -29.108   7.868  68.671  1.00  0.00           H
ATOM   2168  N   GLY A 144     -30.072   5.646  69.200  1.00  0.00           N
ATOM   2169  H   GLY A 144     -29.800   6.227  68.432  1.00  0.00           H
ATOM   2170  CA  GLY A 144     -31.137   4.669  69.008  1.00  0.00           C
ATOM   2171 1HA  GLY A 144     -31.163   4.076  69.814  1.00  0.00           H
ATOM   2172 2HA  GLY A 144     -32.003   5.164  68.931  1.00  0.00           H
ATOM   2173  C   GLY A 144     -30.900   3.834  67.755  1.00  0.00           C
ATOM   2174  O   GLY A 144     -29.767   3.691  67.296  1.00  0.00           O
ATOM   2175  N   SER A 145     -31.979   3.286  67.203  1.00  0.00           N
ATOM   2176  H   SER A 145     -32.885   3.563  67.525  1.00  0.00           H
ATOM   2177  CA  SER A 145     -31.874   2.292  66.141  1.00  0.00           C
ATOM   2178  HA  SER A 145     -32.792   1.912  66.037  1.00  0.00           H
ATOM   2179  C   SER A 145     -30.909   1.176  66.524  1.00  0.00           C
ATOM   2180  O   SER A 145     -30.789   0.820  67.696  1.00  0.00           O
ATOM   2181  CB  SER A 145     -31.407   2.962  64.847  1.00  0.00           C
ATOM   2182 1HB  SER A 145     -32.004   3.730  64.613  1.00  0.00           H
ATOM   2183 2HB  SER A 145     -30.466   3.288  64.938  1.00  0.00           H
ATOM   2184  OG  SER A 145     -31.440   2.052  63.762  1.00  0.00           O
ATOM   2185  HG  SER A 145     -31.672   2.520  62.960  1.00  0.00           H
ATOM   2186  N   HIS A 146     -30.223   0.625  65.527  1.00  0.00           N
ATOM   2187  H   HIS A 146     -30.395   0.933  64.591  1.00  0.00           H
ATOM   2188  CA  HIS A 146     -29.229  -0.416  65.763  1.00  0.00           C
ATOM   2189  HA  HIS A 146     -29.430  -0.778  66.673  1.00  0.00           H
ATOM   2190  C   HIS A 146     -27.816   0.158  65.748  1.00  0.00           C
ATOM   2191  O   HIS A 146     -26.930  -0.367  65.074  1.00  0.00           O
ATOM   2192  CB  HIS A 146     -29.358  -1.506  64.700  1.00  0.00           C
ATOM   2193 1HB  HIS A 146     -28.744  -2.260  64.934  1.00  0.00           H
ATOM   2194 2HB  HIS A 146     -30.302  -1.836  64.689  1.00  0.00           H
ATOM   2195  CG  HIS A 146     -29.016  -1.047  63.317  1.00  0.00           C
ATOM   2196  ND1 HIS A 146     -28.857   0.283  62.992  1.00  0.00           N
ATOM   2197  HD1 HIS A 146     -28.953   1.052  63.624  1.00  0.00           H
ATOM   2198  CD2 HIS A 146     -28.767  -1.697  62.039  1.00  0.00           C
ATOM   2199  HD2 HIS A 146     -28.796  -2.685  61.887  1.00  0.00           H
ATOM   2200  CE1 HIS A 146     -28.553   0.381  61.686  1.00  0.00           C
ATOM   2201  HE1 HIS A 146     -28.389   1.246  61.212  1.00  0.00           H
ATOM   2202  NE2 HIS A 146     -28.499  -0.803  61.107  1.00  0.00           N
ATOM   2203  N   ALA A 147     -27.614   1.240  66.494  1.00  0.00           N
ATOM   2204  H   ALA A 147     -28.400   1.697  66.912  1.00  0.00           H
ATOM   2205  CA  ALA A 147     -26.277   1.777  66.718  1.00  0.00           C
ATOM   2206  HA  ALA A 147     -25.831   1.768  65.824  1.00  0.00           H
ATOM   2207  C   ALA A 147     -25.488   0.906  67.691  1.00  0.00           C
ATOM   2208  O   ALA A 147     -24.266   0.795  67.591  1.00  0.00           O
ATOM   2209  CB  ALA A 147     -26.374   3.195  67.255  1.00  0.00           C
ATOM   2210 1HB  ALA A 147     -26.889   3.783  66.629  1.00  0.00           H
ATOM   2211 2HB  ALA A 147     -25.466   3.596  67.376  1.00  0.00           H
ATOM   2212 3HB  ALA A 147     -26.837   3.212  68.141  1.00  0.00           H
ATOM   2213  N   ASN A 148     -26.195   0.292  68.633  1.00  0.00           N
ATOM   2214  H   ASN A 148     -27.189   0.410  68.650  1.00  0.00           H
ATOM   2215  CA  ASN A 148     -25.563  -0.550  69.640  1.00  0.00           C
ATOM   2216  HA  ASN A 148     -24.605  -0.268  69.661  1.00  0.00           H
ATOM   2217  C   ASN A 148     -25.647  -2.025  69.257  1.00  0.00           C
ATOM   2218  O   ASN A 148     -24.781  -2.821  69.619  1.00  0.00           O
ATOM   2219  CB  ASN A 148     -26.230  -0.328  70.999  1.00  0.00           C
ATOM   2220 1HB  ASN A 148     -25.735  -0.854  71.691  1.00  0.00           H
ATOM   2221 2HB  ASN A 148     -26.186   0.645  71.224  1.00  0.00           H
ATOM   2222  CG  ASN A 148     -27.683  -0.761  71.013  1.00  0.00           C
ATOM   2223  OD1 ASN A 148     -28.587   0.062  70.867  1.00  0.00           O
ATOM   2224  ND2 ASN A 148     -27.910  -2.057  71.188  1.00  0.00           N
ATOM   2225 1HD2 ASN A 148     -28.849  -2.403  71.207  1.00  0.00           H
ATOM   2226 2HD2 ASN A 148     -27.144  -2.689  71.301  1.00  0.00           H
ATOM   2227  N   ARG A 149     -23.948  -1.652  68.705  1.00 53.53           N
ATOM   2228  H   ARG A 149     -23.555  -0.733  68.711  1.00 53.53           H
ATOM   2229  CA  ARG A 149     -23.154  -2.751  68.142  1.00 52.03           C
ATOM   2230  HA  ARG A 149     -23.253  -3.509  68.787  1.00 52.03           H
ATOM   2231  C   ARG A 149     -21.664  -2.362  68.015  1.00 51.50           C
ATOM   2232  O   ARG A 149     -21.328  -1.423  67.298  1.00 50.01           O
ATOM   2233  CB  ARG A 149     -23.707  -3.138  66.769  1.00  0.00           C
ATOM   2234 1HB  ARG A 149     -24.681  -3.338  66.865  1.00  0.00           H
ATOM   2235 2HB  ARG A 149     -23.584  -2.364  66.149  1.00  0.00           H
ATOM   2236  CG  ARG A 149     -23.034  -4.353  66.149  1.00  0.00           C
ATOM   2237 1HG  ARG A 149     -22.059  -4.162  66.036  1.00  0.00           H
ATOM   2238 2HG  ARG A 149     -23.153  -5.137  66.758  1.00  0.00           H
ATOM   2239  CD  ARG A 149     -23.632  -4.685  64.792  1.00  0.00           C
ATOM   2240 1HD  ARG A 149     -23.555  -3.892  64.188  1.00  0.00           H
ATOM   2241 2HD  ARG A 149     -23.147  -5.461  64.391  1.00  0.00           H
ATOM   2242  NE  ARG A 149     -25.048  -5.040  64.890  1.00  0.00           N
ATOM   2243  HE  ARG A 149     -25.723  -4.331  64.691  1.00  0.00           H
ATOM   2244  CZ  ARG A 149     -25.492  -6.245  65.229  1.00  0.00           C
ATOM   2245  NH1 ARG A 149     -26.797  -6.477  65.293  1.00  0.00           N
ATOM   2246 1HH1 ARG A 149     -27.445  -5.744  65.086  1.00  0.00           H
ATOM   2247 2HH1 ARG A 149     -27.131  -7.384  65.547  1.00  0.00           H
ATOM   2248  NH2 ARG A 149     -24.633  -7.218  65.503  1.00  0.00           N
ATOM   2249 1HH2 ARG A 149     -23.649  -7.044  65.455  1.00  0.00           H
ATOM   2250 2HH2 ARG A 149     -24.968  -8.124  65.758  1.00  0.00           H
ATOM   2251  N   TYR A 150     -20.780  -3.094  68.705  1.00 50.22           N
ATOM   2252  H   TYR A 150     -21.115  -3.819  69.307  1.00 50.22           H
ATOM   2253  CA  TYR A 150     -19.331  -2.862  68.604  1.00 48.48           C
ATOM   2254  HA  TYR A 150     -19.245  -1.867  68.645  1.00 48.48           H
ATOM   2255  C   TYR A 150     -18.755  -3.393  67.286  1.00 48.02           C
ATOM   2256  O   TYR A 150     -19.021  -4.543  66.897  1.00 48.80           O
ATOM   2257  CB  TYR A 150     -18.577  -3.519  69.761  1.00 46.80           C
ATOM   2258 1HB  TYR A 150     -18.720  -4.508  69.712  1.00 46.80           H
ATOM   2259 2HB  TYR A 150     -17.603  -3.317  69.659  1.00 46.80           H
ATOM   2260  CG  TYR A 150     -18.999  -3.062  71.131  1.00 45.88           C
ATOM   2261  CD1 TYR A 150     -20.225  -3.453  71.672  1.00 42.65           C
ATOM   2262  HD1 TYR A 150     -20.832  -4.040  71.138  1.00 42.65           H
ATOM   2263  CD2 TYR A 150     -18.165  -2.257  71.900  1.00 45.76           C
ATOM   2264  HD2 TYR A 150     -17.280  -1.972  71.532  1.00 45.76           H
ATOM   2265  CE1 TYR A 150     -20.617  -3.038  72.942  1.00 43.93           C
ATOM   2266  HE1 TYR A 150     -21.502  -3.318  73.313  1.00 43.93           H
ATOM   2267  CE2 TYR A 150     -18.540  -1.841  73.170  1.00 43.50           C
ATOM   2268  HE2 TYR A 150     -17.931  -1.262  73.711  1.00 43.50           H
ATOM   2269  CZ  TYR A 150     -19.766  -2.234  73.686  1.00 45.08           C
ATOM   2270  OH  TYR A 150     -20.137  -1.823  74.947  1.00 45.77           O
ATOM   2271  HH  TYR A 150     -19.357  -1.723  75.492  1.00 45.77           H
ATOM   2272  N   ASP A 151     -17.952  -2.562  66.627  1.00 44.52           N
ATOM   2273  H   ASP A 151     -17.700  -1.694  67.053  1.00 44.52           H
ATOM   2274  CA  ASP A 151     -17.434  -2.873  65.317  1.00 42.60           C
ATOM   2275  HA  ASP A 151     -17.231  -3.852  65.319  1.00 42.60           H
ATOM   2276  C   ASP A 151     -16.181  -2.058  65.092  1.00 39.56           C
ATOM   2277  O   ASP A 151     -16.092  -0.902  65.515  1.00 39.74           O
ATOM   2278  CB  ASP A 151     -18.472  -2.554  64.228  1.00 45.04           C
ATOM   2279 1HB  ASP A 151     -18.967  -1.725  64.491  1.00 45.04           H
ATOM   2280 2HB  ASP A 151     -17.991  -2.397  63.366  1.00 45.04           H
ATOM   2281  CG  ASP A 151     -19.488  -3.693  64.028  1.00 51.71           C
ATOM   2282  OD1 ASP A 151     -19.615  -4.545  64.934  1.00 52.07           O
ATOM   2283  OD2 ASP A 151     -20.163  -3.740  62.968  1.00 54.99           O
ATOM   2284  N   VAL A 152     -15.215  -2.679  64.434  1.00 36.44           N
ATOM   2285  H   VAL A 152     -15.313  -3.660  64.267  1.00 36.44           H
ATOM   2286  CA  VAL A 152     -14.018  -2.011  63.942  1.00 34.92           C
ATOM   2287  HA  VAL A 152     -14.083  -1.063  64.254  1.00 34.92           H
ATOM   2288  C   VAL A 152     -13.973  -2.088  62.415  1.00 37.24           C
ATOM   2289  O   VAL A 152     -14.259  -3.146  61.836  1.00 38.99           O
ATOM   2290  CB  VAL A 152     -12.770  -2.685  64.510  1.00 33.30           C
ATOM   2291  HB  VAL A 152     -12.843  -3.675  64.388  1.00 33.30           H
ATOM   2292  CG1 VAL A 152     -11.533  -2.228  63.775  1.00 30.05           C
ATOM   2293 1HG1 VAL A 152     -10.714  -2.667  64.145  1.00 30.05           H
ATOM   2294 2HG1 VAL A 152     -11.414  -1.238  63.854  1.00 30.05           H
ATOM   2295 3HG1 VAL A 152     -11.592  -2.454  62.803  1.00 30.05           H
ATOM   2296  CG2 VAL A 152     -12.655  -2.376  65.993  1.00 31.92           C
ATOM   2297 1HG2 VAL A 152     -11.844  -2.807  66.385  1.00 31.92           H
ATOM   2298 2HG2 VAL A 152     -13.454  -2.711  66.492  1.00 31.92           H
ATOM   2299 3HG2 VAL A 152     -12.586  -1.390  66.149  1.00 31.92           H
ATOM   2300  N   THR A 153     -13.618  -0.985  61.755  1.00 37.33           N
ATOM   2301  H   THR A 153     -13.405  -0.154  62.267  1.00 37.33           H
ATOM   2302  CA  THR A 153     -13.535  -0.972  60.296  1.00 37.00           C
ATOM   2303  HA  THR A 153     -13.810  -1.889  60.005  1.00 37.00           H
ATOM   2304  C   THR A 153     -12.120  -0.681  59.827  1.00 36.61           C
ATOM   2305  O   THR A 153     -11.468   0.235  60.330  1.00 38.22           O
ATOM   2306  CB  THR A 153     -14.464   0.096  59.731  1.00 38.05           C
ATOM   2307  HB  THR A 153     -14.175   1.003  60.037  1.00 38.05           H
ATOM   2308  OG1 THR A 153     -15.782  -0.126  60.231  1.00 38.24           O
ATOM   2309  HG1 THR A 153     -16.207   0.716  60.397  1.00 38.24           H
ATOM   2310  CG2 THR A 153     -14.506   0.029  58.209  1.00 39.81           C
ATOM   2311 1HG2 THR A 153     -15.115   0.729  57.836  1.00 39.81           H
ATOM   2312 2HG2 THR A 153     -14.836  -0.863  57.899  1.00 39.81           H
ATOM   2313 3HG2 THR A 153     -13.597   0.174  57.818  1.00 39.81           H
ATOM   2314  N   ILE A 154     -11.631  -1.436  58.858  1.00 36.10           N
ATOM   2315  H   ILE A 154     -12.141  -2.236  58.543  1.00 36.10           H
ATOM   2316  CA  ILE A 154     -10.344  -1.102  58.245  1.00 34.86           C
ATOM   2317  HA  ILE A 154      -9.873  -0.534  58.921  1.00 34.86           H
ATOM   2318  C   ILE A 154     -10.527  -0.267  56.992  1.00 37.26           C
ATOM   2319  O   ILE A 154     -11.225  -0.685  56.070  1.00 39.11           O
ATOM   2320  CB  ILE A 154      -9.513  -2.375  57.966  1.00 33.87           C
ATOM   2321  HB  ILE A 154     -10.082  -3.022  57.458  1.00 33.87           H
ATOM   2322  CG1 ILE A 154      -9.049  -2.959  59.289  1.00 31.62           C
ATOM   2323 1HG1 ILE A 154      -8.102  -2.681  59.445  1.00 31.62           H
ATOM   2324 2HG1 ILE A 154      -9.628  -2.593  60.017  1.00 31.62           H
ATOM   2325  CG2 ILE A 154      -8.298  -2.097  57.120  1.00 28.41           C
ATOM   2326 1HG2 ILE A 154      -7.778  -2.936  56.954  1.00 28.41           H
ATOM   2327 2HG2 ILE A 154      -7.689  -1.443  57.569  1.00 28.41           H
ATOM   2328 3HG2 ILE A 154      -8.557  -1.715  56.233  1.00 28.41           H
ATOM   2329  CD1 ILE A 154      -9.107  -4.456  59.363  1.00 25.62           C
ATOM   2330 1HD1 ILE A 154      -8.792  -4.783  60.253  1.00 25.62           H
ATOM   2331 2HD1 ILE A 154      -8.531  -4.872  58.661  1.00 25.62           H
ATOM   2332 3HD1 ILE A 154     -10.042  -4.786  59.230  1.00 25.62           H
ATOM   2333  N   LEU A 155      -9.906   0.917  56.965  1.00 38.26           N
ATOM   2334  H   LEU A 155      -9.423   1.231  57.783  1.00 38.26           H
ATOM   2335  CA  LEU A 155      -9.911   1.765  55.776  1.00 38.12           C
ATOM   2336  HA  LEU A 155     -10.709   1.468  55.252  1.00 38.12           H
ATOM   2337  C   LEU A 155      -8.655   1.574  54.974  1.00 38.64           C
ATOM   2338  O   LEU A 155      -7.552   1.528  55.525  1.00 40.36           O
ATOM   2339  CB  LEU A 155     -10.015   3.237  56.147  1.00 38.73           C
ATOM   2340 1HB  LEU A 155      -9.100   3.545  56.412  1.00 38.73           H
ATOM   2341 2HB  LEU A 155     -10.311   3.734  55.331  1.00 38.73           H
ATOM   2342  CG  LEU A 155     -10.972   3.594  57.282  1.00 39.35           C
ATOM   2343  HG  LEU A 155     -10.691   3.096  58.102  1.00 39.35           H
ATOM   2344  CD1 LEU A 155     -10.899   5.110  57.600  1.00 36.55           C
ATOM   2345 1HD1 LEU A 155     -11.525   5.352  58.341  1.00 36.55           H
ATOM   2346 2HD1 LEU A 155     -11.146   5.658  56.799  1.00 36.55           H
ATOM   2347 3HD1 LEU A 155      -9.975   5.373  57.878  1.00 36.55           H
ATOM   2348  CD2 LEU A 155     -12.407   3.148  56.931  1.00 37.00           C
ATOM   2349 1HD2 LEU A 155     -13.044   3.377  57.667  1.00 37.00           H
ATOM   2350 2HD2 LEU A 155     -12.448   2.159  56.786  1.00 37.00           H
ATOM   2351 3HD2 LEU A 155     -12.728   3.595  56.097  1.00 37.00           H
ATOM   2352  N   VAL A 156      -8.823   1.482  53.667  1.00 38.74           N
ATOM   2353  H   VAL A 156      -9.753   1.472  53.298  1.00 38.74           H
ATOM   2354  CA  VAL A 156      -7.703   1.393  52.749  1.00 37.85           C
ATOM   2355  HA  VAL A 156      -6.862   1.329  53.287  1.00 37.85           H
ATOM   2356  C   VAL A 156      -7.795   2.644  51.904  1.00 38.98           C
ATOM   2357  O   VAL A 156      -8.803   2.873  51.224  1.00 38.68           O
ATOM   2358  CB  VAL A 156      -7.805   0.151  51.834  1.00 36.95           C
ATOM   2359  HB  VAL A 156      -8.626   0.221  51.268  1.00 36.95           H
ATOM   2360  CG1 VAL A 156      -6.627   0.068  50.930  1.00 35.09           C
ATOM   2361 1HG1 VAL A 156      -6.688  -0.734  50.336  1.00 35.09           H
ATOM   2362 2HG1 VAL A 156      -5.778  -0.001  51.454  1.00 35.09           H
ATOM   2363 3HG1 VAL A 156      -6.564   0.879  50.347  1.00 35.09           H
ATOM   2364  CG2 VAL A 156      -7.880  -1.110  52.651  1.00 37.94           C
ATOM   2365 1HG2 VAL A 156      -7.946  -1.915  52.063  1.00 37.94           H
ATOM   2366 2HG2 VAL A 156      -8.681  -1.101  53.250  1.00 37.94           H
ATOM   2367 3HG2 VAL A 156      -7.067  -1.215  53.225  1.00 37.94           H
ATOM   2368  N   ASN A 157      -6.746   3.465  51.987  1.00 39.69           N
ATOM   2369  H   ASN A 157      -5.929   3.153  52.473  1.00 39.69           H
ATOM   2370  CA  ASN A 157      -6.744   4.790  51.401  1.00 37.44           C
ATOM   2371  HA  ASN A 157      -5.987   5.303  51.802  1.00 37.44           H
ATOM   2372  C   ASN A 157      -8.055   5.456  51.733  1.00 38.49           C
ATOM   2373  O   ASN A 157      -8.670   6.076  50.883  1.00 41.08           O
ATOM   2374  CB  ASN A 157      -6.544   4.691  49.895  1.00 36.14           C
ATOM   2375 1HB  ASN A 157      -7.273   4.128  49.506  1.00 36.14           H
ATOM   2376 2HB  ASN A 157      -6.585   5.609  49.502  1.00 36.14           H
ATOM   2377  CG  ASN A 157      -5.213   4.072  49.539  1.00 37.35           C
ATOM   2378  OD1 ASN A 157      -4.204   4.348  50.192  1.00 37.13           O
ATOM   2379  ND2 ASN A 157      -5.196   3.206  48.523  1.00 34.89           N
ATOM   2380 1HD2 ASN A 157      -4.342   2.753  48.265  1.00 34.89           H
ATOM   2381 2HD2 ASN A 157      -6.039   3.009  48.019  1.00 34.89           H
ATOM   2382  N   GLY A 158      -8.489   5.307  52.980  1.00 38.12           N
ATOM   2383  H   GLY A 158      -8.014   4.669  53.586  1.00 38.12           H
ATOM   2384  CA  GLY A 158      -9.628   6.038  53.488  1.00 37.02           C
ATOM   2385 1HA  GLY A 158      -9.489   6.174  54.470  1.00 37.02           H
ATOM   2386 2HA  GLY A 158      -9.649   6.925  53.029  1.00 37.02           H
ATOM   2387  C   GLY A 158     -10.934   5.313  53.254  1.00 38.87           C
ATOM   2388  O   GLY A 158     -11.950   5.666  53.860  1.00 39.33           O
ATOM   2389  N   LEU A 159     -10.928   4.306  52.374  1.00 38.41           N
ATOM   2390  H   LEU A 159     -10.068   4.032  51.945  1.00 38.41           H
ATOM   2391  CA  LEU A 159     -12.158   3.602  52.034  1.00 38.23           C
ATOM   2392  HA  LEU A 159     -12.890   4.275  52.145  1.00 38.23           H
ATOM   2393  C   LEU A 159     -12.348   2.449  52.958  1.00 39.36           C
ATOM   2394  O   LEU A 159     -11.398   1.724  53.232  1.00 40.98           O
ATOM   2395  CB  LEU A 159     -12.139   3.079  50.612  1.00 38.58           C
ATOM   2396 1HB  LEU A 159     -11.412   2.396  50.543  1.00 38.58           H
ATOM   2397 2HB  LEU A 159     -13.023   2.647  50.431  1.00 38.58           H
ATOM   2398  CG  LEU A 159     -11.901   4.134  49.542  1.00 39.87           C
ATOM   2399  HG  LEU A 159     -11.084   4.683  49.729  1.00 39.87           H
ATOM   2400  CD1 LEU A 159     -11.695   3.416  48.212  1.00 39.39           C
ATOM   2401 1HD1 LEU A 159     -11.533   4.070  47.472  1.00 39.39           H
ATOM   2402 2HD1 LEU A 159     -12.498   2.872  47.970  1.00 39.39           H
ATOM   2403 3HD1 LEU A 159     -10.909   2.800  48.254  1.00 39.39           H
ATOM   2404  CD2 LEU A 159     -13.111   5.069  49.517  1.00 32.47           C
ATOM   2405 1HD2 LEU A 159     -12.999   5.783  48.825  1.00 32.47           H
ATOM   2406 2HD2 LEU A 159     -13.236   5.517  50.403  1.00 32.47           H
ATOM   2407 3HD2 LEU A 159     -13.948   4.566  49.305  1.00 32.47           H
ATOM   2408  N   PRO A 160     -13.590   2.278  53.457  1.00 40.38           N
ATOM   2409  CA  PRO A 160     -13.944   1.134  54.308  1.00 38.83           C
ATOM   2410  HA  PRO A 160     -13.228   0.976  54.987  1.00 38.83           H
ATOM   2411  C   PRO A 160     -14.048  -0.177  53.513  1.00 38.46           C
ATOM   2412  O   PRO A 160     -14.995  -0.365  52.771  1.00 38.31           O
ATOM   2413  CB  PRO A 160     -15.298   1.541  54.905  1.00 36.76           C
ATOM   2414 1HB  PRO A 160     -15.901   0.748  55.000  1.00 36.76           H
ATOM   2415 2HB  PRO A 160     -15.178   1.979  55.796  1.00 36.76           H
ATOM   2416  CG  PRO A 160     -15.876   2.517  53.920  1.00 37.48           C
ATOM   2417 1HG  PRO A 160     -16.439   2.033  53.250  1.00 37.48           H
ATOM   2418 2HG  PRO A 160     -16.435   3.194  54.400  1.00 37.48           H
ATOM   2419  CD  PRO A 160     -14.730   3.195  53.231  1.00 37.29           C
ATOM   2420 1HD  PRO A 160     -14.910   3.300  52.253  1.00 37.29           H
ATOM   2421 2HD  PRO A 160     -14.548   4.091  53.635  1.00 37.29           H
ATOM   2422  N   LEU A 161     -13.077  -1.077  53.676  1.00 38.00           N
ATOM   2423  H   LEU A 161     -12.339  -0.908  54.329  1.00 38.00           H
ATOM   2424  CA  LEU A 161     -13.096  -2.311  52.900  1.00 37.08           C
ATOM   2425  HA  LEU A 161     -13.895  -2.193  52.311  1.00 37.08           H
ATOM   2426  C   LEU A 161     -13.344  -3.530  53.747  1.00 36.00           C
ATOM   2427  O   LEU A 161     -13.859  -4.533  53.242  1.00 37.08           O
ATOM   2428  CB  LEU A 161     -11.836  -2.479  52.037  1.00 36.55           C
ATOM   2429 1HB  LEU A 161     -11.052  -2.527  52.656  1.00 36.55           H
ATOM   2430 2HB  LEU A 161     -11.924  -3.344  51.543  1.00 36.55           H
ATOM   2431  CG  LEU A 161     -11.545  -1.381  51.002  1.00 37.85           C
ATOM   2432  HG  LEU A 161     -11.223  -0.582  51.510  1.00 37.85           H
ATOM   2433  CD1 LEU A 161     -10.471  -1.831  50.065  1.00 34.97           C
ATOM   2434 1HD1 LEU A 161     -10.270  -1.126  49.385  1.00 34.97           H
ATOM   2435 2HD1 LEU A 161     -10.745  -2.660  49.578  1.00 34.97           H
ATOM   2436 3HD1 LEU A 161      -9.625  -2.031  50.560  1.00 34.97           H
ATOM   2437  CD2 LEU A 161     -12.772  -0.934  50.201  1.00 30.49           C
ATOM   2438 1HD2 LEU A 161     -12.530  -0.221  49.543  1.00 30.49           H
ATOM   2439 2HD2 LEU A 161     -13.480  -0.569  50.805  1.00 30.49           H
ATOM   2440 3HD2 LEU A 161     -13.166  -1.700  49.693  1.00 30.49           H
ATOM   2441  N   VAL A 162     -13.002  -3.453  55.030  1.00 35.66           N
ATOM   2442  H   VAL A 162     -12.571  -2.620  55.378  1.00 35.66           H
ATOM   2443  CA  VAL A 162     -13.253  -4.591  55.953  1.00 35.74           C
ATOM   2444  HA  VAL A 162     -13.791  -5.227  55.400  1.00 35.74           H
ATOM   2445  C   VAL A 162     -14.099  -4.194  57.163  1.00 35.91           C
ATOM   2446  O   VAL A 162     -13.883  -3.143  57.744  1.00 37.20           O
ATOM   2447  CB  VAL A 162     -11.932  -5.269  56.414  1.00 34.99           C
ATOM   2448  HB  VAL A 162     -11.404  -4.659  57.005  1.00 34.99           H
ATOM   2449  CG1 VAL A 162     -12.237  -6.506  57.224  1.00 29.09           C
ATOM   2450 1HG1 VAL A 162     -11.394  -6.953  57.527  1.00 29.09           H
ATOM   2451 2HG1 VAL A 162     -12.759  -7.168  56.685  1.00 29.09           H
ATOM   2452 3HG1 VAL A 162     -12.772  -6.279  58.037  1.00 29.09           H
ATOM   2453  CG2 VAL A 162     -11.079  -5.603  55.199  1.00 30.60           C
ATOM   2454 1HG2 VAL A 162     -10.223  -6.042  55.473  1.00 30.60           H
ATOM   2455 2HG2 VAL A 162     -10.851  -4.778  54.684  1.00 30.60           H
ATOM   2456 3HG2 VAL A 162     -11.561  -6.228  54.584  1.00 30.60           H
ATOM   2457  N   GLN A 163     -15.076  -5.014  57.519  1.00 36.21           N
ATOM   2458  H   GLN A 163     -15.293  -5.804  56.945  1.00 36.21           H
ATOM   2459  CA  GLN A 163     -15.845  -4.777  58.752  1.00 36.71           C
ATOM   2460  HA  GLN A 163     -15.443  -3.950  59.145  1.00 36.71           H
ATOM   2461  C   GLN A 163     -15.737  -5.938  59.672  1.00 35.88           C
ATOM   2462  O   GLN A 163     -16.174  -7.040  59.329  1.00 35.47           O
ATOM   2463  CB  GLN A 163     -17.328  -4.624  58.476  1.00 37.71           C
ATOM   2464 1HB  GLN A 163     -17.556  -5.115  57.635  1.00 37.71           H
ATOM   2465 2HB  GLN A 163     -17.844  -5.011  59.239  1.00 37.71           H
ATOM   2466  CG  GLN A 163     -17.752  -3.219  58.307  1.00 43.32           C
ATOM   2467 1HG  GLN A 163     -16.988  -2.702  57.919  1.00 43.32           H
ATOM   2468 2HG  GLN A 163     -18.527  -3.195  57.675  1.00 43.32           H
ATOM   2469  CD  GLN A 163     -18.159  -2.589  59.591  1.00 43.87           C
ATOM   2470  OE1 GLN A 163     -17.765  -1.461  59.896  1.00 49.06           O
ATOM   2471  NE2 GLN A 163     -18.963  -3.290  60.350  1.00 42.55           N
ATOM   2472 1HE2 GLN A 163     -19.285  -2.914  61.219  1.00 42.55           H
ATOM   2473 2HE2 GLN A 163     -19.256  -4.202  60.060  1.00 42.55           H
ATOM   2474  N   ILE A 164     -15.202  -5.682  60.858  1.00 34.40           N
ATOM   2475  H   ILE A 164     -14.826  -4.775  61.043  1.00 34.40           H
ATOM   2476  CA  ILE A 164     -15.155  -6.689  61.881  1.00 33.72           C
ATOM   2477  HA  ILE A 164     -15.273  -7.566  61.416  1.00 33.72           H
ATOM   2478  C   ILE A 164     -16.276  -6.494  62.885  1.00 34.18           C
ATOM   2479  O   ILE A 164     -16.330  -5.475  63.574  1.00 33.72           O
ATOM   2480  CB  ILE A 164     -13.819  -6.646  62.559  1.00 33.92           C
ATOM   2481  HB  ILE A 164     -13.753  -5.811  63.107  1.00 33.92           H
ATOM   2482  CG1 ILE A 164     -12.750  -6.677  61.481  1.00 35.26           C
ATOM   2483 1HG1 ILE A 164     -12.084  -7.391  61.702  1.00 35.26           H
ATOM   2484 2HG1 ILE A 164     -13.179  -6.883  60.601  1.00 35.26           H
ATOM   2485  CG2 ILE A 164     -13.654  -7.851  63.475  1.00 33.53           C
ATOM   2486 1HG2 ILE A 164     -12.765  -7.834  63.934  1.00 33.53           H
ATOM   2487 2HG2 ILE A 164     -13.717  -8.705  62.959  1.00 33.53           H
ATOM   2488 3HG2 ILE A 164     -14.363  -7.865  64.181  1.00 33.53           H
ATOM   2489  CD1 ILE A 164     -12.013  -5.409  61.334  1.00 37.11           C
ATOM   2490 1HD1 ILE A 164     -11.321  -5.477  60.616  1.00 37.11           H
ATOM   2491 2HD1 ILE A 164     -11.549  -5.164  62.185  1.00 37.11           H
ATOM   2492 3HD1 ILE A 164     -12.632  -4.661  61.096  1.00 37.11           H
ATOM   2493  N   GLU A 165     -17.175  -7.472  62.962  1.00 34.45           N
ATOM   2494  H   GLU A 165     -17.128  -8.226  62.308  1.00 34.45           H
ATOM   2495  CA  GLU A 165     -18.230  -7.473  63.978  1.00 37.17           C
ATOM   2496  HA  GLU A 165     -18.310  -6.505  64.217  1.00 37.17           H
ATOM   2497  C   GLU A 165     -17.883  -8.240  65.230  1.00 36.30           C
ATOM   2498  O   GLU A 165     -17.654  -9.435  65.187  1.00 37.14           O
ATOM   2499  CB  GLU A 165     -19.523  -8.048  63.412  1.00 39.30           C
ATOM   2500 1HB  GLU A 165     -19.287  -8.803  62.800  1.00 39.30           H
ATOM   2501 2HB  GLU A 165     -20.071  -8.395  64.173  1.00 39.30           H
ATOM   2502  CG  GLU A 165     -20.365  -7.038  62.630  1.00 48.99           C
ATOM   2503 1HG  GLU A 165     -21.208  -6.859  63.138  1.00 48.99           H
ATOM   2504 2HG  GLU A 165     -19.846  -6.189  62.536  1.00 48.99           H
ATOM   2505  CD  GLU A 165     -20.733  -7.539  61.242  1.00 54.87           C
ATOM   2506  OE1 GLU A 165     -20.308  -8.655  60.880  1.00 52.77           O
ATOM   2507  OE2 GLU A 165     -21.445  -6.812  60.510  1.00 60.58           O
ATOM   2508  N   LEU A 166     -17.879  -7.556  66.362  1.00 37.65           N
ATOM   2509  H   LEU A 166     -18.213  -6.614  66.369  1.00 37.65           H
ATOM   2510  CA  LEU A 166     -17.392  -8.158  67.602  1.00 36.20           C
ATOM   2511  HA  LEU A 166     -16.907  -8.992  67.337  1.00 36.20           H
ATOM   2512  C   LEU A 166     -18.528  -8.568  68.516  1.00 36.25           C
ATOM   2513  O   LEU A 166     -19.518  -7.860  68.636  1.00 36.51           O
ATOM   2514  CB  LEU A 166     -16.445  -7.188  68.296  1.00 35.83           C
ATOM   2515 1HB  LEU A 166     -16.919  -6.318  68.436  1.00 35.83           H
ATOM   2516 2HB  LEU A 166     -16.182  -7.570  69.182  1.00 35.83           H
ATOM   2517  CG  LEU A 166     -15.184  -6.942  67.463  1.00 32.44           C
ATOM   2518  HG  LEU A 166     -15.441  -6.592  66.563  1.00 32.44           H
ATOM   2519  CD1 LEU A 166     -14.301  -5.923  68.114  1.00 32.30           C
ATOM   2520 1HD1 LEU A 166     -13.477  -5.763  67.570  1.00 32.30           H
ATOM   2521 2HD1 LEU A 166     -14.014  -6.225  69.023  1.00 32.30           H
ATOM   2522 3HD1 LEU A 166     -14.776  -5.049  68.217  1.00 32.30           H
ATOM   2523  CD2 LEU A 166     -14.429  -8.229  67.306  1.00 27.66           C
ATOM   2524 1HD2 LEU A 166     -13.600  -8.094  66.765  1.00 27.66           H
ATOM   2525 2HD2 LEU A 166     -14.989  -8.918  66.844  1.00 27.66           H
ATOM   2526 3HD2 LEU A 166     -14.160  -8.598  68.196  1.00 27.66           H
ATOM   2527  N   LYS A 167     -18.400  -9.731  69.140  1.00 37.61           N
ATOM   2528  H   LYS A 167     -17.538 -10.233  69.074  1.00 37.61           H
ATOM   2529  CA  LYS A 167     -19.495 -10.290  69.920  1.00 38.03           C
ATOM   2530  HA  LYS A 167     -20.134  -9.546  70.113  1.00 38.03           H
ATOM   2531  C   LYS A 167     -18.954 -10.836  71.218  1.00 38.63           C
ATOM   2532  O   LYS A 167     -17.782 -11.173  71.299  1.00 39.05           O
ATOM   2533  CB  LYS A 167     -20.210 -11.374  69.124  1.00 39.64           C
ATOM   2534 1HB  LYS A 167     -19.521 -11.928  68.657  1.00 39.64           H
ATOM   2535 2HB  LYS A 167     -20.723 -11.947  69.764  1.00 39.64           H
ATOM   2536  CG  LYS A 167     -21.184 -10.826  68.077  1.00 42.33           C
ATOM   2537 1HG  LYS A 167     -20.706 -10.167  67.497  1.00 42.33           H
ATOM   2538 2HG  LYS A 167     -21.522 -11.582  67.516  1.00 42.33           H
ATOM   2539  CD  LYS A 167     -22.370 -10.133  68.772  1.00 51.40           C
ATOM   2540 1HD  LYS A 167     -22.834 -10.792  69.363  1.00 51.40           H
ATOM   2541 2HD  LYS A 167     -22.027  -9.373  69.325  1.00 51.40           H
ATOM   2542  CE  LYS A 167     -23.380  -9.585  67.780  1.00 55.10           C
ATOM   2543 1HE  LYS A 167     -24.117 -10.247  67.651  1.00 55.10           H
ATOM   2544 2HE  LYS A 167     -23.759  -8.726  68.125  1.00 55.10           H
ATOM   2545  NZ  LYS A 167     -22.732  -9.329  66.466  1.00 61.14           N
ATOM   2546 1HZ  LYS A 167     -23.392  -8.969  65.806  1.00 61.14           H
ATOM   2547 2HZ  LYS A 167     -22.347 -10.170  66.086  1.00 61.14           H
ATOM   2548 3HZ  LYS A 167     -21.990  -8.664  66.556  1.00 61.14           H
ATOM   2549  N   LYS A 168     -19.806 -10.881  72.240  1.00 38.59           N
ATOM   2550  H   LYS A 168     -20.748 -10.582  72.086  1.00 38.59           H
ATOM   2551  CA  LYS A 168     -19.440 -11.341  73.567  1.00 37.32           C
ATOM   2552  HA  LYS A 168     -18.736 -10.724  73.919  1.00 37.32           H
ATOM   2553  C   LYS A 168     -18.945 -12.769  73.467  1.00 38.72           C
ATOM   2554  O   LYS A 168     -19.396 -13.505  72.593  1.00 38.88           O
ATOM   2555  CB  LYS A 168     -20.697 -11.358  74.430  1.00 38.39           C
ATOM   2556 1HB  LYS A 168     -21.488 -11.386  73.818  1.00 38.39           H
ATOM   2557 2HB  LYS A 168     -20.676 -12.189  74.985  1.00 38.39           H
ATOM   2558  CG  LYS A 168     -20.895 -10.193  75.368  1.00 38.63           C
ATOM   2559 1HG  LYS A 168     -20.010  -9.924  75.749  1.00 38.63           H
ATOM   2560 2HG  LYS A 168     -21.287  -9.426  74.861  1.00 38.63           H
ATOM   2561  CD  LYS A 168     -21.839 -10.598  76.499  1.00 39.79           C
ATOM   2562 1HD  LYS A 168     -21.832  -9.884  77.199  1.00 39.79           H
ATOM   2563 2HD  LYS A 168     -22.763 -10.698  76.132  1.00 39.79           H
ATOM   2564  CE  LYS A 168     -21.388 -11.935  77.127  1.00 40.50           C
ATOM   2565 1HE  LYS A 168     -21.553 -12.675  76.474  1.00 40.50           H
ATOM   2566 2HE  LYS A 168     -20.411 -11.887  77.335  1.00 40.50           H
ATOM   2567  NZ  LYS A 168     -22.108 -12.279  78.395  1.00 41.44           N
ATOM   2568 1HZ  LYS A 168     -21.786 -13.149  78.766  1.00 41.44           H
ATOM   2569 2HZ  LYS A 168     -23.092 -12.355  78.240  1.00 41.44           H
ATOM   2570 3HZ  LYS A 168     -21.962 -11.575  79.090  1.00 41.44           H
ATOM   2571  N   ARG A 169     -18.064 -13.182  74.386  1.00 40.38           N
ATOM   2572  H   ARG A 169     -17.783 -12.543  75.102  1.00 40.38           H
ATOM   2573  CA  ARG A 169     -17.491 -14.542  74.384  1.00 40.31           C
ATOM   2574  HA  ARG A 169     -16.961 -14.587  73.537  1.00 40.31           H
ATOM   2575  C   ARG A 169     -18.575 -15.595  74.362  1.00 40.96           C
ATOM   2576  O   ARG A 169     -18.446 -16.634  73.707  1.00 40.35           O
ATOM   2577  CB  ARG A 169     -16.581 -14.783  75.596  1.00 39.87           C
ATOM   2578 1HB  ARG A 169     -16.993 -14.342  76.393  1.00 39.87           H
ATOM   2579 2HB  ARG A 169     -16.522 -15.768  75.752  1.00 39.87           H
ATOM   2580  CG  ARG A 169     -15.167 -14.244  75.440  1.00 41.37           C
ATOM   2581 1HG  ARG A 169     -15.213 -13.257  75.283  1.00 41.37           H
ATOM   2582 2HG  ARG A 169     -14.660 -14.424  76.284  1.00 41.37           H
ATOM   2583  CD  ARG A 169     -14.417 -14.878  74.288  1.00 40.40           C
ATOM   2584 1HD  ARG A 169     -15.071 -15.268  73.641  1.00 40.40           H
ATOM   2585 2HD  ARG A 169     -13.866 -14.181  73.828  1.00 40.40           H
ATOM   2586  NE  ARG A 169     -13.519 -15.952  74.728  1.00 46.35           N
ATOM   2587  HE  ARG A 169     -13.140 -16.554  74.025  1.00 46.35           H
ATOM   2588  CZ  ARG A 169     -13.163 -16.189  75.997  1.00 44.19           C
ATOM   2589  NH1 ARG A 169     -13.625 -15.432  76.996  1.00 44.48           N
ATOM   2590 1HH1 ARG A 169     -14.246 -14.673  76.800  1.00 44.48           H
ATOM   2591 2HH1 ARG A 169     -13.349 -15.623  77.937  1.00 44.48           H
ATOM   2592  NH2 ARG A 169     -12.337 -17.191  76.267  1.00 37.61           N
ATOM   2593 1HH2 ARG A 169     -11.986 -17.761  75.526  1.00 37.61           H
ATOM   2594 2HH2 ARG A 169     -12.067 -17.376  77.212  1.00 37.61           H
ATOM   2595  N   GLY A 170     -19.651 -15.324  75.089  1.00 41.67           N
ATOM   2596  H   GLY A 170     -19.684 -14.486  75.632  1.00 41.67           H
ATOM   2597  CA  GLY A 170     -20.789 -16.241  75.104  1.00 42.86           C
ATOM   2598 1HA  GLY A 170     -20.495 -17.069  75.583  1.00 42.86           H
ATOM   2599 2HA  GLY A 170     -21.519 -15.798  75.622  1.00 42.86           H
ATOM   2600  C   GLY A 170     -21.308 -16.617  73.718  1.00 41.96           C
ATOM   2601  O   GLY A 170     -21.756 -17.746  73.501  1.00 42.23           O
ATOM   2602  N   VAL A 171     -21.252 -15.671  72.783  1.00 40.75           N
ATOM   2603  H   VAL A 171     -20.526 -14.984  72.824  1.00 40.75           H
ATOM   2604  CA  VAL A 171     -22.227 -15.614  71.702  1.00 40.14           C
ATOM   2605  HA  VAL A 171     -23.080 -15.856  72.164  1.00 40.14           H
ATOM   2606  C   VAL A 171     -21.934 -16.620  70.600  1.00 39.82           C
ATOM   2607  O   VAL A 171     -20.802 -16.727  70.123  1.00 39.30           O
ATOM   2608  CB  VAL A 171     -22.305 -14.216  71.074  1.00 40.24           C
ATOM   2609  HB  VAL A 171     -21.390 -13.890  70.839  1.00 40.24           H
ATOM   2610  CG1 VAL A 171     -23.117 -14.281  69.811  1.00 41.12           C
ATOM   2611 1HG1 VAL A 171     -23.184 -13.380  69.381  1.00 41.12           H
ATOM   2612 2HG1 VAL A 171     -24.045 -14.603  69.997  1.00 41.12           H
ATOM   2613 3HG1 VAL A 171     -22.702 -14.906  69.149  1.00 41.12           H
ATOM   2614  CG2 VAL A 171     -22.913 -13.231  72.060  1.00 39.06           C
ATOM   2615 1HG2 VAL A 171     -22.969 -12.315  71.661  1.00 39.06           H
ATOM   2616 2HG2 VAL A 171     -22.363 -13.170  72.892  1.00 39.06           H
ATOM   2617 3HG2 VAL A 171     -23.837 -13.510  72.321  1.00 39.06           H
ATOM   2618  N   ALA A 172     -22.968 -17.355  70.200  1.00 39.71           N
ATOM   2619  H   ALA A 172     -23.842 -17.263  70.677  1.00 39.71           H
ATOM   2620  CA  ALA A 172     -22.865 -18.297  69.081  1.00 38.91           C
ATOM   2621  HA  ALA A 172     -22.038 -18.836  69.241  1.00 38.91           H
ATOM   2622  C   ALA A 172     -22.732 -17.542  67.789  1.00 37.97           C
ATOM   2623  O   ALA A 172     -23.615 -16.789  67.396  1.00 36.94           O
ATOM   2624  CB  ALA A 172     -24.074 -19.223  69.027  1.00 38.54           C
ATOM   2625 1HB  ALA A 172     -24.174 -19.731  69.882  1.00 38.54           H
ATOM   2626 2HB  ALA A 172     -23.985 -19.886  68.284  1.00 38.54           H
ATOM   2627 3HB  ALA A 172     -24.917 -18.704  68.876  1.00 38.54           H
ATOM   2628  N   ILE A 173     -21.608 -17.744  67.128  1.00 39.48           N
ATOM   2629  H   ILE A 173     -21.006 -18.497  67.396  1.00 39.48           H
ATOM   2630  CA  ILE A 173     -21.236 -16.888  66.016  1.00 40.74           C
ATOM   2631  HA  ILE A 173     -21.186 -15.948  66.356  1.00 40.74           H
ATOM   2632  C   ILE A 173     -22.338 -16.974  64.939  1.00 39.89           C
ATOM   2633  O   ILE A 173     -22.692 -15.991  64.281  1.00 38.97           O
ATOM   2634  CB  ILE A 173     -19.835 -17.301  65.493  1.00 41.84           C
ATOM   2635  HB  ILE A 173     -19.508 -18.054  66.065  1.00 41.84           H
ATOM   2636  CG1 ILE A 173     -18.848 -16.159  65.610  1.00 45.15           C
ATOM   2637 1HG1 ILE A 173     -19.267 -15.329  65.241  1.00 45.15           H
ATOM   2638 2HG1 ILE A 173     -18.625 -16.019  66.575  1.00 45.15           H
ATOM   2639  CG2 ILE A 173     -19.864 -17.840  64.076  1.00 42.16           C
ATOM   2640 1HG2 ILE A 173     -18.947 -18.096  63.771  1.00 42.16           H
ATOM   2641 2HG2 ILE A 173     -20.219 -17.155  63.440  1.00 42.16           H
ATOM   2642 3HG2 ILE A 173     -20.447 -18.650  64.011  1.00 42.16           H
ATOM   2643  CD1 ILE A 173     -17.572 -16.460  64.840  1.00 50.22           C
ATOM   2644 1HD1 ILE A 173     -16.921 -15.706  64.917  1.00 50.22           H
ATOM   2645 2HD1 ILE A 173     -17.763 -16.602  63.869  1.00 50.22           H
ATOM   2646 3HD1 ILE A 173     -17.128 -17.286  65.190  1.00 50.22           H
ATOM   2647  N   ARG A 174     -22.908 -18.158  64.792  1.00 38.61           N
ATOM   2648  H   ARG A 174     -22.694 -18.897  65.430  1.00 38.61           H
ATOM   2649  CA  ARG A 174     -23.833 -18.383  63.717  1.00 37.63           C
ATOM   2650  HA  ARG A 174     -23.373 -18.039  62.898  1.00 37.63           H
ATOM   2651  C   ARG A 174     -25.127 -17.611  63.928  1.00 36.79           C
ATOM   2652  O   ARG A 174     -25.708 -17.078  62.983  1.00 36.56           O
ATOM   2653  CB  ARG A 174     -24.117 -19.867  63.587  1.00 39.08           C
ATOM   2654 1HB  ARG A 174     -23.304 -20.321  63.221  1.00 39.08           H
ATOM   2655 2HB  ARG A 174     -24.325 -20.237  64.492  1.00 39.08           H
ATOM   2656  CG  ARG A 174     -25.266 -20.169  62.683  1.00 40.99           C
ATOM   2657 1HG  ARG A 174     -26.065 -19.643  62.976  1.00 40.99           H
ATOM   2658 2HG  ARG A 174     -25.026 -19.917  61.746  1.00 40.99           H
ATOM   2659  CD  ARG A 174     -25.590 -21.620  62.732  1.00 45.06           C
ATOM   2660 1HD  ARG A 174     -24.964 -22.089  63.355  1.00 45.06           H
ATOM   2661 2HD  ARG A 174     -26.531 -21.751  63.043  1.00 45.06           H
ATOM   2662  NE  ARG A 174     -25.446 -22.179  61.402  1.00 55.94           N
ATOM   2663  HE  ARG A 174     -24.651 -21.903  60.861  1.00 55.94           H
ATOM   2664  CZ  ARG A 174     -26.303 -23.033  60.854  1.00 59.65           C
ATOM   2665  NH1 ARG A 174     -27.379 -23.427  61.541  1.00 60.26           N
ATOM   2666 1HH1 ARG A 174     -27.537 -23.079  62.465  1.00 60.26           H
ATOM   2667 2HH1 ARG A 174     -28.026 -24.071  61.131  1.00 60.26           H
ATOM   2668  NH2 ARG A 174     -26.082 -23.482  59.617  1.00 56.95           N
ATOM   2669 1HH2 ARG A 174     -25.277 -23.175  59.110  1.00 56.95           H
ATOM   2670 2HH2 ARG A 174     -26.724 -24.126  59.198  1.00 56.95           H
ATOM   2671  N   GLU A 175     -25.594 -17.563  65.170  1.00 36.10           N
ATOM   2672  H   GLU A 175     -25.108 -18.045  65.900  1.00 36.10           H
ATOM   2673  CA  GLU A 175     -26.809 -16.814  65.483  1.00 35.01           C
ATOM   2674  HA  GLU A 175     -27.503 -17.145  64.843  1.00 35.01           H
ATOM   2675  C   GLU A 175     -26.555 -15.324  65.278  1.00 36.00           C
ATOM   2676  O   GLU A 175     -27.432 -14.596  64.811  1.00 35.69           O
ATOM   2677  CB  GLU A 175     -27.282 -17.081  66.919  1.00 33.69           C
ATOM   2678 1HB  GLU A 175     -27.512 -18.050  67.007  1.00 33.69           H
ATOM   2679 2HB  GLU A 175     -26.539 -16.855  67.550  1.00 33.69           H
ATOM   2680  CG  GLU A 175     -28.497 -16.270  67.311  1.00 29.91           C
ATOM   2681 1HG  GLU A 175     -28.776 -16.543  68.231  1.00 29.91           H
ATOM   2682 2HG  GLU A 175     -28.243 -15.302  67.313  1.00 29.91           H
ATOM   2683  CD  GLU A 175     -29.674 -16.472  66.356  1.00 33.72           C
ATOM   2684  OE1 GLU A 175     -29.945 -17.623  65.929  1.00 36.61           O
ATOM   2685  OE2 GLU A 175     -30.346 -15.476  66.031  1.00 31.77           O
ATOM   2686  N   ALA A 176     -25.356 -14.872  65.634  1.00 35.56           N
ATOM   2687  H   ALA A 176     -24.697 -15.490  66.064  1.00 35.56           H
ATOM   2688  CA  ALA A 176     -24.999 -13.481  65.400  1.00 36.91           C
ATOM   2689  HA  ALA A 176     -25.719 -12.938  65.833  1.00 36.91           H
ATOM   2690  C   ALA A 176     -24.950 -13.181  63.889  1.00 37.84           C
ATOM   2691  O   ALA A 176     -25.542 -12.203  63.413  1.00 38.68           O
ATOM   2692  CB  ALA A 176     -23.681 -13.154  66.067  1.00 37.87           C
ATOM   2693 1HB  ALA A 176     -23.717 -13.349  67.047  1.00 37.87           H
ATOM   2694 2HB  ALA A 176     -23.453 -12.186  65.954  1.00 37.87           H
ATOM   2695 3HB  ALA A 176     -22.936 -13.694  65.672  1.00 37.87           H
ATOM   2696  N   PHE A 177     -24.272 -14.039  63.133  1.00 36.20           N
ATOM   2697  H   PHE A 177     -23.711 -14.745  63.564  1.00 36.20           H
ATOM   2698  CA  PHE A 177     -24.340 -13.959  61.683  1.00 34.23           C
ATOM   2699  HA  PHE A 177     -23.877 -13.098  61.476  1.00 34.23           H
ATOM   2700  C   PHE A 177     -25.778 -13.918  61.169  1.00 33.79           C
ATOM   2701  O   PHE A 177     -26.118 -13.143  60.284  1.00 33.99           O
ATOM   2702  CB  PHE A 177     -23.626 -15.141  61.040  1.00 32.76           C
ATOM   2703 1HB  PHE A 177     -22.653 -15.098  61.265  1.00 32.76           H
ATOM   2704 2HB  PHE A 177     -24.013 -15.991  61.394  1.00 32.76           H
ATOM   2705  CG  PHE A 177     -23.754 -15.161  59.565  1.00 32.19           C
ATOM   2706  CD1 PHE A 177     -22.722 -14.708  58.755  1.00 29.78           C
ATOM   2707  HD1 PHE A 177     -21.876 -14.381  59.173  1.00 29.78           H
ATOM   2708  CD2 PHE A 177     -24.927 -15.584  58.973  1.00 35.10           C
ATOM   2709  HD2 PHE A 177     -25.685 -15.901  59.542  1.00 35.10           H
ATOM   2710  CE1 PHE A 177     -22.846 -14.702  57.364  1.00 24.57           C
ATOM   2711  HE1 PHE A 177     -22.090 -14.381  56.794  1.00 24.57           H
ATOM   2712  CE2 PHE A 177     -25.059 -15.573  57.589  1.00 32.03           C
ATOM   2713  HE2 PHE A 177     -25.912 -15.879  57.165  1.00 32.03           H
ATOM   2714  CZ  PHE A 177     -24.003 -15.136  56.789  1.00 25.59           C
ATOM   2715  HZ  PHE A 177     -24.095 -15.141  55.793  1.00 25.59           H
ATOM   2716  N   ASN A 178     -26.619 -14.789  61.702  1.00 33.37           N
ATOM   2717  H   ASN A 178     -26.294 -15.445  62.385  1.00 33.37           H
ATOM   2718  CA  ASN A 178     -28.014 -14.796  61.297  1.00 32.71           C
ATOM   2719  HA  ASN A 178     -28.015 -15.026  60.322  1.00 32.71           H
ATOM   2720  C   ASN A 178     -28.627 -13.413  61.493  1.00 32.49           C
ATOM   2721  O   ASN A 178     -29.435 -12.966  60.692  1.00 32.33           O
ATOM   2722  CB  ASN A 178     -28.797 -15.860  62.076  1.00 32.40           C
ATOM   2723 1HB  ASN A 178     -28.643 -15.720  63.055  1.00 32.40           H
ATOM   2724 2HB  ASN A 178     -29.770 -15.757  61.873  1.00 32.40           H
ATOM   2725  CG  ASN A 178     -28.372 -17.282  61.713  1.00 30.53           C
ATOM   2726  OD1 ASN A 178     -28.052 -17.568  60.559  1.00 24.36           O
ATOM   2727  ND2 ASN A 178     -28.372 -18.177  62.703  1.00 28.65           N
ATOM   2728 1HD2 ASN A 178     -28.103 -19.123  62.521  1.00 28.65           H
ATOM   2729 2HD2 ASN A 178     -28.640 -17.901  63.626  1.00 28.65           H
ATOM   2730  N   GLN A 179     -28.214 -12.721  62.546  1.00 32.90           N
ATOM   2731  H   GLN A 179     -27.420 -13.039  63.066  1.00 32.90           H
ATOM   2732  CA  GLN A 179     -28.901 -11.503  62.955  1.00 34.27           C
ATOM   2733  HA  GLN A 179     -29.868 -11.753  62.890  1.00 34.27           H
ATOM   2734  C   GLN A 179     -28.669 -10.323  62.005  1.00 35.12           C
ATOM   2735  O   GLN A 179     -29.547  -9.476  61.820  1.00 34.80           O
ATOM   2736  CB  GLN A 179     -28.551 -11.133  64.399  1.00 33.48           C
ATOM   2737 1HB  GLN A 179     -27.577 -11.312  64.546  1.00 33.48           H
ATOM   2738 2HB  GLN A 179     -28.736 -10.159  64.533  1.00 33.48           H
ATOM   2739  CG  GLN A 179     -29.339 -11.915  65.436  1.00 33.20           C
ATOM   2740 1HG  GLN A 179     -30.286 -11.591  65.426  1.00 33.20           H
ATOM   2741 2HG  GLN A 179     -29.315 -12.885  65.191  1.00 33.20           H
ATOM   2742  CD  GLN A 179     -28.787 -11.757  66.841  1.00 33.77           C
ATOM   2743  OE1 GLN A 179     -27.740 -11.044  67.046  1.00 36.43           O
ATOM   2744  NE2 GLN A 179     -29.492 -12.425  67.823  1.00 32.16           N
ATOM   2745 1HE2 GLN A 179     -29.195 -12.372  68.776  1.00 32.16           H
ATOM   2746 2HE2 GLN A 179     -30.300 -12.961  67.580  1.00 32.16           H
ATOM   2747  N   ILE A 180     -27.623 -10.300  61.154  1.00 36.02           N
ATOM   2748  H   ILE A 180     -26.969 -11.072  61.204  1.00 36.02           H
ATOM   2749  CA  ILE A 180     -27.240  -9.078  60.371  1.00 37.31           C
ATOM   2750  HA  ILE A 180     -27.857  -8.241  60.669  1.00 37.31           H
ATOM   2751  C   ILE A 180     -27.468  -9.238  58.863  1.00 37.35           C
ATOM   2752  O   ILE A 180     -28.497  -8.888  58.277  1.00 36.58           O
ATOM   2753  CB  ILE A 180     -25.752  -8.689  60.655  1.00 38.46           C
ATOM   2754  HB  ILE A 180     -25.071  -9.339  60.116  1.00 38.46           H
ATOM   2755  CG1 ILE A 180     -25.329  -8.916  62.102  1.00 38.51           C
ATOM   2756 1HG1 ILE A 180     -25.319  -9.981  62.314  1.00 38.51           H
ATOM   2757 2HG1 ILE A 180     -24.315  -8.542  62.255  1.00 38.51           H
ATOM   2758  CG2 ILE A 180     -25.458  -7.256  60.186  1.00 40.42           C
ATOM   2759 1HG2 ILE A 180     -24.422  -6.988  60.414  1.00 40.42           H
ATOM   2760 2HG2 ILE A 180     -26.120  -6.537  60.673  1.00 40.42           H
ATOM   2761 3HG2 ILE A 180     -25.590  -7.166  59.107  1.00 40.42           H
ATOM   2762  CD1 ILE A 180     -26.269  -8.222  63.058  1.00 42.04           C
ATOM   2763 1HD1 ILE A 180     -26.093  -8.636  64.046  1.00 42.04           H
ATOM   2764 2HD1 ILE A 180     -27.319  -8.357  62.846  1.00 42.04           H
ATOM   2765 3HD1 ILE A 180     -26.066  -7.158  62.974  1.00 42.04           H
ATOM   2766  N   HIS A 181     -26.504  -9.919  58.262  1.00 80.03      B    N
ATOM   2767  H   HIS A 181     -25.700 -10.107  58.840  1.00 80.03      B    H
ATOM   2768  CA  HIS A 181     -26.364 -10.385  56.897  1.00 78.41      B    C
ATOM   2769  HA  HIS A 181     -26.242  -9.520  56.259  1.00 78.41      B    H
ATOM   2770  C   HIS A 181     -27.556 -11.176  56.335  1.00 75.41      B    C
ATOM   2771  O   HIS A 181     -27.618 -11.418  55.124  1.00 69.12      B    O
ATOM   2772  CB  HIS A 181     -25.060 -11.193  56.860  1.00 75.94      B    C
ATOM   2773 1HB  HIS A 181     -25.060 -11.964  57.634  1.00 75.94      B    H
ATOM   2774 2HB  HIS A 181     -24.948 -11.674  55.887  1.00 75.94      B    H
ATOM   2775  CG  HIS A 181     -23.909 -10.249  57.063  1.00 78.50      B    C
ATOM   2776  ND1 HIS A 181     -23.235  -9.950  58.233  1.00 78.78      B    N
ATOM   2777  HD1 HIS A 181     -23.260 -10.435  59.116  1.00 78.78      B    H
ATOM   2778  CD2 HIS A 181     -23.562  -9.297  56.149  1.00 76.04      B    C
ATOM   2779  HD2 HIS A 181     -23.978  -9.180  55.161  1.00 76.04      B    H
ATOM   2780  CE1 HIS A 181     -22.492  -8.849  58.016  1.00 78.79      B    C
ATOM   2781  HE1 HIS A 181     -21.840  -8.366  58.741  1.00 78.79      B    H
ATOM   2782  NE2 HIS A 181     -22.674  -8.432  56.755  1.00 73.78      B    N
ATOM   2783  N   ARG A 182     -28.546 -11.541  57.162  1.00 74.70      B    N
ATOM   2784  H   ARG A 182     -28.429 -11.321  58.147  1.00 74.70      B    H
ATOM   2785  CA  ARG A 182     -29.849 -12.055  56.709  1.00 76.24      B    C
ATOM   2786  HA  ARG A 182     -30.095 -11.495  55.819  1.00 76.24      B    H
ATOM   2787  C   ARG A 182     -31.008 -11.722  57.658  1.00 82.62      B    C
ATOM   2788  O   ARG A 182     -31.718 -12.592  58.152  1.00 79.35      B    O
ATOM   2789  CB  ARG A 182     -29.772 -13.536  56.256  1.00 71.26      B    C
ATOM   2790 1HB  ARG A 182     -30.785 -13.925  56.141  1.00 71.26      B    H
ATOM   2791 2HB  ARG A 182     -29.324 -13.532  55.263  1.00 71.26      B    H
ATOM   2792  CG  ARG A 182     -28.961 -14.520  57.127  1.00 68.75      B    C
ATOM   2793 1HG  ARG A 182     -27.921 -14.196  57.171  1.00 68.75      B    H
ATOM   2794 2HG  ARG A 182     -29.365 -14.520  58.140  1.00 68.75      B    H
ATOM   2795  CD  ARG A 182     -29.010 -15.963  56.569  1.00 67.70      B    C
ATOM   2796 1HD  ARG A 182     -28.380 -16.600  57.193  1.00 67.70      B    H
ATOM   2797 2HD  ARG A 182     -30.035 -16.332  56.649  1.00 67.70      B    H
ATOM   2798  NE  ARG A 182     -28.552 -16.041  55.159  1.00 63.97      B    N
ATOM   2799  HE  ARG A 182     -27.866 -15.351  54.889  1.00 63.97      B    H
ATOM   2800  CZ  ARG A 182     -28.890 -16.949  54.254  1.00 61.00      B    C
ATOM   2801  NH1 ARG A 182     -29.534 -18.044  54.508  1.00 64.43      B    N
ATOM   2802 1HH1 ARG A 182     -29.814 -18.327  55.460  1.00 64.43      B    H
ATOM   2803 2HH1 ARG A 182     -29.703 -18.773  53.840  1.00 64.43      B    H
ATOM   2804  NH2 ARG A 182     -28.565 -16.782  53.003  1.00 56.98      B    N
ATOM   2805 1HH2 ARG A 182     -27.987 -16.007  52.745  1.00 56.98      B    H
ATOM   2806 2HH2 ARG A 182     -28.747 -17.531  52.360  1.00 56.98      B    H
ATOM   2807  N   TYR A 183     -31.250 -10.419  57.768  1.00 92.66      B    N
ATOM   2808  H   TYR A 183     -30.505  -9.807  57.464  1.00 92.66      B    H
ATOM   2809  CA  TYR A 183     -32.330  -9.791  58.540  1.00 93.71      B    C
ATOM   2810  HA  TYR A 183     -33.060 -10.534  58.862  1.00 93.71      B    H
ATOM   2811  C   TYR A 183     -33.054  -8.726  57.707  1.00101.54      B    C
ATOM   2812  O   TYR A 183     -34.276  -8.775  57.564  1.00105.84      B    O
ATOM   2813  CB  TYR A 183     -31.644  -9.216  59.777  1.00  0.00      B    C
ATOM   2814 1HB  TYR A 183     -31.250 -10.083  60.301  1.00  0.00      B    H
ATOM   2815 2HB  TYR A 183     -30.795  -8.603  59.469  1.00  0.00      B    H
ATOM   2816  CG  TYR A 183     -32.449  -8.393  60.763  1.00  0.00      B    C
ATOM   2817  CD1 TYR A 183     -32.774  -8.952  62.013  1.00  0.00      B    C
ATOM   2818  HD1 TYR A 183     -32.476  -9.968  62.234  1.00  0.00      B    H
ATOM   2819  CD2 TYR A 183     -32.673  -7.021  60.531  1.00  0.00      B    C
ATOM   2820  HD2 TYR A 183     -32.304  -6.547  59.629  1.00  0.00      B    H
ATOM   2821  CE1 TYR A 183     -33.348  -8.150  63.014  1.00  0.00      B    C
ATOM   2822  HE1 TYR A 183     -33.481  -8.550  64.006  1.00  0.00      B    H
ATOM   2823  CE2 TYR A 183     -33.281  -6.224  61.518  1.00  0.00      B    C
ATOM   2824  HE2 TYR A 183     -33.409  -5.166  61.334  1.00  0.00      B    H
ATOM   2825  CZ  TYR A 183     -33.636  -6.795  62.756  1.00  0.00      B    C
ATOM   2826  OH  TYR A 183     -34.266  -6.051  63.707  1.00  0.00      B    O
ATOM   2827  HH  TYR A 183     -34.041  -5.156  63.578  1.00  0.00      B    H
ATOM   2828  N   SER A 184     -32.261  -7.925  56.988  1.00106.32      B    N
ATOM   2829  H   SER A 184     -31.393  -7.666  57.442  1.00106.32      B    H
ATOM   2830  CA  SER A 184     -32.211  -7.864  55.514  1.00107.47      B    C
ATOM   2831  HA  SER A 184     -31.494  -8.611  55.203  1.00107.47      B    H
ATOM   2832  C   SER A 184     -31.699  -6.510  55.020  1.00115.79      B    C
ATOM   2833  O   SER A 184     -31.996  -5.497  55.634  1.00122.11      B    O
ATOM   2834  CB  SER A 184     -33.544  -8.211  54.833  1.00103.23      B    C
ATOM   2835 1HB  SER A 184     -33.904  -9.174  55.194  1.00103.23      B    H
ATOM   2836 2HB  SER A 184     -34.282  -7.442  55.068  1.00103.23      B    H
ATOM   2837  OG  SER A 184     -33.382  -8.319  53.427  1.00 95.15      B    O
ATOM   2838  HG  SER A 184     -34.034  -7.726  53.037  1.00 95.15      B    H
ATOM   2839  N   LYS A 185     -30.972  -6.544  53.887  1.00119.19      B    N
ATOM   2840  H   LYS A 185     -30.896  -7.463  53.484  1.00119.19      B    H
ATOM   2841  CA  LYS A 185     -30.312  -5.455  53.127  1.00115.49      B    C
ATOM   2842  HA  LYS A 185     -29.232  -5.611  53.215  1.00115.49      B    H
ATOM   2843  C   LYS A 185     -30.544  -4.033  53.673  1.00120.11      B    C
ATOM   2844  O   LYS A 185     -31.245  -3.247  53.034  1.00119.11      B    O
ATOM   2845  CB  LYS A 185     -30.683  -5.593  51.638  1.00  0.00      B    C
ATOM   2846 1HB  LYS A 185     -30.592  -6.638  51.334  1.00  0.00      B    H
ATOM   2847 2HB  LYS A 185     -31.726  -5.296  51.512  1.00  0.00      B    H
ATOM   2848  CG  LYS A 185     -29.778  -4.745  50.725  1.00  0.00      B    C
ATOM   2849 1HG  LYS A 185     -29.628  -3.757  51.158  1.00  0.00      B    H
ATOM   2850 2HG  LYS A 185     -28.803  -5.225  50.635  1.00  0.00      B    H
ATOM   2851  CD  LYS A 185     -30.400  -4.567  49.335  1.00  0.00      B    C
ATOM   2852 1HD  LYS A 185     -30.425  -5.526  48.815  1.00  0.00      B    H
ATOM   2853 2HD  LYS A 185     -31.420  -4.193  49.458  1.00  0.00      B    H
ATOM   2854  CE  LYS A 185     -29.581  -3.542  48.544  1.00  0.00      B    C
ATOM   2855 1HE  LYS A 185     -29.444  -2.659  49.180  1.00  0.00      B    H
ATOM   2856 2HE  LYS A 185     -28.591  -3.959  48.340  1.00  0.00      B    H
ATOM   2857  NZ  LYS A 185     -30.265  -3.147  47.286  1.00  0.00      B    N
ATOM   2858 1HZ  LYS A 185     -29.728  -2.443  46.795  1.00  0.00      B    H
ATOM   2859 2HZ  LYS A 185     -31.168  -2.739  47.505  1.00  0.00      B    H
ATOM   2860 3HZ  LYS A 185     -30.409  -3.943  46.681  1.00  0.00      B    H
ATOM   2861  N   GLU A 186     -29.979  -3.748  54.843  1.00119.73      B    N
ATOM   2862  H   GLU A 186     -29.464  -4.461  55.331  1.00119.73      B    H
ATOM   2863  CA  GLU A 186     -30.203  -2.501  55.575  1.00112.73      B    C
ATOM   2864  HA  GLU A 186     -31.265  -2.434  55.796  1.00112.73      B    H
ATOM   2865  C   GLU A 186     -29.845  -1.296  54.690  1.00118.37      B    C
ATOM   2866  O   GLU A 186     -28.899  -1.331  53.895  1.00122.04      B    O
ATOM   2867  CB  GLU A 186     -29.475  -2.567  56.934  1.00  0.00      B    C
ATOM   2868 1HB  GLU A 186     -28.419  -2.790  56.773  1.00  0.00      B    H
ATOM   2869 2HB  GLU A 186     -29.572  -1.609  57.446  1.00  0.00      B    H
ATOM   2870  CG  GLU A 186     -30.142  -3.673  57.785  1.00  0.00      B    C
ATOM   2871 1HG  GLU A 186     -31.192  -3.402  57.934  1.00  0.00      B    H
ATOM   2872 2HG  GLU A 186     -30.124  -4.613  57.231  1.00  0.00      B    H
ATOM   2873  CD  GLU A 186     -29.496  -3.970  59.142  1.00  0.00      B    C
ATOM   2874  OE1 GLU A 186     -28.251  -3.998  59.193  1.00  0.00      B    O
ATOM   2875  OE2 GLU A 186     -30.273  -4.320  60.064  1.00  0.00      B    O
ATOM   2876  N   SER A 187     -30.708  -0.278  54.718  1.00116.29      B    N
ATOM   2877  H   SER A 187     -31.474  -0.315  55.369  1.00116.29      B    H
ATOM   2878  CA  SER A 187     -30.636   0.863  53.804  1.00105.59      B    C
ATOM   2879  HA  SER A 187     -30.692   0.493  52.787  1.00105.59      B    H
ATOM   2880  C   SER A 187     -29.335   1.654  53.962  1.00105.07      B    C
ATOM   2881  O   SER A 187     -28.757   1.722  55.040  1.00104.05      B    O
ATOM   2882  CB  SER A 187     -31.810   1.810  54.070  1.00 98.55      B    C
ATOM   2883 1HB  SER A 187     -31.801   2.109  55.121  1.00 98.55      B    H
ATOM   2884 2HB  SER A 187     -31.709   2.705  53.452  1.00 98.55      B    H
ATOM   2885  OG  SER A 187     -33.037   1.177  53.764  1.00 91.20      B    O
ATOM   2886  HG  SER A 187     -33.749   1.697  54.152  1.00 91.20      B    H
ATOM   2887  N   PHE A 188     -28.944   2.374  52.908  1.00107.43      B    N
ATOM   2888  H   PHE A 188     -29.487   2.330  52.064  1.00107.43      B    H
ATOM   2889  CA  PHE A 188     -27.797   3.282  52.939  1.00110.12      B    C
ATOM   2890  HA  PHE A 188     -27.244   3.151  53.882  1.00110.12      B    H
ATOM   2891  C   PHE A 188     -28.268   4.737  52.894  1.00111.23      B    C
ATOM   2892  O   PHE A 188     -28.692   5.227  51.848  1.00105.93      B    O
ATOM   2893  CB  PHE A 188     -26.823   2.957  51.796  1.00108.91      B    C
ATOM   2894 1HB  PHE A 188     -27.375   2.686  50.896  1.00108.91      B    H
ATOM   2895 2HB  PHE A 188     -26.244   3.854  51.568  1.00108.91      B    H
ATOM   2896  CG  PHE A 188     -25.841   1.864  52.159  1.00103.67      B    C
ATOM   2897  CD1 PHE A 188     -24.690   2.196  52.893  1.00 98.14      B    C
ATOM   2898  HD1 PHE A 188     -24.501   3.219  53.178  1.00 98.14      B    H
ATOM   2899  CD2 PHE A 188     -26.099   0.516  51.839  1.00 96.87      B    C
ATOM   2900  HD2 PHE A 188     -27.012   0.246  51.334  1.00 96.87      B    H
ATOM   2901  CE1 PHE A 188     -23.800   1.191  53.303  1.00 91.67      B    C
ATOM   2902  HE1 PHE A 188     -22.947   1.446  53.908  1.00 91.67      B    H
ATOM   2903  CE2 PHE A 188     -25.197  -0.487  52.239  1.00 93.16      B    C
ATOM   2904  HE2 PHE A 188     -25.416  -1.526  52.043  1.00 93.16      B    H
ATOM   2905  CZ  PHE A 188     -24.046  -0.150  52.972  1.00 89.39      B    C
ATOM   2906  HZ  PHE A 188     -23.370  -0.921  53.320  1.00 89.39      B    H
ATOM   2907  N   ASN A 189     -28.204   5.418  54.041  1.00117.00      B    N
ATOM   2908  H   ASN A 189     -27.917   4.916  54.869  1.00117.00      B    H
ATOM   2909  CA  ASN A 189     -28.406   6.867  54.141  1.00113.18      B    C
ATOM   2910  HA  ASN A 189     -29.337   7.129  53.624  1.00113.18      B    H
ATOM   2911  C   ASN A 189     -27.248   7.649  53.488  1.00107.72      B    C
ATOM   2912  O   ASN A 189     -26.173   7.098  53.238  1.00105.61      B    O
ATOM   2913  CB  ASN A 189     -28.518   7.239  55.634  1.00  0.00      B    C
ATOM   2914 1HB  ASN A 189     -27.561   7.072  56.125  1.00  0.00      B    H
ATOM   2915 2HB  ASN A 189     -28.769   8.295  55.737  1.00  0.00      B    H
ATOM   2916  CG  ASN A 189     -29.594   6.447  56.354  1.00  0.00      B    C
ATOM   2917  OD1 ASN A 189     -30.770   6.583  56.072  1.00  0.00      B    O
ATOM   2918  ND2 ASN A 189     -29.220   5.575  57.261  1.00  0.00      B    N
ATOM   2919 1HD2 ASN A 189     -29.948   5.068  57.734  1.00  0.00      B    H
ATOM   2920 2HD2 ASN A 189     -28.255   5.469  57.542  1.00  0.00      B    H
ATOM   2921  N   SER A 190     -27.419   8.967  53.323  1.00107.45      B    N
ATOM   2922  H   SER A 190     -28.317   9.370  53.545  1.00107.45      B    H
ATOM   2923  CA  SER A 190     -26.349   9.862  52.848  1.00103.96      B    C
ATOM   2924  HA  SER A 190     -26.033   9.520  51.862  1.00103.96      B    H
ATOM   2925  C   SER A 190     -25.105   9.881  53.749  1.00104.63      B    C
ATOM   2926  O   SER A 190     -24.006  10.102  53.255  1.00105.14      B    O
ATOM   2927  CB  SER A 190     -26.872  11.293  52.696  1.00101.64      B    C
ATOM   2928 1HB  SER A 190     -27.851  11.276  52.215  1.00101.64      B    H
ATOM   2929 2HB  SER A 190     -26.966  11.765  53.676  1.00101.64      B    H
ATOM   2930  OG  SER A 190     -25.991  12.037  51.884  1.00103.98      B    O
ATOM   2931  HG  SER A 190     -25.089  11.952  52.221  1.00103.98      B    H
ATOM   2932  N   GLU A 191     -25.256   9.632  55.053  1.00 97.29      B    N
ATOM   2933  H   GLU A 191     -26.188   9.559  55.424  1.00 97.29      B    H
ATOM   2934  CA  GLU A 191     -24.143   9.604  56.022  1.00 85.37      B    C
ATOM   2935  HA  GLU A 191     -23.368  10.289  55.700  1.00 85.37      B    H
ATOM   2936  C   GLU A 191     -23.483   8.223  56.161  1.00 80.85      B    C
ATOM   2937  O   GLU A 191     -22.451   8.094  56.807  1.00 87.33      B    O
ATOM   2938  CB  GLU A 191     -24.649  10.088  57.387  1.00  0.00      B    C
ATOM   2939 1HB  GLU A 191     -25.477   9.452  57.706  1.00  0.00      B    H
ATOM   2940 2HB  GLU A 191     -23.838  10.009  58.112  1.00  0.00      B    H
ATOM   2941  CG  GLU A 191     -25.106  11.554  57.316  1.00  0.00      B    C
ATOM   2942 1HG  GLU A 191     -24.271  12.159  56.954  1.00  0.00      B    H
ATOM   2943 2HG  GLU A 191     -25.923  11.641  56.596  1.00  0.00      B    H
ATOM   2944  CD  GLU A 191     -25.586  12.110  58.662  1.00  0.00      B    C
ATOM   2945  OE1 GLU A 191     -25.608  11.341  59.645  1.00  0.00      B    O
ATOM   2946  OE2 GLU A 191     -25.937  13.309  58.670  1.00  0.00      B    O
ATOM   2947  N   ASN A 192     -24.052   7.197  55.522  1.00 75.34      B    N
ATOM   2948  H   ASN A 192     -24.855   7.389  54.941  1.00 75.34      B    H
ATOM   2949  CA  ASN A 192     -23.508   5.839  55.506  1.00 67.56      B    C
ATOM   2950  HA  ASN A 192     -22.737   5.731  56.261  1.00 67.56      B    H
ATOM   2951  C   ASN A 192     -22.859   5.500  54.144  1.00 63.11      B    C
ATOM   2952  O   ASN A 192     -22.362   4.390  53.961  1.00 64.04      B    O
ATOM   2953  CB  ASN A 192     -24.664   4.878  55.832  1.00  0.00      B    C
ATOM   2954 1HB  ASN A 192     -25.543   5.118  55.240  1.00  0.00      B    H
ATOM   2955 2HB  ASN A 192     -24.355   3.862  55.583  1.00  0.00      B    H
ATOM   2956  CG  ASN A 192     -25.026   4.854  57.304  1.00  0.00      B    C
ATOM   2957  OD1 ASN A 192     -24.664   3.950  58.013  1.00  0.00      B    O
ATOM   2958  ND2 ASN A 192     -25.764   5.810  57.824  1.00  0.00      B    N
ATOM   2959 1HD2 ASN A 192     -25.794   5.722  58.834  1.00  0.00      B    H
ATOM   2960 2HD2 ASN A 192     -25.764   6.711  57.395  1.00  0.00      B    H
ATOM   2961  N   SER A 193     -22.906   6.401  53.147  1.00 55.72      B    N
ATOM   2962  H   SER A 193     -23.264   7.321  53.361  1.00 55.72      B    H
ATOM   2963  CA  SER A 193     -22.706   6.028  51.732  1.00 51.34      B    C
ATOM   2964  HA  SER A 193     -23.467   5.295  51.490  1.00 51.34      B    H
ATOM   2965  C   SER A 193     -21.352   5.369  51.442  1.00 50.12      B    C
ATOM   2966  O   SER A 193     -21.305   4.398  50.686  1.00 48.21      B    O
ATOM   2967  CB  SER A 193     -22.951   7.197  50.762  1.00 51.72      B    C
ATOM   2968 1HB  SER A 193     -23.864   7.722  51.045  1.00 51.72      B    H
ATOM   2969 2HB  SER A 193     -22.116   7.887  50.793  1.00 51.72      B    H
ATOM   2970  OG  SER A 193     -23.072   6.742  49.423  1.00 56.87      B    O
ATOM   2971  HG  SER A 193     -22.323   7.185  48.927  1.00 56.87      B    H
ATOM   2972  N   LEU A 194     -20.257   5.826  52.057  1.00 49.37      B    N
ATOM   2973  H   LEU A 194     -20.335   6.590  52.724  1.00 49.37      B    H
ATOM   2974  CA  LEU A 194     -18.932   5.250  51.792  1.00 44.97      B    C
ATOM   2975  HA  LEU A 194     -18.769   5.262  50.723  1.00 44.97      B    H
ATOM   2976  C   LEU A 194     -18.812   3.775  52.214  1.00 46.31      B    C
ATOM   2977  O   LEU A 194     -18.075   3.028  51.573  1.00 47.15      B    O
ATOM   2978  CB  LEU A 194     -17.860   6.119  52.452  1.00 42.71      B    C
ATOM   2979 1HB  LEU A 194     -18.179   6.323  53.475  1.00 42.71      B    H
ATOM   2980 2HB  LEU A 194     -16.921   5.564  52.480  1.00 42.71      B    H
ATOM   2981  CG  LEU A 194     -17.621   7.444  51.710  1.00 43.10      B    C
ATOM   2982  HG  LEU A 194     -18.574   7.926  51.495  1.00 43.10      B    H
ATOM   2983  CD1 LEU A 194     -16.802   8.379  52.590  1.00 44.57      B    C
ATOM   2984 1HD1 LEU A 194     -16.737   9.339  52.110  1.00 44.57      B    H
ATOM   2985 2HD1 LEU A 194     -15.792   7.992  52.729  1.00 44.57      B    H
ATOM   2986 3HD1 LEU A 194     -17.304   8.522  53.547  1.00 44.57      B    H
ATOM   2987  CD2 LEU A 194     -16.850   7.241  50.402  1.00 43.00      B    C
ATOM   2988 1HD2 LEU A 194     -16.659   8.213  49.949  1.00 43.00      B    H
ATOM   2989 2HD2 LEU A 194     -17.441   6.655  49.702  1.00 43.00      B    H
ATOM   2990 3HD2 LEU A 194     -15.901   6.740  50.593  1.00 43.00      B    H
ATOM   2991  N   PHE A 195     -19.575   3.310  53.207  1.00 43.78      B    N
ATOM   2992  H   PHE A 195     -20.218   3.944  53.669  1.00 43.78      B    H
ATOM   2993  CA  PHE A 195     -19.587   1.902  53.633  1.00 40.13      B    C
ATOM   2994  HA  PHE A 195     -18.559   1.589  53.806  1.00 40.13      B    H
ATOM   2995  C   PHE A 195     -20.132   0.929  52.566  1.00 40.53      B    C
ATOM   2996  O   PHE A 195     -19.882  -0.272  52.658  1.00 40.77      B    O
ATOM   2997  CB  PHE A 195     -20.310   1.764  54.977  1.00 38.53      B    C
ATOM   2998 1HB  PHE A 195     -21.273   2.266  54.936  1.00 38.53      B    H
ATOM   2999 2HB  PHE A 195     -20.497   0.707  55.174  1.00 38.53      B    H
ATOM   3000  CG  PHE A 195     -19.527   2.332  56.141  1.00 37.01      B    C
ATOM   3001  CD1 PHE A 195     -19.627   3.700  56.461  1.00 35.43      B    C
ATOM   3002  HD1 PHE A 195     -20.271   4.349  55.889  1.00 35.43      B    H
ATOM   3003  CD2 PHE A 195     -18.720   1.489  56.926  1.00 38.10      B    C
ATOM   3004  HD2 PHE A 195     -18.664   0.430  56.716  1.00 38.10      B    H
ATOM   3005  CE1 PHE A 195     -18.922   4.217  57.560  1.00 33.90      B    C
ATOM   3006  HE1 PHE A 195     -19.022   5.258  57.821  1.00 33.90      B    H
ATOM   3007  CE2 PHE A 195     -18.024   2.005  58.032  1.00 36.29      B    C
ATOM   3008  HE2 PHE A 195     -17.458   1.336  58.666  1.00 36.29      B    H
ATOM   3009  CZ  PHE A 195     -18.123   3.371  58.348  1.00 34.01      B    C
ATOM   3010  HZ  PHE A 195     -17.616   3.761  59.220  1.00 34.01      B    H
ATOM   3011  N   LYS A 196     -20.752   1.421  51.477  1.00 40.82      B    N
ATOM   3012  H   LYS A 196     -20.935   2.418  51.456  1.00 40.82      B    H
ATOM   3013  CA  LYS A 196     -21.061   0.622  50.265  1.00 41.88      B    C
ATOM   3014  HA  LYS A 196     -21.744  -0.176  50.546  1.00 41.88      B    H
ATOM   3015  C   LYS A 196     -19.824  -0.071  49.645  1.00 40.58      B    C
ATOM   3016  O   LYS A 196     -19.991  -0.955  48.811  1.00 43.69      B    O
ATOM   3017  CB  LYS A 196     -21.720   1.518  49.192  1.00 46.03      B    C
ATOM   3018 1HB  LYS A 196     -21.022   2.328  48.972  1.00 46.03      B    H
ATOM   3019 2HB  LYS A 196     -21.840   0.932  48.279  1.00 46.03      B    H
ATOM   3020  CG  LYS A 196     -23.097   2.127  49.528  1.00 50.62      B    C
ATOM   3021 1HG  LYS A 196     -23.856   1.344  49.515  1.00 50.62      B    H
ATOM   3022 2HG  LYS A 196     -23.076   2.574  50.520  1.00 50.62      B    H
ATOM   3023  CD  LYS A 196     -23.443   3.213  48.486  1.00 54.68      B    C
ATOM   3024 1HD  LYS A 196     -22.627   3.939  48.462  1.00 54.68      B    H
ATOM   3025 2HD  LYS A 196     -23.523   2.754  47.499  1.00 54.68      B    H
ATOM   3026  CE  LYS A 196     -24.742   3.971  48.795  1.00 57.57      B    C
ATOM   3027 1HE  LYS A 196     -25.588   3.286  48.696  1.00 57.57      B    H
ATOM   3028 2HE  LYS A 196     -24.697   4.322  49.831  1.00 57.57      B    H
ATOM   3029  NZ  LYS A 196     -24.913   5.142  47.889  1.00 59.95      B    N
ATOM   3030 1HZ  LYS A 196     -25.791   5.616  48.051  1.00 59.95      B    H
ATOM   3031 2HZ  LYS A 196     -24.884   4.873  46.909  1.00 59.95      B    H
ATOM   3032 3HZ  LYS A 196     -24.178   5.825  48.080  1.00 59.95      B    H
ATOM   3033  N   TYR A 197     -18.609   0.377  49.985  1.00 37.68           N
ATOM   3034  H   TYR A 197     -18.610   1.173  50.591  1.00 37.68           H
ATOM   3035  CA  TYR A 197     -17.304  -0.183  49.534  1.00 36.45           C
ATOM   3036  HA  TYR A 197     -17.502  -0.424  48.584  1.00 36.45           H
ATOM   3037  C   TYR A 197     -16.867  -1.451  50.267  1.00 36.49           C
ATOM   3038  O   TYR A 197     -15.948  -2.139  49.839  1.00 37.78           O
ATOM   3039  CB  TYR A 197     -16.170   0.848  49.620  1.00 35.10           C
ATOM   3040 1HB  TYR A 197     -16.295   1.392  50.450  1.00 35.10           H
ATOM   3041 2HB  TYR A 197     -15.298   0.361  49.668  1.00 35.10           H
ATOM   3042  CG  TYR A 197     -16.103   1.798  48.455  1.00 36.41           C
ATOM   3043  CD1 TYR A 197     -16.765   3.030  48.500  1.00 35.45           C
ATOM   3044  HD1 TYR A 197     -17.279   3.279  49.320  1.00 35.45           H
ATOM   3045  CD2 TYR A 197     -15.384   1.476  47.304  1.00 35.20           C
ATOM   3046  HD2 TYR A 197     -14.894   0.606  47.256  1.00 35.20           H
ATOM   3047  CE1 TYR A 197     -16.721   3.916  47.432  1.00 34.82           C
ATOM   3048  HE1 TYR A 197     -17.195   4.795  47.489  1.00 34.82           H
ATOM   3049  CE2 TYR A 197     -15.339   2.353  46.217  1.00 35.54           C
ATOM   3050  HE2 TYR A 197     -14.826   2.110  45.394  1.00 35.54           H
ATOM   3051  CZ  TYR A 197     -16.020   3.581  46.291  1.00 37.70           C
ATOM   3052  OH  TYR A 197     -16.001   4.462  45.218  1.00 35.65           O
ATOM   3053  HH  TYR A 197     -15.784   5.341  45.530  1.00 35.65           H
ATOM   3054  N   LEU A 198     -17.494  -1.775  51.380  1.00 35.88           N
ATOM   3055  H   LEU A 198     -18.258  -1.230  51.723  1.00 35.88           H
ATOM   3056  CA  LEU A 198     -17.033  -2.954  52.084  1.00 38.01           C
ATOM   3057  HA  LEU A 198     -16.155  -2.694  52.486  1.00 38.01           H
ATOM   3058  C   LEU A 198     -16.839  -4.123  51.111  1.00 39.28           C
ATOM   3059  O   LEU A 198     -17.715  -4.425  50.292  1.00 39.79           O
ATOM   3060  CB  LEU A 198     -17.993  -3.328  53.204  1.00 37.79           C
ATOM   3061 1HB  LEU A 198     -18.930  -3.215  52.874  1.00 37.79           H
ATOM   3062 2HB  LEU A 198     -17.840  -4.284  53.450  1.00 37.79           H
ATOM   3063  CG  LEU A 198     -17.802  -2.464  54.445  1.00 39.27           C
ATOM   3064  HG  LEU A 198     -17.736  -1.503  54.175  1.00 39.27           H
ATOM   3065  CD1 LEU A 198     -19.012  -2.565  55.372  1.00 30.64           C
ATOM   3066 1HD1 LEU A 198     -18.888  -1.999  56.186  1.00 30.64           H
ATOM   3067 2HD1 LEU A 198     -19.155  -3.508  55.672  1.00 30.64           H
ATOM   3068 3HD1 LEU A 198     -19.845  -2.259  54.910  1.00 30.64           H
ATOM   3069  CD2 LEU A 198     -16.491  -2.864  55.139  1.00 38.01           C
ATOM   3070 1HD2 LEU A 198     -16.338  -2.312  55.960  1.00 38.01           H
ATOM   3071 2HD2 LEU A 198     -15.708  -2.733  54.530  1.00 38.01           H
ATOM   3072 3HD2 LEU A 198     -16.511  -3.824  55.415  1.00 38.01           H
ATOM   3073  N   GLN A 199     -15.681  -4.769  51.203  1.00 38.55           N
ATOM   3074  H   GLN A 199     -14.989  -4.437  51.844  1.00 38.55           H
ATOM   3075  CA  GLN A 199     -15.392  -5.937  50.407  1.00 37.33           C
ATOM   3076  HA  GLN A 199     -16.053  -5.941  49.657  1.00 37.33           H
ATOM   3077  C   GLN A 199     -15.552  -7.214  51.250  1.00 39.18           C
ATOM   3078  O   GLN A 199     -15.917  -8.270  50.732  1.00 38.72           O
ATOM   3079  CB  GLN A 199     -13.975  -5.821  49.864  1.00 37.64           C
ATOM   3080 1HB  GLN A 199     -13.366  -5.587  50.621  1.00 37.64           H
ATOM   3081 2HB  GLN A 199     -13.709  -6.706  49.483  1.00 37.64           H
ATOM   3082  CG  GLN A 199     -13.820  -4.767  48.781  1.00 36.65           C
ATOM   3083 1HG  GLN A 199     -13.885  -3.861  49.200  1.00 36.65           H
ATOM   3084 2HG  GLN A 199     -12.922  -4.873  48.353  1.00 36.65           H
ATOM   3085  CD  GLN A 199     -14.887  -4.886  47.713  1.00 46.04           C
ATOM   3086  OE1 GLN A 199     -14.859  -5.811  46.890  1.00 45.58           O
ATOM   3087  NE2 GLN A 199     -15.843  -3.955  47.716  1.00 42.52           N
ATOM   3088 1HE2 GLN A 199     -16.576  -3.986  47.037  1.00 42.52           H
ATOM   3089 2HE2 GLN A 199     -15.826  -3.225  48.399  1.00 42.52           H
ATOM   3090  N   LEU A 200     -15.295  -7.104  52.557  1.00 40.09           N
ATOM   3091  H   LEU A 200     -15.297  -6.192  52.968  1.00 40.09           H
ATOM   3092  CA  LEU A 200     -15.011  -8.255  53.413  1.00 38.12           C
ATOM   3093  HA  LEU A 200     -15.422  -9.049  52.964  1.00 38.12           H
ATOM   3094  C   LEU A 200     -15.617  -8.075  54.801  1.00 37.87           C
ATOM   3095  O   LEU A 200     -15.487  -7.002  55.407  1.00 39.53           O
ATOM   3096  CB  LEU A 200     -13.510  -8.405  53.554  1.00 38.07           C
ATOM   3097 1HB  LEU A 200     -13.107  -8.387  52.639  1.00 38.07           H
ATOM   3098 2HB  LEU A 200     -13.167  -7.631  54.084  1.00 38.07           H
ATOM   3099  CG  LEU A 200     -13.066  -9.683  54.241  1.00 41.79           C
ATOM   3100  HG  LEU A 200     -13.559  -9.787  55.104  1.00 41.79           H
ATOM   3101  CD1 LEU A 200     -13.355 -10.848  53.319  1.00 44.92           C
ATOM   3102 1HD1 LEU A 200     -13.076 -11.712  53.737  1.00 44.92           H
ATOM   3103 2HD1 LEU A 200     -12.864 -10.752  52.454  1.00 44.92           H
ATOM   3104 3HD1 LEU A 200     -14.333 -10.908  53.113  1.00 44.92           H
ATOM   3105  CD2 LEU A 200     -11.595  -9.637  54.558  1.00 39.68           C
ATOM   3106 1HD2 LEU A 200     -11.301 -10.478  55.012  1.00 39.68           H
ATOM   3107 2HD2 LEU A 200     -11.383  -8.871  55.165  1.00 39.68           H
ATOM   3108 3HD2 LEU A 200     -11.052  -9.529  53.727  1.00 39.68           H
ATOM   3109  N   PHE A 201     -16.262  -9.121  55.307  1.00 35.86           N
ATOM   3110  H   PHE A 201     -16.423  -9.922  54.730  1.00 35.86           H
ATOM   3111  CA  PHE A 201     -16.738  -9.128  56.677  1.00 35.89           C
ATOM   3112  HA  PHE A 201     -16.568  -8.195  56.994  1.00 35.89           H
ATOM   3113  C   PHE A 201     -15.979 -10.125  57.502  1.00 36.76           C
ATOM   3114  O   PHE A 201     -15.627 -11.204  57.021  1.00 37.37           O
ATOM   3115  CB  PHE A 201     -18.211  -9.477  56.766  1.00 33.73           C
ATOM   3116 1HB  PHE A 201     -18.399 -10.255  56.166  1.00 33.73           H
ATOM   3117 2HB  PHE A 201     -18.431  -9.723  57.711  1.00 33.73           H
ATOM   3118  CG  PHE A 201     -19.105  -8.368  56.366  1.00 36.22           C
ATOM   3119  CD1 PHE A 201     -19.798  -8.425  55.156  1.00 37.45           C
ATOM   3120  HD1 PHE A 201     -19.685  -9.221  54.561  1.00 37.45           H
ATOM   3121  CD2 PHE A 201     -19.263  -7.249  57.185  1.00 34.77           C
ATOM   3122  HD2 PHE A 201     -18.757  -7.194  58.046  1.00 34.77           H
ATOM   3123  CE1 PHE A 201     -20.652  -7.383  54.763  1.00 35.68           C
ATOM   3124  HE1 PHE A 201     -21.142  -7.435  53.892  1.00 35.68           H
ATOM   3125  CE2 PHE A 201     -20.113  -6.212  56.825  1.00 35.71           C
ATOM   3126  HE2 PHE A 201     -20.227  -5.425  57.429  1.00 35.71           H
ATOM   3127  CZ  PHE A 201     -20.815  -6.273  55.596  1.00 35.60           C
ATOM   3128  HZ  PHE A 201     -21.424  -5.527  55.326  1.00 35.60           H
ATOM   3129  N   VAL A 202     -15.761  -9.764  58.760  1.00 36.42           N
ATOM   3130  H   VAL A 202     -15.968  -8.828  59.044  1.00 36.42           H
ATOM   3131  CA  VAL A 202     -15.237 -10.686  59.716  1.00 36.14           C
ATOM   3132  HA  VAL A 202     -15.250 -11.601  59.312  1.00 36.14           H
ATOM   3133  C   VAL A 202     -16.091 -10.535  60.926  1.00 39.01           C
ATOM   3134  O   VAL A 202     -16.424  -9.418  61.308  1.00 41.93           O
ATOM   3135  CB  VAL A 202     -13.837 -10.307  60.100  1.00 36.50           C
ATOM   3136  HB  VAL A 202     -13.870  -9.382  60.480  1.00 36.50           H
ATOM   3137  CG1 VAL A 202     -13.303 -11.256  61.194  1.00 31.96           C
ATOM   3138 1HG1 VAL A 202     -12.370 -11.010  61.459  1.00 31.96           H
ATOM   3139 2HG1 VAL A 202     -13.292 -12.203  60.874  1.00 31.96           H
ATOM   3140 3HG1 VAL A 202     -13.874 -11.216  62.014  1.00 31.96           H
ATOM   3141  CG2 VAL A 202     -12.926 -10.299  58.851  1.00 34.26           C
ATOM   3142 1HG2 VAL A 202     -11.987 -10.048  59.094  1.00 34.26           H
ATOM   3143 2HG2 VAL A 202     -13.254  -9.643  58.173  1.00 34.26           H
ATOM   3144 3HG2 VAL A 202     -12.899 -11.201  58.422  1.00 34.26           H
ATOM   3145  N   ILE A 203     -16.451 -11.650  61.537  1.00 38.92           N
ATOM   3146  H   ILE A 203     -16.163 -12.532  61.166  1.00 38.92           H
ATOM   3147  CA  ILE A 203     -17.259 -11.611  62.741  1.00 40.35           C
ATOM   3148  HA  ILE A 203     -17.265 -10.657  63.043  1.00 40.35           H
ATOM   3149  C   ILE A 203     -16.624 -12.516  63.803  1.00 39.93           C
ATOM   3150  O   ILE A 203     -16.108 -13.585  63.482  1.00 39.05           O
ATOM   3151  CB  ILE A 203     -18.692 -12.093  62.438  1.00 41.00           C
ATOM   3152  HB  ILE A 203     -19.107 -11.490  61.758  1.00 41.00           H
ATOM   3153  CG1 ILE A 203     -19.543 -12.042  63.698  1.00 41.36           C
ATOM   3154 1HG1 ILE A 203     -19.286 -12.806  64.288  1.00 41.36           H
ATOM   3155 2HG1 ILE A 203     -19.363 -11.178  64.171  1.00 41.36           H
ATOM   3156  CG2 ILE A 203     -18.666 -13.509  61.874  1.00 42.38           C
ATOM   3157 1HG2 ILE A 203     -19.591 -13.833  61.673  1.00 42.38           H
ATOM   3158 2HG2 ILE A 203     -18.252 -14.146  62.524  1.00 42.38           H
ATOM   3159 3HG2 ILE A 203     -18.136 -13.547  61.026  1.00 42.38           H
ATOM   3160  CD1 ILE A 203     -21.025 -12.133  63.426  1.00 45.90           C
ATOM   3161 1HD1 ILE A 203     -21.548 -12.096  64.278  1.00 45.90           H
ATOM   3162 2HD1 ILE A 203     -21.254 -12.989  62.961  1.00 45.90           H
ATOM   3163 3HD1 ILE A 203     -21.330 -11.378  62.846  1.00 45.90           H
ATOM   3164  N   SER A 204     -16.634 -12.103  65.062  1.00 38.75           N
ATOM   3165  H   SER A 204     -17.176 -11.310  65.340  1.00 38.75           H
ATOM   3166  CA  SER A 204     -15.837 -12.835  66.026  1.00 38.37           C
ATOM   3167  HA  SER A 204     -15.874 -13.788  65.723  1.00 38.37           H
ATOM   3168  C   SER A 204     -16.419 -12.736  67.390  1.00 39.10           C
ATOM   3169  O   SER A 204     -16.809 -11.656  67.808  1.00 40.65           O
ATOM   3170  CB  SER A 204     -14.408 -12.309  66.059  1.00 37.34           C
ATOM   3171 1HB  SER A 204     -14.002 -12.307  65.145  1.00 37.34           H
ATOM   3172 2HB  SER A 204     -14.372 -11.385  66.443  1.00 37.34           H
ATOM   3173  OG  SER A 204     -13.631 -13.146  66.874  1.00 37.20           O
ATOM   3174  HG  SER A 204     -13.655 -14.039  66.531  1.00 37.20           H
ATOM   3175  N   ASN A 205     -16.463 -13.853  68.103  1.00 40.61           N
ATOM   3176  H   ASN A 205     -16.302 -14.735  67.661  1.00 40.61           H
ATOM   3177  CA  ASN A 205     -16.746 -13.794  69.528  1.00 40.47           C
ATOM   3178  HA  ASN A 205     -17.052 -12.856  69.693  1.00 40.47           H
ATOM   3179  C   ASN A 205     -15.509 -14.065  70.341  1.00 41.30           C
ATOM   3180  O   ASN A 205     -15.609 -14.431  71.503  1.00 43.07           O
ATOM   3181  CB  ASN A 205     -17.843 -14.766  69.911  1.00 39.53           C
ATOM   3182 1HB  ASN A 205     -18.033 -14.664  70.887  1.00 39.53           H
ATOM   3183 2HB  ASN A 205     -18.662 -14.545  69.385  1.00 39.53           H
ATOM   3184  CG  ASN A 205     -17.457 -16.209  69.637  1.00 42.36           C
ATOM   3185  OD1 ASN A 205     -18.312 -17.096  69.656  1.00 37.12           O
ATOM   3186  ND2 ASN A 205     -16.169 -16.450  69.357  1.00 41.74           N
ATOM   3187 1HD2 ASN A 205     -15.866 -17.381  69.154  1.00 41.74           H
ATOM   3188 2HD2 ASN A 205     -15.510 -15.698  69.354  1.00 41.74           H
ATOM   3189  N   GLY A 206     -14.338 -13.889  69.736  1.00 41.68           N
ATOM   3190  H   GLY A 206     -14.309 -13.633  68.770  1.00 41.68           H
ATOM   3191  CA  GLY A 206     -13.102 -14.069  70.474  1.00 42.54           C
ATOM   3192 1HA  GLY A 206     -12.447 -13.390  70.145  1.00 42.54           H
ATOM   3193 2HA  GLY A 206     -13.294 -13.905  71.442  1.00 42.54           H
ATOM   3194  C   GLY A 206     -12.523 -15.452  70.304  1.00 44.55           C
ATOM   3195  O   GLY A 206     -11.365 -15.581  69.945  1.00 45.97           O
ATOM   3196  N   THR A 207     -13.325 -16.491  70.544  1.00 45.95           N
ATOM   3197  H   THR A 207     -14.263 -16.322  70.846  1.00 45.95           H
ATOM   3198  CA  THR A 207     -12.872 -17.872  70.375  1.00 46.75           C
ATOM   3199  HA  THR A 207     -11.920 -17.842  70.680  1.00 46.75           H
ATOM   3200  C   THR A 207     -12.945 -18.293  68.915  1.00 47.22           C
ATOM   3201  O   THR A 207     -12.131 -19.079  68.436  1.00 48.77           O
ATOM   3202  CB  THR A 207     -13.662 -18.874  71.243  1.00 46.52           C
ATOM   3203  HB  THR A 207     -13.021 -19.436  71.765  1.00 46.52           H
ATOM   3204  OG1 THR A 207     -14.380 -18.239  72.278  1.00 49.04           O
ATOM   3205  HG1 THR A 207     -13.801 -18.093  73.026  1.00 49.04           H
ATOM   3206  CG2 THR A 207     -14.479 -19.857  70.473  1.00 47.37           C
ATOM   3207 1HG2 THR A 207     -14.965 -20.478  71.087  1.00 47.37           H
ATOM   3208 2HG2 THR A 207     -13.901 -20.409  69.872  1.00 47.37           H
ATOM   3209 3HG2 THR A 207     -15.157 -19.390  69.904  1.00 47.37           H
ATOM   3210  N   ASP A 208     -13.929 -17.785  68.196  1.00 47.07           N
ATOM   3211  H   ASP A 208     -14.604 -17.183  68.624  1.00 47.07           H
ATOM   3212  CA  ASP A 208     -14.028 -18.105  66.788  1.00 46.97           C
ATOM   3213  HA  ASP A 208     -13.191 -18.605  66.567  1.00 46.97           H
ATOM   3214  C   ASP A 208     -14.086 -16.836  65.952  1.00 45.69           C
ATOM   3215  O   ASP A 208     -14.467 -15.785  66.444  1.00 48.03           O
ATOM   3216  CB  ASP A 208     -15.242 -18.997  66.524  1.00 47.69           C
ATOM   3217 1HB  ASP A 208     -15.308 -19.671  67.258  1.00 47.69           H
ATOM   3218 2HB  ASP A 208     -16.063 -18.425  66.521  1.00 47.69           H
ATOM   3219  CG  ASP A 208     -15.154 -19.736  65.186  1.00 48.35           C
ATOM   3220  OD1 ASP A 208     -16.149 -20.394  64.817  1.00 51.76           O
ATOM   3221  OD2 ASP A 208     -14.111 -19.653  64.490  1.00 49.87           O
ATOM   3222  N   THR A 209     -13.692 -16.942  64.694  1.00 42.99           N
ATOM   3223  H   THR A 209     -13.490 -17.849  64.324  1.00 42.99           H
ATOM   3224  CA  THR A 209     -13.544 -15.780  63.835  1.00 42.08           C
ATOM   3225  HA  THR A 209     -14.252 -15.133  64.116  1.00 42.08           H
ATOM   3226  C   THR A 209     -13.714 -16.265  62.404  1.00 42.63           C
ATOM   3227  O   THR A 209     -12.873 -16.999  61.895  1.00 44.09           O
ATOM   3228  CB  THR A 209     -12.145 -15.123  63.982  1.00 41.45           C
ATOM   3229  HB  THR A 209     -11.424 -15.713  63.618  1.00 41.45           H
ATOM   3230  OG1 THR A 209     -11.827 -14.929  65.369  1.00 39.97           O
ATOM   3231  HG1 THR A 209     -10.877 -14.879  65.476  1.00 39.97           H
ATOM   3232  CG2 THR A 209     -12.124 -13.792  63.272  1.00 38.11           C
ATOM   3233 1HG2 THR A 209     -11.228 -13.355  63.357  1.00 38.11           H
ATOM   3234 2HG2 THR A 209     -12.806 -13.170  63.657  1.00 38.11           H
ATOM   3235 3HG2 THR A 209     -12.321 -13.901  62.298  1.00 38.11           H
ATOM   3236  N   ARG A 210     -14.809 -15.876  61.756  1.00 42.02           N
ATOM   3237  H   ARG A 210     -15.495 -15.325  62.232  1.00 42.02           H
ATOM   3238  CA  ARG A 210     -15.019 -16.241  60.362  1.00 41.99           C
ATOM   3239  HA  ARG A 210     -14.217 -16.791  60.125  1.00 41.99           H
ATOM   3240  C   ARG A 210     -15.091 -15.031  59.458  1.00 41.31           C
ATOM   3241  O   ARG A 210     -15.574 -13.973  59.879  1.00 41.15           O
ATOM   3242  CB  ARG A 210     -16.290 -17.042  60.206  1.00 42.34           C
ATOM   3243 1HB  ARG A 210     -17.071 -16.437  60.353  1.00 42.34           H
ATOM   3244 2HB  ARG A 210     -16.326 -17.414  59.279  1.00 42.34           H
ATOM   3245  CG  ARG A 210     -16.396 -18.178  61.165  1.00 42.72           C
ATOM   3246 1HG  ARG A 210     -15.611 -18.786  61.049  1.00 42.72           H
ATOM   3247 2HG  ARG A 210     -16.409 -17.824  62.099  1.00 42.72           H
ATOM   3248  CD  ARG A 210     -17.662 -18.931  60.895  1.00 44.08           C
ATOM   3249 1HD  ARG A 210     -18.388 -18.613  61.503  1.00 44.08           H
ATOM   3250 2HD  ARG A 210     -17.943 -18.806  59.944  1.00 44.08           H
ATOM   3251  NE  ARG A 210     -17.442 -20.337  61.132  1.00 51.76           N
ATOM   3252  HE  ARG A 210     -17.323 -20.639  62.078  1.00 51.76           H
ATOM   3253  CZ  ARG A 210     -17.386 -21.250  60.182  1.00 52.53           C
ATOM   3254  NH1 ARG A 210     -17.564 -20.909  58.928  1.00 52.96           N
ATOM   3255 1HH1 ARG A 210     -17.743 -19.955  58.689  1.00 52.96           H
ATOM   3256 2HH1 ARG A 210     -17.523 -21.603  58.210  1.00 52.96           H
ATOM   3257  NH2 ARG A 210     -17.172 -22.510  60.498  1.00 60.18           N
ATOM   3258 1HH2 ARG A 210     -17.053 -22.771  61.456  1.00 60.18           H
ATOM   3259 2HH2 ARG A 210     -17.129 -23.206  59.781  1.00 60.18           H
ATOM   3260  N   TYR A 211     -14.617 -15.188  58.220  1.00 39.20           N
ATOM   3261  H   TYR A 211     -14.139 -16.032  57.978  1.00 39.20           H
ATOM   3262  CA  TYR A 211     -14.786 -14.149  57.221  1.00 38.00           C
ATOM   3263  HA  TYR A 211     -15.268 -13.437  57.733  1.00 38.00           H
ATOM   3264  C   TYR A 211     -15.669 -14.550  56.058  1.00 37.68           C
ATOM   3265  O   TYR A 211     -15.798 -15.728  55.723  1.00 38.72           O
ATOM   3266  CB  TYR A 211     -13.440 -13.640  56.718  1.00 38.31           C
ATOM   3267 1HB  TYR A 211     -13.606 -12.847  56.132  1.00 38.31           H
ATOM   3268 2HB  TYR A 211     -12.895 -13.363  57.509  1.00 38.31           H
ATOM   3269  CG  TYR A 211     -12.622 -14.631  55.924  1.00 39.03           C
ATOM   3270  CD1 TYR A 211     -11.880 -15.630  56.562  1.00 37.93           C
ATOM   3271  HD1 TYR A 211     -11.898 -15.695  57.560  1.00 37.93           H
ATOM   3272  CD2 TYR A 211     -12.575 -14.566  54.526  1.00 39.84           C
ATOM   3273  HD2 TYR A 211     -13.106 -13.865  54.050  1.00 39.84           H
ATOM   3274  CE1 TYR A 211     -11.107 -16.551  55.816  1.00 38.76           C
ATOM   3275  HE1 TYR A 211     -10.589 -17.269  56.283  1.00 38.76           H
ATOM   3276  CE2 TYR A 211     -11.799 -15.465  53.780  1.00 35.79           C
ATOM   3277  HE2 TYR A 211     -11.768 -15.396  52.782  1.00 35.79           H
ATOM   3278  CZ  TYR A 211     -11.072 -16.451  54.430  1.00 36.77           C
ATOM   3279  OH  TYR A 211     -10.334 -17.342  53.705  1.00 35.97           O
ATOM   3280  HH  TYR A 211     -10.737 -18.210  53.758  1.00 35.97           H
ATOM   3281  N   PHE A 212     -16.289 -13.562  55.443  1.00 36.17           N
ATOM   3282  H   PHE A 212     -16.192 -12.626  55.781  1.00 36.17           H
ATOM   3283  CA  PHE A 212     -17.105 -13.824  54.295  1.00 35.97           C
ATOM   3284  HA  PHE A 212     -16.671 -14.581  53.805  1.00 35.97           H
ATOM   3285  C   PHE A 212     -17.133 -12.583  53.457  1.00 38.10           C
ATOM   3286  O   PHE A 212     -16.864 -11.491  53.951  1.00 39.32           O
ATOM   3287  CB  PHE A 212     -18.517 -14.234  54.688  1.00 35.61           C
ATOM   3288 1HB  PHE A 212     -19.087 -14.216  53.865  1.00 35.61           H
ATOM   3289 2HB  PHE A 212     -18.481 -15.166  55.049  1.00 35.61           H
ATOM   3290  CG  PHE A 212     -19.171 -13.342  55.738  1.00 37.88           C
ATOM   3291  CD1 PHE A 212     -20.132 -12.406  55.377  1.00 35.15           C
ATOM   3292  HD1 PHE A 212     -20.386 -12.305  54.415  1.00 35.15           H
ATOM   3293  CD2 PHE A 212     -18.860 -13.476  57.105  1.00 40.53           C
ATOM   3294  HD2 PHE A 212     -18.182 -14.153  57.390  1.00 40.53           H
ATOM   3295  CE1 PHE A 212     -20.748 -11.603  56.345  1.00 34.92           C
ATOM   3296  HE1 PHE A 212     -21.430 -10.926  56.063  1.00 34.92           H
ATOM   3297  CE2 PHE A 212     -19.494 -12.670  58.081  1.00 32.30           C
ATOM   3298  HE2 PHE A 212     -19.264 -12.779  59.048  1.00 32.30           H
ATOM   3299  CZ  PHE A 212     -20.427 -11.736  57.695  1.00 32.33           C
ATOM   3300  HZ  PHE A 212     -20.873 -11.156  58.378  1.00 32.33           H
ATOM   3301  N   ALA A 213     -17.447 -12.756  52.178  1.00 38.93           N
ATOM   3302  H   ALA A 213     -17.672 -13.678  51.860  1.00 38.93           H
ATOM   3303  CA  ALA A 213     -17.481 -11.661  51.218  1.00 38.75           C
ATOM   3304  HA  ALA A 213     -16.674 -11.094  51.387  1.00 38.75           H
ATOM   3305  C   ALA A 213     -18.756 -10.849  51.407  1.00 39.11           C
ATOM   3306  O   ALA A 213     -19.783 -11.377  51.829  1.00 39.73           O
ATOM   3307  CB  ALA A 213     -17.422 -12.210  49.817  1.00 37.47           C
ATOM   3308 1HB  ALA A 213     -16.590 -12.746  49.675  1.00 37.47           H
ATOM   3309 2HB  ALA A 213     -17.430 -11.472  49.142  1.00 37.47           H
ATOM   3310 3HB  ALA A 213     -18.205 -12.803  49.632  1.00 37.47           H
ATOM   3311  N   ASN A 214     -18.673  -9.564  51.084  1.00 41.54           N
ATOM   3312  H   ASN A 214     -17.774  -9.186  50.860  1.00 41.54           H
ATOM   3313  CA  ASN A 214     -19.826  -8.678  51.038  1.00 41.73           C
ATOM   3314  HA  ASN A 214     -20.444  -8.992  51.758  1.00 41.73           H
ATOM   3315  C   ASN A 214     -20.470  -8.757  49.681  1.00 42.73           C
ATOM   3316  O   ASN A 214     -19.964  -8.185  48.723  1.00 43.14           O
ATOM   3317  CB  ASN A 214     -19.401  -7.237  51.263  1.00 41.14           C
ATOM   3318 1HB  ASN A 214     -18.919  -7.180  52.137  1.00 41.14           H
ATOM   3319 2HB  ASN A 214     -18.784  -6.968  50.523  1.00 41.14           H
ATOM   3320  CG  ASN A 214     -20.591  -6.273  51.289  1.00 44.49           C
ATOM   3321  OD1 ASN A 214     -20.421  -5.085  51.047  1.00 45.30           O
ATOM   3322  ND2 ASN A 214     -21.794  -6.780  51.601  1.00 37.72           N
ATOM   3323 1HD2 ASN A 214     -22.594  -6.181  51.640  1.00 37.72           H
ATOM   3324 2HD2 ASN A 214     -21.891  -7.757  51.792  1.00 37.72           H
ATOM   3325  N   THR A 215     -21.581  -9.471  49.599  1.00 43.31           N
ATOM   3326  H   THR A 215     -21.969  -9.878  50.426  1.00 43.31           H
ATOM   3327  CA  THR A 215     -22.240  -9.667  48.334  1.00 45.38           C
ATOM   3328  HA  THR A 215     -21.873  -8.914  47.787  1.00 45.38           H
ATOM   3329  C   THR A 215     -23.737  -9.539  48.473  1.00 45.86           C
ATOM   3330  O   THR A 215     -24.313  -9.922  49.481  1.00 46.60           O
ATOM   3331  CB  THR A 215     -21.912 -11.039  47.688  1.00 45.93           C
ATOM   3332  HB  THR A 215     -20.947 -11.085  47.431  1.00 45.93           H
ATOM   3333  OG1 THR A 215     -22.695 -11.180  46.502  1.00 50.20           O
ATOM   3334  HG1 THR A 215     -23.623 -11.220  46.734  1.00 50.20           H
ATOM   3335  CG2 THR A 215     -22.254 -12.202  48.616  1.00 45.97           C
ATOM   3336 1HG2 THR A 215     -22.038 -13.079  48.188  1.00 45.97           H
ATOM   3337 2HG2 THR A 215     -23.228 -12.205  48.844  1.00 45.97           H
ATOM   3338 3HG2 THR A 215     -21.738 -12.143  49.471  1.00 45.97           H
ATOM   3339  N   THR A 216     -24.373  -9.017  47.441  1.00 46.22           N
ATOM   3340  H   THR A 216     -23.860  -8.692  46.647  1.00 46.22           H
ATOM   3341  CA  THR A 216     -25.811  -8.917  47.464  1.00 47.60           C
ATOM   3342  HA  THR A 216     -26.020  -8.771  48.430  1.00 47.60           H
ATOM   3343  C   THR A 216     -26.469 -10.190  46.988  1.00 46.59           C
ATOM   3344  O   THR A 216     -27.687 -10.307  47.049  1.00 48.19           O
ATOM   3345  CB  THR A 216     -26.301  -7.732  46.619  1.00 47.27           C
ATOM   3346  HB  THR A 216     -27.392  -7.729  46.592  1.00 47.27           H
ATOM   3347  OG1 THR A 216     -25.799  -7.848  45.304  1.00 49.94           O
ATOM   3348  HG1 THR A 216     -26.001  -7.029  44.843  1.00 49.94           H
ATOM   3349  CG2 THR A 216     -25.827  -6.386  47.170  1.00 48.28           C
ATOM   3350 1HG2 THR A 216     -26.245  -5.574  46.577  1.00 48.28           H
ATOM   3351 2HG2 THR A 216     -24.738  -6.326  47.144  1.00 48.28           H
ATOM   3352 3HG2 THR A 216     -26.158  -6.277  48.203  1.00 48.28           H
ATOM   3353  N   LYS A 217     -25.670 -11.136  46.507  1.00 45.03           N
ATOM   3354  H   LYS A 217     -24.678 -11.013  46.555  1.00 45.03           H
ATOM   3355  CA  LYS A 217     -26.212 -12.341  45.912  1.00 44.06           C
ATOM   3356  HA  LYS A 217     -26.964 -12.074  45.310  1.00 44.06           H
ATOM   3357  C   LYS A 217     -26.687 -13.225  47.037  1.00 41.76           C
ATOM   3358  O   LYS A 217     -25.886 -13.733  47.818  1.00 42.11           O
ATOM   3359  CB  LYS A 217     -25.116 -13.085  45.103  1.00 44.22           C
ATOM   3360 1HB  LYS A 217     -24.251 -12.445  44.961  1.00 44.22           H
ATOM   3361 2HB  LYS A 217     -24.740 -13.932  45.677  1.00 44.22           H
ATOM   3362  CG  LYS A 217     -25.565 -13.639  43.739  1.00 54.10           C
ATOM   3363 1HG  LYS A 217     -24.809 -14.355  43.413  1.00 54.10           H
ATOM   3364 2HG  LYS A 217     -26.502 -14.184  43.860  1.00 54.10           H
ATOM   3365  CD  LYS A 217     -25.726 -12.589  42.621  1.00 65.60           C
ATOM   3366 1HD  LYS A 217     -25.786 -13.119  41.669  1.00 65.60           H
ATOM   3367 2HD  LYS A 217     -26.656 -12.037  42.770  1.00 65.60           H
ATOM   3368  CE  LYS A 217     -24.544 -11.602  42.599  1.00 65.44           C
ATOM   3369 1HE  LYS A 217     -24.666 -10.895  43.425  1.00 65.44           H
ATOM   3370 2HE  LYS A 217     -23.622 -12.159  42.780  1.00 65.44           H
ATOM   3371  NZ  LYS A 217     -24.386 -10.859  41.330  1.00 61.97           N
ATOM   3372 1HZ  LYS A 217     -23.580 -10.235  41.399  1.00 61.97           H
ATOM   3373 2HZ  LYS A 217     -25.201 -10.326  41.072  1.00 61.97           H
ATOM   3374 3HZ  LYS A 217     -24.118 -11.473  40.559  1.00 61.97           H
ATOM   3375  N   ARG A 218     -28.001 -13.385  47.155  1.00 37.71           N
ATOM   3376  H   ARG A 218     -28.616 -13.132  46.409  1.00 37.71           H
ATOM   3377  CA  ARG A 218     -28.523 -13.936  48.390  1.00 35.41           C
ATOM   3378  HA  ARG A 218     -28.027 -13.450  49.110  1.00 35.41           H
ATOM   3379  C   ARG A 218     -28.215 -15.425  48.514  1.00 37.17           C
ATOM   3380  O   ARG A 218     -28.119 -15.941  49.622  1.00 40.20           O
ATOM   3381  CB  ARG A 218     -30.044 -13.704  48.438  1.00 32.91           C
ATOM   3382 1HB  ARG A 218     -30.243 -12.635  48.346  1.00 32.91           H
ATOM   3383 2HB  ARG A 218     -30.491 -14.205  47.576  1.00 32.91           H
ATOM   3384  CG  ARG A 218     -30.736 -14.223  49.714  1.00 30.95           C
ATOM   3385 1HG  ARG A 218     -30.432 -15.241  49.948  1.00 30.95           H
ATOM   3386 2HG  ARG A 218     -30.471 -13.572  50.549  1.00 30.95           H
ATOM   3387  CD  ARG A 218     -32.254 -14.248  49.521  1.00 35.24           C
ATOM   3388 1HD  ARG A 218     -32.564 -13.287  49.101  1.00 35.24           H
ATOM   3389 2HD  ARG A 218     -32.509 -15.040  48.814  1.00 35.24           H
ATOM   3390  NE  ARG A 218     -32.955 -14.465  50.800  1.00 36.17           N
ATOM   3391  HE  ARG A 218     -32.377 -14.623  51.611  1.00 36.17           H
ATOM   3392  CZ  ARG A 218     -34.230 -14.186  50.995  1.00 41.19           C
ATOM   3393  NH1 ARG A 218     -35.085 -14.147  50.010  1.00 40.88           N
ATOM   3394 1HH1 ARG A 218     -34.769 -14.401  49.088  1.00 40.88           H
ATOM   3395 2HH1 ARG A 218     -36.042 -13.862  50.133  1.00 40.88           H
ATOM   3396  NH2 ARG A 218     -34.664 -13.889  52.190  1.00 42.09           N
ATOM   3397 1HH2 ARG A 218     -33.985 -13.831  52.938  1.00 42.09           H
ATOM   3398 2HH2 ARG A 218     -35.471 -13.286  52.244  1.00 42.09           H
ATOM   3399  N   ASP A 219     -28.018 -16.114  47.394  1.00 38.30           N
ATOM   3400  H   ASP A 219     -28.146 -15.679  46.502  1.00 38.30           H
ATOM   3401  CA  ASP A 219     -27.615 -17.510  47.482  1.00 39.79           C
ATOM   3402  HA  ASP A 219     -28.085 -17.801  48.315  1.00 39.79           H
ATOM   3403  C   ASP A 219     -26.112 -17.747  47.728  1.00 39.63           C
ATOM   3404  O   ASP A 219     -25.622 -18.872  47.644  1.00 39.40           O
ATOM   3405  CB  ASP A 219     -28.109 -18.243  46.225  1.00 41.31           C
ATOM   3406 1HB  ASP A 219     -27.926 -19.302  46.364  1.00 41.31           H
ATOM   3407 2HB  ASP A 219     -29.187 -18.099  46.128  1.00 41.31           H
ATOM   3408  CG  ASP A 219     -27.423 -17.802  44.919  1.00 45.85           C
ATOM   3409  OD1 ASP A 219     -27.626 -18.497  43.901  1.00 51.68           O
ATOM   3410  OD2 ASP A 219     -26.742 -16.746  44.923  1.00 47.54           O
ATOM   3411  N   LYS A 220     -25.395 -16.688  48.079  1.00 38.42           N
ATOM   3412  H   LYS A 220     -25.804 -15.778  48.008  1.00 38.42           H
ATOM   3413  CA  LYS A 220     -24.030 -16.814  48.565  1.00 37.97           C
ATOM   3414  HA  LYS A 220     -23.820 -17.792  48.573  1.00 37.97           H
ATOM   3415  C   LYS A 220     -23.930 -16.253  49.976  1.00 38.70           C
ATOM   3416  O   LYS A 220     -22.853 -16.018  50.474  1.00 38.82           O
ATOM   3417  CB  LYS A 220     -23.113 -16.009  47.622  1.00 37.96           C
ATOM   3418 1HB  LYS A 220     -23.394 -14.959  47.700  1.00 37.96           H
ATOM   3419 2HB  LYS A 220     -22.082 -16.084  47.969  1.00 37.96           H
ATOM   3420  CG  LYS A 220     -23.184 -16.392  46.134  1.00 35.30           C
ATOM   3421 1HG  LYS A 220     -24.205 -16.281  45.771  1.00 35.30           H
ATOM   3422 2HG  LYS A 220     -22.566 -15.692  45.572  1.00 35.30           H
ATOM   3423  CD  LYS A 220     -22.710 -17.814  45.833  1.00 34.98           C
ATOM   3424 1HD  LYS A 220     -23.328 -18.530  46.376  1.00 34.98           H
ATOM   3425 2HD  LYS A 220     -22.834 -17.994  44.764  1.00 34.98           H
ATOM   3426  CE  LYS A 220     -21.240 -17.979  46.226  1.00 37.99           C
ATOM   3427 1HE  LYS A 220     -20.656 -17.185  45.751  1.00 37.99           H
ATOM   3428 2HE  LYS A 220     -21.158 -17.864  47.312  1.00 37.99           H
ATOM   3429  NZ  LYS A 220     -20.749 -19.309  45.813  1.00 40.53           N
ATOM   3430 1HZ  LYS A 220     -19.784 -19.428  46.082  1.00 40.53           H
ATOM   3431 2HZ  LYS A 220     -20.840 -19.417  44.811  1.00 40.53           H
ATOM   3432 3HZ  LYS A 220     -21.320 -20.016  46.263  1.00 40.53           H
ATOM   3433  N   ASN A 221     -25.076 -16.062  50.612  1.00 40.02           N
ATOM   3434  H   ASN A 221     -25.900 -16.513  50.266  1.00 40.02           H
ATOM   3435  CA  ASN A 221     -25.182 -15.225  51.790  1.00 42.87           C
ATOM   3436  HA  ASN A 221     -24.282 -14.788  51.819  1.00 42.87           H
ATOM   3437  C   ASN A 221     -25.406 -16.010  53.074  1.00 41.85           C
ATOM   3438  O   ASN A 221     -25.541 -15.411  54.134  1.00 44.08           O
ATOM   3439  CB  ASN A 221     -26.263 -14.110  51.665  1.00 45.16           C
ATOM   3440 1HB  ASN A 221     -27.063 -14.411  51.014  1.00 45.16           H
ATOM   3441 2HB  ASN A 221     -26.705 -13.910  52.639  1.00 45.16           H
ATOM   3442  CG  ASN A 221     -25.741 -12.774  51.187  1.00 49.43           C
ATOM   3443  OD1 ASN A 221     -24.646 -12.646  50.696  1.00 47.18           O
ATOM   3444  ND2 ASN A 221     -26.505 -11.715  51.325  1.00 53.97           N
ATOM   3445 1HD2 ASN A 221     -26.026 -10.863  51.072  1.00 53.97           H
ATOM   3446 2HD2 ASN A 221     -27.267 -11.724  51.976  1.00 53.97           H
ATOM   3447  N   SER A 222     -25.482 -17.331  52.995  1.00 40.05           N
ATOM   3448  H   SER A 222     -25.328 -17.785  52.118  1.00 40.05           H
ATOM   3449  CA  SER A 222     -25.788 -18.130  54.181  1.00 38.08           C
ATOM   3450  HA  SER A 222     -26.438 -17.585  54.709  1.00 38.08           H
ATOM   3451  C   SER A 222     -24.532 -18.374  55.014  1.00 37.50           C
ATOM   3452  O   SER A 222     -23.410 -18.226  54.521  1.00 37.59           O
ATOM   3453  CB  SER A 222     -26.366 -19.499  53.783  1.00 37.09           C
ATOM   3454 1HB  SER A 222     -26.522 -20.127  54.662  1.00 37.09           H
ATOM   3455 2HB  SER A 222     -27.313 -19.372  53.260  1.00 37.09           H
ATOM   3456  OG  SER A 222     -25.433 -20.099  52.915  1.00 38.44           O
ATOM   3457  HG  SER A 222     -25.759 -20.967  52.597  1.00 38.44           H
ATOM   3458  N   PHE A 223     -24.719 -18.755  56.273  1.00 35.99           N
ATOM   3459  H   PHE A 223     -25.646 -18.812  56.642  1.00 35.99           H
ATOM   3460  CA  PHE A 223     -23.586 -19.085  57.114  1.00 35.48           C
ATOM   3461  HA  PHE A 223     -23.139 -18.195  57.204  1.00 35.48           H
ATOM   3462  C   PHE A 223     -22.593 -20.071  56.491  1.00 36.13           C
ATOM   3463  O   PHE A 223     -21.402 -20.035  56.814  1.00 35.89           O
ATOM   3464  CB  PHE A 223     -24.088 -19.562  58.481  1.00 33.97           C
ATOM   3465 1HB  PHE A 223     -24.829 -18.855  58.858  1.00 33.97           H
ATOM   3466 2HB  PHE A 223     -24.583 -20.528  58.362  1.00 33.97           H
ATOM   3467  CG  PHE A 223     -22.984 -19.680  59.509  1.00 34.08           C
ATOM   3468  CD1 PHE A 223     -22.430 -18.511  60.055  1.00 29.29           C
ATOM   3469  HD1 PHE A 223     -22.804 -17.550  59.746  1.00 29.29           H
ATOM   3470  CD2 PHE A 223     -22.477 -20.937  59.884  1.00 28.18           C
ATOM   3471  HD2 PHE A 223     -22.850 -21.839  59.419  1.00 28.18           H
ATOM   3472  CE1 PHE A 223     -21.394 -18.591  60.999  1.00 29.52           C
ATOM   3473  HE1 PHE A 223     -20.984 -17.683  61.415  1.00 29.52           H
ATOM   3474  CE2 PHE A 223     -21.451 -21.022  60.840  1.00 28.74           C
ATOM   3475  HE2 PHE A 223     -21.063 -21.991  61.129  1.00 28.74           H
ATOM   3476  CZ  PHE A 223     -20.919 -19.851  61.404  1.00 29.19           C
ATOM   3477  HZ  PHE A 223     -20.137 -19.930  62.144  1.00 29.19           H
ATOM   3478  N   ASP A 224     -23.075 -20.933  55.601  1.00 35.03           N
ATOM   3479  H   ASP A 224     -24.045 -20.901  55.359  1.00 35.03           H
ATOM   3480  CA  ASP A 224     -22.217 -21.919  54.971  1.00 36.18           C
ATOM   3481  HA  ASP A 224     -21.861 -22.450  55.740  1.00 36.18           H
ATOM   3482  C   ASP A 224     -21.045 -21.271  54.221  1.00 35.48           C
ATOM   3483  O   ASP A 224     -20.021 -21.901  53.999  1.00 35.51           O
ATOM   3484  CB  ASP A 224     -23.045 -22.789  54.013  1.00 37.57           C
ATOM   3485 1HB  ASP A 224     -23.387 -22.170  53.182  1.00 37.57           H
ATOM   3486 2HB  ASP A 224     -22.389 -23.557  53.601  1.00 37.57           H
ATOM   3487  CG  ASP A 224     -24.270 -23.469  54.640  1.00 45.20           C
ATOM   3488  OD1 ASP A 224     -25.034 -22.787  55.369  1.00 56.86           O
ATOM   3489  OD2 ASP A 224     -24.476 -24.646  54.294  1.00 51.78           O
ATOM   3490  N   PHE A 225     -21.187 -20.012  53.831  1.00 33.89           N
ATOM   3491  H   PHE A 225     -22.005 -19.498  54.088  1.00 33.89           H
ATOM   3492  CA  PHE A 225     -20.159 -19.386  53.038  1.00 33.68           C
ATOM   3493  HA  PHE A 225     -19.639 -20.161  52.679  1.00 33.68           H
ATOM   3494  C   PHE A 225     -19.188 -18.523  53.855  1.00 36.76           C
ATOM   3495  O   PHE A 225     -18.302 -17.849  53.291  1.00 38.24           O
ATOM   3496  CB  PHE A 225     -20.778 -18.611  51.896  1.00 33.11           C
ATOM   3497 1HB  PHE A 225     -21.481 -18.005  52.271  1.00 33.11           H
ATOM   3498 2HB  PHE A 225     -20.063 -18.063  51.462  1.00 33.11           H
ATOM   3499  CG  PHE A 225     -21.415 -19.488  50.841  1.00 33.29           C
ATOM   3500  CD1 PHE A 225     -22.759 -19.847  50.935  1.00 28.04           C
ATOM   3501  HD1 PHE A 225     -23.299 -19.536  51.719  1.00 28.04           H
ATOM   3502  CD2 PHE A 225     -20.676 -19.937  49.750  1.00 28.88           C
ATOM   3503  HD2 PHE A 225     -19.713 -19.686  49.667  1.00 28.88           H
ATOM   3504  CE1 PHE A 225     -23.361 -20.631  49.958  1.00 32.67           C
ATOM   3505  HE1 PHE A 225     -24.331 -20.866  50.032  1.00 32.67           H
ATOM   3506  CE2 PHE A 225     -21.266 -20.730  48.777  1.00 33.92           C
ATOM   3507  HE2 PHE A 225     -20.724 -21.048  48.000  1.00 33.92           H
ATOM   3508  CZ  PHE A 225     -22.616 -21.087  48.880  1.00 33.22           C
ATOM   3509  HZ  PHE A 225     -23.038 -21.663  48.182  1.00 33.22           H
ATOM   3510  N   THR A 226     -19.315 -18.569  55.181  1.00 36.82           N
ATOM   3511  H   THR A 226     -20.091 -19.052  55.589  1.00 36.82           H
ATOM   3512  CA  THR A 226     -18.340 -17.927  56.032  1.00 37.86           C
ATOM   3513  HA  THR A 226     -18.047 -17.090  55.568  1.00 37.86           H
ATOM   3514  C   THR A 226     -17.211 -18.919  56.202  1.00 38.31           C
ATOM   3515  O   THR A 226     -17.400 -20.096  55.992  1.00 37.37           O
ATOM   3516  CB  THR A 226     -18.932 -17.541  57.407  1.00 39.12           C
ATOM   3517  HB  THR A 226     -18.225 -17.143  57.993  1.00 39.12           H
ATOM   3518  OG1 THR A 226     -19.403 -18.717  58.070  1.00 39.68           O
ATOM   3519  HG1 THR A 226     -20.234 -18.527  58.503  1.00 39.68           H
ATOM   3520  CG2 THR A 226     -20.111 -16.580  57.237  1.00 38.76           C
ATOM   3521 1HG2 THR A 226     -20.497 -16.328  58.122  1.00 38.76           H
ATOM   3522 2HG2 THR A 226     -20.838 -16.997  56.691  1.00 38.76           H
ATOM   3523 3HG2 THR A 226     -19.825 -15.740  56.775  1.00 38.76           H
ATOM   3524  N   MET A 227     -16.037 -18.442  56.572  1.00 39.33           N
ATOM   3525  H   MET A 227     -15.981 -17.524  56.965  1.00 39.33           H
ATOM   3526  CA  MET A 227     -14.834 -19.220  56.422  1.00 43.49           C
ATOM   3527  HA  MET A 227     -15.109 -20.181  56.446  1.00 43.49           H
ATOM   3528  C   MET A 227     -13.893 -18.912  57.566  1.00 39.71           C
ATOM   3529  O   MET A 227     -13.857 -17.769  58.044  1.00 39.09           O
ATOM   3530  CB  MET A 227     -14.159 -18.868  55.094  1.00 44.21           C
ATOM   3531 1HB  MET A 227     -13.627 -18.031  55.225  1.00 44.21           H
ATOM   3532 2HB  MET A 227     -13.546 -19.617  54.844  1.00 44.21           H
ATOM   3533  CG  MET A 227     -15.166 -18.643  53.941  1.00 48.19           C
ATOM   3534 1HG  MET A 227     -15.615 -19.532  53.852  1.00 48.19           H
ATOM   3535 2HG  MET A 227     -15.811 -17.981  54.324  1.00 48.19           H
ATOM   3536  SD  MET A 227     -14.282 -18.025  52.277  1.00 61.52           S
ATOM   3537  CE  MET A 227     -14.996 -16.175  52.333  1.00 51.39           C
ATOM   3538 1HE  MET A 227     -14.671 -15.641  51.554  1.00 51.39           H
ATOM   3539 2HE  MET A 227     -14.709 -15.705  53.168  1.00 51.39           H
ATOM   3540 3HE  MET A 227     -15.996 -16.175  52.310  1.00 51.39           H
ATOM   3541  N   ASN A 228     -13.151 -19.935  58.008  1.00 37.48           N
ATOM   3542  H   ASN A 228     -13.377 -20.860  57.701  1.00 37.48           H
ATOM   3543  CA  ASN A 228     -12.018 -19.754  58.928  1.00 36.77           C
ATOM   3544  HA  ASN A 228     -12.264 -18.928  59.434  1.00 36.77           H
ATOM   3545  C   ASN A 228     -10.704 -19.540  58.182  1.00 36.77           C
ATOM   3546  O   ASN A 228     -10.442 -20.146  57.133  1.00 35.55           O
ATOM   3547  CB  ASN A 228     -11.852 -20.944  59.886  1.00 35.95           C
ATOM   3548 1HB  ASN A 228     -11.974 -21.790  59.367  1.00 35.95           H
ATOM   3549 2HB  ASN A 228     -10.929 -20.917  60.270  1.00 35.95           H
ATOM   3550  CG  ASN A 228     -12.861 -20.934  61.044  1.00 37.71           C
ATOM   3551  OD1 ASN A 228     -13.666 -21.843  61.163  1.00 41.09           O
ATOM   3552  ND2 ASN A 228     -12.789 -19.933  61.913  1.00 40.59           N
ATOM   3553 1HD2 ASN A 228     -13.408 -19.907  62.698  1.00 40.59           H
ATOM   3554 2HD2 ASN A 228     -12.116 -19.206  61.783  1.00 40.59           H
ATOM   3555  N   TRP A 229      -9.870 -18.686  58.752  1.00 36.52           N
ATOM   3556  H   TRP A 229     -10.191 -18.116  59.509  1.00 36.52           H
ATOM   3557  CA  TRP A 229      -8.501 -18.558  58.299  1.00 37.00           C
ATOM   3558  HA  TRP A 229      -8.509 -18.560  57.299  1.00 37.00           H
ATOM   3559  C   TRP A 229      -7.721 -19.780  58.805  1.00 37.48           C
ATOM   3560  O   TRP A 229      -8.104 -20.401  59.803  1.00 37.55           O
ATOM   3561  CB  TRP A 229      -7.902 -17.211  58.768  1.00 35.39           C
ATOM   3562 1HB  TRP A 229      -8.575 -16.486  58.613  1.00 35.39           H
ATOM   3563 2HB  TRP A 229      -7.696 -17.271  59.745  1.00 35.39           H
ATOM   3564  CG  TRP A 229      -6.631 -16.820  58.051  1.00 36.58           C
ATOM   3565  CD1 TRP A 229      -5.378 -16.753  58.585  1.00 36.86           C
ATOM   3566  HD1 TRP A 229      -5.153 -16.942  59.540  1.00 36.86           H
ATOM   3567  CD2 TRP A 229      -6.490 -16.481  56.663  1.00 35.50           C
ATOM   3568  NE1 TRP A 229      -4.465 -16.387  57.620  1.00 31.04           N
ATOM   3569  HE1 TRP A 229      -3.484 -16.262  57.765  1.00 31.04           H
ATOM   3570  CE2 TRP A 229      -5.121 -16.223  56.433  1.00 33.60           C
ATOM   3571  CE3 TRP A 229      -7.388 -16.381  55.590  1.00 35.89           C
ATOM   3572  HE3 TRP A 229      -8.361 -16.573  55.719  1.00 35.89           H
ATOM   3573  CZ2 TRP A 229      -4.632 -15.851  55.185  1.00 35.61           C
ATOM   3574  HZ2 TRP A 229      -3.658 -15.676  55.041  1.00 35.61           H
ATOM   3575  CZ3 TRP A 229      -6.896 -16.007  54.336  1.00 32.34           C
ATOM   3576  HZ3 TRP A 229      -7.524 -15.936  53.561  1.00 32.34           H
ATOM   3577  CH2 TRP A 229      -5.539 -15.734  54.154  1.00 34.98           C
ATOM   3578  HH2 TRP A 229      -5.217 -15.445  53.252  1.00 34.98           H
ATOM   3579  N   ALA A 230      -6.646 -20.140  58.110  1.00 37.45           N
ATOM   3580  H   ALA A 230      -6.294 -19.533  57.397  1.00 37.45           H
ATOM   3581  CA  ALA A 230      -5.975 -21.403  58.374  1.00 37.50           C
ATOM   3582  HA  ALA A 230      -6.046 -21.572  59.357  1.00 37.50           H
ATOM   3583  C   ALA A 230      -4.516 -21.280  57.970  1.00 38.74           C
ATOM   3584  O   ALA A 230      -4.134 -20.295  57.315  1.00 39.45           O
ATOM   3585  CB  ALA A 230      -6.661 -22.544  57.610  1.00 36.64           C
ATOM   3586 1HB  ALA A 230      -7.622 -22.625  57.875  1.00 36.64           H
ATOM   3587 2HB  ALA A 230      -6.215 -23.419  57.797  1.00 36.64           H
ATOM   3588 3HB  ALA A 230      -6.627 -22.386  56.623  1.00 36.64           H
ATOM   3589  N   LYS A 231      -3.710 -22.260  58.389  1.00 38.09           N
ATOM   3590  H   LYS A 231      -4.039 -22.864  59.115  1.00 38.09           H
ATOM   3591  CA  LYS A 231      -2.369 -22.497  57.842  1.00 36.80           C
ATOM   3592  HA  LYS A 231      -2.007 -21.590  57.626  1.00 36.80           H
ATOM   3593  C   LYS A 231      -2.412 -23.343  56.586  1.00 37.00           C
ATOM   3594  O   LYS A 231      -3.469 -23.819  56.188  1.00 36.54           O
ATOM   3595  CB  LYS A 231      -1.513 -23.206  58.865  1.00 34.38           C
ATOM   3596 1HB  LYS A 231      -1.996 -24.020  59.190  1.00 34.38           H
ATOM   3597 2HB  LYS A 231      -0.651 -23.479  58.438  1.00 34.38           H
ATOM   3598  CG  LYS A 231      -1.196 -22.362  60.035  1.00 38.05           C
ATOM   3599 1HG  LYS A 231      -0.798 -21.502  59.717  1.00 38.05           H
ATOM   3600 2HG  LYS A 231      -2.040 -22.174  60.536  1.00 38.05           H
ATOM   3601  CD  LYS A 231      -0.216 -23.084  60.930  1.00 41.82           C
ATOM   3602 1HD  LYS A 231       0.324 -23.726  60.385  1.00 41.82           H
ATOM   3603 2HD  LYS A 231       0.394 -22.421  61.362  1.00 41.82           H
ATOM   3604  CE  LYS A 231      -0.936 -23.839  61.990  1.00 46.25           C
ATOM   3605 1HE  LYS A 231      -1.373 -23.209  62.632  1.00 46.25           H
ATOM   3606 2HE  LYS A 231      -1.627 -24.437  61.585  1.00 46.25           H
ATOM   3607  NZ  LYS A 231       0.066 -24.642  62.690  1.00 50.40           N
ATOM   3608 1HZ  LYS A 231      -0.352 -25.179  63.422  1.00 50.40           H
ATOM   3609 2HZ  LYS A 231       0.770 -24.060  63.098  1.00 50.40           H
ATOM   3610 3HZ  LYS A 231       0.520 -25.276  62.063  1.00 50.40           H
ATOM   3611  N   SER A 232      -1.251 -23.544  55.975  1.00 37.39           N
ATOM   3612  H   SER A 232      -0.413 -23.199  56.398  1.00 37.39           H
ATOM   3613  CA  SER A 232      -1.164 -24.253  54.708  1.00 38.89           C
ATOM   3614  HA  SER A 232      -1.912 -23.866  54.170  1.00 38.89           H
ATOM   3615  C   SER A 232      -1.391 -25.761  54.834  1.00 39.21           C
ATOM   3616  O   SER A 232      -1.671 -26.447  53.848  1.00 40.29           O
ATOM   3617  CB  SER A 232       0.184 -23.990  54.060  1.00 38.44           C
ATOM   3618 1HB  SER A 232       0.231 -24.406  53.151  1.00 38.44           H
ATOM   3619 2HB  SER A 232       0.360 -23.008  53.987  1.00 38.44           H
ATOM   3620  OG  SER A 232       1.205 -24.556  54.851  1.00 40.95           O
ATOM   3621  HG  SER A 232       1.991 -24.678  54.319  1.00 40.95           H
ATOM   3622  N   ASP A 233      -1.260 -26.284  56.039  1.00 38.95           N
ATOM   3623  H   ASP A 233      -0.855 -25.745  56.778  1.00 38.95           H
ATOM   3624  CA  ASP A 233      -1.704 -27.637  56.290  1.00 40.77           C
ATOM   3625  HA  ASP A 233      -1.543 -28.141  55.443  1.00 40.77           H
ATOM   3626  C   ASP A 233      -3.195 -27.625  56.628  1.00 41.27           C
ATOM   3627  O   ASP A 233      -3.749 -28.638  57.045  1.00 41.60           O
ATOM   3628  CB  ASP A 233      -0.886 -28.279  57.418  1.00 40.53           C
ATOM   3629 1HB  ASP A 233      -1.134 -29.246  57.481  1.00 40.53           H
ATOM   3630 2HB  ASP A 233       0.085 -28.198  57.193  1.00 40.53           H
ATOM   3631  CG  ASP A 233      -1.128 -27.623  58.777  1.00 44.69           C
ATOM   3632  OD1 ASP A 233      -2.052 -26.784  58.914  1.00 48.83           O
ATOM   3633  OD2 ASP A 233      -0.386 -27.959  59.727  1.00 48.27           O
ATOM   3634  N   ASN A 234      -3.843 -26.476  56.450  1.00 40.58           N
ATOM   3635  H   ASN A 234      -3.328 -25.653  56.209  1.00 40.58           H
ATOM   3636  CA  ASN A 234      -5.292 -26.400  56.599  1.00 40.02           C
ATOM   3637  HA  ASN A 234      -5.498 -25.509  56.195  1.00 40.02           H
ATOM   3638  C   ASN A 234      -5.798 -26.401  58.037  1.00 39.46           C
ATOM   3639  O   ASN A 234      -6.997 -26.379  58.263  1.00 40.30           O
ATOM   3640  CB  ASN A 234      -5.949 -27.558  55.872  1.00 39.73           C
ATOM   3641 1HB  ASN A 234      -5.664 -28.415  56.303  1.00 39.73           H
ATOM   3642 2HB  ASN A 234      -6.943 -27.464  55.942  1.00 39.73           H
ATOM   3643  CG  ASN A 234      -5.578 -27.611  54.418  1.00 37.90           C
ATOM   3644  OD1 ASN A 234      -5.333 -26.585  53.800  1.00 37.12           O
ATOM   3645  ND2 ASN A 234      -5.542 -28.814  53.857  1.00 32.27           N
ATOM   3646 1HD2 ASN A 234      -5.308 -28.908  52.890  1.00 32.27           H
ATOM   3647 2HD2 ASN A 234      -5.750 -29.626  54.402  1.00 32.27           H
ATOM   3648  N   THR A 235      -4.891 -26.450  58.997  1.00 38.92           N
ATOM   3649  H   THR A 235      -3.935 -26.616  58.756  1.00 38.92           H
ATOM   3650  CA  THR A 235      -5.247 -26.268  60.391  1.00 38.49           C
ATOM   3651  HA  THR A 235      -5.937 -26.965  60.584  1.00 38.49           H
ATOM   3652  C   THR A 235      -5.822 -24.884  60.624  1.00 37.47           C
ATOM   3653  O   THR A 235      -5.300 -23.889  60.148  1.00 35.46           O
ATOM   3654  CB  THR A 235      -4.018 -26.451  61.268  1.00 39.16           C
ATOM   3655  HB  THR A 235      -3.194 -26.165  60.780  1.00 39.16           H
ATOM   3656  OG1 THR A 235      -3.877 -27.841  61.557  1.00 41.91           O
ATOM   3657  HG1 THR A 235      -4.164 -28.355  60.803  1.00 41.91           H
ATOM   3658  CG2 THR A 235      -4.147 -25.664  62.580  1.00 43.11           C
ATOM   3659 1HG2 THR A 235      -3.337 -25.786  63.154  1.00 43.11           H
ATOM   3660 2HG2 THR A 235      -4.944 -25.969  63.103  1.00 43.11           H
ATOM   3661 3HG2 THR A 235      -4.252 -24.686  62.401  1.00 43.11           H
ATOM   3662  N   LEU A 236      -6.912 -24.827  61.370  1.00 38.21           N
ATOM   3663  H   LEU A 236      -7.249 -25.655  61.816  1.00 38.21           H
ATOM   3664  CA  LEU A 236      -7.629 -23.573  61.552  1.00 37.62           C
ATOM   3665  HA  LEU A 236      -7.609 -23.174  60.636  1.00 37.62           H
ATOM   3666  C   LEU A 236      -6.947 -22.606  62.508  1.00 39.28           C
ATOM   3667  O   LEU A 236      -6.216 -23.007  63.433  1.00 39.25           O
ATOM   3668  CB  LEU A 236      -9.054 -23.827  62.021  1.00 37.57           C
ATOM   3669 1HB  LEU A 236      -9.012 -24.192  62.951  1.00 37.57           H
ATOM   3670 2HB  LEU A 236      -9.537 -22.950  62.027  1.00 37.57           H
ATOM   3671  CG  LEU A 236      -9.856 -24.805  61.161  1.00 38.19           C
ATOM   3672  HG  LEU A 236      -9.433 -25.711  61.175  1.00 38.19           H
ATOM   3673  CD1 LEU A 236     -11.220 -24.871  61.693  1.00 35.59           C
ATOM   3674 1HD1 LEU A 236     -11.783 -25.502  61.158  1.00 35.59           H
ATOM   3675 2HD1 LEU A 236     -11.659 -23.973  61.668  1.00 35.59           H
ATOM   3676 3HD1 LEU A 236     -11.220 -25.188  62.641  1.00 35.59           H
ATOM   3677  CD2 LEU A 236      -9.926 -24.362  59.749  1.00 34.39           C
ATOM   3678 1HD2 LEU A 236     -10.452 -25.009  59.195  1.00 34.39           H
ATOM   3679 2HD2 LEU A 236      -9.012 -24.290  59.350  1.00 34.39           H
ATOM   3680 3HD2 LEU A 236     -10.365 -23.466  59.675  1.00 34.39           H
ATOM   3681  N   ILE A 237      -7.197 -21.321  62.257  1.00 39.54           N
ATOM   3682  H   ILE A 237      -7.675 -21.088  61.410  1.00 39.54           H
ATOM   3683  CA  ILE A 237      -6.814 -20.253  63.144  1.00 38.81           C
ATOM   3684  HA  ILE A 237      -6.367 -20.662  63.939  1.00 38.81           H
ATOM   3685  C   ILE A 237      -8.090 -19.506  63.516  1.00 38.92           C
ATOM   3686  O   ILE A 237      -8.598 -18.727  62.725  1.00 39.24           O
ATOM   3687  CB  ILE A 237      -5.840 -19.306  62.441  1.00 39.12           C
ATOM   3688  HB  ILE A 237      -6.259 -18.923  61.618  1.00 39.12           H
ATOM   3689  CG1 ILE A 237      -4.599 -20.089  62.016  1.00 35.20           C
ATOM   3690 1HG1 ILE A 237      -4.119 -20.384  62.842  1.00 35.20           H
ATOM   3691 2HG1 ILE A 237      -4.898 -20.891  61.500  1.00 35.20           H
ATOM   3692  CG2 ILE A 237      -5.496 -18.134  63.362  1.00 37.48           C
ATOM   3693 1HG2 ILE A 237      -4.860 -17.504  62.918  1.00 37.48           H
ATOM   3694 2HG2 ILE A 237      -5.072 -18.455  64.209  1.00 37.48           H
ATOM   3695 3HG2 ILE A 237      -6.318 -17.619  63.608  1.00 37.48           H
ATOM   3696  CD1 ILE A 237      -3.612 -19.318  61.152  1.00 35.84           C
ATOM   3697 1HD1 ILE A 237      -2.826 -19.887  60.911  1.00 35.84           H
ATOM   3698 2HD1 ILE A 237      -3.271 -18.510  61.632  1.00 35.84           H
ATOM   3699 3HD1 ILE A 237      -4.042 -19.012  60.302  1.00 35.84           H
ATOM   3700  N   LYS A 238      -8.600 -19.762  64.713  1.00 39.11           N
ATOM   3701  H   LYS A 238      -8.017 -20.198  65.399  1.00 39.11           H
ATOM   3702  CA  LYS A 238      -9.974 -19.435  65.073  1.00 40.21           C
ATOM   3703  HA  LYS A 238     -10.432 -19.268  64.199  1.00 40.21           H
ATOM   3704  C   LYS A 238     -10.065 -18.178  65.940  1.00 41.48           C
ATOM   3705  O   LYS A 238     -10.918 -17.298  65.721  1.00 42.26           O
ATOM   3706  CB  LYS A 238     -10.604 -20.606  65.818  1.00 39.83           C
ATOM   3707 1HB  LYS A 238      -9.874 -21.146  66.237  1.00 39.83           H
ATOM   3708 2HB  LYS A 238     -11.202 -20.242  66.533  1.00 39.83           H
ATOM   3709  CG  LYS A 238     -11.425 -21.522  64.915  1.00 44.03           C
ATOM   3710 1HG  LYS A 238     -12.373 -21.202  64.911  1.00 44.03           H
ATOM   3711 2HG  LYS A 238     -11.053 -21.476  63.988  1.00 44.03           H
ATOM   3712  CD  LYS A 238     -11.404 -22.974  65.377  1.00 51.89           C
ATOM   3713 1HD  LYS A 238     -11.709 -23.553  64.621  1.00 51.89           H
ATOM   3714 2HD  LYS A 238     -10.465 -23.216  65.624  1.00 51.89           H
ATOM   3715  CE  LYS A 238     -12.310 -23.226  66.586  1.00 57.88           C
ATOM   3716 1HE  LYS A 238     -12.582 -24.188  66.598  1.00 57.88           H
ATOM   3717 2HE  LYS A 238     -11.808 -23.010  67.423  1.00 57.88           H
ATOM   3718  NZ  LYS A 238     -13.547 -22.399  66.565  1.00 58.12           N
ATOM   3719 1HZ  LYS A 238     -14.117 -22.585  67.365  1.00 58.12           H
ATOM   3720 2HZ  LYS A 238     -14.092 -22.590  65.749  1.00 58.12           H
ATOM   3721 3HZ  LYS A 238     -13.326 -21.423  66.565  1.00 58.12           H
ATOM   3722  N   ASP A 239      -9.194 -18.089  66.936  1.00 41.34           N
ATOM   3723  H   ASP A 239      -8.412 -18.711  66.979  1.00 41.34           H
ATOM   3724  CA  ASP A 239      -9.382 -17.087  67.955  1.00 41.90           C
ATOM   3725  HA  ASP A 239     -10.362 -17.038  68.151  1.00 41.90           H
ATOM   3726  C   ASP A 239      -8.874 -15.781  67.410  1.00 40.88           C
ATOM   3727  O   ASP A 239      -7.930 -15.750  66.613  1.00 40.57           O
ATOM   3728  CB  ASP A 239      -8.642 -17.466  69.232  1.00 43.84           C
ATOM   3729 1HB  ASP A 239      -8.908 -16.841  69.965  1.00 43.84           H
ATOM   3730 2HB  ASP A 239      -8.885 -18.402  69.488  1.00 43.84           H
ATOM   3731  CG  ASP A 239      -7.153 -17.391  69.059  1.00 50.80           C
ATOM   3732  OD1 ASP A 239      -6.615 -18.288  68.369  1.00 56.57           O
ATOM   3733  OD2 ASP A 239      -6.528 -16.422  69.568  1.00 57.63           O
ATOM   3734  N   LEU A 240      -9.507 -14.698  67.844  1.00 40.05           N
ATOM   3735  H   LEU A 240     -10.141 -14.784  68.613  1.00 40.05           H
ATOM   3736  CA  LEU A 240      -9.311 -13.387  67.236  1.00 38.51           C
ATOM   3737  HA  LEU A 240      -9.598 -13.526  66.288  1.00 38.51           H
ATOM   3738  C   LEU A 240      -7.869 -12.893  67.225  1.00 38.01           C
ATOM   3739  O   LEU A 240      -7.470 -12.179  66.314  1.00 38.42           O
ATOM   3740  CB  LEU A 240     -10.153 -12.375  67.970  1.00 37.53           C
ATOM   3741 1HB  LEU A 240     -10.877 -12.880  68.440  1.00 37.53           H
ATOM   3742 2HB  LEU A 240      -9.563 -11.932  68.644  1.00 37.53           H
ATOM   3743  CG  LEU A 240     -10.817 -11.280  67.160  1.00 39.03           C
ATOM   3744  HG  LEU A 240     -11.650 -11.650  66.749  1.00 39.03           H
ATOM   3745  CD1 LEU A 240     -11.171 -10.159  68.116  1.00 36.05           C
ATOM   3746 1HD1 LEU A 240     -11.614  -9.404  67.636  1.00 36.05           H
ATOM   3747 2HD1 LEU A 240     -10.353  -9.799  68.566  1.00 36.05           H
ATOM   3748 3HD1 LEU A 240     -11.796 -10.480  68.829  1.00 36.05           H
ATOM   3749  CD2 LEU A 240     -10.013 -10.812  65.943  1.00 33.21           C
ATOM   3750 1HD2 LEU A 240     -10.499 -10.090  65.448  1.00 33.21           H
ATOM   3751 2HD2 LEU A 240      -9.854 -11.565  65.307  1.00 33.21           H
ATOM   3752 3HD2 LEU A 240      -9.123 -10.449  66.220  1.00 33.21           H
ATOM   3753  N   LYS A 241      -7.103 -13.210  68.265  1.00 37.84           N
ATOM   3754  H   LYS A 241      -7.426 -13.863  68.949  1.00 37.84           H
ATOM   3755  CA  LYS A 241      -5.794 -12.599  68.397  1.00 39.42           C
ATOM   3756  HA  LYS A 241      -5.913 -11.620  68.232  1.00 39.42           H
ATOM   3757  C   LYS A 241      -4.866 -13.206  67.344  1.00 39.03           C
ATOM   3758  O   LYS A 241      -4.148 -12.501  66.643  1.00 39.70           O
ATOM   3759  CB  LYS A 241      -5.248 -12.747  69.814  1.00 40.93           C
ATOM   3760 1HB  LYS A 241      -4.924 -13.686  69.924  1.00 40.93           H
ATOM   3761 2HB  LYS A 241      -4.480 -12.115  69.917  1.00 40.93           H
ATOM   3762  CG  LYS A 241      -6.280 -12.450  70.923  1.00 45.17           C
ATOM   3763 1HG  LYS A 241      -7.177 -12.323  70.501  1.00 45.17           H
ATOM   3764 2HG  LYS A 241      -6.313 -13.229  71.549  1.00 45.17           H
ATOM   3765  CD  LYS A 241      -5.952 -11.202  71.732  1.00 43.50           C
ATOM   3766 1HD  LYS A 241      -6.175 -10.394  71.185  1.00 43.50           H
ATOM   3767 2HD  LYS A 241      -6.504 -11.204  72.565  1.00 43.50           H
ATOM   3768  CE  LYS A 241      -4.488 -11.131  72.123  1.00 44.01           C
ATOM   3769 1HE  LYS A 241      -4.368 -11.496  73.046  1.00 44.01           H
ATOM   3770 2HE  LYS A 241      -3.941 -11.664  71.478  1.00 44.01           H
ATOM   3771  NZ  LYS A 241      -4.029  -9.711  72.095  1.00 39.01           N
ATOM   3772 1HZ  LYS A 241      -3.065  -9.642  72.351  1.00 39.01           H
ATOM   3773 2HZ  LYS A 241      -4.557  -9.152  72.734  1.00 39.01           H
ATOM   3774 3HZ  LYS A 241      -4.135  -9.317  71.182  1.00 39.01           H
ATOM   3775  N   ASP A 242      -4.953 -14.517  67.194  1.00 39.05           N
ATOM   3776  H   ASP A 242      -5.539 -15.031  67.820  1.00 39.05           H
ATOM   3777  CA  ASP A 242      -4.240 -15.234  66.171  1.00 37.61           C
ATOM   3778  HA  ASP A 242      -3.281 -14.967  66.272  1.00 37.61           H
ATOM   3779  C   ASP A 242      -4.704 -14.848  64.781  1.00 38.37           C
ATOM   3780  O   ASP A 242      -3.890 -14.641  63.883  1.00 38.88           O
ATOM   3781  CB  ASP A 242      -4.427 -16.716  66.395  1.00 37.48           C
ATOM   3782 1HB  ASP A 242      -5.406 -16.915  66.440  1.00 37.48           H
ATOM   3783 2HB  ASP A 242      -4.021 -17.212  65.629  1.00 37.48           H
ATOM   3784  CG  ASP A 242      -3.783 -17.183  67.669  1.00 41.04           C
ATOM   3785  OD1 ASP A 242      -2.733 -16.638  68.054  1.00 47.79           O
ATOM   3786  OD2 ASP A 242      -4.325 -18.095  68.310  1.00 48.22           O
ATOM   3787  N   PHE A 243      -6.013 -14.753  64.595  1.00 38.74           N
ATOM   3788  H   PHE A 243      -6.637 -14.978  65.344  1.00 38.74           H
ATOM   3789  CA  PHE A 243      -6.547 -14.327  63.319  1.00 39.06           C
ATOM   3790  HA  PHE A 243      -6.228 -15.005  62.657  1.00 39.06           H
ATOM   3791  C   PHE A 243      -6.026 -12.934  62.957  1.00 39.99           C
ATOM   3792  O   PHE A 243      -5.557 -12.705  61.839  1.00 40.45           O
ATOM   3793  CB  PHE A 243      -8.064 -14.312  63.360  1.00 39.00           C
ATOM   3794 1HB  PHE A 243      -8.388 -15.234  63.573  1.00 39.00           H
ATOM   3795 2HB  PHE A 243      -8.360 -13.681  64.077  1.00 39.00           H
ATOM   3796  CG  PHE A 243      -8.692 -13.882  62.068  1.00 38.25           C
ATOM   3797  CD1 PHE A 243      -8.779 -12.541  61.739  1.00 39.75           C
ATOM   3798  HD1 PHE A 243      -8.423 -11.852  62.371  1.00 39.75           H
ATOM   3799  CD2 PHE A 243      -9.193 -14.832  61.177  1.00 36.09           C
ATOM   3800  HD2 PHE A 243      -9.134 -15.803  61.409  1.00 36.09           H
ATOM   3801  CE1 PHE A 243      -9.357 -12.141  60.538  1.00 43.51           C
ATOM   3802  HE1 PHE A 243      -9.417 -11.170  60.312  1.00 43.51           H
ATOM   3803  CE2 PHE A 243      -9.776 -14.454  59.972  1.00 39.71           C
ATOM   3804  HE2 PHE A 243     -10.132 -15.148  59.345  1.00 39.71           H
ATOM   3805  CZ  PHE A 243      -9.855 -13.098  59.645  1.00 40.14           C
ATOM   3806  HZ  PHE A 243     -10.267 -12.814  58.780  1.00 40.14           H
ATOM   3807  N   THR A 244      -6.099 -12.021  63.921  1.00 40.19           N
ATOM   3808  H   THR A 244      -6.561 -12.257  64.775  1.00 40.19           H
ATOM   3809  CA  THR A 244      -5.526 -10.684  63.774  1.00 41.34           C
ATOM   3810  HA  THR A 244      -6.083 -10.242  63.071  1.00 41.34           H
ATOM   3811  C   THR A 244      -4.077 -10.771  63.328  1.00 41.52           C
ATOM   3812  O   THR A 244      -3.653 -10.061  62.420  1.00 42.96           O
ATOM   3813  CB  THR A 244      -5.587  -9.906  65.104  1.00 41.22           C
ATOM   3814  HB  THR A 244      -5.135 -10.423  65.830  1.00 41.22           H
ATOM   3815  OG1 THR A 244      -6.955  -9.743  65.508  1.00 44.84           O
ATOM   3816  HG1 THR A 244      -7.163  -8.811  65.563  1.00 44.84           H
ATOM   3817  CG2 THR A 244      -4.933  -8.543  64.978  1.00 35.79           C
ATOM   3818 1HG2 THR A 244      -4.976  -8.045  65.844  1.00 35.79           H
ATOM   3819 2HG2 THR A 244      -5.388  -7.990  64.281  1.00 35.79           H
ATOM   3820 3HG2 THR A 244      -3.970  -8.630  64.721  1.00 35.79           H
ATOM   3821  N   ALA A 245      -3.313 -11.640  63.965  1.00 40.18           N
ATOM   3822  H   ALA A 245      -3.718 -12.315  64.581  1.00 40.18           H
ATOM   3823  CA  ALA A 245      -1.876 -11.603  63.759  1.00 40.55           C
ATOM   3824  HA  ALA A 245      -1.637 -10.637  63.660  1.00 40.55           H
ATOM   3825  C   ALA A 245      -1.523 -12.345  62.480  1.00 40.17           C
ATOM   3826  O   ALA A 245      -0.360 -12.460  62.126  1.00 41.72           O
ATOM   3827  CB  ALA A 245      -1.125 -12.161  64.966  1.00 37.02           C
ATOM   3828 1HB  ALA A 245      -1.367 -11.665  65.799  1.00 37.02           H
ATOM   3829 2HB  ALA A 245      -0.136 -12.085  64.838  1.00 37.02           H
ATOM   3830 3HB  ALA A 245      -1.343 -13.127  65.109  1.00 37.02           H
ATOM   3831  N   THR A 246      -2.530 -12.834  61.771  1.00 40.04           N
ATOM   3832  H   THR A 246      -3.474 -12.670  62.056  1.00 40.04           H
ATOM   3833  CA  THR A 246      -2.248 -13.618  60.567  1.00 39.66           C
ATOM   3834  HA  THR A 246      -1.261 -13.541  60.423  1.00 39.66           H
ATOM   3835  C   THR A 246      -2.965 -13.028  59.377  1.00 38.11           C
ATOM   3836  O   THR A 246      -2.375 -12.343  58.542  1.00 39.25           O
ATOM   3837  CB  THR A 246      -2.617 -15.096  60.755  1.00 39.34           C
ATOM   3838  HB  THR A 246      -2.684 -15.560  59.871  1.00 39.34           H
ATOM   3839  OG1 THR A 246      -3.897 -15.184  61.382  1.00 43.29           O
ATOM   3840  HG1 THR A 246      -3.785 -15.206  62.332  1.00 43.29           H
ATOM   3841  CG2 THR A 246      -1.601 -15.777  61.668  1.00 36.90           C
ATOM   3842 1HG2 THR A 246      -1.828 -16.742  61.798  1.00 36.90           H
ATOM   3843 2HG2 THR A 246      -1.580 -15.342  62.568  1.00 36.90           H
ATOM   3844 3HG2 THR A 246      -0.680 -15.728  61.279  1.00 36.90           H
ATOM   3845  N   CYS A 247      -4.251 -13.263  59.325  1.00 38.02           N
ATOM   3846  H   CYS A 247      -4.673 -13.843  60.022  1.00 38.02           H
ATOM   3847  CA  CYS A 247      -5.062 -12.710  58.292  1.00 38.09           C
ATOM   3848  HA  CYS A 247      -4.750 -13.139  57.445  1.00 38.09           H
ATOM   3849  C   CYS A 247      -4.884 -11.207  58.229  1.00 39.43           C
ATOM   3850  O   CYS A 247      -4.866 -10.611  57.132  1.00 41.06           O
ATOM   3851  CB  CYS A 247      -6.520 -13.015  58.591  1.00 38.55           C
ATOM   3852 1HB  CYS A 247      -6.562 -13.986  58.828  1.00 38.55           H
ATOM   3853 2HB  CYS A 247      -6.766 -12.465  59.391  1.00 38.55           H
ATOM   3854  SG  CYS A 247      -7.506 -12.627  57.187  1.00 40.24           S
ATOM   3855  HG  CYS A 247      -8.772 -12.542  57.547  1.00 40.24           H
ATOM   3856  N   PHE A 248      -4.747 -10.587  59.401  1.00 37.76           N
ATOM   3857  H   PHE A 248      -4.646 -11.125  60.237  1.00 37.76           H
ATOM   3858  CA  PHE A 248      -4.742  -9.143  59.472  1.00 37.31           C
ATOM   3859  HA  PHE A 248      -5.190  -8.920  58.606  1.00 37.31           H
ATOM   3860  C   PHE A 248      -3.360  -8.474  59.433  1.00 38.40           C
ATOM   3861  O   PHE A 248      -3.262  -7.246  59.574  1.00 38.35           O
ATOM   3862  CB  PHE A 248      -5.561  -8.644  60.661  1.00 37.50           C
ATOM   3863 1HB  PHE A 248      -5.398  -9.254  61.438  1.00 37.50           H
ATOM   3864 2HB  PHE A 248      -5.257  -7.720  60.893  1.00 37.50           H
ATOM   3865  CG  PHE A 248      -7.048  -8.597  60.412  1.00 37.04           C
ATOM   3866  CD1 PHE A 248      -7.936  -8.442  61.463  1.00 37.76           C
ATOM   3867  HD1 PHE A 248      -7.583  -8.349  62.395  1.00 37.76           H
ATOM   3868  CD2 PHE A 248      -7.563  -8.729  59.137  1.00 39.17           C
ATOM   3869  HD2 PHE A 248      -6.939  -8.854  58.365  1.00 39.17           H
ATOM   3870  CE1 PHE A 248      -9.317  -8.413  61.247  1.00 38.79           C
ATOM   3871  HE1 PHE A 248      -9.944  -8.309  62.019  1.00 38.79           H
ATOM   3872  CE2 PHE A 248      -8.946  -8.691  58.907  1.00 39.20           C
ATOM   3873  HE2 PHE A 248      -9.298  -8.786  57.975  1.00 39.20           H
ATOM   3874  CZ  PHE A 248      -9.819  -8.527  59.956  1.00 37.81           C
ATOM   3875  HZ  PHE A 248     -10.805  -8.492  59.790  1.00 37.81           H
ATOM   3876  N   GLN A 249      -2.289  -9.224  59.186  1.00 37.41           N
ATOM   3877  H   GLN A 249      -2.297 -10.215  59.325  1.00 37.41           H
ATOM   3878  CA  GLN A 249      -1.101  -8.522  58.703  1.00 38.96           C
ATOM   3879  HA  GLN A 249      -0.835  -7.934  59.467  1.00 38.96           H
ATOM   3880  C   GLN A 249      -1.451  -7.673  57.467  1.00 39.43           C
ATOM   3881  O   GLN A 249      -2.095  -8.143  56.528  1.00 41.13           O
ATOM   3882  CB  GLN A 249       0.079  -9.459  58.427  1.00 38.63           C
ATOM   3883 1HB  GLN A 249      -0.179 -10.070  57.679  1.00 38.63           H
ATOM   3884 2HB  GLN A 249       0.860  -8.900  58.147  1.00 38.63           H
ATOM   3885  CG  GLN A 249       0.505 -10.318  59.628  1.00 39.37           C
ATOM   3886 1HG  GLN A 249      -0.282 -10.861  59.921  1.00 39.37           H
ATOM   3887 2HG  GLN A 249       1.239 -10.929  59.332  1.00 39.37           H
ATOM   3888  CD  GLN A 249       1.009  -9.514  60.833  1.00 41.70           C
ATOM   3889  OE1 GLN A 249       1.333 -10.079  61.869  1.00 46.49           O
ATOM   3890  NE2 GLN A 249       1.070  -8.205  60.701  1.00 41.04           N
ATOM   3891 1HE2 GLN A 249       1.390  -7.640  61.461  1.00 41.04           H
ATOM   3892 2HE2 GLN A 249       0.797  -7.776  59.839  1.00 41.04           H
ATOM   3893  N   LYS A 250      -1.035  -6.415  57.462  1.00 39.77           N
ATOM   3894  H   LYS A 250      -0.590  -6.034  58.272  1.00 39.77           H
ATOM   3895  CA  LYS A 250      -1.226  -5.590  56.288  1.00 38.66           C
ATOM   3896  HA  LYS A 250      -2.180  -5.294  56.325  1.00 38.66           H
ATOM   3897  C   LYS A 250      -0.992  -6.395  55.010  1.00 39.07           C
ATOM   3898  O   LYS A 250      -1.819  -6.374  54.097  1.00 41.01           O
ATOM   3899  CB  LYS A 250      -0.291  -4.383  56.338  1.00 39.77           C
ATOM   3900 1HB  LYS A 250      -0.414  -3.929  57.222  1.00 39.77           H
ATOM   3901 2HB  LYS A 250       0.651  -4.712  56.261  1.00 39.77           H
ATOM   3902  CG  LYS A 250      -0.551  -3.353  55.212  1.00 40.99           C
ATOM   3903 1HG  LYS A 250      -0.364  -3.788  54.331  1.00 40.99           H
ATOM   3904 2HG  LYS A 250      -1.510  -3.072  55.249  1.00 40.99           H
ATOM   3905  CD  LYS A 250       0.322  -2.100  55.321  1.00 36.49           C
ATOM   3906 1HD  LYS A 250       0.205  -1.699  56.229  1.00 36.49           H
ATOM   3907 2HD  LYS A 250       1.279  -2.357  55.190  1.00 36.49           H
ATOM   3908  CE  LYS A 250      -0.095  -1.072  54.240  1.00 38.69           C
ATOM   3909 1HE  LYS A 250      -0.108  -1.524  53.347  1.00 38.69           H
ATOM   3910 2HE  LYS A 250      -1.008  -0.725  54.452  1.00 38.69           H
ATOM   3911  NZ  LYS A 250       0.809   0.105  54.126  1.00 33.69           N
ATOM   3912 1HZ  LYS A 250       0.491   0.732  53.415  1.00 33.69           H
ATOM   3913 2HZ  LYS A 250       1.740  -0.177  53.893  1.00 33.69           H
ATOM   3914 3HZ  LYS A 250       0.848   0.611  54.987  1.00 33.69           H
ATOM   3915  N   HIS A 251       0.133  -7.102  54.956  1.00 38.85           N
ATOM   3916  H   HIS A 251       0.680  -7.206  55.787  1.00 38.85           H
ATOM   3917  CA  HIS A 251       0.591  -7.730  53.733  1.00 39.89           C
ATOM   3918  HA  HIS A 251       0.476  -7.036  53.024  1.00 39.89           H
ATOM   3919  C   HIS A 251      -0.268  -8.953  53.387  1.00 41.00           C
ATOM   3920  O   HIS A 251      -0.458  -9.280  52.220  1.00 40.66           O
ATOM   3921  CB  HIS A 251       2.071  -8.112  53.850  1.00 40.13           C
ATOM   3922 1HB  HIS A 251       2.623  -7.278  53.846  1.00 40.13           H
ATOM   3923 2HB  HIS A 251       2.213  -8.603  54.709  1.00 40.13           H
ATOM   3924  CG  HIS A 251       2.552  -8.985  52.737  1.00 38.01           C
ATOM   3925  ND1 HIS A 251       2.544 -10.360  52.819  1.00 39.02           N
ATOM   3926  HD1 HIS A 251       2.240 -10.891  53.609  1.00 39.02           H
ATOM   3927  CD2 HIS A 251       3.026  -8.683  51.508  1.00 36.67           C
ATOM   3928  HD2 HIS A 251       3.155  -7.767  51.132  1.00 36.67           H
ATOM   3929  CE1 HIS A 251       3.001 -10.870  51.686  1.00 39.48           C
ATOM   3930  HE1 HIS A 251       3.106 -11.843  51.481  1.00 39.48           H
ATOM   3931  NE2 HIS A 251       3.296  -9.872  50.872  1.00 38.62           N
ATOM   3932  N   THR A 252      -0.795  -9.611  54.411  1.00 41.03           N
ATOM   3933  H   THR A 252      -0.479  -9.404  55.337  1.00 41.03           H
ATOM   3934  CA  THR A 252      -1.818 -10.624  54.223  1.00 42.23           C
ATOM   3935  HA  THR A 252      -1.464 -11.214  53.497  1.00 42.23           H
ATOM   3936  C   THR A 252      -3.140  -9.998  53.763  1.00 43.98           C
ATOM   3937  O   THR A 252      -3.567 -10.214  52.614  1.00 45.79           O
ATOM   3938  CB  THR A 252      -2.008 -11.448  55.498  1.00 42.22           C
ATOM   3939  HB  THR A 252      -2.351 -10.870  56.237  1.00 42.22           H
ATOM   3940  OG1 THR A 252      -0.732 -11.965  55.911  1.00 41.19           O
ATOM   3941  HG1 THR A 252      -0.169 -12.073  55.145  1.00 41.19           H
ATOM   3942  CG2 THR A 252      -2.967 -12.603  55.274  1.00 42.00           C
ATOM   3943 1HG2 THR A 252      -3.086 -13.136  56.110  1.00 42.00           H
ATOM   3944 2HG2 THR A 252      -2.628 -13.217  54.562  1.00 42.00           H
ATOM   3945 3HG2 THR A 252      -3.867 -12.271  54.990  1.00 42.00           H
ATOM   3946  N   LEU A 253      -3.778  -9.212  54.638  1.00 43.68           N
ATOM   3947  H   LEU A 253      -3.352  -9.032  55.525  1.00 43.68           H
ATOM   3948  CA  LEU A 253      -5.095  -8.596  54.337  1.00 41.56           C
ATOM   3949  HA  LEU A 253      -5.723  -9.372  54.386  1.00 41.56           H
ATOM   3950  C   LEU A 253      -5.191  -7.982  52.946  1.00 41.82           C
ATOM   3951  O   LEU A 253      -6.180  -8.176  52.241  1.00 44.21           O
ATOM   3952  CB  LEU A 253      -5.443  -7.520  55.358  1.00 40.06           C
ATOM   3953 1HB  LEU A 253      -4.934  -7.729  56.193  1.00 40.06           H
ATOM   3954 2HB  LEU A 253      -5.131  -6.646  54.986  1.00 40.06           H
ATOM   3955  CG  LEU A 253      -6.909  -7.351  55.749  1.00 39.40           C
ATOM   3956  HG  LEU A 253      -7.037  -7.765  56.650  1.00 39.40           H
ATOM   3957  CD1 LEU A 253      -7.288  -5.905  55.868  1.00 35.80           C
ATOM   3958 1HD1 LEU A 253      -8.250  -5.807  56.123  1.00 35.80           H
ATOM   3959 2HD1 LEU A 253      -7.150  -5.426  55.001  1.00 35.80           H
ATOM   3960 3HD1 LEU A 253      -6.736  -5.446  56.565  1.00 35.80           H
ATOM   3961  CD2 LEU A 253      -7.821  -8.062  54.787  1.00 35.06           C
ATOM   3962 1HD2 LEU A 253      -8.779  -7.947  55.050  1.00 35.06           H
ATOM   3963 2HD2 LEU A 253      -7.625  -9.043  54.765  1.00 35.06           H
ATOM   3964 3HD2 LEU A 253      -7.712  -7.706  53.859  1.00 35.06           H
ATOM   3965  N   LEU A 254      -4.183  -7.212  52.559  1.00 41.25           N
ATOM   3966  H   LEU A 254      -3.371  -7.132  53.139  1.00 41.25           H
ATOM   3967  CA  LEU A 254      -4.243  -6.477  51.296  1.00 39.31           C
ATOM   3968  HA  LEU A 254      -5.154  -6.065  51.283  1.00 39.31           H
ATOM   3969  C   LEU A 254      -4.090  -7.403  50.089  1.00 39.70           C
ATOM   3970  O   LEU A 254      -4.670  -7.153  49.035  1.00 39.98           O
ATOM   3971  CB  LEU A 254      -3.163  -5.402  51.263  1.00 38.42           C
ATOM   3972 1HB  LEU A 254      -2.306  -5.845  51.523  1.00 38.42           H
ATOM   3973 2HB  LEU A 254      -3.100  -5.084  50.317  1.00 38.42           H
ATOM   3974  CG  LEU A 254      -3.315  -4.159  52.147  1.00 36.34           C
ATOM   3975  HG  LEU A 254      -3.120  -4.418  53.094  1.00 36.34           H
ATOM   3976  CD1 LEU A 254      -2.365  -3.104  51.640  1.00 31.98           C
ATOM   3977 1HD1 LEU A 254      -2.429  -2.270  52.188  1.00 31.98           H
ATOM   3978 2HD1 LEU A 254      -2.569  -2.864  50.691  1.00 31.98           H
ATOM   3979 3HD1 LEU A 254      -1.419  -3.425  51.678  1.00 31.98           H
ATOM   3980  CD2 LEU A 254      -4.714  -3.578  52.101  1.00 30.21           C
ATOM   3981 1HD2 LEU A 254      -4.785  -2.769  52.686  1.00 30.21           H
ATOM   3982 2HD2 LEU A 254      -5.390  -4.244  52.416  1.00 30.21           H
ATOM   3983 3HD2 LEU A 254      -4.959  -3.307  51.170  1.00 30.21           H
ATOM   3984  N   ASN A 255      -3.313  -8.473  50.243  1.00 39.77           N
ATOM   3985  H   ASN A 255      -2.781  -8.584  51.083  1.00 39.77           H
ATOM   3986  CA  ASN A 255      -3.234  -9.485  49.189  1.00 38.95           C
ATOM   3987  HA  ASN A 255      -3.068  -8.969  48.348  1.00 38.95           H
ATOM   3988  C   ASN A 255      -4.569 -10.228  49.033  1.00 38.81           C
ATOM   3989  O   ASN A 255      -5.037 -10.470  47.909  1.00 39.31           O
ATOM   3990  CB  ASN A 255      -2.040 -10.436  49.403  1.00 35.78           C
ATOM   3991 1HB  ASN A 255      -1.835 -10.481  50.381  1.00 35.78           H
ATOM   3992 2HB  ASN A 255      -2.289 -11.346  49.072  1.00 35.78           H
ATOM   3993  CG  ASN A 255      -0.784  -9.973  48.661  1.00 39.94           C
ATOM   3994  OD1 ASN A 255      -0.717 -10.055  47.434  1.00 41.14           O
ATOM   3995  ND2 ASN A 255       0.224  -9.482  49.405  1.00 40.16           N
ATOM   3996 1HD2 ASN A 255       1.064  -9.168  48.964  1.00 40.16           H
ATOM   3997 2HD2 ASN A 255       0.132  -9.431  50.400  1.00 40.16           H
ATOM   3998  N   VAL A 256      -5.188 -10.572  50.158  1.00 37.79           N
ATOM   3999  H   VAL A 256      -4.732 -10.430  51.037  1.00 37.79           H
ATOM   4000  CA  VAL A 256      -6.555 -11.166  50.129  1.00 37.21           C
ATOM   4001  HA  VAL A 256      -6.429 -12.007  49.603  1.00 37.21           H
ATOM   4002  C   VAL A 256      -7.553 -10.271  49.378  1.00 36.40           C
ATOM   4003  O   VAL A 256      -8.196 -10.716  48.434  1.00 36.30           O
ATOM   4004  CB  VAL A 256      -7.093 -11.509  51.565  1.00 36.82           C
ATOM   4005  HB  VAL A 256      -7.018 -10.706  52.158  1.00 36.82           H
ATOM   4006  CG1 VAL A 256      -8.555 -11.893  51.522  1.00 33.69           C
ATOM   4007 1HG1 VAL A 256      -8.896 -12.111  52.437  1.00 33.69           H
ATOM   4008 2HG1 VAL A 256      -8.699 -12.695  50.943  1.00 33.69           H
ATOM   4009 3HG1 VAL A 256      -9.112 -11.147  51.158  1.00 33.69           H
ATOM   4010  CG2 VAL A 256      -6.278 -12.636  52.182  1.00 36.66           C
ATOM   4011 1HG2 VAL A 256      -6.612 -12.861  53.096  1.00 36.66           H
ATOM   4012 2HG2 VAL A 256      -5.314 -12.379  52.261  1.00 36.66           H
ATOM   4013 3HG2 VAL A 256      -6.330 -13.462  51.623  1.00 36.66           H
ATOM   4014  N   LEU A 257      -7.650  -9.007  49.793  1.00 35.60           N
ATOM   4015  H   LEU A 257      -7.068  -8.703  50.547  1.00 35.60           H
ATOM   4016  CA  LEU A 257      -8.564  -8.053  49.190  1.00 35.48           C
ATOM   4017  HA  LEU A 257      -9.464  -8.468  49.319  1.00 35.48           H
ATOM   4018  C   LEU A 257      -8.317  -7.863  47.707  1.00 35.65           C
ATOM   4019  O   LEU A 257      -9.248  -7.841  46.919  1.00 35.86           O
ATOM   4020  CB  LEU A 257      -8.452  -6.704  49.887  1.00 35.64           C
ATOM   4021 1HB  LEU A 257      -7.485  -6.453  49.922  1.00 35.64           H
ATOM   4022 2HB  LEU A 257      -8.952  -6.031  49.342  1.00 35.64           H
ATOM   4023  CG  LEU A 257      -9.009  -6.677  51.317  1.00 39.59           C
ATOM   4024  HG  LEU A 257      -8.600  -7.434  51.826  1.00 39.59           H
ATOM   4025  CD1 LEU A 257      -8.604  -5.394  52.031  1.00 36.58           C
ATOM   4026 1HD1 LEU A 257      -8.965  -5.373  52.962  1.00 36.58           H
ATOM   4027 2HD1 LEU A 257      -8.951  -4.590  51.548  1.00 36.58           H
ATOM   4028 3HD1 LEU A 257      -7.607  -5.313  52.085  1.00 36.58           H
ATOM   4029  CD2 LEU A 257     -10.555  -6.855  51.308  1.00 30.09           C
ATOM   4030 1HD2 LEU A 257     -10.923  -6.839  52.238  1.00 30.09           H
ATOM   4031 2HD2 LEU A 257     -10.813  -7.727  50.891  1.00 30.09           H
ATOM   4032 3HD2 LEU A 257     -10.998  -6.125  50.789  1.00 30.09           H
ATOM   4033  N   VAL A 258      -7.058  -7.712  47.318  1.00 36.83           N
ATOM   4034  H   VAL A 258      -6.317  -7.903  47.961  1.00 36.83           H
ATOM   4035  CA  VAL A 258      -6.743  -7.272  45.968  1.00 35.83           C
ATOM   4036  HA  VAL A 258      -7.570  -6.799  45.666  1.00 35.83           H
ATOM   4037  C   VAL A 258      -6.485  -8.436  45.013  1.00 36.66           C
ATOM   4038  O   VAL A 258      -6.975  -8.434  43.883  1.00 35.65           O
ATOM   4039  CB  VAL A 258      -5.578  -6.304  45.982  1.00 36.61           C
ATOM   4040  HB  VAL A 258      -4.828  -6.683  46.525  1.00 36.61           H
ATOM   4041  CG1 VAL A 258      -5.053  -6.074  44.582  1.00 37.97           C
ATOM   4042 1HG1 VAL A 258      -4.284  -5.434  44.589  1.00 37.97           H
ATOM   4043 2HG1 VAL A 258      -5.766  -5.694  43.992  1.00 37.97           H
ATOM   4044 3HG1 VAL A 258      -4.739  -6.931  44.174  1.00 37.97           H
ATOM   4045  CG2 VAL A 258      -6.023  -5.014  46.609  1.00 37.32           C
ATOM   4046 1HG2 VAL A 258      -5.276  -4.352  46.634  1.00 37.32           H
ATOM   4047 2HG2 VAL A 258      -6.335  -5.162  47.548  1.00 37.32           H
ATOM   4048 3HG2 VAL A 258      -6.778  -4.607  46.094  1.00 37.32           H
ATOM   4049  N   ASN A 259      -5.756  -9.446  45.477  1.00 35.10           N
ATOM   4050  H   ASN A 259      -5.531  -9.486  46.452  1.00 35.10           H
ATOM   4051  CA  ASN A 259      -5.279 -10.497  44.591  1.00 36.80           C
ATOM   4052  HA  ASN A 259      -5.512 -10.126  43.692  1.00 36.80           H
ATOM   4053  C   ASN A 259      -5.980 -11.837  44.757  1.00 37.58           C
ATOM   4054  O   ASN A 259      -5.776 -12.734  43.949  1.00 38.34           O
ATOM   4055  CB  ASN A 259      -3.777 -10.723  44.784  1.00 36.02           C
ATOM   4056 1HB  ASN A 259      -3.583 -10.867  45.755  1.00 36.02           H
ATOM   4057 2HB  ASN A 259      -3.493 -11.529  44.265  1.00 36.02           H
ATOM   4058  CG  ASN A 259      -2.973  -9.565  44.318  1.00 39.60           C
ATOM   4059  OD1 ASN A 259      -3.293  -8.960  43.297  1.00 44.50           O
ATOM   4060  ND2 ASN A 259      -1.922  -9.225  45.056  1.00 35.60           N
ATOM   4061 1HD2 ASN A 259      -1.353  -8.447  44.788  1.00 35.60           H
ATOM   4062 2HD2 ASN A 259      -1.700  -9.748  45.879  1.00 35.60           H
ATOM   4063  N   TYR A 260      -6.725 -12.012  45.837  1.00 36.65           N
ATOM   4064  H   TYR A 260      -6.929 -11.237  46.435  1.00 36.65           H
ATOM   4065  CA  TYR A 260      -7.250 -13.341  46.154  1.00 36.69           C
ATOM   4066  HA  TYR A 260      -7.095 -13.906  45.344  1.00 36.69           H
ATOM   4067  C   TYR A 260      -8.737 -13.250  46.424  1.00 36.54           C
ATOM   4068  O   TYR A 260      -9.296 -14.071  47.123  1.00 37.96           O
ATOM   4069  CB  TYR A 260      -6.505 -13.968  47.344  1.00 36.62           C
ATOM   4070 1HB  TYR A 260      -6.535 -13.337  48.119  1.00 36.62           H
ATOM   4071 2HB  TYR A 260      -6.950 -14.827  47.596  1.00 36.62           H
ATOM   4072  CG  TYR A 260      -5.056 -14.257  47.019  1.00 36.18           C
ATOM   4073  CD1 TYR A 260      -4.015 -13.684  47.740  1.00 37.23           C
ATOM   4074  HD1 TYR A 260      -4.218 -13.082  48.512  1.00 37.23           H
ATOM   4075  CD2 TYR A 260      -4.732 -15.079  45.955  1.00 35.30           C
ATOM   4076  HD2 TYR A 260      -5.467 -15.482  45.411  1.00 35.30           H
ATOM   4077  CE1 TYR A 260      -2.682 -13.945  47.394  1.00 36.67           C
ATOM   4078  HE1 TYR A 260      -1.934 -13.533  47.912  1.00 36.67           H
ATOM   4079  CE2 TYR A 260      -3.429 -15.352  45.623  1.00 38.90           C
ATOM   4080  HE2 TYR A 260      -3.224 -15.972  44.866  1.00 38.90           H
ATOM   4081  CZ  TYR A 260      -2.419 -14.783  46.326  1.00 34.92           C
ATOM   4082  OH  TYR A 260      -1.157 -15.084  45.925  1.00 38.36           O
ATOM   4083  HH  TYR A 260      -1.048 -16.035  45.901  1.00 38.36           H
ATOM   4084  N   SER A 261      -9.352 -12.226  45.858  1.00 36.26           N
ATOM   4085  H   SER A 261      -8.798 -11.482  45.487  1.00 36.26           H
ATOM   4086  CA  SER A 261     -10.785 -12.134  45.754  1.00 38.64           C
ATOM   4087  HA  SER A 261     -11.152 -12.952  46.197  1.00 38.64           H
ATOM   4088  C   SER A 261     -11.144 -12.048  44.278  1.00 39.58           C
ATOM   4089  O   SER A 261     -10.523 -11.321  43.524  1.00 42.47           O
ATOM   4090  CB  SER A 261     -11.298 -10.874  46.451  1.00 38.14           C
ATOM   4091 1HB  SER A 261     -10.873 -10.058  46.061  1.00 38.14           H
ATOM   4092 2HB  SER A 261     -12.292 -10.806  46.369  1.00 38.14           H
ATOM   4093  OG  SER A 261     -10.991 -10.891  47.828  1.00 38.64           O
ATOM   4094  HG  SER A 261     -10.041 -10.886  47.944  1.00 38.64           H
ATOM   4095  N   VAL A 262     -12.174 -12.780  43.876  1.00 40.36           N
ATOM   4096  H   VAL A 262     -12.668 -13.332  44.548  1.00 40.36           H
ATOM   4097  CA  VAL A 262     -12.607 -12.803  42.493  1.00 37.32           C
ATOM   4098  HA  VAL A 262     -11.889 -12.333  41.979  1.00 37.32           H
ATOM   4099  C   VAL A 262     -13.934 -12.084  42.332  1.00 38.08           C
ATOM   4100  O   VAL A 262     -14.873 -12.271  43.106  1.00 39.18           O
ATOM   4101  CB  VAL A 262     -12.780 -14.247  42.035  1.00 38.05           C
ATOM   4102  HB  VAL A 262     -13.509 -14.683  42.563  1.00 38.05           H
ATOM   4103  CG1 VAL A 262     -13.228 -14.290  40.559  1.00 34.23           C
ATOM   4104 1HG1 VAL A 262     -13.346 -15.233  40.248  1.00 34.23           H
ATOM   4105 2HG1 VAL A 262     -12.553 -13.852  39.967  1.00 34.23           H
ATOM   4106 3HG1 VAL A 262     -14.100 -13.816  40.435  1.00 34.23           H
ATOM   4107  CG2 VAL A 262     -11.488 -15.039  42.313  1.00 28.50           C
ATOM   4108 1HG2 VAL A 262     -11.580 -15.990  42.020  1.00 28.50           H
ATOM   4109 2HG2 VAL A 262     -11.272 -15.038  43.289  1.00 28.50           H
ATOM   4110 3HG2 VAL A 262     -10.712 -14.641  41.826  1.00 28.50           H
ATOM   4111  N   PHE A 263     -14.018 -11.252  41.317  1.00 38.81           N
ATOM   4112  H   PHE A 263     -13.207 -11.061  40.765  1.00 38.81           H
ATOM   4113  CA  PHE A 263     -15.274 -10.608  40.994  1.00 39.50           C
ATOM   4114  HA  PHE A 263     -15.976 -10.896  41.647  1.00 39.50           H
ATOM   4115  C   PHE A 263     -15.625 -11.055  39.578  1.00 40.83           C
ATOM   4116  O   PHE A 263     -15.052 -10.564  38.623  1.00 40.97           O
ATOM   4117  CB  PHE A 263     -15.119  -9.085  41.105  1.00 36.72           C
ATOM   4118 1HB  PHE A 263     -14.788  -8.857  42.021  1.00 36.72           H
ATOM   4119 2HB  PHE A 263     -14.455  -8.777  40.423  1.00 36.72           H
ATOM   4120  CG  PHE A 263     -16.390  -8.326  40.878  1.00 36.75           C
ATOM   4121  CD1 PHE A 263     -17.500  -8.521  41.719  1.00 31.46           C
ATOM   4122  HD1 PHE A 263     -17.433  -9.153  42.490  1.00 31.46           H
ATOM   4123  CD2 PHE A 263     -16.491  -7.434  39.803  1.00 35.66           C
ATOM   4124  HD2 PHE A 263     -15.705  -7.291  39.201  1.00 35.66           H
ATOM   4125  CE1 PHE A 263     -18.671  -7.853  41.490  1.00 34.53           C
ATOM   4126  HE1 PHE A 263     -19.456  -8.000  42.091  1.00 34.53           H
ATOM   4127  CE2 PHE A 263     -17.672  -6.748  39.565  1.00 35.81           C
ATOM   4128  HE2 PHE A 263     -17.740  -6.110  38.799  1.00 35.81           H
ATOM   4129  CZ  PHE A 263     -18.766  -6.958  40.408  1.00 35.00           C
ATOM   4130  HZ  PHE A 263     -19.623  -6.468  40.243  1.00 35.00           H
ATOM   4131  N   ASP A 264     -16.516 -12.030  39.444  1.00 42.07           N
ATOM   4132  H   ASP A 264     -17.063 -12.315  40.231  1.00 42.07           H
ATOM   4133  CA  ASP A 264     -16.702 -12.689  38.148  1.00 42.35           C
ATOM   4134  HA  ASP A 264     -15.807 -12.609  37.708  1.00 42.35           H
ATOM   4135  C   ASP A 264     -17.727 -11.971  37.269  1.00 42.89           C
ATOM   4136  O   ASP A 264     -18.154 -10.851  37.578  1.00 40.67           O
ATOM   4137  CB  ASP A 264     -17.066 -14.174  38.322  1.00 42.34           C
ATOM   4138 1HB  ASP A 264     -17.044 -14.607  37.421  1.00 42.34           H
ATOM   4139 2HB  ASP A 264     -16.378 -14.596  38.913  1.00 42.34           H
ATOM   4140  CG  ASP A 264     -18.471 -14.400  38.950  1.00 48.50           C
ATOM   4141  OD1 ASP A 264     -19.380 -13.529  38.866  1.00 52.66           O
ATOM   4142  OD2 ASP A 264     -18.667 -15.493  39.518  1.00 53.14           O
ATOM   4143  N   SER A 265     -18.122 -12.636  36.187  1.00 44.07           N
ATOM   4144  H   SER A 265     -17.814 -13.579  36.061  1.00 44.07           H
ATOM   4145  CA  SER A 265     -18.988 -12.039  35.180  1.00 45.99           C
ATOM   4146  HA  SER A 265     -18.653 -11.100  35.103  1.00 45.99           H
ATOM   4147  C   SER A 265     -20.445 -12.010  35.605  1.00 47.23           C
ATOM   4148  O   SER A 265     -21.224 -11.264  35.040  1.00 49.02           O
ATOM   4149  CB  SER A 265     -18.867 -12.785  33.854  1.00 45.34           C
ATOM   4150 1HB  SER A 265     -19.530 -12.439  33.191  1.00 45.34           H
ATOM   4151 2HB  SER A 265     -17.943 -12.694  33.480  1.00 45.34           H
ATOM   4152  OG  SER A 265     -19.122 -14.167  34.039  1.00 46.39           O
ATOM   4153  HG  SER A 265     -20.000 -14.283  34.403  1.00 46.39           H
ATOM   4154  N   SER A 266     -20.830 -12.814  36.589  1.00 48.29           N
ATOM   4155  H   SER A 266     -20.223 -13.536  36.919  1.00 48.29           H
ATOM   4156  CA  SER A 266     -22.153 -12.630  37.186  1.00 50.91           C
ATOM   4157  HA  SER A 266     -22.747 -12.291  36.456  1.00 50.91           H
ATOM   4158  C   SER A 266     -22.059 -11.614  38.328  1.00 51.23           C
ATOM   4159  O   SER A 266     -23.013 -11.384  39.069  1.00 51.57           O
ATOM   4160  CB  SER A 266     -22.711 -13.955  37.700  1.00 51.80           C
ATOM   4161 1HB  SER A 266     -23.685 -13.872  37.908  1.00 51.80           H
ATOM   4162 2HB  SER A 266     -22.574 -14.681  37.027  1.00 51.80           H
ATOM   4163  OG  SER A 266     -22.051 -14.345  38.895  1.00 55.97           O
ATOM   4164  HG  SER A 266     -21.986 -15.299  38.928  1.00 55.97           H
ATOM   4165  N   GLN A 267     -20.882 -11.019  38.477  1.00 50.05           N
ATOM   4166  H   GLN A 267     -20.116 -11.293  37.895  1.00 50.05           H
ATOM   4167  CA  GLN A 267     -20.691  -9.980  39.463  1.00 49.44           C
ATOM   4168  HA  GLN A 267     -19.742  -9.675  39.380  1.00 49.44           H
ATOM   4169  C   GLN A 267     -20.929 -10.532  40.845  1.00 47.49           C
ATOM   4170  O   GLN A 267     -21.676  -9.965  41.620  1.00 48.83           O
ATOM   4171  CB  GLN A 267     -21.637  -8.830  39.189  1.00 50.16           C
ATOM   4172 1HB  GLN A 267     -22.576  -9.168  39.252  1.00 50.16           H
ATOM   4173 2HB  GLN A 267     -21.489  -8.124  39.880  1.00 50.16           H
ATOM   4174  CG  GLN A 267     -21.429  -8.218  37.815  1.00 55.63           C
ATOM   4175 1HG  GLN A 267     -20.526  -8.479  37.478  1.00 55.63           H
ATOM   4176 2HG  GLN A 267     -22.131  -8.570  37.196  1.00 55.63           H
ATOM   4177  CD  GLN A 267     -21.522  -6.701  37.849  1.00 66.10           C
ATOM   4178  OE1 GLN A 267     -22.525  -6.140  38.318  1.00 68.68           O
ATOM   4179  NE2 GLN A 267     -20.470  -6.022  37.358  1.00 68.30           N
ATOM   4180 1HE2 GLN A 267     -20.475  -5.022  37.361  1.00 68.30           H
ATOM   4181 2HE2 GLN A 267     -19.683  -6.518  36.989  1.00 68.30           H
ATOM   4182  N   THR A 268     -20.291 -11.660  41.137  1.00 44.94           N
ATOM   4183  H   THR A 268     -19.818 -12.149  40.404  1.00 44.94           H
ATOM   4184  CA  THR A 268     -20.257 -12.200  42.472  1.00 40.81           C
ATOM   4185  HA  THR A 268     -20.923 -11.685  43.010  1.00 40.81           H
ATOM   4186  C   THR A 268     -18.861 -12.053  43.037  1.00 40.12           C
ATOM   4187  O   THR A 268     -17.859 -12.444  42.401  1.00 40.17           O
ATOM   4188  CB  THR A 268     -20.635 -13.649  42.444  1.00 40.26           C
ATOM   4189  HB  THR A 268     -20.001 -14.160  41.864  1.00 40.26           H
ATOM   4190  OG1 THR A 268     -21.945 -13.755  41.881  1.00 42.44           O
ATOM   4191  HG1 THR A 268     -22.593 -13.787  42.584  1.00 42.44           H
ATOM   4192  CG2 THR A 268     -20.647 -14.228  43.846  1.00 39.64           C
ATOM   4193 1HG2 THR A 268     -20.899 -15.195  43.833  1.00 39.64           H
ATOM   4194 2HG2 THR A 268     -21.305 -13.747  44.427  1.00 39.64           H
ATOM   4195 3HG2 THR A 268     -19.747 -14.150  44.274  1.00 39.64           H
ATOM   4196  N   LEU A 269     -18.791 -11.451  44.220  1.00 37.43           N
ATOM   4197  H   LEU A 269     -19.624 -11.095  44.645  1.00 37.43           H
ATOM   4198  CA  LEU A 269     -17.530 -11.309  44.886  1.00 35.67           C
ATOM   4199  HA  LEU A 269     -16.814 -11.179  44.200  1.00 35.67           H
ATOM   4200  C   LEU A 269     -17.311 -12.600  45.666  1.00 36.46           C
ATOM   4201  O   LEU A 269     -18.194 -13.054  46.401  1.00 36.24           O
ATOM   4202  CB  LEU A 269     -17.520 -10.063  45.765  1.00 34.38           C
ATOM   4203 1HB  LEU A 269     -17.642  -9.265  45.175  1.00 34.38           H
ATOM   4204 2HB  LEU A 269     -18.287 -10.126  46.404  1.00 34.38           H
ATOM   4205  CG  LEU A 269     -16.229  -9.876  46.572  1.00 35.34           C
ATOM   4206  HG  LEU A 269     -15.968 -10.754  46.973  1.00 35.34           H
ATOM   4207  CD1 LEU A 269     -15.102  -9.478  45.704  1.00 28.50           C
ATOM   4208 1HD1 LEU A 269     -14.263  -9.359  46.236  1.00 28.50           H
ATOM   4209 2HD1 LEU A 269     -15.295  -8.615  45.238  1.00 28.50           H
ATOM   4210 3HD1 LEU A 269     -14.924 -10.172  45.005  1.00 28.50           H
ATOM   4211  CD2 LEU A 269     -16.426  -8.875  47.690  1.00 34.06           C
ATOM   4212 1HD2 LEU A 269     -15.584  -8.754  48.217  1.00 34.06           H
ATOM   4213 2HD2 LEU A 269     -17.142  -9.178  48.320  1.00 34.06           H
ATOM   4214 3HD2 LEU A 269     -16.695  -7.980  47.328  1.00 34.06           H
ATOM   4215  N   LEU A 270     -16.166 -13.234  45.436  1.00 37.04           N
ATOM   4216  H   LEU A 270     -15.522 -12.859  44.769  1.00 37.04           H
ATOM   4217  CA  LEU A 270     -15.834 -14.472  46.139  1.00 39.32           C
ATOM   4218  HA  LEU A 270     -16.556 -14.618  46.815  1.00 39.32           H
ATOM   4219  C   LEU A 270     -14.478 -14.275  46.799  1.00 39.64           C
ATOM   4220  O   LEU A 270     -13.487 -13.976  46.120  1.00 40.81           O
ATOM   4221  CB  LEU A 270     -15.796 -15.693  45.189  1.00 39.10           C
ATOM   4222 1HB  LEU A 270     -14.969 -15.585  44.637  1.00 39.10           H
ATOM   4223 2HB  LEU A 270     -15.701 -16.496  45.778  1.00 39.10           H
ATOM   4224  CG  LEU A 270     -16.920 -16.038  44.191  1.00 39.90           C
ATOM   4225  HG  LEU A 270     -17.754 -15.662  44.595  1.00 39.90           H
ATOM   4226  CD1 LEU A 270     -16.696 -15.433  42.820  1.00 43.51           C
ATOM   4227 1HD1 LEU A 270     -17.440 -15.672  42.196  1.00 43.51           H
ATOM   4228 2HD1 LEU A 270     -15.840 -15.761  42.419  1.00 43.51           H
ATOM   4229 3HD1 LEU A 270     -16.649 -14.436  42.871  1.00 43.51           H
ATOM   4230  CD2 LEU A 270     -17.082 -17.524  43.990  1.00 40.59           C
ATOM   4231 1HD2 LEU A 270     -17.817 -17.719  43.340  1.00 40.59           H
ATOM   4232 2HD2 LEU A 270     -17.305 -17.981  44.851  1.00 40.59           H
ATOM   4233 3HD2 LEU A 270     -16.241 -17.931  43.634  1.00 40.59           H
ATOM   4234  N   VAL A 271     -14.418 -14.412  48.112  1.00 37.14           N
ATOM   4235  H   VAL A 271     -15.242 -14.581  48.654  1.00 37.14           H
ATOM   4236  CA  VAL A 271     -13.130 -14.310  48.732  1.00 38.74           C
ATOM   4237  HA  VAL A 271     -12.571 -13.760  48.111  1.00 38.74           H
ATOM   4238  C   VAL A 271     -12.562 -15.704  48.837  1.00 39.46           C
ATOM   4239  O   VAL A 271     -13.227 -16.609  49.306  1.00 39.16           O
ATOM   4240  CB  VAL A 271     -13.179 -13.574  50.099  1.00 39.96           C
ATOM   4241  HB  VAL A 271     -13.678 -14.132  50.762  1.00 39.96           H
ATOM   4242  CG1 VAL A 271     -11.760 -13.338  50.616  1.00 37.06           C
ATOM   4243 1HG1 VAL A 271     -11.774 -12.863  51.496  1.00 37.06           H
ATOM   4244 2HG1 VAL A 271     -11.233 -12.779  49.974  1.00 37.06           H
ATOM   4245 3HG1 VAL A 271     -11.275 -14.203  50.739  1.00 37.06           H
ATOM   4246  CG2 VAL A 271     -13.865 -12.200  49.915  1.00 41.02           C
ATOM   4247 1HG2 VAL A 271     -13.909 -11.702  50.781  1.00 41.02           H
ATOM   4248 2HG2 VAL A 271     -14.798 -12.308  49.574  1.00 41.02           H
ATOM   4249 3HG2 VAL A 271     -13.364 -11.634  49.261  1.00 41.02           H
ATOM   4250  N   MET A 272     -11.333 -15.890  48.384  1.00 39.52           N
ATOM   4251  H   MET A 272     -10.798 -15.116  48.047  1.00 39.52           H
ATOM   4252  CA  MET A 272     -10.767 -17.226  48.376  1.00 43.62           C
ATOM   4253  HA  MET A 272     -11.480 -17.777  47.940  1.00 43.62           H
ATOM   4254  C   MET A 272     -10.525 -17.813  49.758  1.00 40.46           C
ATOM   4255  O   MET A 272     -10.176 -17.106  50.698  1.00 41.85           O
ATOM   4256  CB  MET A 272      -9.505 -17.249  47.561  1.00 41.83           C
ATOM   4257 1HB  MET A 272      -8.937 -16.470  47.823  1.00 41.83           H
ATOM   4258 2HB  MET A 272      -9.014 -18.099  47.750  1.00 41.83           H
ATOM   4259  CG  MET A 272      -9.785 -17.170  46.090  1.00 46.87           C
ATOM   4260 1HG  MET A 272     -10.321 -17.996  45.921  1.00 46.87           H
ATOM   4261 2HG  MET A 272     -10.377 -16.367  46.018  1.00 46.87           H
ATOM   4262  SD  MET A 272      -8.129 -17.051  45.031  1.00 62.06           S
ATOM   4263  CE  MET A 272      -7.001 -18.426  45.818  1.00 44.28           C
ATOM   4264 1HE  MET A 272      -6.114 -18.467  45.360  1.00 44.28           H
ATOM   4265 2HE  MET A 272      -7.429 -19.326  45.741  1.00 44.28           H
ATOM   4266 3HE  MET A 272      -6.838 -18.245  46.788  1.00 44.28           H
ATOM   4267  N   ARG A 273     -10.727 -19.116  49.886  1.00 38.26           N
ATOM   4268  H   ARG A 273     -11.069 -19.642  49.107  1.00 38.26           H
ATOM   4269  CA  ARG A 273     -10.460 -19.786  51.135  1.00 36.25           C
ATOM   4270  HA  ARG A 273     -10.764 -19.173  51.863  1.00 36.25           H
ATOM   4271  C   ARG A 273      -8.951 -20.068  51.241  1.00 36.45           C
ATOM   4272  O   ARG A 273      -8.240 -20.023  50.247  1.00 37.16           O
ATOM   4273  CB  ARG A 273     -11.248 -21.087  51.194  1.00 34.88           C
ATOM   4274 1HB  ARG A 273     -11.051 -21.605  50.361  1.00 34.88           H
ATOM   4275 2HB  ARG A 273     -10.934 -21.604  51.991  1.00 34.88           H
ATOM   4276  CG  ARG A 273     -12.764 -20.918  51.303  1.00 38.94           C
ATOM   4277 1HG  ARG A 273     -13.033 -20.943  52.266  1.00 38.94           H
ATOM   4278 2HG  ARG A 273     -13.029 -20.040  50.906  1.00 38.94           H
ATOM   4279  CD  ARG A 273     -13.485 -22.018  50.570  1.00 37.39           C
ATOM   4280 1HD  ARG A 273     -13.050 -22.153  49.681  1.00 37.39           H
ATOM   4281 2HD  ARG A 273     -13.419 -22.861  51.106  1.00 37.39           H
ATOM   4282  NE  ARG A 273     -14.899 -21.767  50.329  1.00 34.66           N
ATOM   4283  HE  ARG A 273     -15.283 -20.882  50.589  1.00 34.66           H
ATOM   4284  CZ  ARG A 273     -15.700 -22.679  49.772  1.00 33.83           C
ATOM   4285  NH1 ARG A 273     -15.190 -23.856  49.443  1.00 33.31           N
ATOM   4286 1HH1 ARG A 273     -14.223 -24.047  49.613  1.00 33.31           H
ATOM   4287 2HH1 ARG A 273     -15.772 -24.554  49.024  1.00 33.31           H
ATOM   4288  NH2 ARG A 273     -16.986 -22.427  49.546  1.00 28.51           N
ATOM   4289 1HH2 ARG A 273     -17.373 -21.540  49.795  1.00 28.51           H
ATOM   4290 2HH2 ARG A 273     -17.566 -23.126  49.128  1.00 28.51           H
ATOM   4291  N   PRO A 274      -8.453 -20.343  52.454  1.00 36.35           N
ATOM   4292  CA  PRO A 274      -6.999 -20.456  52.613  1.00 35.26           C
ATOM   4293  HA  PRO A 274      -6.573 -19.598  52.325  1.00 35.26           H
ATOM   4294  C   PRO A 274      -6.329 -21.506  51.699  1.00 36.07           C
ATOM   4295  O   PRO A 274      -5.250 -21.259  51.136  1.00 36.97           O
ATOM   4296  CB  PRO A 274      -6.836 -20.775  54.108  1.00 35.24           C
ATOM   4297 1HB  PRO A 274      -6.802 -21.765  54.251  1.00 35.24           H
ATOM   4298 2HB  PRO A 274      -5.999 -20.358  54.463  1.00 35.24           H
ATOM   4299  CG  PRO A 274      -8.131 -20.135  54.767  1.00 35.95           C
ATOM   4300 1HG  PRO A 274      -8.349 -20.546  55.653  1.00 35.95           H
ATOM   4301 2HG  PRO A 274      -8.056 -19.143  54.868  1.00 35.95           H
ATOM   4302  CD  PRO A 274      -9.183 -20.490  53.738  1.00 35.86           C
ATOM   4303 1HD  PRO A 274      -9.506 -21.429  53.854  1.00 35.86           H
ATOM   4304 2HD  PRO A 274      -9.960 -19.862  53.777  1.00 35.86           H
ATOM   4305  N   TYR A 275      -6.943 -22.661  51.518  1.00 35.40           N
ATOM   4306  H   TYR A 275      -7.839 -22.837  51.926  1.00 35.40           H
ATOM   4307  CA  TYR A 275      -6.283 -23.662  50.714  1.00 36.49           C
ATOM   4308  HA  TYR A 275      -5.369 -23.741  51.110  1.00 36.49           H
ATOM   4309  C   TYR A 275      -6.188 -23.210  49.268  1.00 37.93           C
ATOM   4310  O   TYR A 275      -5.240 -23.570  48.564  1.00 39.69           O
ATOM   4311  CB  TYR A 275      -6.969 -25.010  50.811  1.00 35.64           C
ATOM   4312 1HB  TYR A 275      -6.483 -25.651  50.217  1.00 35.64           H
ATOM   4313 2HB  TYR A 275      -6.908 -25.322  51.760  1.00 35.64           H
ATOM   4314  CG  TYR A 275      -8.426 -25.011  50.411  1.00 37.13           C
ATOM   4315  CD1 TYR A 275      -9.430 -24.755  51.341  1.00 29.43           C
ATOM   4316  HD1 TYR A 275      -9.189 -24.563  52.292  1.00 29.43           H
ATOM   4317  CD2 TYR A 275      -8.805 -25.302  49.091  1.00 34.83           C
ATOM   4318  HD2 TYR A 275      -8.097 -25.493  48.410  1.00 34.83           H
ATOM   4319  CE1 TYR A 275     -10.760 -24.763  50.957  1.00 27.04           C
ATOM   4320  HE1 TYR A 275     -11.474 -24.551  51.625  1.00 27.04           H
ATOM   4321  CE2 TYR A 275     -10.128 -25.331  48.712  1.00 25.14           C
ATOM   4322  HE2 TYR A 275     -10.378 -25.542  47.768  1.00 25.14           H
ATOM   4323  CZ  TYR A 275     -11.106 -25.063  49.647  1.00 30.89           C
ATOM   4324  OH  TYR A 275     -12.445 -25.094  49.256  1.00 33.93           O
ATOM   4325  HH  TYR A 275     -13.004 -25.107  50.032  1.00 33.93           H
ATOM   4326  N   GLN A 276      -7.150 -22.403  48.830  1.00 35.66           N
ATOM   4327  H   GLN A 276      -7.911 -22.169  49.435  1.00 35.66           H
ATOM   4328  CA  GLN A 276      -7.113 -21.853  47.473  1.00 35.06           C
ATOM   4329  HA  GLN A 276      -6.954 -22.632  46.868  1.00 35.06           H
ATOM   4330  C   GLN A 276      -5.947 -20.877  47.291  1.00 34.34           C
ATOM   4331  O   GLN A 276      -5.199 -20.915  46.298  1.00 34.00           O
ATOM   4332  CB  GLN A 276      -8.461 -21.203  47.136  1.00 33.03           C
ATOM   4333 1HB  GLN A 276      -8.544 -20.344  47.642  1.00 33.03           H
ATOM   4334 2HB  GLN A 276      -8.496 -21.016  46.154  1.00 33.03           H
ATOM   4335  CG  GLN A 276      -9.625 -22.136  47.521  1.00 37.49           C
ATOM   4336 1HG  GLN A 276      -9.536 -22.991  47.008  1.00 37.49           H
ATOM   4337 2HG  GLN A 276      -9.575 -22.327  48.501  1.00 37.49           H
ATOM   4338  CD  GLN A 276     -10.990 -21.572  47.234  1.00 38.02           C
ATOM   4339  OE1 GLN A 276     -11.255 -20.380  47.435  1.00 37.06           O
ATOM   4340  NE2 GLN A 276     -11.873 -22.427  46.762  1.00 33.18           N
ATOM   4341 1HE2 GLN A 276     -12.802 -22.120  46.549  1.00 33.18           H
ATOM   4342 2HE2 GLN A 276     -11.616 -23.381  46.617  1.00 33.18           H
ATOM   4343  N   ILE A 277      -5.798 -19.990  48.253  1.00 32.47           N
ATOM   4344  H   ILE A 277      -6.454 -19.956  49.006  1.00 32.47           H
ATOM   4345  CA  ILE A 277      -4.694 -19.071  48.221  1.00 33.51           C
ATOM   4346  HA  ILE A 277      -4.732 -18.606  47.336  1.00 33.51           H
ATOM   4347  C   ILE A 277      -3.381 -19.843  48.374  1.00 35.81           C
ATOM   4348  O   ILE A 277      -2.404 -19.582  47.663  1.00 35.84           O
ATOM   4349  CB  ILE A 277      -4.846 -18.066  49.343  1.00 33.56           C
ATOM   4350  HB  ILE A 277      -4.836 -18.515  50.237  1.00 33.56           H
ATOM   4351  CG1 ILE A 277      -6.206 -17.351  49.193  1.00 33.71           C
ATOM   4352 1HG1 ILE A 277      -6.204 -16.836  48.337  1.00 33.71           H
ATOM   4353 2HG1 ILE A 277      -6.929 -18.041  49.165  1.00 33.71           H
ATOM   4354  CG2 ILE A 277      -3.651 -17.150  49.370  1.00 31.31           C
ATOM   4355 1HG2 ILE A 277      -3.731 -16.478  50.107  1.00 31.31           H
ATOM   4356 2HG2 ILE A 277      -3.561 -16.652  48.508  1.00 31.31           H
ATOM   4357 3HG2 ILE A 277      -2.807 -17.666  49.517  1.00 31.31           H
ATOM   4358  CD1 ILE A 277      -6.550 -16.391  50.289  1.00 27.29           C
ATOM   4359 1HD1 ILE A 277      -7.441 -15.966  50.127  1.00 27.29           H
ATOM   4360 2HD1 ILE A 277      -5.869 -15.661  50.353  1.00 27.29           H
ATOM   4361 3HD1 ILE A 277      -6.589 -16.855  51.173  1.00 27.29           H
ATOM   4362  N   ALA A 278      -3.371 -20.826  49.277  1.00 35.03           N
ATOM   4363  H   ALA A 278      -4.204 -21.051  49.784  1.00 35.03           H
ATOM   4364  CA  ALA A 278      -2.143 -21.568  49.523  1.00 36.63           C
ATOM   4365  HA  ALA A 278      -1.482 -20.861  49.778  1.00 36.63           H
ATOM   4366  C   ALA A 278      -1.652 -22.274  48.261  1.00 35.97           C
ATOM   4367  O   ALA A 278      -0.452 -22.263  47.969  1.00 36.54           O
ATOM   4368  CB  ALA A 278      -2.300 -22.557  50.684  1.00 36.56           C
ATOM   4369 1HB  ALA A 278      -2.622 -22.093  51.509  1.00 36.56           H
ATOM   4370 2HB  ALA A 278      -1.429 -22.998  50.899  1.00 36.56           H
ATOM   4371 3HB  ALA A 278      -2.959 -23.274  50.458  1.00 36.56           H
ATOM   4372  N   ALA A 279      -2.574 -22.884  47.519  1.00 33.41           N
ATOM   4373  H   ALA A 279      -3.526 -22.908  47.827  1.00 33.41           H
ATOM   4374  CA  ALA A 279      -2.203 -23.513  46.268  1.00 32.63           C
ATOM   4375  HA  ALA A 279      -1.481 -24.173  46.476  1.00 32.63           H
ATOM   4376  C   ALA A 279      -1.709 -22.448  45.309  1.00 33.61           C
ATOM   4377  O   ALA A 279      -0.640 -22.593  44.701  1.00 32.70           O
ATOM   4378  CB  ALA A 279      -3.337 -24.279  45.686  1.00 30.34           C
ATOM   4379 1HB  ALA A 279      -3.661 -24.980  46.321  1.00 30.34           H
ATOM   4380 2HB  ALA A 279      -3.064 -24.736  44.839  1.00 30.34           H
ATOM   4381 3HB  ALA A 279      -4.107 -23.677  45.475  1.00 30.34           H
ATOM   4382  N   THR A 280      -2.464 -21.359  45.209  1.00 34.71           N
ATOM   4383  H   THR A 280      -3.234 -21.236  45.834  1.00 34.71           H
ATOM   4384  CA  THR A 280      -2.185 -20.345  44.205  1.00 35.25           C
ATOM   4385  HA  THR A 280      -2.202 -20.865  43.350  1.00 35.25           H
ATOM   4386  C   THR A 280      -0.805 -19.704  44.375  1.00 36.56           C
ATOM   4387  O   THR A 280      -0.016 -19.636  43.426  1.00 38.98           O
ATOM   4388  CB  THR A 280      -3.265 -19.270  44.177  1.00 35.72           C
ATOM   4389  HB  THR A 280      -3.299 -18.786  45.051  1.00 35.72           H
ATOM   4390  OG1 THR A 280      -4.557 -19.881  44.016  1.00 33.55           O
ATOM   4391  HG1 THR A 280      -4.953 -20.023  44.876  1.00 33.55           H
ATOM   4392  CG2 THR A 280      -3.003 -18.294  43.026  1.00 29.30           C
ATOM   4393 1HG2 THR A 280      -3.704 -17.581  42.994  1.00 29.30           H
ATOM   4394 2HG2 THR A 280      -3.006 -18.769  42.145  1.00 29.30           H
ATOM   4395 3HG2 THR A 280      -2.114 -17.848  43.130  1.00 29.30           H
ATOM   4396  N   GLU A 281      -0.492 -19.253  45.581  1.00 35.93           N
ATOM   4397  H   GLU A 281      -1.130 -19.374  46.342  1.00 35.93           H
ATOM   4398  CA  GLU A 281       0.789 -18.578  45.803  1.00 35.62           C
ATOM   4399  HA  GLU A 281       0.840 -17.862  45.105  1.00 35.62           H
ATOM   4400  C   GLU A 281       1.945 -19.546  45.639  1.00 36.14           C
ATOM   4401  O   GLU A 281       3.060 -19.166  45.306  1.00 35.45           O
ATOM   4402  CB  GLU A 281       0.839 -17.957  47.189  1.00 34.54           C
ATOM   4403 1HB  GLU A 281       1.725 -17.511  47.307  1.00 34.54           H
ATOM   4404 2HB  GLU A 281       0.110 -17.274  47.258  1.00 34.54           H
ATOM   4405  CG  GLU A 281       0.660 -18.948  48.309  1.00 34.84           C
ATOM   4406 1HG  GLU A 281      -0.227 -19.397  48.207  1.00 34.84           H
ATOM   4407 2HG  GLU A 281       1.387 -19.632  48.256  1.00 34.84           H
ATOM   4408  CD  GLU A 281       0.718 -18.260  49.657  1.00 39.05           C
ATOM   4409  OE1 GLU A 281       0.930 -17.031  49.679  1.00 38.36           O
ATOM   4410  OE2 GLU A 281       0.541 -18.941  50.693  1.00 42.63           O
ATOM   4411  N   ARG A 282       1.670 -20.814  45.877  1.00 38.05           N
ATOM   4412  H   ARG A 282       0.732 -21.090  46.085  1.00 38.05           H
ATOM   4413  CA  ARG A 282       2.717 -21.803  45.843  1.00 38.41           C
ATOM   4414  HA  ARG A 282       3.526 -21.395  46.267  1.00 38.41           H
ATOM   4415  C   ARG A 282       3.029 -22.133  44.383  1.00 40.76           C
ATOM   4416  O   ARG A 282       4.194 -22.364  44.023  1.00 41.62           O
ATOM   4417  CB  ARG A 282       2.340 -23.022  46.686  1.00 34.97           C
ATOM   4418 1HB  ARG A 282       1.351 -23.012  46.837  1.00 34.97           H
ATOM   4419 2HB  ARG A 282       2.592 -23.849  46.181  1.00 34.97           H
ATOM   4420  CG  ARG A 282       3.049 -23.039  48.046  1.00 39.47           C
ATOM   4421 1HG  ARG A 282       3.888 -23.573  47.942  1.00 39.47           H
ATOM   4422 2HG  ARG A 282       3.281 -22.093  48.275  1.00 39.47           H
ATOM   4423  CD  ARG A 282       2.241 -23.636  49.227  1.00 34.55           C
ATOM   4424 1HD  ARG A 282       1.446 -24.143  48.892  1.00 34.55           H
ATOM   4425 2HD  ARG A 282       2.815 -24.240  49.779  1.00 34.55           H
ATOM   4426  NE  ARG A 282       1.766 -22.543  50.076  1.00 48.25           N
ATOM   4427  HE  ARG A 282       1.162 -21.860  49.667  1.00 48.25           H
ATOM   4428  CZ  ARG A 282       2.088 -22.402  51.356  1.00 48.15           C
ATOM   4429  NH1 ARG A 282       2.848 -23.301  51.949  1.00 53.16           N
ATOM   4430 1HH1 ARG A 282       3.181 -24.091  51.436  1.00 53.16           H
ATOM   4431 2HH1 ARG A 282       3.090 -23.194  52.914  1.00 53.16           H
ATOM   4432  NH2 ARG A 282       1.651 -21.374  52.045  1.00 50.72           N
ATOM   4433 1HH2 ARG A 282       1.069 -20.688  51.606  1.00 50.72           H
ATOM   4434 2HH2 ARG A 282       1.899 -21.275  53.009  1.00 50.72           H
ATOM   4435  N   ILE A 283       1.996 -22.100  43.531  1.00 42.14           N
ATOM   4436  H   ILE A 283       1.066 -22.020  43.889  1.00 42.14           H
ATOM   4437  CA  ILE A 283       2.207 -22.182  42.081  1.00 41.83           C
ATOM   4438  HA  ILE A 283       2.675 -23.058  41.958  1.00 41.83           H
ATOM   4439  C   ILE A 283       3.109 -21.050  41.580  1.00 41.50           C
ATOM   4440  O   ILE A 283       4.108 -21.292  40.914  1.00 39.80           O
ATOM   4441  CB  ILE A 283       0.879 -22.200  41.298  1.00 42.06           C
ATOM   4442  HB  ILE A 283       0.302 -21.456  41.632  1.00 42.06           H
ATOM   4443  CG1 ILE A 283       0.164 -23.536  41.537  1.00 43.31           C
ATOM   4444 1HG1 ILE A 283       0.693 -24.260  41.093  1.00 43.31           H
ATOM   4445 2HG1 ILE A 283       0.132 -23.702  42.523  1.00 43.31           H
ATOM   4446  CG2 ILE A 283       1.111 -21.968  39.787  1.00 35.96           C
ATOM   4447 1HG2 ILE A 283       0.246 -21.981  39.286  1.00 35.96           H
ATOM   4448 2HG2 ILE A 283       1.700 -22.678  39.401  1.00 35.96           H
ATOM   4449 3HG2 ILE A 283       1.547 -21.084  39.623  1.00 35.96           H
ATOM   4450  CD1 ILE A 283      -1.264 -23.597  41.001  1.00 42.70           C
ATOM   4451 1HD1 ILE A 283      -1.678 -24.488  41.187  1.00 42.70           H
ATOM   4452 2HD1 ILE A 283      -1.281 -23.450  40.012  1.00 42.70           H
ATOM   4453 3HD1 ILE A 283      -1.837 -22.898  41.427  1.00 42.70           H
ATOM   4454  N   LEU A 284       2.742 -19.822  41.923  1.00 41.22           N
ATOM   4455  H   LEU A 284       1.970 -19.706  42.548  1.00 41.22           H
ATOM   4456  CA  LEU A 284       3.424 -18.637  41.419  1.00 41.55           C
ATOM   4457  HA  LEU A 284       3.367 -18.713  40.423  1.00 41.55           H
ATOM   4458  C   LEU A 284       4.886 -18.611  41.824  1.00 41.88           C
ATOM   4459  O   LEU A 284       5.766 -18.312  41.011  1.00 41.64           O
ATOM   4460  CB  LEU A 284       2.724 -17.372  41.916  1.00 40.62           C
ATOM   4461 1HB  LEU A 284       2.753 -17.370  42.915  1.00 40.62           H
ATOM   4462 2HB  LEU A 284       3.225 -16.579  41.566  1.00 40.62           H
ATOM   4463  CG  LEU A 284       1.259 -17.258  41.470  1.00 42.57           C
ATOM   4464  HG  LEU A 284       0.771 -18.099  41.704  1.00 42.57           H
ATOM   4465  CD1 LEU A 284       0.580 -16.110  42.185  1.00 36.91           C
ATOM   4466 1HD1 LEU A 284      -0.375 -16.028  41.902  1.00 36.91           H
ATOM   4467 2HD1 LEU A 284       1.036 -15.243  41.986  1.00 36.91           H
ATOM   4468 3HD1 LEU A 284       0.597 -16.244  43.176  1.00 36.91           H
ATOM   4469  CD2 LEU A 284       1.211 -17.021  39.956  1.00 42.53           C
ATOM   4470 1HD2 LEU A 284       0.266 -16.941  39.637  1.00 42.53           H
ATOM   4471 2HD2 LEU A 284       1.641 -17.776  39.462  1.00 42.53           H
ATOM   4472 3HD2 LEU A 284       1.690 -16.178  39.710  1.00 42.53           H
ATOM   4473  N   TRP A 285       5.145 -18.926  43.082  1.00 41.70           N
ATOM   4474  H   TRP A 285       4.395 -19.179  43.693  1.00 41.70           H
ATOM   4475  CA  TRP A 285       6.495 -18.909  43.580  1.00 43.20           C
ATOM   4476  HA  TRP A 285       6.885 -18.013  43.369  1.00 43.20           H
ATOM   4477  C   TRP A 285       7.283 -20.011  42.886  1.00 43.07           C
ATOM   4478  O   TRP A 285       8.459 -19.850  42.579  1.00 43.87           O
ATOM   4479  CB  TRP A 285       6.478 -19.120  45.086  1.00 46.28           C
ATOM   4480 1HB  TRP A 285       5.926 -18.404  45.515  1.00 46.28           H
ATOM   4481 2HB  TRP A 285       6.081 -20.015  45.292  1.00 46.28           H
ATOM   4482  CG  TRP A 285       7.804 -19.076  45.695  1.00 52.60           C
ATOM   4483  CD1 TRP A 285       8.483 -17.967  46.115  1.00 57.91           C
ATOM   4484  HD1 TRP A 285       8.143 -17.029  46.054  1.00 57.91           H
ATOM   4485  CD2 TRP A 285       8.648 -20.197  45.969  1.00 57.03           C
ATOM   4486  NE1 TRP A 285       9.703 -18.332  46.637  1.00 59.84           N
ATOM   4487  HE1 TRP A 285      10.387 -17.705  47.011  1.00 59.84           H
ATOM   4488  CE2 TRP A 285       9.829 -19.695  46.559  1.00 57.14           C
ATOM   4489  CE3 TRP A 285       8.522 -21.579  45.765  1.00 58.69           C
ATOM   4490  HE3 TRP A 285       7.695 -21.961  45.351  1.00 58.69           H
ATOM   4491  CZ2 TRP A 285      10.884 -20.524  46.951  1.00 57.52           C
ATOM   4492  HZ2 TRP A 285      11.714 -20.149  47.366  1.00 57.52           H
ATOM   4493  CZ3 TRP A 285       9.572 -22.410  46.155  1.00 58.47           C
ATOM   4494  HZ3 TRP A 285       9.498 -23.397  46.015  1.00 58.47           H
ATOM   4495  CH2 TRP A 285      10.738 -21.877  46.744  1.00 57.45           C
ATOM   4496  HH2 TRP A 285      11.474 -22.495  47.016  1.00 57.45           H
ATOM   4497  N   LYS A 286       6.624 -21.129  42.621  1.00 42.92           N
ATOM   4498  H   LYS A 286       5.672 -21.216  42.912  1.00 42.92           H
ATOM   4499  CA  LYS A 286       7.246 -22.223  41.922  1.00 42.42           C
ATOM   4500  HA  LYS A 286       8.065 -22.410  42.467  1.00 42.42           H
ATOM   4501  C   LYS A 286       7.664 -21.827  40.511  1.00 43.25           C
ATOM   4502  O   LYS A 286       8.803 -22.082  40.105  1.00 44.97           O
ATOM   4503  CB  LYS A 286       6.339 -23.459  41.894  1.00 43.97           C
ATOM   4504 1HB  LYS A 286       6.065 -23.666  42.833  1.00 43.97           H
ATOM   4505 2HB  LYS A 286       5.529 -23.238  41.351  1.00 43.97           H
ATOM   4506  CG  LYS A 286       7.013 -24.713  41.287  1.00 43.81           C
ATOM   4507 1HG  LYS A 286       6.332 -25.441  41.198  1.00 43.81           H
ATOM   4508 2HG  LYS A 286       7.378 -24.486  40.383  1.00 43.81           H
ATOM   4509  CD  LYS A 286       8.160 -25.218  42.168  1.00 42.45           C
ATOM   4510 1HD  LYS A 286       8.675 -24.433  42.511  1.00 42.45           H
ATOM   4511 2HD  LYS A 286       7.777 -25.727  42.939  1.00 42.45           H
ATOM   4512  CE  LYS A 286       9.113 -26.126  41.424  1.00 44.90           C
ATOM   4513 1HE  LYS A 286       8.644 -26.523  40.634  1.00 44.90           H
ATOM   4514 2HE  LYS A 286       9.900 -25.594  41.111  1.00 44.90           H
ATOM   4515  NZ  LYS A 286       9.600 -27.234  42.299  1.00 46.45           N
ATOM   4516 1HZ  LYS A 286      10.230 -27.832  41.802  1.00 46.45           H
ATOM   4517 2HZ  LYS A 286       8.839 -27.794  42.626  1.00 46.45           H
ATOM   4518 3HZ  LYS A 286      10.082 -26.874  43.098  1.00 46.45           H
ATOM   4519  N   ILE A 287       6.768 -21.198  39.762  1.00 41.64           N
ATOM   4520  H   ILE A 287       5.817 -21.128  40.066  1.00 41.64           H
ATOM   4521  CA  ILE A 287       7.175 -20.610  38.498  1.00 42.28           C
ATOM   4522  HA  ILE A 287       7.384 -21.413  37.943  1.00 42.28           H
ATOM   4523  C   ILE A 287       8.408 -19.714  38.660  1.00 45.26           C
ATOM   4524  O   ILE A 287       9.397 -19.867  37.937  1.00 46.54           O
ATOM   4525  CB  ILE A 287       6.059 -19.805  37.841  1.00 42.14           C
ATOM   4526  HB  ILE A 287       5.771 -19.067  38.450  1.00 42.14           H
ATOM   4527  CG1 ILE A 287       4.843 -20.707  37.579  1.00 38.91           C
ATOM   4528 1HG1 ILE A 287       4.985 -21.219  36.731  1.00 38.91           H
ATOM   4529 2HG1 ILE A 287       4.732 -21.346  38.340  1.00 38.91           H
ATOM   4530  CG2 ILE A 287       6.580 -19.174  36.559  1.00 39.21           C
ATOM   4531 1HG2 ILE A 287       5.867 -18.640  36.107  1.00 39.21           H
ATOM   4532 2HG2 ILE A 287       6.894 -19.874  35.917  1.00 39.21           H
ATOM   4533 3HG2 ILE A 287       7.349 -18.563  36.748  1.00 39.21           H
ATOM   4534  CD1 ILE A 287       3.583 -19.969  37.439  1.00 32.79           C
ATOM   4535 1HD1 ILE A 287       2.820 -20.592  37.270  1.00 32.79           H
ATOM   4536 2HD1 ILE A 287       3.628 -19.324  36.676  1.00 32.79           H
ATOM   4537 3HD1 ILE A 287       3.378 -19.450  38.269  1.00 32.79           H
ATOM   4538  N   LYS A 288       8.367 -18.782  39.609  1.00 45.65           N
ATOM   4539  H   LYS A 288       7.608 -18.754  40.259  1.00 45.65           H
ATOM   4540  CA  LYS A 288       9.433 -17.812  39.690  1.00 45.87           C
ATOM   4541  HA  LYS A 288       9.450 -17.403  38.777  1.00 45.87           H
ATOM   4542  C   LYS A 288      10.788 -18.481  39.967  1.00 46.28           C
ATOM   4543  O   LYS A 288      11.805 -18.158  39.327  1.00 46.62           O
ATOM   4544  CB  LYS A 288       9.122 -16.717  40.707  1.00 45.47           C
ATOM   4545 1HB  LYS A 288       8.210 -16.350  40.520  1.00 45.47           H
ATOM   4546 2HB  LYS A 288       9.141 -17.112  41.625  1.00 45.47           H
ATOM   4547  CG  LYS A 288      10.125 -15.580  40.647  1.00 48.64           C
ATOM   4548 1HG  LYS A 288      11.039 -15.964  40.526  1.00 48.64           H
ATOM   4549 2HG  LYS A 288       9.903 -14.997  39.864  1.00 48.64           H
ATOM   4550  CD  LYS A 288      10.116 -14.730  41.903  1.00 52.26           C
ATOM   4551 1HD  LYS A 288       9.197 -14.358  42.038  1.00 52.26           H
ATOM   4552 2HD  LYS A 288      10.361 -15.303  42.685  1.00 52.26           H
ATOM   4553  CE  LYS A 288      11.124 -13.576  41.780  1.00 52.57           C
ATOM   4554 1HE  LYS A 288      11.147 -13.257  40.833  1.00 52.57           H
ATOM   4555 2HE  LYS A 288      10.842 -12.825  42.377  1.00 52.57           H
ATOM   4556  NZ  LYS A 288      12.506 -13.985  42.168  1.00 56.85           N
ATOM   4557 1HZ  LYS A 288      13.144 -13.219  42.080  1.00 56.85           H
ATOM   4558 2HZ  LYS A 288      12.836 -14.728  41.586  1.00 56.85           H
ATOM   4559 3HZ  LYS A 288      12.533 -14.301  43.116  1.00 56.85           H
ATOM   4560  N   SER A 289      10.820 -19.422  40.906  1.00 45.65           N
ATOM   4561  H   SER A 289       9.981 -19.703  41.373  1.00 45.65           H
ATOM   4562  CA  SER A 289      12.102 -20.041  41.244  1.00 45.44           C
ATOM   4563  HA  SER A 289      12.705 -19.247  41.319  1.00 45.44           H
ATOM   4564  C   SER A 289      12.635 -20.962  40.144  1.00 44.81           C
ATOM   4565  O   SER A 289      13.846 -20.986  39.877  1.00 46.75           O
ATOM   4566  CB  SER A 289      12.076 -20.758  42.586  1.00 44.80           C
ATOM   4567 1HB  SER A 289      12.813 -21.431  42.640  1.00 44.80           H
ATOM   4568 2HB  SER A 289      12.166 -20.105  43.337  1.00 44.80           H
ATOM   4569  OG  SER A 289      10.860 -21.448  42.768  1.00 48.76           O
ATOM   4570  HG  SER A 289      10.167 -20.823  42.977  1.00 48.76           H
ATOM   4571  N   SER A 290      11.744 -21.704  39.495  1.00 43.41           N
ATOM   4572  H   SER A 290      10.808 -21.774  39.841  1.00 43.41           H
ATOM   4573  CA  SER A 290      12.120 -22.415  38.282  1.00 42.87           C
ATOM   4574  HA  SER A 290      12.809 -23.077  38.579  1.00 42.87           H
ATOM   4575  C   SER A 290      12.721 -21.469  37.256  1.00 42.19           C
ATOM   4576  O   SER A 290      13.842 -21.702  36.760  1.00 42.56           O
ATOM   4577  CB  SER A 290      10.934 -23.147  37.680  1.00 42.53           C
ATOM   4578 1HB  SER A 290      10.144 -22.537  37.600  1.00 42.53           H
ATOM   4579 2HB  SER A 290      11.164 -23.515  36.779  1.00 42.53           H
ATOM   4580  OG  SER A 290      10.557 -24.229  38.502  1.00 44.57           O
ATOM   4581  HG  SER A 290       9.754 -24.009  38.971  1.00 44.57           H
ATOM   4582  N   PHE A 291      11.997 -20.402  36.925  1.00 40.83           N
ATOM   4583  H   PHE A 291      11.119 -20.219  37.368  1.00 40.83           H
ATOM   4584  CA  PHE A 291      12.516 -19.515  35.907  1.00 40.03           C
ATOM   4585  HA  PHE A 291      12.582 -20.070  35.076  1.00 40.03           H
ATOM   4586  C   PHE A 291      13.878 -19.004  36.342  1.00 39.82           C
ATOM   4587  O   PHE A 291      14.823 -19.021  35.564  1.00 40.91           O
ATOM   4588  CB  PHE A 291      11.580 -18.363  35.613  1.00 39.54           C
ATOM   4589 1HB  PHE A 291      10.809 -18.701  35.074  1.00 39.54           H
ATOM   4590 2HB  PHE A 291      11.246 -17.991  36.478  1.00 39.54           H
ATOM   4591  CG  PHE A 291      12.235 -17.258  34.850  1.00 38.43           C
ATOM   4592  CD1 PHE A 291      12.499 -17.398  33.486  1.00 37.88           C
ATOM   4593  HD1 PHE A 291      12.246 -18.247  33.022  1.00 37.88           H
ATOM   4594  CD2 PHE A 291      12.616 -16.091  35.489  1.00 37.02           C
ATOM   4595  HD2 PHE A 291      12.442 -15.982  36.469  1.00 37.02           H
ATOM   4596  CE1 PHE A 291      13.114 -16.370  32.753  1.00 32.86           C
ATOM   4597  HE1 PHE A 291      13.280 -16.479  31.774  1.00 32.86           H
ATOM   4598  CE2 PHE A 291      13.246 -15.059  34.771  1.00 38.33           C
ATOM   4599  HE2 PHE A 291      13.523 -14.221  35.244  1.00 38.33           H
ATOM   4600  CZ  PHE A 291      13.488 -15.198  33.398  1.00 35.71           C
ATOM   4601  HZ  PHE A 291      13.927 -14.460  32.886  1.00 35.71           H
ATOM   4602  N   THR A 292      13.987 -18.577  37.595  1.00 39.40           N
ATOM   4603  H   THR A 292      13.197 -18.607  38.207  1.00 39.40           H
ATOM   4604  CA  THR A 292      15.265 -18.063  38.071  1.00 39.39           C
ATOM   4605  HA  THR A 292      15.466 -17.341  37.408  1.00 39.39           H
ATOM   4606  C   THR A 292      16.359 -19.121  38.029  1.00 39.44           C
ATOM   4607  O   THR A 292      17.534 -18.793  37.865  1.00 39.91           O
ATOM   4608  CB  THR A 292      15.176 -17.466  39.483  1.00 40.09           C
ATOM   4609  HB  THR A 292      14.890 -18.154  40.149  1.00 40.09           H
ATOM   4610  OG1 THR A 292      14.181 -16.434  39.497  1.00 42.47           O
ATOM   4611  HG1 THR A 292      14.583 -15.599  39.259  1.00 42.47           H
ATOM   4612  CG2 THR A 292      16.512 -16.869  39.885  1.00 35.39           C
ATOM   4613 1HG2 THR A 292      16.468 -16.476  40.803  1.00 35.39           H
ATOM   4614 2HG2 THR A 292      16.784 -16.143  39.253  1.00 35.39           H
ATOM   4615 3HG2 THR A 292      17.230 -17.564  39.881  1.00 35.39           H
ATOM   4616  N   ALA A 293      15.976 -20.393  38.178  1.00 39.42           N
ATOM   4617  H   ALA A 293      15.007 -20.601  38.307  1.00 39.42           H
ATOM   4618  CA  ALA A 293      16.964 -21.500  38.155  1.00 40.42           C
ATOM   4619  HA  ALA A 293      17.803 -21.138  38.561  1.00 40.42           H
ATOM   4620  C   ALA A 293      17.248 -21.920  36.701  1.00 40.68           C
ATOM   4621  O   ALA A 293      18.237 -22.677  36.385  1.00 40.02           O
ATOM   4622  CB  ALA A 293      16.452 -22.714  39.000  1.00 38.82           C
ATOM   4623 1HB  ALA A 293      16.267 -22.441  39.943  1.00 38.82           H
ATOM   4624 2HB  ALA A 293      17.130 -23.449  39.019  1.00 38.82           H
ATOM   4625 3HB  ALA A 293      15.606 -23.086  38.616  1.00 38.82           H
ATOM   4626  N   LYS A 294      16.372 -21.425  35.813  1.00 40.90           N
ATOM   4627  H   LYS A 294      15.643 -20.806  36.105  1.00 40.90           H
ATOM   4628  CA  LYS A 294      16.507 -21.810  34.410  1.00 41.28           C
ATOM   4629  HA  LYS A 294      15.805 -21.339  33.873  1.00 41.28           H
ATOM   4630  C   LYS A 294      16.296 -23.314  34.339  1.00 40.91           C
ATOM   4631  O   LYS A 294      17.067 -24.036  33.705  1.00 41.90           O
ATOM   4632  CB  LYS A 294      17.905 -21.395  33.878  1.00 39.87           C
ATOM   4633 1HB  LYS A 294      18.587 -21.521  34.599  1.00 39.87           H
ATOM   4634 2HB  LYS A 294      18.144 -21.962  33.089  1.00 39.87           H
ATOM   4635  CG  LYS A 294      17.865 -19.899  33.454  1.00 41.89           C
ATOM   4636 1HG  LYS A 294      17.448 -19.827  32.548  1.00 41.89           H
ATOM   4637 2HG  LYS A 294      17.319 -19.385  34.114  1.00 41.89           H
ATOM   4638  CD  LYS A 294      19.256 -19.268  33.390  1.00 44.66           C
ATOM   4639 1HD  LYS A 294      19.581 -19.101  34.321  1.00 44.66           H
ATOM   4640 2HD  LYS A 294      19.879 -19.897  32.927  1.00 44.66           H
ATOM   4641  CE  LYS A 294      19.218 -17.942  32.626  1.00 46.66           C
ATOM   4642 1HE  LYS A 294      19.299 -18.126  31.646  1.00 46.66           H
ATOM   4643 2HE  LYS A 294      18.348 -17.484  32.809  1.00 46.66           H
ATOM   4644  NZ  LYS A 294      20.318 -17.012  33.011  1.00 49.04           N
ATOM   4645 1HZ  LYS A 294      20.264 -16.159  32.494  1.00 49.04           H
ATOM   4646 2HZ  LYS A 294      21.213 -17.423  32.833  1.00 49.04           H
ATOM   4647 3HZ  LYS A 294      20.271 -16.785  33.984  1.00 49.04           H
ATOM   4648  N   ASN A 295      15.251 -23.766  35.024  1.00 39.61           N
ATOM   4649  H   ASN A 295      14.622 -23.098  35.424  1.00 39.61           H
ATOM   4650  CA  ASN A 295      14.971 -25.182  35.224  1.00 39.43           C
ATOM   4651  HA  ASN A 295      15.622 -25.715  34.684  1.00 39.43           H
ATOM   4652  C   ASN A 295      13.529 -25.443  34.757  1.00 39.85           C
ATOM   4653  O   ASN A 295      12.643 -25.848  35.532  1.00 39.13           O
ATOM   4654  CB  ASN A 295      15.145 -25.532  36.710  1.00 40.23           C
ATOM   4655 1HB  ASN A 295      16.029 -25.178  37.021  1.00 40.23           H
ATOM   4656 2HB  ASN A 295      14.411 -25.097  37.232  1.00 40.23           H
ATOM   4657  CG  ASN A 295      15.105 -27.033  36.983  1.00 41.81           C
ATOM   4658  OD1 ASN A 295      15.926 -27.800  36.478  1.00 41.91           O
ATOM   4659  ND2 ASN A 295      14.141 -27.454  37.811  1.00 47.70           N
ATOM   4660 1HD2 ASN A 295      14.068 -28.425  38.040  1.00 47.70           H
ATOM   4661 2HD2 ASN A 295      13.495 -26.798  38.201  1.00 47.70           H
ATOM   4662  N   TRP A 296      13.314 -25.183  33.471  1.00 38.68           N
ATOM   4663  H   TRP A 296      14.095 -24.929  32.900  1.00 38.68           H
ATOM   4664  CA  TRP A 296      12.009 -25.252  32.857  1.00 38.06           C
ATOM   4665  HA  TRP A 296      11.345 -25.116  33.592  1.00 38.06           H
ATOM   4666  C   TRP A 296      11.805 -26.618  32.218  1.00 38.74           C
ATOM   4667  O   TRP A 296      12.758 -27.363  32.026  1.00 39.56           O
ATOM   4668  CB  TRP A 296      11.886 -24.156  31.798  1.00 37.59           C
ATOM   4669 1HB  TRP A 296      11.186 -24.423  31.136  1.00 37.59           H
ATOM   4670 2HB  TRP A 296      11.613 -23.304  32.246  1.00 37.59           H
ATOM   4671  CG  TRP A 296      13.177 -23.908  31.054  1.00 37.29           C
ATOM   4672  CD1 TRP A 296      13.814 -24.775  30.205  1.00 34.99           C
ATOM   4673  HD1 TRP A 296      13.492 -25.693  29.972  1.00 34.99           H
ATOM   4674  CD2 TRP A 296      13.978 -22.720  31.095  1.00 35.99           C
ATOM   4675  NE1 TRP A 296      14.959 -24.198  29.723  1.00 38.85           N
ATOM   4676  HE1 TRP A 296      15.600 -24.628  29.087  1.00 38.85           H
ATOM   4677  CE2 TRP A 296      15.088 -22.938  30.248  1.00 37.41           C
ATOM   4678  CE3 TRP A 296      13.866 -21.496  31.761  1.00 35.81           C
ATOM   4679  HE3 TRP A 296      13.093 -21.314  32.368  1.00 35.81           H
ATOM   4680  CZ2 TRP A 296      16.086 -21.972  30.047  1.00 35.45           C
ATOM   4681  HZ2 TRP A 296      16.864 -22.144  29.443  1.00 35.45           H
ATOM   4682  CZ3 TRP A 296      14.854 -20.540  31.563  1.00 37.64           C
ATOM   4683  HZ3 TRP A 296      14.786 -19.660  32.034  1.00 37.64           H
ATOM   4684  CH2 TRP A 296      15.950 -20.783  30.714  1.00 35.83           C
ATOM   4685  HH2 TRP A 296      16.644 -20.073  30.595  1.00 35.83           H
ATOM   4686  N   SER A 297      10.556 -26.945  31.895  1.00 40.00           N
ATOM   4687  H   SER A 297       9.800 -26.424  32.290  1.00 40.00           H
ATOM   4688  CA  SER A 297      10.260 -28.044  30.978  1.00 41.13           C
ATOM   4689  HA  SER A 297       9.268 -27.961  30.880  1.00 41.13           H
ATOM   4690  C   SER A 297      10.559 -29.436  31.521  1.00 40.67           C
ATOM   4691  O   SER A 297      10.762 -30.369  30.733  1.00 41.50           O
ATOM   4692  CB  SER A 297      11.013 -27.862  29.654  1.00 41.03           C
ATOM   4693 1HB  SER A 297      11.983 -28.083  29.762  1.00 41.03           H
ATOM   4694 2HB  SER A 297      10.617 -28.436  28.938  1.00 41.03           H
ATOM   4695  OG  SER A 297      10.928 -26.524  29.220  1.00 44.20           O
ATOM   4696  HG  SER A 297      11.220 -25.942  29.923  1.00 44.20           H
ATOM   4697  N   LYS A 298      10.619 -29.567  32.843  1.00 39.18           N
ATOM   4698  H   LYS A 298      10.638 -28.743  33.410  1.00 39.18           H
ATOM   4699  CA  LYS A 298      10.662 -30.875  33.499  1.00 39.91           C
ATOM   4700  HA  LYS A 298      10.481 -31.532  32.767  1.00 39.91           H
ATOM   4701  C   LYS A 298       9.580 -30.968  34.580  1.00 40.19           C
ATOM   4702  O   LYS A 298       9.003 -29.957  34.975  1.00 39.41           O
ATOM   4703  CB  LYS A 298      12.042 -31.154  34.120  1.00 38.67           C
ATOM   4704 1HB  LYS A 298      12.009 -30.914  35.090  1.00 38.67           H
ATOM   4705 2HB  LYS A 298      12.246 -32.128  34.023  1.00 38.67           H
ATOM   4706  CG  LYS A 298      13.178 -30.388  33.501  1.00 40.48           C
ATOM   4707 1HG  LYS A 298      13.438 -30.838  32.647  1.00 40.48           H
ATOM   4708 2HG  LYS A 298      12.866 -29.458  33.306  1.00 40.48           H
ATOM   4709  CD  LYS A 298      14.388 -30.329  34.430  1.00 44.04           C
ATOM   4710 1HD  LYS A 298      14.339 -29.486  34.966  1.00 44.04           H
ATOM   4711 2HD  LYS A 298      14.358 -31.118  35.044  1.00 44.04           H
ATOM   4712  CE  LYS A 298      15.716 -30.352  33.637  1.00 48.90           C
ATOM   4713 1HE  LYS A 298      16.448 -29.978  34.205  1.00 48.90           H
ATOM   4714 2HE  LYS A 298      15.936 -31.294  33.384  1.00 48.90           H
ATOM   4715  NZ  LYS A 298      15.635 -29.537  32.378  1.00 51.74           N
ATOM   4716 1HZ  LYS A 298      16.501 -29.563  31.878  1.00 51.74           H
ATOM   4717 2HZ  LYS A 298      15.427 -28.580  32.583  1.00 51.74           H
ATOM   4718 3HZ  LYS A 298      14.920 -29.884  31.771  1.00 51.74           H
ATOM   4719  N   PRO A 299       9.309 -32.185  35.074  1.00 41.17           N
ATOM   4720  CA  PRO A 299       8.383 -32.314  36.192  1.00 41.28           C
ATOM   4721  HA  PRO A 299       7.489 -31.970  35.905  1.00 41.28           H
ATOM   4722  C   PRO A 299       8.753 -31.458  37.423  1.00 42.72           C
ATOM   4723  O   PRO A 299       7.848 -30.965  38.127  1.00 43.27           O
ATOM   4724  CB  PRO A 299       8.421 -33.814  36.509  1.00 41.29           C
ATOM   4725 1HB  PRO A 299       9.077 -34.011  37.237  1.00 41.29           H
ATOM   4726 2HB  PRO A 299       7.517 -34.147  36.775  1.00 41.29           H
ATOM   4727  CG  PRO A 299       8.859 -34.463  35.221  1.00 41.03           C
ATOM   4728 1HG  PRO A 299       9.303 -35.341  35.398  1.00 41.03           H
ATOM   4729 2HG  PRO A 299       8.079 -34.602  34.611  1.00 41.03           H
ATOM   4730  CD  PRO A 299       9.830 -33.492  34.623  1.00 40.59           C
ATOM   4731 1HD  PRO A 299      10.755 -33.644  34.967  1.00 40.59           H
ATOM   4732 2HD  PRO A 299       9.833 -33.548  33.624  1.00 40.59           H
ATOM   4733  N   GLU A 300      10.046 -31.242  37.676  1.00 43.32           N
ATOM   4734  H   GLU A 300      10.746 -31.642  37.085  1.00 43.32           H
ATOM   4735  CA  GLU A 300      10.439 -30.415  38.824  1.00 45.02           C
ATOM   4736  HA  GLU A 300       9.757 -30.689  39.502  1.00 45.02           H
ATOM   4737  C   GLU A 300      10.282 -28.902  38.626  1.00 46.50           C
ATOM   4738  O   GLU A 300      10.590 -28.119  39.536  1.00 47.94           O
ATOM   4739  CB  GLU A 300      11.841 -30.761  39.319  1.00 46.37           C
ATOM   4740 1HB  GLU A 300      12.029 -30.211  40.133  1.00 46.37           H
ATOM   4741 2HB  GLU A 300      11.858 -31.731  39.561  1.00 46.37           H
ATOM   4742  CG  GLU A 300      12.954 -30.511  38.322  1.00 49.36           C
ATOM   4743 1HG  GLU A 300      12.634 -29.847  37.646  1.00 49.36           H
ATOM   4744 2HG  GLU A 300      13.743 -30.137  38.810  1.00 49.36           H
ATOM   4745  CD  GLU A 300      13.380 -31.784  37.599  1.00 54.35           C
ATOM   4746  OE1 GLU A 300      14.603 -31.944  37.324  1.00 51.28           O
ATOM   4747  OE2 GLU A 300      12.479 -32.619  37.313  1.00 55.17           O
ATOM   4748  N   SER A 301       9.796 -28.493  37.450  1.00 46.20           N
ATOM   4749  H   SER A 301       9.584 -29.179  36.754  1.00 46.20           H
ATOM   4750  CA  SER A 301       9.561 -27.085  37.143  1.00 44.89           C
ATOM   4751  HA  SER A 301      10.250 -26.586  37.671  1.00 44.89           H
ATOM   4752  C   SER A 301       8.185 -26.647  37.570  1.00 44.63           C
ATOM   4753  O   SER A 301       7.947 -25.456  37.782  1.00 46.17           O
ATOM   4754  CB  SER A 301       9.702 -26.836  35.648  1.00 44.73           C
ATOM   4755 1HB  SER A 301       8.835 -26.999  35.180  1.00 44.73           H
ATOM   4756 2HB  SER A 301      10.006 -25.900  35.474  1.00 44.73           H
ATOM   4757  OG  SER A 301      10.660 -27.706  35.086  1.00 48.85           O
ATOM   4758  HG  SER A 301      10.354 -28.610  35.162  1.00 48.85           H
ATOM   4759  N   GLY A 302       7.275 -27.609  37.677  1.00 43.38           N
ATOM   4760  H   GLY A 302       7.560 -28.559  37.552  1.00 43.38           H
ATOM   4761  CA  GLY A 302       5.870 -27.332  37.972  1.00 42.23           C
ATOM   4762 1HA  GLY A 302       5.763 -26.340  38.043  1.00 42.23           H
ATOM   4763 2HA  GLY A 302       5.325 -27.673  37.206  1.00 42.23           H
ATOM   4764  C   GLY A 302       5.406 -27.990  39.263  1.00 42.07           C
ATOM   4765  O   GLY A 302       6.041 -27.855  40.305  1.00 42.49           O
ATOM   4766  N   GLY A 303       4.301 -28.721  39.195  1.00 40.67           N
ATOM   4767  H   GLY A 303       3.824 -28.810  38.320  1.00 40.67           H
ATOM   4768  CA  GLY A 303       3.773 -29.391  40.361  1.00 40.56           C
ATOM   4769 1HA  GLY A 303       4.242 -30.268  40.460  1.00 40.56           H
ATOM   4770 2HA  GLY A 303       3.958 -28.822  41.163  1.00 40.56           H
ATOM   4771  C   GLY A 303       2.280 -29.607  40.201  1.00 41.10           C
ATOM   4772  O   GLY A 303       1.689 -29.157  39.221  1.00 41.52           O
ATOM   4773  N   TYR A 304       1.662 -30.293  41.158  1.00 40.06           N
ATOM   4774  H   TYR A 304       2.181 -30.684  41.917  1.00 40.06           H
ATOM   4775  CA  TYR A 304       0.230 -30.466  41.086  1.00 41.00           C
ATOM   4776  HA  TYR A 304      -0.029 -29.789  40.396  1.00 41.00           H
ATOM   4777  C   TYR A 304      -0.494 -30.066  42.353  1.00 41.30           C
ATOM   4778  O   TYR A 304       0.138 -29.820  43.394  1.00 40.61           O
ATOM   4779  CB  TYR A 304      -0.157 -31.871  40.596  1.00 41.84           C
ATOM   4780 1HB  TYR A 304      -1.141 -31.881  40.417  1.00 41.84           H
ATOM   4781 2HB  TYR A 304       0.338 -32.055  39.746  1.00 41.84           H
ATOM   4782  CG  TYR A 304       0.140 -33.008  41.550  1.00 41.28           C
ATOM   4783  CD1 TYR A 304       1.406 -33.602  41.606  1.00 38.56           C
ATOM   4784  HD1 TYR A 304       2.136 -33.269  41.009  1.00 38.56           H
ATOM   4785  CD2 TYR A 304      -0.855 -33.508  42.377  1.00 43.07           C
ATOM   4786  HD2 TYR A 304      -1.767 -33.097  42.347  1.00 43.07           H
ATOM   4787  CE1 TYR A 304       1.660 -34.657  42.490  1.00 36.68           C
ATOM   4788  HE1 TYR A 304       2.569 -35.071  42.531  1.00 36.68           H
ATOM   4789  CE2 TYR A 304      -0.616 -34.567  43.244  1.00 39.10           C
ATOM   4790  HE2 TYR A 304      -1.353 -34.921  43.821  1.00 39.10           H
ATOM   4791  CZ  TYR A 304       0.632 -35.126  43.311  1.00 39.20           C
ATOM   4792  OH  TYR A 304       0.821 -36.157  44.208  1.00 42.86           O
ATOM   4793  HH  TYR A 304       0.621 -36.991  43.782  1.00 42.86           H
ATOM   4794  N   ILE A 305      -1.817 -29.981  42.241  1.00 40.36           N
ATOM   4795  H   ILE A 305      -2.244 -30.204  41.365  1.00 40.36           H
ATOM   4796  CA  ILE A 305      -2.659 -29.576  43.347  1.00 41.55           C
ATOM   4797  HA  ILE A 305      -2.032 -29.560  44.126  1.00 41.55           H
ATOM   4798  C   ILE A 305      -3.784 -30.579  43.528  1.00 42.14           C
ATOM   4799  O   ILE A 305      -4.608 -30.782  42.637  1.00 43.07           O
ATOM   4800  CB  ILE A 305      -3.313 -28.192  43.104  1.00 42.21           C
ATOM   4801  HB  ILE A 305      -3.854 -28.246  42.264  1.00 42.21           H
ATOM   4802  CG1 ILE A 305      -2.255 -27.117  42.871  1.00 41.48           C
ATOM   4803 1HG1 ILE A 305      -1.774 -27.320  42.018  1.00 41.48           H
ATOM   4804 2HG1 ILE A 305      -2.710 -26.230  42.794  1.00 41.48           H
ATOM   4805  CG2 ILE A 305      -4.247 -27.806  44.304  1.00 41.32           C
ATOM   4806 1HG2 ILE A 305      -4.672 -26.914  44.155  1.00 41.32           H
ATOM   4807 2HG2 ILE A 305      -3.730 -27.760  45.159  1.00 41.32           H
ATOM   4808 3HG2 ILE A 305      -4.976 -28.479  44.422  1.00 41.32           H
ATOM   4809  CD1 ILE A 305      -1.235 -27.023  43.969  1.00 45.18           C
ATOM   4810 1HD1 ILE A 305      -0.563 -26.308  43.773  1.00 45.18           H
ATOM   4811 2HD1 ILE A 305      -0.742 -27.886  44.075  1.00 45.18           H
ATOM   4812 3HD1 ILE A 305      -1.668 -26.807  44.844  1.00 45.18           H
ATOM   4813  N   TRP A 306      -3.845 -31.190  44.699  1.00 41.77           N
ATOM   4814  H   TRP A 306      -3.176 -30.977  45.411  1.00 41.77           H
ATOM   4815  CA  TRP A 306      -4.871 -32.160  44.945  1.00 40.66           C
ATOM   4816  HA  TRP A 306      -5.255 -32.472  44.074  1.00 40.66           H
ATOM   4817  C   TRP A 306      -5.890 -31.443  45.789  1.00 41.39           C
ATOM   4818  O   TRP A 306      -5.802 -31.418  47.024  1.00 41.55           O
ATOM   4819  CB  TRP A 306      -4.304 -33.380  45.654  1.00 40.73           C
ATOM   4820 1HB  TRP A 306      -3.598 -33.793  45.080  1.00 40.73           H
ATOM   4821 2HB  TRP A 306      -3.901 -33.093  46.524  1.00 40.73           H
ATOM   4822  CG  TRP A 306      -5.329 -34.415  45.942  1.00 42.56           C
ATOM   4823  CD1 TRP A 306      -6.641 -34.391  45.579  1.00 39.83           C
ATOM   4824  HD1 TRP A 306      -7.080 -33.660  45.059  1.00 39.83           H
ATOM   4825  CD2 TRP A 306      -5.128 -35.642  46.667  1.00 43.67           C
ATOM   4826  NE1 TRP A 306      -7.271 -35.525  46.035  1.00 40.86           N
ATOM   4827  HE1 TRP A 306      -8.237 -35.744  45.899  1.00 40.86           H
ATOM   4828  CE2 TRP A 306      -6.370 -36.309  46.705  1.00 38.14           C
ATOM   4829  CE3 TRP A 306      -4.022 -36.231  47.293  1.00 41.67           C
ATOM   4830  HE3 TRP A 306      -3.134 -35.770  47.296  1.00 41.67           H
ATOM   4831  CZ2 TRP A 306      -6.539 -37.538  47.331  1.00 42.62           C
ATOM   4832  HZ2 TRP A 306      -7.432 -37.989  47.355  1.00 42.62           H
ATOM   4833  CZ3 TRP A 306      -4.180 -37.463  47.909  1.00 43.52           C
ATOM   4834  HZ3 TRP A 306      -3.396 -37.899  48.352  1.00 43.52           H
ATOM   4835  CH2 TRP A 306      -5.435 -38.110  47.918  1.00 44.87           C
ATOM   4836  HH2 TRP A 306      -5.521 -39.003  48.361  1.00 44.87           H
ATOM   4837  N   HIS A 307      -6.828 -30.807  45.101  1.00 39.75           N
ATOM   4838  H   HIS A 307      -6.749 -30.734  44.107  1.00 39.75           H
ATOM   4839  CA  HIS A 307      -7.957 -30.222  45.768  1.00 41.32           C
ATOM   4840  HA  HIS A 307      -7.767 -30.261  46.749  1.00 41.32           H
ATOM   4841  C   HIS A 307      -9.168 -31.051  45.427  1.00 40.72           C
ATOM   4842  O   HIS A 307      -9.461 -31.312  44.247  1.00 41.33           O
ATOM   4843  CB  HIS A 307      -8.151 -28.751  45.367  1.00 40.96           C
ATOM   4844 1HB  HIS A 307      -7.996 -28.660  44.383  1.00 40.96           H
ATOM   4845 2HB  HIS A 307      -9.087 -28.476  45.585  1.00 40.96           H
ATOM   4846  CG  HIS A 307      -7.218 -27.808  46.071  1.00 41.18           C
ATOM   4847  ND1 HIS A 307      -7.264 -26.438  45.898  1.00 39.41           N
ATOM   4848  HD1 HIS A 307      -7.893 -25.954  45.291  1.00 39.41           H
ATOM   4849  CD2 HIS A 307      -6.227 -28.041  46.968  1.00 37.35           C
ATOM   4850  HD2 HIS A 307      -5.932 -28.935  47.310  1.00 37.35           H
ATOM   4851  CE1 HIS A 307      -6.345 -25.869  46.659  1.00 40.36           C
ATOM   4852  HE1 HIS A 307      -6.165 -24.887  46.724  1.00 40.36           H
ATOM   4853  NE2 HIS A 307      -5.704 -26.820  47.318  1.00 43.70           N
ATOM   4854  N   THR A 308      -9.854 -31.471  46.481  1.00 38.34           N
ATOM   4855  H   THR A 308      -9.653 -31.077  47.378  1.00 38.34           H
ATOM   4856  CA  THR A 308     -10.882 -32.476  46.375  1.00 36.88           C
ATOM   4857  HA  THR A 308     -10.424 -33.237  45.917  1.00 36.88           H
ATOM   4858  C   THR A 308     -12.057 -31.976  45.546  1.00 37.61           C
ATOM   4859  O   THR A 308     -12.230 -30.764  45.353  1.00 35.26           O
ATOM   4860  CB  THR A 308     -11.380 -32.911  47.745  1.00 35.88           C
ATOM   4861  HB  THR A 308     -10.617 -33.217  48.315  1.00 35.88           H
ATOM   4862  OG1 THR A 308     -12.249 -34.021  47.575  1.00 34.74           O
ATOM   4863  HG1 THR A 308     -13.141 -33.768  47.812  1.00 34.74           H
ATOM   4864  CG2 THR A 308     -12.143 -31.780  48.441  1.00 34.66           C
ATOM   4865 1HG2 THR A 308     -12.469 -32.068  49.341  1.00 34.66           H
ATOM   4866 2HG2 THR A 308     -12.937 -31.497  47.902  1.00 34.66           H
ATOM   4867 3HG2 THR A 308     -11.558 -30.979  48.568  1.00 34.66           H
ATOM   4868  N   THR A 309     -12.865 -32.914  45.049  1.00 37.78           N
ATOM   4869  H   THR A 309     -12.797 -33.859  45.366  1.00 37.78           H
ATOM   4870  CA  THR A 309     -13.841 -32.548  44.045  1.00 37.76           C
ATOM   4871  HA  THR A 309     -13.327 -31.954  43.426  1.00 37.76           H
ATOM   4872  C   THR A 309     -14.936 -31.605  44.582  1.00 37.65           C
ATOM   4873  O   THR A 309     -15.561 -31.875  45.603  1.00 36.33           O
ATOM   4874  CB  THR A 309     -14.257 -33.746  43.152  1.00 37.76           C
ATOM   4875  HB  THR A 309     -13.937 -33.615  42.214  1.00 37.76           H
ATOM   4876  OG1 THR A 309     -15.672 -33.826  43.021  1.00 38.90           O
ATOM   4877  HG1 THR A 309     -16.073 -33.850  43.889  1.00 38.90           H
ATOM   4878  CG2 THR A 309     -13.699 -35.043  43.682  1.00 35.02           C
ATOM   4879 1HG2 THR A 309     -13.969 -35.812  43.104  1.00 35.02           H
ATOM   4880 2HG2 THR A 309     -14.030 -35.223  44.608  1.00 35.02           H
ATOM   4881 3HG2 THR A 309     -12.699 -35.017  43.713  1.00 35.02           H
ATOM   4882  N   GLY A 310     -15.101 -30.454  43.937  1.00 38.48           N
ATOM   4883  H   GLY A 310     -14.525 -30.254  43.145  1.00 38.48           H
ATOM   4884  CA  GLY A 310     -16.100 -29.475  44.355  1.00 37.19           C
ATOM   4885 1HA  GLY A 310     -16.483 -29.071  43.524  1.00 37.19           H
ATOM   4886 2HA  GLY A 310     -16.816 -29.977  44.840  1.00 37.19           H
ATOM   4887  C   GLY A 310     -15.583 -28.359  45.255  1.00 38.40           C
ATOM   4888  O   GLY A 310     -16.343 -27.484  45.660  1.00 38.01           O
ATOM   4889  N   SER A 311     -14.290 -28.383  45.572  1.00 38.73           N
ATOM   4890  H   SER A 311     -13.686 -29.037  45.116  1.00 38.73           H
ATOM   4891  CA  SER A 311     -13.736 -27.478  46.566  1.00 38.78           C
ATOM   4892  HA  SER A 311     -14.473 -27.323  47.226  1.00 38.78           H
ATOM   4893  C   SER A 311     -13.337 -26.157  45.922  1.00 39.70           C
ATOM   4894  O   SER A 311     -12.838 -25.240  46.596  1.00 39.39           O
ATOM   4895  CB  SER A 311     -12.537 -28.115  47.274  1.00 36.96           C
ATOM   4896 1HB  SER A 311     -12.215 -27.528  48.017  1.00 36.96           H
ATOM   4897 2HB  SER A 311     -12.781 -29.013  47.641  1.00 36.96           H
ATOM   4898  OG  SER A 311     -11.453 -28.300  46.363  1.00 44.48           O
ATOM   4899  HG  SER A 311     -11.790 -28.341  45.468  1.00 44.48           H
ATOM   4900  N   GLY A 312     -13.567 -26.056  44.617  1.00 41.39           N
ATOM   4901  H   GLY A 312     -13.970 -26.833  44.132  1.00 41.39           H
ATOM   4902  CA  GLY A 312     -13.244 -24.843  43.872  1.00 42.37           C
ATOM   4903 1HA  GLY A 312     -14.028 -24.642  43.285  1.00 42.37           H
ATOM   4904 2HA  GLY A 312     -13.131 -24.110  44.542  1.00 42.37           H
ATOM   4905  C   GLY A 312     -11.986 -24.927  43.009  1.00 43.19           C
ATOM   4906  O   GLY A 312     -11.271 -23.940  42.855  1.00 44.33           O
ATOM   4907  N   LYS A 313     -11.711 -26.088  42.426  1.00 43.54           N
ATOM   4908  H   LYS A 313     -12.293 -26.882  42.601  1.00 43.54           H
ATOM   4909  CA  LYS A 313     -10.548 -26.213  41.518  1.00 43.55           C
ATOM   4910  HA  LYS A 313      -9.754 -25.996  42.084  1.00 43.55           H
ATOM   4911  C   LYS A 313     -10.648 -25.230  40.351  1.00 45.11           C
ATOM   4912  O   LYS A 313      -9.645 -24.686  39.883  1.00 45.79           O
ATOM   4913  CB  LYS A 313     -10.420 -27.633  40.973  1.00 41.19           C
ATOM   4914 1HB  LYS A 313     -11.325 -27.959  40.703  1.00 41.19           H
ATOM   4915 2HB  LYS A 313      -9.819 -27.618  40.172  1.00 41.19           H
ATOM   4916  CG  LYS A 313      -9.849 -28.610  41.965  1.00 38.25           C
ATOM   4917 1HG  LYS A 313      -8.882 -28.400  42.106  1.00 38.25           H
ATOM   4918 2HG  LYS A 313     -10.340 -28.515  42.832  1.00 38.25           H
ATOM   4919  CD  LYS A 313      -9.982 -30.033  41.473  1.00 35.21           C
ATOM   4920 1HD  LYS A 313      -9.693 -30.068  40.517  1.00 35.21           H
ATOM   4921 2HD  LYS A 313      -9.386 -30.619  42.025  1.00 35.21           H
ATOM   4922  CE  LYS A 313     -11.422 -30.537  41.581  1.00 34.05           C
ATOM   4923 1HE  LYS A 313     -11.432 -31.412  42.066  1.00 34.05           H
ATOM   4924 2HE  LYS A 313     -11.972 -29.870  42.084  1.00 34.05           H
ATOM   4925  NZ  LYS A 313     -12.046 -30.740  40.250  1.00 32.56           N
ATOM   4926 1HZ  LYS A 313     -12.985 -31.071  40.343  1.00 32.56           H
ATOM   4927 2HZ  LYS A 313     -11.536 -31.412  39.714  1.00 32.56           H
ATOM   4928 3HZ  LYS A 313     -12.069 -29.886  39.731  1.00 32.56           H
ATOM   4929  N   THR A 314     -11.866 -25.001  39.881  1.00 43.48           N
ATOM   4930  H   THR A 314     -12.665 -25.341  40.377  1.00 43.48           H
ATOM   4931  CA  THR A 314     -12.037 -24.264  38.660  1.00 43.46           C
ATOM   4932  HA  THR A 314     -11.285 -24.552  38.066  1.00 43.46           H
ATOM   4933  C   THR A 314     -11.917 -22.762  38.916  1.00 43.42           C
ATOM   4934  O   THR A 314     -11.266 -22.044  38.186  1.00 44.64           O
ATOM   4935  CB  THR A 314     -13.364 -24.633  38.003  1.00 43.34           C
ATOM   4936  HB  THR A 314     -14.142 -24.331  38.555  1.00 43.34           H
ATOM   4937  OG1 THR A 314     -13.450 -26.061  37.885  1.00 43.60           O
ATOM   4938  HG1 THR A 314     -13.797 -26.289  37.022  1.00 43.60           H
ATOM   4939  CG2 THR A 314     -13.455 -24.020  36.646  1.00 43.85           C
ATOM   4940 1HG2 THR A 314     -14.319 -24.254  36.203  1.00 43.85           H
ATOM   4941 2HG2 THR A 314     -12.712 -24.341  36.059  1.00 43.85           H
ATOM   4942 3HG2 THR A 314     -13.396 -23.023  36.699  1.00 43.85           H
ATOM   4943  N   LEU A 315     -12.562 -22.298  39.970  1.00 43.99           N
ATOM   4944  H   LEU A 315     -13.252 -22.877  40.404  1.00 43.99           H
ATOM   4945  CA  LEU A 315     -12.308 -20.981  40.520  1.00 43.43           C
ATOM   4946  HA  LEU A 315     -12.661 -20.318  39.859  1.00 43.43           H
ATOM   4947  C   LEU A 315     -10.806 -20.750  40.696  1.00 42.24           C
ATOM   4948  O   LEU A 315     -10.259 -19.772  40.199  1.00 43.16           O
ATOM   4949  CB  LEU A 315     -13.033 -20.873  41.876  1.00 44.65           C
ATOM   4950 1HB  LEU A 315     -13.956 -21.230  41.731  1.00 44.65           H
ATOM   4951 2HB  LEU A 315     -12.540 -21.470  42.508  1.00 44.65           H
ATOM   4952  CG  LEU A 315     -13.207 -19.541  42.606  1.00 47.17           C
ATOM   4953  HG  LEU A 315     -14.074 -19.558  43.102  1.00 47.17           H
ATOM   4954  CD1 LEU A 315     -12.113 -19.321  43.615  1.00 52.60           C
ATOM   4955 1HD1 LEU A 315     -12.234 -18.448  44.088  1.00 52.60           H
ATOM   4956 2HD1 LEU A 315     -11.217 -19.310  43.173  1.00 52.60           H
ATOM   4957 3HD1 LEU A 315     -12.109 -20.047  44.304  1.00 52.60           H
ATOM   4958  CD2 LEU A 315     -13.241 -18.408  41.623  1.00 50.77           C
ATOM   4959 1HD2 LEU A 315     -13.355 -17.532  42.090  1.00 50.77           H
ATOM   4960 2HD2 LEU A 315     -13.999 -18.514  40.979  1.00 50.77           H
ATOM   4961 3HD2 LEU A 315     -12.393 -18.367  41.095  1.00 50.77           H
ATOM   4962  N   THR A 316     -10.144 -21.651  41.414  1.00 39.66           N
ATOM   4963  H   THR A 316     -10.578 -22.526  41.625  1.00 39.66           H
ATOM   4964  CA  THR A 316      -8.811 -21.386  41.894  1.00 38.31           C
ATOM   4965  HA  THR A 316      -8.844 -20.479  42.313  1.00 38.31           H
ATOM   4966  C   THR A 316      -7.824 -21.438  40.725  1.00 40.81           C
ATOM   4967  O   THR A 316      -6.969 -20.580  40.569  1.00 41.90           O
ATOM   4968  CB  THR A 316      -8.417 -22.426  42.917  1.00 37.83           C
ATOM   4969  HB  THR A 316      -8.534 -23.349  42.548  1.00 37.83           H
ATOM   4970  OG1 THR A 316      -9.267 -22.320  44.066  1.00 37.17           O
ATOM   4971  HG1 THR A 316      -8.731 -22.294  44.858  1.00 37.17           H
ATOM   4972  CG2 THR A 316      -7.002 -22.217  43.331  1.00 33.98           C
[truncated: 740,491 more chars]
