# Supplementary material for: The helical domain of the EcoR124I motor subunit participates in ATPase activity and dsDNA translocation
Source: PeerJ. 2017 Jan 18;5:e2887. doi: 10.7717/peerj.2887 (PMC5248579; doi:10.7717/peerj.2887)
Supplement: Supplemental Information 1 — The file contains the pdb files of all created models of EcoR124I HsdR, WT as well as of each mutant. All initial models used for molecular dynamics and the final equilibrated structure after molecular dynamics are included for each structure. [file peerj-05-2887-s001.zip › models/model_Y736A_initial.pdb]

REMARK YASARA *************************************************************
REMARK YASARA *                                                           *
REMARK YASARA *                     Y  A  S  A  R  A                      *
REMARK YASARA *                                                           *
REMARK YASARA *   Yet Another Scientific Artificial Reality Application   *
REMARK YASARA *                                                           *
REMARK YASARA *            MOLECULE STRUCTURE FILE, PDB FORMAT            *
REMARK YASARA *                                                           *
REMARK YASARA * Just use YASARA every day to make your questions go away! *
REMARK YASARA *                                                           *
REMARK YASARA *                      www.YASARA.org                       *
REMARK YASARA *                                                           *
REMARK YASARA *************************************************************
REMARK YASARA
REMARK YASARA Original filename: /data/data/HsdR_simulation_david/Y736A/model_y736a.pdb
REMARK YASARA Written on:        Mon Oct 21 09:28:29 2013
REMARK YASARA Number of objects: 1
REMARK YASARA Number of atoms:   14299
REMARK YASARA Please address questions or suggestions to: Eliza@yasara.org
REMARK YASARA
COMPND    MOL_ID: 1;
COMPND   2 MOLECULE: HSDR;
COMPND   3 CHAIN: A;
COMPND   4 MOL_ID: 2;
COMPND   5 MOLECULE: HSDR;
COMPND   6 CHAIN: A;
COMPND   7 MOL_ID: 3;
COMPND   8 MOLECULE: HSDR;
COMPND   9 CHAIN: A;
COMPND  10 MOL_ID: 4;
COMPND  11 MOLECULE: HSDR;
COMPND  12 CHAIN: A;
SEQRES   1 A  880  ASN PHE ILE VAL LEU ASP LYS TYR ILE LYS ALA GLU PRO 
SEQRES   2 A  880  THR GLY ASP SER TYR GLN SER GLU SER ASP LEU GLU ARG 
SEQRES   3 A  880  GLU LEU ILE GLN ASP LEU ARG ASN GLN GLY TYR GLU PHE 
SEQRES   4 A  880  ILE SER VAL LYS SER GLN SER ALA MET LEU ALA ASN VAL 
SEQRES   5 A  880  ARG GLU GLN LEU GLN ASN LEU ASN GLY VAL VAL PHE ASN 
SEQRES   6 A  880  ASP SER GLU TRP ARG ARG PHE THR GLU GLN TYR LEU ASP 
SEQRES   7 A  880  ASN PRO SER ASP GLY ILE LEU ASP LYS THR ARG LYS ILE 
SEQRES   8 A  880  HIS ILE ASP TYR ILE CYS ASP PHE ILE PHE ASP ASP GLU 
SEQRES   9 A  880  ARG LEU GLU ASN ILE TYR LEU ILE ASP LYS LYS ASN LEU 
SEQRES  10 A  880  MET ARG ASN LYS VAL GLN ILE ILE GLN GLN PHE GLU GLN 
SEQRES  11 A  880  ALA GLY SER HIS ALA ASN ARG TYR ASP VAL THR ILE LEU 
SEQRES  12 A  880  VAL ASN GLY LEU PRO LEU VAL GLN ILE GLU LEU LYS LYS 
SEQRES  13 A  880  ARG GLY VAL ALA ILE ARG GLU ALA PHE ASN GLN ILE HIS 
SEQRES  14 A  880  ARG TYR SER LYS GLU SER PHE ASN SER GLU ASN SER LEU 
SEQRES  15 A  880  PHE LYS TYR LEU GLN LEU PHE VAL ILE SER ASN GLY THR 
SEQRES  16 A  880  ASP THR ARG TYR PHE ALA ASN THR THR LYS ARG ASP LYS 
SEQRES  17 A  880  ASN SER PHE ASP PHE THR MET ASN TRP ALA LYS SER ASP 
SEQRES  18 A  880  ASN THR LEU ILE LYS ASP LEU LYS ASP PHE THR ALA THR 
SEQRES  19 A  880  CYS PHE GLN LYS HIS THR LEU LEU ASN VAL LEU VAL ASN 
SEQRES  20 A  880  TYR SER VAL PHE ASP SER SER GLN THR LEU LEU VAL MET 
SEQRES  21 A  880  ARG PRO TYR GLN ILE ALA ALA THR GLU ARG ILE LEU TRP 
SEQRES  22 A  880  LYS ILE LYS SER SER PHE THR ALA LYS ASN TRP SER LYS 
SEQRES  23 A  880  PRO GLU SER GLY GLY TYR ILE TRP HIS THR THR GLY SER 
SEQRES  24 A  880  GLY LYS THR LEU THR SER PHE LYS ALA ALA ARG LEU ALA 
SEQRES  25 A  880  THR GLU LEU ASP PHE ILE ASP LYS VAL PHE PHE VAL VAL 
SEQRES  26 A  880  ASP ARG LYS ASP LEU ASP TYR GLN THR MET LYS GLU TYR 
SEQRES  27 A  880  GLN ARG PHE SER PRO ASP SER VAL ASN GLY SER GLU ASN 
SEQRES  28 A  880  THR ALA GLY LEU LYS ARG ASN LEU ASP LYS ASP ASP ASN 
SEQRES  29 A  880  LYS ILE ILE VAL THR THR ILE GLN LYS LEU ASN ASN LEU 
SEQRES  30 A  880  MET LYS ALA GLU SER ASP LEU PRO VAL TYR ASN GLN GLN 
SEQRES  31 A  880  VAL VAL PHE ILE PHE ASP GLU CYS HIS ARG SER GLN PHE 
SEQRES  32 A  880  GLY GLU ALA GLN LYS ASN LEU LYS LYS LYS PHE LYS ARG 
SEQRES  33 A  880  TYR TYR GLN PHE GLY PHE THR GLY THR PRO ILE PHE PRO 
SEQRES  34 A  880  GLU ASN ALA LEU GLY SER GLU THR THR ALA SER VAL PHE 
SEQRES  35 A  880  GLY ARG GLU LEU HIS SER TYR VAL ILE THR ASP ALA ILE 
SEQRES  36 A  880  ARG ASP GLU LYS VAL LEU LYS PHE LYS VAL ASP TYR ASN 
SEQRES  37 A  880  ASP VAL ARG PRO GLN PHE LYS SER LEU GLU THR GLU THR 
SEQRES  38 A  880  ASP GLU LYS LYS LEU SER ALA ALA GLU ASN GLN GLN ALA 
SEQRES  39 A  880  PHE LEU HIS PRO MET ARG ILE GLN GLU ILE THR GLN TYR 
SEQRES  40 A  880  ILE LEU ASN ASN PHE ARG GLN LYS THR HIS ARG THR PHE 
SEQRES  41 A  880  PRO GLY SER LYS GLY PHE ASN ALA MET LEU ALA VAL SER 
SEQRES  42 A  880  SER VAL ASP ALA ALA LYS ALA TYR TYR ALA THR PHE LYS 
SEQRES  43 A  880  ARG LEU GLN GLU GLU ALA ALA ASN LYS SER ALA THR TYR 
SEQRES  44 A  880  LYS PRO LEU ARG ILE ALA THR ILE PHE SER PHE ALA ALA 
SEQRES  45 A  880  ASN GLU GLU GLN ASN ALA ILE GLY GLU ILE SER ASP GLU 
SEQRES  46 A  880  THR PHE ASP THR SER ALA MET ASP SER SER ALA LYS GLU 
SEQRES  47 A  880  PHE LEU ASP ALA ALA ILE ARG GLU TYR ASN SER HIS PHE 
SEQRES  48 A  880  LYS THR ASN PHE SER THR ASP SER ASN GLY PHE GLN ASN 
SEQRES  49 A  880  TYR TYR ARG ASP LEU ALA GLN ARG VAL LYS ASN GLN ASP 
SEQRES  50 A  880  ILE ASP LEU LEU ILE VAL VAL GLY MET PHE LEU THR GLY 
SEQRES  51 A  880  PHE ASP ALA PRO THR LEU ASN THR LEU PHE VAL ASP LYS 
SEQRES  52 A  880  ASN LEU ARG TYR HIS GLY LEU MET GLN ALA PHE SER ARG 
SEQRES  53 A  880  THR ASN ARG ILE TYR ASP ALA THR LYS THR PHE GLY ASN 
SEQRES  54 A  880  ILE VAL THR PHE ARG ASP LEU GLU ARG SER THR ILE ASP 
SEQRES  55 A  880  ALA ILE THR LEU PHE GLY ASP LYS ASN THR LYS ASN VAL 
SEQRES  56 A  880  VAL LEU GLU LYS SER TYR THR GLU ALA MET GLU GLY PHE 
SEQRES  57 A  880  THR ASP ALA ALA THR GLY GLU ALA LYS ARG GLY PHE MET 
SEQRES  58 A  880  THR VAL VAL SER GLU LEU GLU GLN ARG PHE PRO ASP PRO 
SEQRES  59 A  880  THR SER ILE GLU SER GLU LYS GLU LYS LYS ASP PHE VAL 
SEQRES  60 A  880  LYS LEU PHE GLY GLU TYR LEU ARG ALA GLU ASN ILE LEU 
SEQRES  61 A  880  GLN ASN TYR ASP GLU PHE ALA THR LEU LYS ALA LEU GLN 
SEQRES  62 A  880  GLN ILE ASP LEU SER ASP PRO VAL ALA VAL GLU LYS PHE 
SEQRES  63 A  880  LYS ALA GLU HIS TYR VAL ASP ASP GLU LYS PHE ALA GLU 
SEQRES  64 A  880  LEU GLN THR ILE ARG LEU PRO ALA ASP ARG LYS ILE GLN 
SEQRES  65 A  880  ASP TYR ARG SER ALA TYR ASN ASP ILE ARG ASP TRP GLN 
SEQRES  66 A  880  ARG ARG GLU LYS GLU ALA GLU LYS LYS GLU LYS SER THR 
SEQRES  67 A  880  THR ASP TRP ASP ASP VAL VAL PHE GLU VAL ASP LEU LEU 
SEQRES  68 A  880  LYS SER GLN GLU ILE ASN LEU ASP TYR 
CRYST1   86.329  124.491  128.761  90.00 108.31  90.00 P 1 21 1      0
SCALE1      0.011584  0.000000  0.003833        0.00000
SCALE2     -0.000000  0.008033  0.000000        0.00000
SCALE3      0.000000 -0.000000  0.008181        0.00000
MTRIX1   1  1.000000  0.000000  0.000000        0.00000
MTRIX2   1  0.000000  1.000000  0.000000        0.00000
MTRIX3   1  0.000000  0.000000  1.000000        0.00000
MTRIX1   2  0.757938 -0.000250 -0.652326       12.14447
MTRIX2   2  0.000284 -1.000000  0.000712       -0.24779
MTRIX3   2 -0.652326 -0.000725 -0.757938       33.01431
LINK         O3G ATP A1886                MG    MG A1887                  1.92
LINK         O1B ATP A1886                MG    MG A1887                  2.14
ATOM      1  N   ASN A  13     -22.687   3.219  18.370  1.00 46.20           N
ATOM      2 1H   ASN A  13     -23.453   3.398  18.986  1.00 46.20           H
ATOM      3 2H   ASN A  13     -22.849   3.720  17.521  1.00 46.20           H
ATOM      4 3H   ASN A  13     -21.860   3.589  18.791  1.00 46.20           H
ATOM      5  CA  ASN A  13     -22.543   1.756  18.107  1.00 47.00           C
ATOM      6  HA  ASN A  13     -22.358   1.312  18.984  1.00 47.00           H
ATOM      7  C   ASN A  13     -21.368   1.516  17.167  1.00 45.59           C
ATOM      8  O   ASN A  13     -21.533   1.324  15.964  1.00 46.14           O
ATOM      9  CB  ASN A  13     -23.837   1.165  17.541  1.00 47.75           C
ATOM     10 1HB  ASN A  13     -23.604   0.506  16.825  1.00 47.75           H
ATOM     11 2HB  ASN A  13     -24.327   0.698  18.278  1.00 47.75           H
ATOM     12  CG  ASN A  13     -24.752   2.231  16.945  1.00 53.15           C
ATOM     13  OD1 ASN A  13     -24.311   3.350  16.641  1.00 53.82           O
ATOM     14  ND2 ASN A  13     -26.033   1.892  16.782  1.00 57.44           N
ATOM     15 1HD2 ASN A  13     -26.679   2.553  16.401  1.00 57.44           H
ATOM     16 2HD2 ASN A  13     -26.345   0.979  17.041  1.00 57.44           H
ATOM     17  N   PHE A  14     -20.171   1.552  17.728  1.00 43.34           N
ATOM     18  H   PHE A  14     -20.097   1.636  18.722  1.00 43.34           H
ATOM     19  CA  PHE A  14     -18.973   1.473  16.935  1.00 40.78           C
ATOM     20  HA  PHE A  14     -19.031   2.159  16.209  1.00 40.78           H
ATOM     21  C   PHE A  14     -18.909   0.082  16.384  1.00 39.58           C
ATOM     22  O   PHE A  14     -19.344  -0.852  17.036  1.00 39.26           O
ATOM     23  CB  PHE A  14     -17.753   1.736  17.804  1.00 40.52           C
ATOM     24 1HB  PHE A  14     -17.847   1.224  18.660  1.00 40.52           H
ATOM     25 2HB  PHE A  14     -16.935   1.427  17.320  1.00 40.52           H
ATOM     26  CG  PHE A  14     -17.567   3.173  18.149  1.00 37.85           C
ATOM     27  CD1 PHE A  14     -17.122   3.546  19.413  1.00 37.96           C
ATOM     28  HD1 PHE A  14     -16.922   2.839  20.091  1.00 37.96           H
ATOM     29  CD2 PHE A  14     -17.842   4.157  17.217  1.00 36.31           C
ATOM     30  HD2 PHE A  14     -18.165   3.901  16.305  1.00 36.31           H
ATOM     31  CE1 PHE A  14     -16.953   4.886  19.750  1.00 34.69           C
ATOM     32  HE1 PHE A  14     -16.641   5.139  20.666  1.00 34.69           H
ATOM     33  CE2 PHE A  14     -17.670   5.500  17.538  1.00 40.70           C
ATOM     34  HE2 PHE A  14     -17.873   6.207  16.861  1.00 40.70           H
ATOM     35  CZ  PHE A  14     -17.217   5.861  18.812  1.00 37.73           C
ATOM     36  HZ  PHE A  14     -17.084   6.826  19.042  1.00 37.73           H
ATOM     37  N   ILE A  15     -18.372  -0.062  15.184  1.00 39.59           N
ATOM     38  H   ILE A  15     -18.078   0.744  14.666  1.00 39.59           H
ATOM     39  CA  ILE A  15     -18.212  -1.380  14.622  1.00 39.05           C
ATOM     40  HA  ILE A  15     -18.838  -1.892  15.211  1.00 39.05           H
ATOM     41  C   ILE A  15     -16.837  -1.992  14.827  1.00 39.26           C
ATOM     42  O   ILE A  15     -16.681  -3.188  14.667  1.00 41.81           O
ATOM     43  CB  ILE A  15     -18.672  -1.474  13.145  1.00 41.31           C
ATOM     44  HB  ILE A  15     -18.726  -2.437  12.888  1.00 41.31           H
ATOM     45  CG1 ILE A  15     -17.642  -0.866  12.192  1.00 37.68           C
ATOM     46 1HG1 ILE A  15     -17.457   0.076  12.474  1.00 37.68           H
ATOM     47 2HG1 ILE A  15     -16.799  -1.401  12.246  1.00 37.68           H
ATOM     48  CG2 ILE A  15     -20.095  -0.883  12.964  1.00 39.21           C
ATOM     49 1HG2 ILE A  15     -20.389  -0.943  12.010  1.00 39.21           H
ATOM     50 2HG2 ILE A  15     -20.120   0.080  13.232  1.00 39.21           H
ATOM     51 3HG2 ILE A  15     -20.762  -1.375  13.524  1.00 39.21           H
ATOM     52  CD1 ILE A  15     -18.100  -0.847  10.754  1.00 37.21           C
ATOM     53 1HD1 ILE A  15     -17.402  -0.444  10.162  1.00 37.21           H
ATOM     54 2HD1 ILE A  15     -18.937  -0.310  10.652  1.00 37.21           H
ATOM     55 3HD1 ILE A  15     -18.285  -1.773  10.424  1.00 37.21           H
ATOM     56  N   VAL A  16     -15.844  -1.185  15.188  1.00 39.83           N
ATOM     57  H   VAL A  16     -15.969  -0.195  15.118  1.00 39.83           H
ATOM     58  CA  VAL A  16     -14.570  -1.710  15.686  1.00 38.86           C
ATOM     59  HA  VAL A  16     -14.563  -2.677  15.430  1.00 38.86           H
ATOM     60  C   VAL A  16     -14.567  -1.570  17.198  1.00 39.26           C
ATOM     61  O   VAL A  16     -14.495  -0.468  17.726  1.00 40.15           O
ATOM     62  CB  VAL A  16     -13.311  -0.987  15.041  1.00 39.43           C
ATOM     63  HB  VAL A  16     -13.306  -0.022  15.309  1.00 39.43           H
ATOM     64  CG1 VAL A  16     -11.991  -1.632  15.503  1.00 36.85           C
ATOM     65 1HG1 VAL A  16     -11.205  -1.172  15.092  1.00 36.85           H
ATOM     66 2HG1 VAL A  16     -11.953  -2.598  15.243  1.00 36.85           H
ATOM     67 3HG1 VAL A  16     -11.895  -1.579  16.496  1.00 36.85           H
ATOM     68  CG2 VAL A  16     -13.380  -1.063  13.530  1.00 36.80           C
ATOM     69 1HG2 VAL A  16     -12.592  -0.610  13.112  1.00 36.80           H
ATOM     70 2HG2 VAL A  16     -14.207  -0.618  13.186  1.00 36.80           H
ATOM     71 3HG2 VAL A  16     -13.389  -2.013  13.218  1.00 36.80           H
ATOM     72  N   LEU A  17     -14.684  -2.690  17.894  1.00 38.17           N
ATOM     73  H   LEU A  17     -14.527  -3.572  17.450  1.00 38.17           H
ATOM     74  CA  LEU A  17     -15.036  -2.643  19.289  1.00 36.37           C
ATOM     75  HA  LEU A  17     -15.734  -1.927  19.335  1.00 36.37           H
ATOM     76  C   LEU A  17     -13.865  -2.259  20.191  1.00 37.33           C
ATOM     77  O   LEU A  17     -12.703  -2.575  19.916  1.00 36.14           O
ATOM     78  CB  LEU A  17     -15.581  -3.986  19.723  1.00 36.43           C
ATOM     79 1HB  LEU A  17     -14.844  -4.655  19.626  1.00 36.43           H
ATOM     80 2HB  LEU A  17     -15.838  -3.910  20.686  1.00 36.43           H
ATOM     81  CG  LEU A  17     -16.785  -4.510  18.960  1.00 36.44           C
ATOM     82  HG  LEU A  17     -16.816  -4.128  18.038  1.00 36.44           H
ATOM     83  CD1 LEU A  17     -16.661  -6.037  18.874  1.00 34.69           C
ATOM     84 1HD1 LEU A  17     -17.434  -6.432  18.377  1.00 34.69           H
ATOM     85 2HD1 LEU A  17     -16.637  -6.447  19.786  1.00 34.69           H
ATOM     86 3HD1 LEU A  17     -15.823  -6.302  18.397  1.00 34.69           H
ATOM     87  CD2 LEU A  17     -18.066  -4.090  19.694  1.00 26.88           C
ATOM     88 1HD2 LEU A  17     -18.879  -4.423  19.216  1.00 26.88           H
ATOM     89 2HD2 LEU A  17     -18.134  -3.094  19.760  1.00 26.88           H
ATOM     90 3HD2 LEU A  17     -18.086  -4.461  20.624  1.00 26.88           H
ATOM     91  N   ASP A  18     -14.193  -1.568  21.272  1.00 37.93           N
ATOM     92  H   ASP A  18     -15.110  -1.173  21.334  1.00 37.93           H
ATOM     93  CA  ASP A  18     -13.266  -1.364  22.372  1.00 40.41           C
ATOM     94  HA  ASP A  18     -12.393  -1.123  21.947  1.00 40.41           H
ATOM     95  C   ASP A  18     -13.093  -2.635  23.185  1.00 41.41           C
ATOM     96  O   ASP A  18     -12.086  -2.822  23.850  1.00 42.67           O
ATOM     97  CB  ASP A  18     -13.767  -0.235  23.273  1.00 38.97           C
ATOM     98 1HB  ASP A  18     -14.682  -0.465  23.604  1.00 38.97           H
ATOM     99 2HB  ASP A  18     -13.146  -0.137  24.050  1.00 38.97           H
ATOM    100  CG  ASP A  18     -13.838   1.087  22.540  1.00 41.13           C
ATOM    101  OD1 ASP A  18     -13.135   1.232  21.514  1.00 38.69           O
ATOM    102  OD2 ASP A  18     -14.586   1.981  22.974  1.00 38.87           O
ATOM    103  N   LYS A  19     -14.091  -3.504  23.138  1.00 42.41           N
ATOM    104  H   LYS A  19     -14.813  -3.392  22.456  1.00 42.41           H
ATOM    105  CA  LYS A  19     -14.146  -4.617  24.066  1.00 43.38           C
ATOM    106  HA  LYS A  19     -13.190  -4.861  24.233  1.00 43.38           H
ATOM    107  C   LYS A  19     -14.861  -5.781  23.427  1.00 42.44           C
ATOM    108  O   LYS A  19     -15.836  -5.623  22.709  1.00 42.52           O
ATOM    109  CB  LYS A  19     -14.801  -4.230  25.402  1.00 41.96           C
ATOM    110 1HB  LYS A  19     -14.552  -3.288  25.627  1.00 41.96           H
ATOM    111 2HB  LYS A  19     -15.794  -4.301  25.311  1.00 41.96           H
ATOM    112  CG  LYS A  19     -14.363  -5.123  26.545  1.00 44.42           C
ATOM    113 1HG  LYS A  19     -14.718  -6.042  26.371  1.00 44.42           H
ATOM    114 2HG  LYS A  19     -13.363  -5.147  26.550  1.00 44.42           H
ATOM    115  CD  LYS A  19     -14.880  -4.620  27.943  1.00 47.29           C
ATOM    116 1HD  LYS A  19     -14.100  -4.296  28.480  1.00 47.29           H
ATOM    117 2HD  LYS A  19     -15.521  -3.868  27.798  1.00 47.29           H
ATOM    118  CE  LYS A  19     -15.623  -5.885  28.697  1.00 44.58           C
ATOM    119 1HE  LYS A  19     -16.618  -5.806  28.650  1.00 44.58           H
ATOM    120 2HE  LYS A  19     -15.340  -6.760  28.305  1.00 44.58           H
ATOM    121  NZ  LYS A  19     -15.133  -5.776  30.203  1.00 48.67           N
ATOM    122 1HZ  LYS A  19     -15.527  -6.506  30.762  1.00 48.67           H
ATOM    123 2HZ  LYS A  19     -15.403  -4.900  30.604  1.00 48.67           H
ATOM    124 3HZ  LYS A  19     -14.138  -5.847  30.263  1.00 48.67           H
ATOM    125  N   TYR A  20     -14.345  -6.961  23.687  1.00 42.81           N
ATOM    126  H   TYR A  20     -13.546  -7.031  24.284  1.00 42.81           H
ATOM    127  CA  TYR A  20     -14.911  -8.144  23.125  1.00 43.57           C
ATOM    128  HA  TYR A  20     -15.903  -8.047  23.221  1.00 43.57           H
ATOM    129  C   TYR A  20     -14.385  -9.360  23.885  1.00 46.31           C
ATOM    130  O   TYR A  20     -13.164  -9.596  23.911  1.00 46.76           O
ATOM    131  CB  TYR A  20     -14.520  -8.255  21.659  1.00 41.51           C
ATOM    132 1HB  TYR A  20     -14.953  -7.520  21.135  1.00 41.51           H
ATOM    133 2HB  TYR A  20     -13.526  -8.189  21.567  1.00 41.51           H
ATOM    134  CG  TYR A  20     -14.963  -9.555  21.109  1.00 39.18           C
ATOM    135  CD1 TYR A  20     -14.057 -10.561  20.850  1.00 36.74           C
ATOM    136  HD1 TYR A  20     -13.083 -10.405  21.016  1.00 36.74           H
ATOM    137  CD2 TYR A  20     -16.315  -9.807  20.909  1.00 41.53           C
ATOM    138  HD2 TYR A  20     -16.981  -9.091  21.117  1.00 41.53           H
ATOM    139  CE1 TYR A  20     -14.487 -11.794  20.358  1.00 40.36           C
ATOM    140  HE1 TYR A  20     -13.822 -12.512  20.155  1.00 40.36           H
ATOM    141  CE2 TYR A  20     -16.762 -11.029  20.424  1.00 41.05           C
ATOM    142  HE2 TYR A  20     -17.739 -11.188  20.274  1.00 41.05           H
ATOM    143  CZ  TYR A  20     -15.844 -12.019  20.151  1.00 41.26           C
ATOM    144  OH  TYR A  20     -16.288 -13.226  19.666  1.00 40.74           O
ATOM    145  HH  TYR A  20     -17.245 -13.233  19.655  1.00 40.74           H
ATOM    146  N   ILE A  21     -15.289 -10.129  24.502  1.00 47.71           N
ATOM    147  H   ILE A  21     -16.234  -9.816  24.595  1.00 47.71           H
ATOM    148  CA  ILE A  21     -14.893 -11.426  25.036  1.00 50.44           C
ATOM    149  HA  ILE A  21     -13.919 -11.271  25.202  1.00 50.44           H
ATOM    150  C   ILE A  21     -15.018 -12.578  24.026  1.00 51.59           C
ATOM    151  O   ILE A  21     -16.023 -12.691  23.310  1.00 51.40           O
ATOM    152  CB  ILE A  21     -15.599 -11.761  26.371  1.00 51.30           C
ATOM    153  HB  ILE A  21     -15.272 -12.649  26.695  1.00 51.30           H
ATOM    154  CG1 ILE A  21     -17.111 -11.896  26.171  1.00 51.63           C
ATOM    155 1HG1 ILE A  21     -17.549 -11.061  26.507  1.00 51.63           H
ATOM    156 2HG1 ILE A  21     -17.293 -11.997  25.194  1.00 51.63           H
ATOM    157  CG2 ILE A  21     -15.253 -10.721  27.450  1.00 51.83           C
ATOM    158 1HG2 ILE A  21     -15.709 -10.936  28.314  1.00 51.83           H
ATOM    159 2HG2 ILE A  21     -15.540  -9.805  27.171  1.00 51.83           H
ATOM    160 3HG2 ILE A  21     -14.267 -10.696  27.620  1.00 51.83           H
ATOM    161  CD1 ILE A  21     -17.722 -13.096  26.906  1.00 53.04           C
ATOM    162 1HD1 ILE A  21     -18.708 -13.146  26.751  1.00 53.04           H
ATOM    163 2HD1 ILE A  21     -17.570 -13.027  27.891  1.00 53.04           H
ATOM    164 3HD1 ILE A  21     -17.316 -13.953  26.591  1.00 53.04           H
ATOM    165  N   LYS A  22     -13.980 -13.423  23.983  1.00 52.88           N
ATOM    166  H   LYS A  22     -13.217 -13.276  24.612  1.00 52.88           H
ATOM    167  CA  LYS A  22     -13.907 -14.557  23.048  1.00 53.87           C
ATOM    168  HA  LYS A  22     -13.962 -14.129  22.147  1.00 53.87           H
ATOM    169  C   LYS A  22     -15.074 -15.526  23.200  1.00 53.47           C
ATOM    170  O   LYS A  22     -15.335 -16.037  24.281  1.00 53.79           O
ATOM    171  CB  LYS A  22     -12.588 -15.325  23.221  1.00 54.65           C
ATOM    172 1HB  LYS A  22     -12.252 -15.159  24.149  1.00 54.65           H
ATOM    173 2HB  LYS A  22     -12.778 -16.300  23.107  1.00 54.65           H
ATOM    174  CG  LYS A  22     -11.476 -14.939  22.236  1.00 57.28           C
ATOM    175 1HG  LYS A  22     -11.570 -15.496  21.411  1.00 57.28           H
ATOM    176 2HG  LYS A  22     -11.575 -13.973  22.001  1.00 57.28           H
ATOM    177  CD  LYS A  22     -10.075 -15.169  22.845  1.00 59.19           C
ATOM    178 1HD  LYS A  22     -10.000 -14.634  23.686  1.00 59.19           H
ATOM    179 2HD  LYS A  22      -9.977 -16.141  23.060  1.00 59.19           H
ATOM    180  CE  LYS A  22      -8.931 -14.753  21.886  1.00 60.42           C
ATOM    181 1HE  LYS A  22      -8.056 -15.004  22.299  1.00 60.42           H
ATOM    182 2HE  LYS A  22      -9.042 -15.239  21.020  1.00 60.42           H
ATOM    183  NZ  LYS A  22      -8.879 -13.282  21.575  1.00 59.54           N
ATOM    184 1HZ  LYS A  22      -8.123 -13.072  20.955  1.00 59.54           H
ATOM    185 2HZ  LYS A  22      -8.751 -12.744  22.409  1.00 59.54           H
ATOM    186 3HZ  LYS A  22      -9.726 -12.977  21.141  1.00 59.54           H
ATOM    187  N   ALA A  23     -15.771 -15.777  22.102  1.00 53.95           N
ATOM    188  H   ALA A  23     -15.682 -15.153  21.325  1.00 53.95           H
ATOM    189  CA  ALA A  23     -16.658 -16.920  21.986  1.00 53.72           C
ATOM    190  HA  ALA A  23     -17.459 -16.696  22.541  1.00 53.72           H
ATOM    191  C   ALA A  23     -16.005 -18.194  22.540  1.00 54.66           C
ATOM    192  O   ALA A  23     -14.789 -18.388  22.436  1.00 54.34           O
ATOM    193  CB  ALA A  23     -17.066 -17.107  20.538  1.00 52.97           C
ATOM    194 1HB  ALA A  23     -17.491 -16.276  20.176  1.00 52.97           H
ATOM    195 2HB  ALA A  23     -17.724 -17.854  20.444  1.00 52.97           H
ATOM    196 3HB  ALA A  23     -16.274 -17.320  19.966  1.00 52.97           H
ATOM    197  N   GLU A  24     -16.822 -19.051  23.148  1.00 55.99           N
ATOM    198  H   GLU A  24     -17.769 -18.781  23.320  1.00 55.99           H
ATOM    199  CA  GLU A  24     -16.375 -20.374  23.574  1.00 55.90           C
ATOM    200  HA  GLU A  24     -15.385 -20.297  23.707  1.00 55.90           H
ATOM    201  C   GLU A  24     -16.668 -21.417  22.497  1.00 55.16           C
ATOM    202  O   GLU A  24     -17.765 -21.432  21.929  1.00 55.70           O
ATOM    203  CB  GLU A  24     -17.044 -20.765  24.882  1.00 55.69           C
ATOM    204 1HB  GLU A  24     -16.956 -20.004  25.524  1.00 55.69           H
ATOM    205 2HB  GLU A  24     -18.012 -20.940  24.703  1.00 55.69           H
ATOM    206  CG  GLU A  24     -16.445 -22.004  25.523  1.00 59.65           C
ATOM    207 1HG  GLU A  24     -17.056 -22.304  26.254  1.00 59.65           H
ATOM    208 2HG  GLU A  24     -16.380 -22.718  24.827  1.00 59.65           H
ATOM    209  CD  GLU A  24     -15.054 -21.766  26.111  1.00 62.47           C
ATOM    210  OE1 GLU A  24     -14.274 -22.741  26.212  1.00 62.85           O
ATOM    211  OE2 GLU A  24     -14.745 -20.611  26.481  1.00 61.57           O
ATOM    212  N   PRO A  25     -15.677 -22.278  22.200  1.00 53.89           N
ATOM    213  CA  PRO A  25     -15.819 -23.371  21.225  1.00 52.78           C
ATOM    214  HA  PRO A  25     -16.211 -23.022  20.373  1.00 52.78           H
ATOM    215  C   PRO A  25     -16.781 -24.467  21.712  1.00 52.11           C
ATOM    216  O   PRO A  25     -16.978 -24.616  22.925  1.00 52.17           O
ATOM    217  CB  PRO A  25     -14.390 -23.913  21.087  1.00 52.50           C
ATOM    218 1HB  PRO A  25     -14.388 -24.912  21.037  1.00 52.50           H
ATOM    219 2HB  PRO A  25     -13.940 -23.537  20.276  1.00 52.50           H
ATOM    220  CG  PRO A  25     -13.680 -23.468  22.313  1.00 52.66           C
ATOM    221 1HG  PRO A  25     -13.744 -24.176  23.017  1.00 52.66           H
ATOM    222 2HG  PRO A  25     -12.717 -23.295  22.103  1.00 52.66           H
ATOM    223  CD  PRO A  25     -14.328 -22.216  22.791  1.00 53.43           C
ATOM    224 1HD  PRO A  25     -14.380 -22.197  23.790  1.00 53.43           H
ATOM    225 2HD  PRO A  25     -13.833 -21.409  22.468  1.00 53.43           H
ATOM    226  N   THR A  26     -17.374 -25.222  20.784  1.00 50.35           N
ATOM    227  H   THR A  26     -16.955 -25.296  19.879  1.00 50.35           H
ATOM    228  CA  THR A  26     -18.627 -25.946  21.056  1.00 48.53           C
ATOM    229  HA  THR A  26     -19.110 -25.274  21.618  1.00 48.53           H
ATOM    230  C   THR A  26     -18.460 -27.216  21.878  1.00 47.76           C
ATOM    231  O   THR A  26     -19.409 -27.679  22.502  1.00 48.02           O
ATOM    232  CB  THR A  26     -19.414 -26.281  19.773  1.00 48.18           C
ATOM    233  HB  THR A  26     -19.815 -27.194  19.840  1.00 48.18           H
ATOM    234  OG1 THR A  26     -18.513 -26.306  18.658  1.00 51.01           O
ATOM    235  HG1 THR A  26     -18.103 -27.168  18.599  1.00 51.01           H
ATOM    236  CG2 THR A  26     -20.505 -25.225  19.504  1.00 47.76           C
ATOM    237 1HG2 THR A  26     -21.017 -25.441  18.673  1.00 47.76           H
ATOM    238 2HG2 THR A  26     -20.105 -24.316  19.392  1.00 47.76           H
ATOM    239 3HG2 THR A  26     -21.155 -25.183  20.263  1.00 47.76           H
ATOM    240  N   GLY A  27     -17.286 -27.825  21.821  1.00 45.86           N
ATOM    241  H   GLY A  27     -16.757 -27.941  22.660  1.00 45.86           H
ATOM    242  CA  GLY A  27     -16.754 -28.326  20.572  1.00 43.81           C
ATOM    243 1HA  GLY A  27     -17.418 -28.192  19.837  1.00 43.81           H
ATOM    244 2HA  GLY A  27     -15.905 -27.848  20.346  1.00 43.81           H
ATOM    245  C   GLY A  27     -16.511 -29.789  20.839  1.00 41.30           C
ATOM    246  O   GLY A  27     -15.798 -30.128  21.771  1.00 42.96           O
ATOM    247  N   ASP A  28     -17.104 -30.681  20.056  1.00 38.91           N
ATOM    248  H   ASP A  28     -16.849 -31.643  20.151  1.00 38.91           H
ATOM    249  CA  ASP A  28     -18.094 -30.330  19.079  1.00 36.45           C
ATOM    250  HA  ASP A  28     -18.678 -31.141  19.050  1.00 36.45           H
ATOM    251  C   ASP A  28     -17.548 -30.108  17.682  1.00 36.90           C
ATOM    252  O   ASP A  28     -17.594 -28.979  17.228  1.00 42.07           O
ATOM    253  CB  ASP A  28     -18.806 -29.056  19.535  1.00  0.00           C
ATOM    254 1HB  ASP A  28     -18.119 -28.360  19.746  1.00  0.00           H
ATOM    255 2HB  ASP A  28     -19.394 -28.730  18.795  1.00  0.00           H
ATOM    256  CG  ASP A  28     -19.661 -29.276  20.768  1.00  0.00           C
ATOM    257  OD1 ASP A  28     -20.692 -29.974  20.659  1.00  0.00           O
ATOM    258  OD2 ASP A  28     -19.301 -28.754  21.844  1.00  0.00           O
ATOM    259  N   SER A  29     -17.028 -31.118  16.981  1.00 38.50           N
ATOM    260  H   SER A  29     -17.633 -31.885  16.768  1.00 38.50           H
ATOM    261  CA  SER A  29     -15.637 -31.195  16.491  1.00 39.44           C
ATOM    262  HA  SER A  29     -15.081 -31.014  17.304  1.00 39.44           H
ATOM    263  C   SER A  29     -15.320 -30.177  15.378  1.00 41.05           C
ATOM    264  O   SER A  29     -16.204 -29.711  14.661  1.00 41.45           O
ATOM    265  CB  SER A  29     -15.422 -32.567  15.854  1.00 40.42           C
ATOM    266 1HB  SER A  29     -14.577 -32.985  16.191  1.00 40.42           H
ATOM    267 2HB  SER A  29     -16.194 -33.172  16.050  1.00 40.42           H
ATOM    268  OG  SER A  29     -15.312 -32.457  14.444  1.00 40.72           O
ATOM    269  HG  SER A  29     -14.952 -33.269  14.087  1.00 40.72           H
ATOM    270  N   TYR A  30     -14.043 -29.869  15.191  1.00 41.44           N
ATOM    271  H   TYR A  30     -13.331 -30.498  15.502  1.00 41.44           H
ATOM    272  CA  TYR A  30     -13.670 -28.620  14.537  1.00 41.05           C
ATOM    273  HA  TYR A  30     -14.406 -28.422  13.889  1.00 41.05           H
ATOM    274  C   TYR A  30     -12.362 -28.761  13.768  1.00 40.32           C
ATOM    275  O   TYR A  30     -11.489 -27.920  13.848  1.00 40.04           O
ATOM    276  CB  TYR A  30     -13.555 -27.514  15.579  1.00 40.77           C
ATOM    277 1HB  TYR A  30     -14.213 -27.698  16.310  1.00 40.77           H
ATOM    278 2HB  TYR A  30     -12.628 -27.527  15.954  1.00 40.77           H
ATOM    279  CG  TYR A  30     -13.826 -26.127  15.039  1.00 44.48           C
ATOM    280  CD1 TYR A  30     -12.827 -25.162  15.014  1.00 44.87           C
ATOM    281  HD1 TYR A  30     -11.914 -25.395  15.349  1.00 44.87           H
ATOM    282  CD2 TYR A  30     -15.089 -25.769  14.571  1.00 45.01           C
ATOM    283  HD2 TYR A  30     -15.827 -26.443  14.586  1.00 45.01           H
ATOM    284  CE1 TYR A  30     -13.067 -23.891  14.538  1.00 43.60           C
ATOM    285  HE1 TYR A  30     -12.331 -23.213  14.533  1.00 43.60           H
ATOM    286  CE2 TYR A  30     -15.337 -24.492  14.085  1.00 44.85           C
ATOM    287  HE2 TYR A  30     -16.247 -24.249  13.749  1.00 44.85           H
ATOM    288  CZ  TYR A  30     -14.311 -23.558  14.073  1.00 44.35           C
ATOM    289  OH  TYR A  30     -14.520 -22.284  13.597  1.00 44.25           O
ATOM    290  HH  TYR A  30     -14.076 -22.179  12.756  1.00 44.25           H
ATOM    291  N   GLN A  31     -12.231 -29.852  13.034  1.00 39.86           N
ATOM    292  H   GLN A  31     -12.971 -30.526  13.027  1.00 39.86           H
ATOM    293  CA  GLN A  31     -11.043 -30.101  12.235  1.00 38.26           C
ATOM    294  HA  GLN A  31     -10.311 -29.513  12.579  1.00 38.26           H
ATOM    295  C   GLN A  31     -11.379 -29.791  10.784  1.00 36.57           C
ATOM    296  O   GLN A  31     -10.593 -29.223  10.038  1.00 34.29           O
ATOM    297  CB  GLN A  31     -10.656 -31.575  12.355  1.00 37.75           C
ATOM    298 1HB  GLN A  31     -10.871 -31.893  13.278  1.00 37.75           H
ATOM    299 2HB  GLN A  31     -11.185 -32.103  11.690  1.00 37.75           H
ATOM    300  CG  GLN A  31      -9.201 -31.835  12.102  1.00 41.85           C
ATOM    301 1HG  GLN A  31      -9.076 -32.813  11.937  1.00 41.85           H
ATOM    302 2HG  GLN A  31      -8.921 -31.322  11.291  1.00 41.85           H
ATOM    303  CD  GLN A  31      -8.337 -31.414  13.274  1.00 45.27           C
ATOM    304  OE1 GLN A  31      -7.958 -32.238  14.103  1.00 47.72           O
ATOM    305  NE2 GLN A  31      -8.028 -30.130  13.355  1.00 45.65           N
ATOM    306 1HE2 GLN A  31      -7.467 -29.797  14.112  1.00 45.65           H
ATOM    307 2HE2 GLN A  31      -8.359 -29.492  12.658  1.00 45.65           H
ATOM    308  N   SER A  32     -12.573 -30.197  10.394  1.00 35.69           N
ATOM    309  H   SER A  32     -13.287 -30.344  11.078  1.00 35.69           H
ATOM    310  CA  SER A  32     -12.867 -30.431   9.008  1.00 34.99           C
ATOM    311  HA  SER A  32     -12.001 -30.623   8.548  1.00 34.99           H
ATOM    312  C   SER A  32     -13.495 -29.181   8.411  1.00 35.52           C
ATOM    313  O   SER A  32     -14.050 -28.345   9.129  1.00 36.17           O
ATOM    314  CB  SER A  32     -13.784 -31.634   8.888  1.00 33.46           C
ATOM    315 1HB  SER A  32     -13.285 -32.425   8.532  1.00 33.46           H
ATOM    316 2HB  SER A  32     -14.185 -31.865   9.774  1.00 33.46           H
ATOM    317  OG  SER A  32     -14.841 -31.368   8.000  1.00 37.74           O
ATOM    318  HG  SER A  32     -15.547 -31.997   8.148  1.00 37.74           H
ATOM    319  N   GLU A  33     -13.392 -29.033   7.101  1.00 34.80           N
ATOM    320  H   GLU A  33     -12.890 -29.707   6.560  1.00 34.80           H
ATOM    321  CA  GLU A  33     -14.011 -27.895   6.449  1.00 36.27           C
ATOM    322  HA  GLU A  33     -13.602 -27.099   6.896  1.00 36.27           H
ATOM    323  C   GLU A  33     -15.514 -27.866   6.659  1.00 36.14           C
ATOM    324  O   GLU A  33     -16.105 -26.792   6.718  1.00 38.19           O
ATOM    325  CB  GLU A  33     -13.692 -27.886   4.969  1.00 35.45           C
ATOM    326 1HB  GLU A  33     -14.518 -27.647   4.457  1.00 35.45           H
ATOM    327 2HB  GLU A  33     -12.982 -27.204   4.792  1.00 35.45           H
ATOM    328  CG  GLU A  33     -13.202 -29.232   4.501  1.00 39.82           C
ATOM    329 1HG  GLU A  33     -12.915 -29.774   5.290  1.00 39.82           H
ATOM    330 2HG  GLU A  33     -13.939 -29.706   4.018  1.00 39.82           H
ATOM    331  CD  GLU A  33     -12.045 -29.075   3.579  1.00 41.46           C
ATOM    332  OE1 GLU A  33     -11.353 -30.077   3.319  1.00 40.56           O
ATOM    333  OE2 GLU A  33     -11.828 -27.925   3.129  1.00 42.59           O
ATOM    334  N   SER A  34     -16.123 -29.041   6.781  1.00 36.67           N
ATOM    335  H   SER A  34     -15.578 -29.880   6.768  1.00 36.67           H
ATOM    336  CA  SER A  34     -17.561 -29.130   6.932  1.00 36.02           C
ATOM    337  HA  SER A  34     -17.933 -28.377   6.391  1.00 36.02           H
ATOM    338  C   SER A  34     -17.957 -28.918   8.387  1.00 35.84           C
ATOM    339  O   SER A  34     -19.079 -28.488   8.661  1.00 35.07           O
ATOM    340  CB  SER A  34     -18.099 -30.452   6.365  1.00 35.82           C
ATOM    341 1HB  SER A  34     -19.047 -30.351   6.066  1.00 35.82           H
ATOM    342 2HB  SER A  34     -17.538 -30.764   5.598  1.00 35.82           H
ATOM    343  OG  SER A  34     -18.078 -31.472   7.333  1.00 35.39           O
ATOM    344  HG  SER A  34     -17.319 -31.353   7.905  1.00 35.39           H
ATOM    345  N   ASP A  35     -17.029 -29.227   9.301  1.00 36.46           N
ATOM    346  H   ASP A  35     -16.267 -29.812   9.026  1.00 36.46           H
ATOM    347  CA  ASP A  35     -17.073 -28.751  10.696  1.00 37.08           C
ATOM    348  HA  ASP A  35     -17.906 -29.146  11.084  1.00 37.08           H
ATOM    349  C   ASP A  35     -17.153 -27.204  10.758  1.00 38.52           C
ATOM    350  O   ASP A  35     -18.091 -26.642  11.341  1.00 40.33           O
ATOM    351  CB  ASP A  35     -15.853 -29.264  11.477  1.00 36.33           C
ATOM    352 1HB  ASP A  35     -15.027 -29.056  10.953  1.00 36.33           H
ATOM    353 2HB  ASP A  35     -15.816 -28.790  12.357  1.00 36.33           H
ATOM    354  CG  ASP A  35     -15.903 -30.778  11.734  1.00 37.61           C
ATOM    355  OD1 ASP A  35     -17.019 -31.337  11.759  1.00 36.78           O
ATOM    356  OD2 ASP A  35     -14.833 -31.405  11.930  1.00 31.36           O
ATOM    357  N   LEU A  36     -16.203 -26.515  10.126  1.00 37.19           N
ATOM    358  H   LEU A  36     -15.458 -27.007   9.673  1.00 37.19           H
ATOM    359  CA  LEU A  36     -16.232 -25.058  10.083  1.00 36.59           C
ATOM    360  HA  LEU A  36     -16.224 -24.814  11.053  1.00 36.59           H
ATOM    361  C   LEU A  36     -17.518 -24.464   9.452  1.00 37.53           C
ATOM    362  O   LEU A  36     -18.055 -23.460   9.937  1.00 37.14           O
ATOM    363  CB  LEU A  36     -14.982 -24.519   9.384  1.00 36.47           C
ATOM    364 1HB  LEU A  36     -14.825 -25.093   8.581  1.00 36.47           H
ATOM    365 2HB  LEU A  36     -15.192 -23.586   9.090  1.00 36.47           H
ATOM    366  CG  LEU A  36     -13.660 -24.455  10.146  1.00 34.26           C
ATOM    367  HG  LEU A  36     -13.742 -23.783  10.883  1.00 34.26           H
ATOM    368  CD1 LEU A  36     -13.315 -25.801  10.748  1.00 40.68           C
ATOM    369 1HD1 LEU A  36     -12.448 -25.759  11.247  1.00 40.68           H
ATOM    370 2HD1 LEU A  36     -13.226 -26.498  10.038  1.00 40.68           H
ATOM    371 3HD1 LEU A  36     -14.023 -26.099  11.387  1.00 40.68           H
ATOM    372  CD2 LEU A  36     -12.562 -24.018   9.234  1.00 33.99           C
ATOM    373 1HD2 LEU A  36     -11.689 -23.971   9.718  1.00 33.99           H
ATOM    374 2HD2 LEU A  36     -12.752 -23.114   8.852  1.00 33.99           H
ATOM    375 3HD2 LEU A  36     -12.456 -24.656   8.470  1.00 33.99           H
ATOM    376  N   GLU A  37     -17.992 -25.069   8.368  1.00 37.22           N
ATOM    377  H   GLU A  37     -17.505 -25.864   8.001  1.00 37.22           H
ATOM    378  CA  GLU A  37     -19.207 -24.608   7.698  1.00 37.37           C
ATOM    379  HA  GLU A  37     -19.039 -23.635   7.539  1.00 37.37           H
ATOM    380  C   GLU A  37     -20.464 -24.766   8.555  1.00 37.09           C
ATOM    381  O   GLU A  37     -21.295 -23.849   8.625  1.00 37.18           O
ATOM    382  CB  GLU A  37     -19.400 -25.359   6.393  1.00 37.73           C
ATOM    383 1HB  GLU A  37     -18.569 -25.261   5.844  1.00 37.73           H
ATOM    384 2HB  GLU A  37     -19.548 -26.326   6.603  1.00 37.73           H
ATOM    385  CG  GLU A  37     -20.568 -24.874   5.567  1.00 42.38           C
ATOM    386 1HG  GLU A  37     -21.413 -25.248   5.951  1.00 42.38           H
ATOM    387 2HG  GLU A  37     -20.598 -23.875   5.607  1.00 42.38           H
ATOM    388  CD  GLU A  37     -20.449 -25.308   4.121  1.00 46.06           C
ATOM    389  OE1 GLU A  37     -20.995 -26.376   3.808  1.00 54.20           O
ATOM    390  OE2 GLU A  37     -19.798 -24.608   3.305  1.00 49.53           O
ATOM    391  N   ARG A  38     -20.608 -25.926   9.200  1.00 35.49           N
ATOM    392  H   ARG A  38     -19.935 -26.652   9.056  1.00 35.49           H
ATOM    393  CA  ARG A  38     -21.724 -26.155  10.104  1.00 34.29           C
ATOM    394  HA  ARG A  38     -22.544 -26.165   9.531  1.00 34.29           H
ATOM    395  C   ARG A  38     -21.804 -25.034  11.116  1.00 35.21           C
ATOM    396  O   ARG A  38     -22.875 -24.518  11.370  1.00 35.80           O
ATOM    397  CB  ARG A  38     -21.584 -27.496  10.820  1.00 33.61           C
ATOM    398 1HB  ARG A  38     -21.554 -28.214  10.125  1.00 33.61           H
ATOM    399 2HB  ARG A  38     -20.721 -27.485  11.327  1.00 33.61           H
ATOM    400  CG  ARG A  38     -22.710 -27.826  11.801  1.00 34.03           C
ATOM    401 1HG  ARG A  38     -22.854 -27.043  12.407  1.00 34.03           H
ATOM    402 2HG  ARG A  38     -23.548 -28.007  11.285  1.00 34.03           H
ATOM    403  CD  ARG A  38     -22.365 -29.064  12.650  1.00 32.23           C
ATOM    404 1HD  ARG A  38     -23.127 -29.291  13.255  1.00 32.23           H
ATOM    405 2HD  ARG A  38     -22.165 -29.843  12.058  1.00 32.23           H
ATOM    406  NE  ARG A  38     -21.186 -28.802  13.478  1.00 37.03           N
ATOM    407  HE  ARG A  38     -21.274 -28.114  14.197  1.00 37.03           H
ATOM    408  CZ  ARG A  38     -20.003 -29.407  13.353  1.00 38.16           C
ATOM    409  NH1 ARG A  38     -19.802 -30.362  12.451  1.00 38.12           N
ATOM    410 1HH1 ARG A  38     -20.547 -30.643  11.846  1.00 38.12           H
ATOM    411 2HH1 ARG A  38     -18.907 -30.799  12.377  1.00 38.12           H
ATOM    412  NH2 ARG A  38     -19.011 -29.057  14.147  1.00 38.56           N
ATOM    413 1HH2 ARG A  38     -19.149 -28.345  14.836  1.00 38.56           H
ATOM    414 2HH2 ARG A  38     -18.120 -29.504  14.062  1.00 38.56           H
ATOM    415  N   GLU A  39     -20.674 -24.627  11.689  1.00 35.90           N
ATOM    416  H   GLU A  39     -19.794 -24.991  11.383  1.00 35.90           H
ATOM    417  CA  GLU A  39     -20.732 -23.642  12.773  1.00 36.63           C
ATOM    418  HA  GLU A  39     -21.554 -23.896  13.282  1.00 36.63           H
ATOM    419  C   GLU A  39     -20.918 -22.219  12.264  1.00 37.09           C
ATOM    420  O   GLU A  39     -21.714 -21.443  12.803  1.00 37.08           O
ATOM    421  CB  GLU A  39     -19.520 -23.745  13.698  1.00 36.16           C
ATOM    422 1HB  GLU A  39     -18.708 -23.445  13.198  1.00 36.16           H
ATOM    423 2HB  GLU A  39     -19.665 -23.147  14.487  1.00 36.16           H
ATOM    424  CG  GLU A  39     -19.281 -25.151  14.201  1.00 38.01           C
ATOM    425 1HG  GLU A  39     -20.122 -25.676  14.076  1.00 38.01           H
ATOM    426 2HG  GLU A  39     -18.548 -25.559  13.655  1.00 38.01           H
ATOM    427  CD  GLU A  39     -18.885 -25.216  15.663  1.00 40.15           C
ATOM    428  OE1 GLU A  39     -18.468 -24.178  16.216  1.00 41.82           O
ATOM    429  OE2 GLU A  39     -18.990 -26.317  16.259  1.00 39.71           O
ATOM    430  N   LEU A  40     -20.178 -21.884  11.212  1.00 37.06           N
ATOM    431  H   LEU A  40     -19.485 -22.525  10.882  1.00 37.06           H
ATOM    432  CA  LEU A  40     -20.347 -20.626  10.531  1.00 35.47           C
ATOM    433  HA  LEU A  40     -20.000 -19.912  11.138  1.00 35.47           H
ATOM    434  C   LEU A  40     -21.815 -20.411  10.237  1.00 35.64           C
ATOM    435  O   LEU A  40     -22.383 -19.372  10.584  1.00 36.25           O
ATOM    436  CB  LEU A  40     -19.577 -20.666   9.221  1.00 35.99           C
ATOM    437 1HB  LEU A  40     -18.804 -21.286   9.354  1.00 35.99           H
ATOM    438 2HB  LEU A  40     -20.193 -21.045   8.529  1.00 35.99           H
ATOM    439  CG  LEU A  40     -19.021 -19.356   8.667  1.00 36.35           C
ATOM    440  HG  LEU A  40     -18.059 -19.273   8.928  1.00 36.35           H
ATOM    441  CD1 LEU A  40     -19.103 -19.357   7.174  1.00 27.64           C
ATOM    442 1HD1 LEU A  40     -18.743 -18.505   6.796  1.00 27.64           H
ATOM    443 2HD1 LEU A  40     -20.049 -19.455   6.868  1.00 27.64           H
ATOM    444 3HD1 LEU A  40     -18.574 -20.114   6.789  1.00 27.64           H
ATOM    445  CD2 LEU A  40     -19.703 -18.156   9.250  1.00 33.62           C
ATOM    446 1HD2 LEU A  40     -19.324 -17.311   8.874  1.00 33.62           H
ATOM    447 2HD2 LEU A  40     -19.591 -18.127  10.243  1.00 33.62           H
ATOM    448 3HD2 LEU A  40     -20.682 -18.168   9.051  1.00 33.62           H
ATOM    449  N   ILE A  41     -22.428 -21.401   9.593  1.00 35.22           N
ATOM    450  H   ILE A  41     -21.927 -22.243   9.396  1.00 35.22           H
ATOM    451  CA  ILE A  41     -23.811 -21.278   9.173  1.00 34.99           C
ATOM    452  HA  ILE A  41     -23.845 -20.448   8.616  1.00 34.99           H
ATOM    453  C   ILE A  41     -24.708 -21.109  10.393  1.00 36.21           C
ATOM    454  O   ILE A  41     -25.546 -20.196  10.443  1.00 37.69           O
ATOM    455  CB  ILE A  41     -24.251 -22.478   8.311  1.00 35.15           C
ATOM    456  HB  ILE A  41     -23.934 -23.317   8.755  1.00 35.15           H
ATOM    457  CG1 ILE A  41     -23.627 -22.371   6.918  1.00 33.60           C
ATOM    458 1HG1 ILE A  41     -23.923 -21.511   6.503  1.00 33.60           H
ATOM    459 2HG1 ILE A  41     -22.631 -22.370   7.014  1.00 33.60           H
ATOM    460  CG2 ILE A  41     -25.785 -22.533   8.179  1.00 34.60           C
ATOM    461 1HG2 ILE A  41     -26.069 -23.312   7.620  1.00 34.60           H
ATOM    462 2HG2 ILE A  41     -26.139 -21.702   7.750  1.00 34.60           H
ATOM    463 3HG2 ILE A  41     -26.219 -22.625   9.076  1.00 34.60           H
ATOM    464  CD1 ILE A  41     -24.007 -23.501   5.982  1.00 34.12           C
ATOM    465 1HD1 ILE A  41     -23.575 -23.386   5.087  1.00 34.12           H
ATOM    466 2HD1 ILE A  41     -24.997 -23.536   5.843  1.00 34.12           H
ATOM    467 3HD1 ILE A  41     -23.719 -24.385   6.350  1.00 34.12           H
ATOM    468  N   GLN A  42     -24.515 -21.973  11.390  1.00 37.48           N
ATOM    469  H   GLN A  42     -23.836 -22.700  11.285  1.00 37.48           H
ATOM    470  CA  GLN A  42     -25.279 -21.877  12.638  1.00 37.92           C
ATOM    471  HA  GLN A  42     -26.233 -22.009  12.365  1.00 37.92           H
ATOM    472  C   GLN A  42     -25.122 -20.503  13.257  1.00 37.47           C
ATOM    473  O   GLN A  42     -26.121 -19.866  13.620  1.00 37.68           O
ATOM    474  CB  GLN A  42     -24.899 -22.975  13.642  1.00 38.31           C
ATOM    475 1HB  GLN A  42     -24.933 -23.853  13.166  1.00 38.31           H
ATOM    476 2HB  GLN A  42     -23.966 -22.797  13.954  1.00 38.31           H
ATOM    477  CG  GLN A  42     -25.828 -23.050  14.882  1.00 43.84           C
ATOM    478 1HG  GLN A  42     -25.525 -23.806  15.462  1.00 43.84           H
ATOM    479 2HG  GLN A  42     -25.756 -22.191  15.388  1.00 43.84           H
ATOM    480  CD  GLN A  42     -27.307 -23.278  14.525  1.00 52.39           C
ATOM    481  OE1 GLN A  42     -27.700 -24.382  14.155  1.00 56.77           O
ATOM    482  NE2 GLN A  42     -28.126 -22.226  14.640  1.00 50.11           N
ATOM    483 1HE2 GLN A  42     -29.097 -22.322  14.421  1.00 50.11           H
ATOM    484 2HE2 GLN A  42     -27.767 -21.343  14.945  1.00 50.11           H
ATOM    485  N   ASP A  43     -23.871 -20.049  13.363  1.00 36.32           N
ATOM    486  H   ASP A  43     -23.117 -20.612  13.023  1.00 36.32           H
ATOM    487  CA  ASP A  43     -23.579 -18.767  13.958  1.00 35.62           C
ATOM    488  HA  ASP A  43     -23.982 -18.797  14.873  1.00 35.62           H
ATOM    489  C   ASP A  43     -24.236 -17.641  13.156  1.00 37.08           C
ATOM    490  O   ASP A  43     -24.900 -16.776  13.739  1.00 38.13           O
ATOM    491  CB  ASP A  43     -22.077 -18.571  14.104  1.00 36.41           C
ATOM    492 1HB  ASP A  43     -21.641 -18.808  13.235  1.00 36.41           H
ATOM    493 2HB  ASP A  43     -21.904 -17.608  14.312  1.00 36.41           H
ATOM    494  CG  ASP A  43     -21.470 -19.439  15.220  1.00 36.64           C
ATOM    495  OD1 ASP A  43     -22.230 -20.043  16.018  1.00 36.49           O
ATOM    496  OD2 ASP A  43     -20.211 -19.513  15.297  1.00 36.11           O
ATOM    497  N   LEU A  44     -24.116 -17.667  11.827  1.00 35.91           N
ATOM    498  H   LEU A  44     -23.582 -18.387  11.385  1.00 35.91           H
ATOM    499  CA  LEU A  44     -24.769 -16.635  11.022  1.00 36.53           C
ATOM    500  HA  LEU A  44     -24.386 -15.794  11.405  1.00 36.53           H
ATOM    501  C   LEU A  44     -26.288 -16.565  11.203  1.00 37.69           C
ATOM    502  O   LEU A  44     -26.870 -15.474  11.216  1.00 38.79           O
ATOM    503  CB  LEU A  44     -24.384 -16.737   9.552  1.00 34.46           C
ATOM    504 1HB  LEU A  44     -24.475 -17.684   9.250  1.00 34.46           H
ATOM    505 2HB  LEU A  44     -24.987 -16.152   9.010  1.00 34.46           H
ATOM    506  CG  LEU A  44     -22.941 -16.285   9.366  1.00 36.56           C
ATOM    507  HG  LEU A  44     -22.361 -16.753  10.031  1.00 36.56           H
ATOM    508  CD1 LEU A  44     -22.430 -16.645   8.005  1.00 31.66           C
ATOM    509 1HD1 LEU A  44     -21.485 -16.345   7.887  1.00 31.66           H
ATOM    510 2HD1 LEU A  44     -22.982 -16.213   7.291  1.00 31.66           H
ATOM    511 3HD1 LEU A  44     -22.461 -17.634   7.862  1.00 31.66           H
ATOM    512  CD2 LEU A  44     -22.832 -14.806   9.600  1.00 35.78           C
ATOM    513 1HD2 LEU A  44     -21.891 -14.493   9.482  1.00 35.78           H
ATOM    514 2HD2 LEU A  44     -23.121 -14.569  10.528  1.00 35.78           H
ATOM    515 3HD2 LEU A  44     -23.409 -14.299   8.960  1.00 35.78           H
ATOM    516  N   ARG A  45     -26.939 -17.715  11.354  1.00 37.75           N
ATOM    517  H   ARG A  45     -26.441 -18.581  11.317  1.00 37.75           H
ATOM    518  CA  ARG A  45     -28.387 -17.711  11.575  1.00 38.98           C
ATOM    519  HA  ARG A  45     -28.749 -17.111  10.862  1.00 38.98           H
ATOM    520  C   ARG A  45     -28.746 -17.110  12.938  1.00 39.44           C
ATOM    521  O   ARG A  45     -29.715 -16.363  13.055  1.00 40.08           O
ATOM    522  CB  ARG A  45     -28.993 -19.103  11.384  1.00 37.77           C
ATOM    523 1HB  ARG A  45     -28.613 -19.719  12.074  1.00 37.77           H
ATOM    524 2HB  ARG A  45     -29.985 -19.042  11.499  1.00 37.77           H
ATOM    525  CG  ARG A  45     -28.702 -19.684  10.009  1.00 39.93           C
ATOM    526 1HG  ARG A  45     -29.282 -19.225   9.336  1.00 39.93           H
ATOM    527 2HG  ARG A  45     -27.740 -19.521   9.788  1.00 39.93           H
ATOM    528  CD  ARG A  45     -28.965 -21.170   9.934  1.00 41.17           C
ATOM    529 1HD  ARG A  45     -28.583 -21.536   9.086  1.00 41.17           H
ATOM    530 2HD  ARG A  45     -28.539 -21.625  10.715  1.00 41.17           H
ATOM    531  NE  ARG A  45     -30.392 -21.475   9.958  1.00 44.50           N
ATOM    532  HE  ARG A  45     -30.973 -21.059   9.259  1.00 44.50           H
ATOM    533  CZ  ARG A  45     -30.959 -22.274  10.852  1.00 46.47           C
ATOM    534  NH1 ARG A  45     -30.222 -22.846  11.790  1.00 53.17           N
ATOM    535 1HH1 ARG A  45     -29.237 -22.677  11.824  1.00 53.17           H
ATOM    536 2HH1 ARG A  45     -30.651 -23.448  12.464  1.00 53.17           H
ATOM    537  NH2 ARG A  45     -32.260 -22.500  10.822  1.00 46.25           N
ATOM    538 1HH2 ARG A  45     -32.827 -22.066  10.122  1.00 46.25           H
ATOM    539 2HH2 ARG A  45     -32.680 -23.103  11.501  1.00 46.25           H
ATOM    540  N   ASN A  46     -27.946 -17.411  13.963  1.00 39.55           N
ATOM    541  H   ASN A  46     -27.189 -18.049  13.830  1.00 39.55           H
ATOM    542  CA  ASN A  46     -28.166 -16.817  15.269  1.00 39.15           C
ATOM    543  HA  ASN A  46     -29.076 -17.111  15.562  1.00 39.15           H
ATOM    544  C   ASN A  46     -28.114 -15.310  15.166  1.00 40.16           C
ATOM    545  O   ASN A  46     -28.759 -14.603  15.932  1.00 41.85           O
ATOM    546  CB  ASN A  46     -27.114 -17.302  16.250  1.00 38.27           C
ATOM    547 1HB  ASN A  46     -26.214 -17.239  15.818  1.00 38.27           H
ATOM    548 2HB  ASN A  46     -27.136 -16.719  17.062  1.00 38.27           H
ATOM    549  CG  ASN A  46     -27.344 -18.731  16.680  1.00 41.18           C
ATOM    550  OD1 ASN A  46     -28.309 -19.374  16.267  1.00 44.95           O
ATOM    551  ND2 ASN A  46     -26.453 -19.244  17.503  1.00 40.88           N
ATOM    552 1HD2 ASN A  46     -26.548 -20.189  17.816  1.00 40.88           H
ATOM    553 2HD2 ASN A  46     -25.682 -18.688  17.813  1.00 40.88           H
ATOM    554  N   GLN A  47     -27.341 -14.820  14.203  1.00 39.47           N
ATOM    555  H   GLN A  47     -26.900 -15.452  13.565  1.00 39.47           H
ATOM    556  CA  GLN A  47     -27.118 -13.399  14.051  1.00 37.61           C
ATOM    557  HA  GLN A  47     -27.304 -12.989  14.944  1.00 37.61           H
ATOM    558  C   GLN A  47     -28.082 -12.820  13.041  1.00 39.40           C
ATOM    559  O   GLN A  47     -27.972 -11.661  12.652  1.00 39.10           O
ATOM    560  CB  GLN A  47     -25.667 -13.140  13.644  1.00 37.61           C
ATOM    561 1HB  GLN A  47     -25.429 -13.765  12.900  1.00 37.61           H
ATOM    562 2HB  GLN A  47     -25.591 -12.196  13.322  1.00 37.61           H
ATOM    563  CG  GLN A  47     -24.684 -13.350  14.810  1.00 33.71           C
ATOM    564 1HG  GLN A  47     -24.768 -12.576  15.437  1.00 33.71           H
ATOM    565 2HG  GLN A  47     -24.933 -14.193  15.284  1.00 33.71           H
ATOM    566  CD  GLN A  47     -23.217 -13.458  14.386  1.00 36.87           C
ATOM    567  OE1 GLN A  47     -22.797 -12.924  13.348  1.00 37.26           O
ATOM    568  NE2 GLN A  47     -22.432 -14.154  15.202  1.00 32.07           N
ATOM    569 1HE2 GLN A  47     -21.461 -14.262  14.990  1.00 32.07           H
ATOM    570 2HE2 GLN A  47     -22.813 -14.569  16.030  1.00 32.07           H
ATOM    571  N   GLY A  48     -29.036 -13.639  12.613  1.00 39.95           N
ATOM    572  H   GLY A  48     -28.977 -14.616  12.820  1.00 39.95           H
ATOM    573  CA  GLY A  48     -30.169 -13.135  11.844  1.00 40.26           C
ATOM    574 1HA  GLY A  48     -30.960 -13.694  12.088  1.00 40.26           H
ATOM    575 2HA  GLY A  48     -30.324 -12.191  12.136  1.00 40.26           H
ATOM    576  C   GLY A  48     -29.999 -13.160  10.333  1.00 40.26           C
ATOM    577  O   GLY A  48     -30.692 -12.430   9.610  1.00 41.69           O
ATOM    578  N   TYR A  49     -29.090 -13.999   9.845  1.00 39.12           N
ATOM    579  H   TYR A  49     -28.429 -14.417  10.469  1.00 39.12           H
ATOM    580  CA  TYR A  49     -29.033 -14.329   8.416  1.00 37.53           C
ATOM    581  HA  TYR A  49     -29.362 -13.508   7.950  1.00 37.53           H
ATOM    582  C   TYR A  49     -29.930 -15.525   8.061  1.00 40.03           C
ATOM    583  O   TYR A  49     -29.697 -16.646   8.525  1.00 40.70           O
ATOM    584  CB  TYR A  49     -27.606 -14.638   8.011  1.00 35.05           C
ATOM    585 1HB  TYR A  49     -27.277 -15.393   8.577  1.00 35.05           H
ATOM    586 2HB  TYR A  49     -27.608 -14.919   7.050  1.00 35.05           H
ATOM    587  CG  TYR A  49     -26.643 -13.482   8.161  1.00 32.80           C
ATOM    588  CD1 TYR A  49     -26.121 -13.140   9.405  1.00 32.90           C
ATOM    589  HD1 TYR A  49     -26.394 -13.662  10.211  1.00 32.90           H
ATOM    590  CD2 TYR A  49     -26.227 -12.757   7.057  1.00 32.19           C
ATOM    591  HD2 TYR A  49     -26.576 -12.994   6.151  1.00 32.19           H
ATOM    592  CE1 TYR A  49     -25.233 -12.096   9.547  1.00 32.23           C
ATOM    593  HE1 TYR A  49     -24.876 -11.863  10.451  1.00 32.23           H
ATOM    594  CE2 TYR A  49     -25.332 -11.706   7.193  1.00 34.12           C
ATOM    595  HE2 TYR A  49     -25.043 -11.186   6.390  1.00 34.12           H
ATOM    596  CZ  TYR A  49     -24.842 -11.378   8.448  1.00 32.88           C
ATOM    597  OH  TYR A  49     -23.950 -10.323   8.598  1.00 32.92           O
ATOM    598  HH  TYR A  49     -24.056  -9.710   7.870  1.00 32.92           H
ATOM    599  N   GLU A  50     -30.964 -15.295   7.251  1.00 41.61           N
ATOM    600  H   GLU A  50     -31.127 -14.370   6.907  1.00 41.61           H
ATOM    601  CA  GLU A  50     -31.856 -16.376   6.861  1.00 42.20           C
ATOM    602  HA  GLU A  50     -32.109 -16.881   7.687  1.00 42.20           H
ATOM    603  C   GLU A  50     -31.100 -17.273   5.889  1.00 42.65           C
ATOM    604  O   GLU A  50     -30.547 -16.810   4.899  1.00 42.41           O
ATOM    605  CB  GLU A  50     -33.136 -15.832   6.247  1.00 42.82           C
ATOM    606 1HB  GLU A  50     -33.552 -15.209   6.909  1.00 42.82           H
ATOM    607 2HB  GLU A  50     -32.887 -15.325   5.422  1.00 42.82           H
ATOM    608  CG  GLU A  50     -34.180 -16.892   5.863  1.00 52.31           C
ATOM    609 1HG  GLU A  50     -33.709 -17.753   5.673  1.00 52.31           H
ATOM    610 2HG  GLU A  50     -34.808 -17.016   6.632  1.00 52.31           H
ATOM    611  CD  GLU A  50     -34.993 -16.486   4.618  1.00 64.51           C
ATOM    612  OE1 GLU A  50     -35.200 -15.266   4.411  1.00 63.55           O
ATOM    613  OE2 GLU A  50     -35.411 -17.385   3.841  1.00 69.94           O
ATOM    614  N   PHE A  51     -31.033 -18.558   6.206  1.00 43.28           N
ATOM    615  H   PHE A  51     -31.423 -18.872   7.072  1.00 43.28           H
ATOM    616  CA  PHE A  51     -30.403 -19.511   5.316  1.00 43.67           C
ATOM    617  HA  PHE A  51     -29.648 -19.009   4.895  1.00 43.67           H
ATOM    618  C   PHE A  51     -31.381 -20.006   4.251  1.00 45.04           C
ATOM    619  O   PHE A  51     -32.521 -20.365   4.559  1.00 45.61           O
ATOM    620  CB  PHE A  51     -29.901 -20.706   6.106  1.00 42.94           C
ATOM    621 1HB  PHE A  51     -29.135 -20.419   6.682  1.00 42.94           H
ATOM    622 2HB  PHE A  51     -30.638 -21.053   6.684  1.00 42.94           H
ATOM    623  CG  PHE A  51     -29.437 -21.811   5.244  1.00 44.08           C
ATOM    624  CD1 PHE A  51     -28.080 -22.016   5.029  1.00 40.89           C
ATOM    625  HD1 PHE A  51     -27.413 -21.421   5.477  1.00 40.89           H
ATOM    626  CD2 PHE A  51     -30.359 -22.624   4.593  1.00 46.42           C
ATOM    627  HD2 PHE A  51     -31.339 -22.468   4.726  1.00 46.42           H
ATOM    628  CE1 PHE A  51     -27.640 -23.034   4.204  1.00 39.64           C
ATOM    629  HE1 PHE A  51     -26.660 -23.176   4.064  1.00 39.64           H
ATOM    630  CE2 PHE A  51     -29.928 -23.659   3.759  1.00 43.57           C
ATOM    631  HE2 PHE A  51     -30.594 -24.250   3.303  1.00 43.57           H
ATOM    632  CZ  PHE A  51     -28.560 -23.857   3.567  1.00 42.88           C
ATOM    633  HZ  PHE A  51     -28.242 -24.595   2.970  1.00 42.88           H
ATOM    634  N   ILE A  52     -30.944 -20.038   3.000  1.00 44.91           N
ATOM    635  H   ILE A  52     -30.028 -19.706   2.774  1.00 44.91           H
ATOM    636  CA  ILE A  52     -31.813 -20.562   1.961  1.00 45.37           C
ATOM    637  HA  ILE A  52     -32.568 -20.982   2.464  1.00 45.37           H
ATOM    638  C   ILE A  52     -31.098 -21.605   1.118  1.00 45.65           C
ATOM    639  O   ILE A  52     -29.874 -21.613   1.008  1.00 47.15           O
ATOM    640  CB  ILE A  52     -32.336 -19.453   1.062  1.00 46.14           C
ATOM    641  HB  ILE A  52     -32.817 -19.863   0.286  1.00 46.14           H
ATOM    642  CG1 ILE A  52     -31.175 -18.610   0.540  1.00 44.97           C
ATOM    643 1HG1 ILE A  52     -30.700 -18.196   1.316  1.00 44.97           H
ATOM    644 2HG1 ILE A  52     -30.543 -19.203   0.041  1.00 44.97           H
ATOM    645  CG2 ILE A  52     -33.320 -18.586   1.815  1.00 48.83           C
ATOM    646 1HG2 ILE A  52     -33.672 -17.852   1.232  1.00 48.83           H
ATOM    647 2HG2 ILE A  52     -32.888 -18.165   2.612  1.00 48.83           H
ATOM    648 3HG2 ILE A  52     -34.099 -19.125   2.135  1.00 48.83           H
ATOM    649  CD1 ILE A  52     -31.605 -17.514  -0.377  1.00 43.30           C
ATOM    650 1HD1 ILE A  52     -30.819 -16.986  -0.698  1.00 43.30           H
ATOM    651 2HD1 ILE A  52     -32.231 -16.885   0.084  1.00 43.30           H
ATOM    652 3HD1 ILE A  52     -32.077 -17.884  -1.179  1.00 43.30           H
ATOM    653  N   SER A  53     -31.862 -22.506   0.528  1.00 45.86           N
ATOM    654  H   SER A  53     -32.834 -22.576   0.758  1.00 45.86           H
ATOM    655  CA  SER A  53     -31.278 -23.385  -0.454  1.00 45.94           C
ATOM    656  HA  SER A  53     -30.317 -23.467  -0.189  1.00 45.94           H
ATOM    657  C   SER A  53     -31.388 -22.779  -1.834  1.00 45.36           C
ATOM    658  O   SER A  53     -32.445 -22.325  -2.254  1.00 44.62           O
ATOM    659  CB  SER A  53     -31.914 -24.757  -0.420  1.00 46.10           C
ATOM    660 1HB  SER A  53     -32.161 -25.009   0.514  1.00 46.10           H
ATOM    661 2HB  SER A  53     -32.727 -24.785  -1.001  1.00 46.10           H
ATOM    662  OG  SER A  53     -30.995 -25.717  -0.906  1.00 50.82           O
ATOM    663  HG  SER A  53     -31.439 -26.303  -1.519  1.00 50.82           H
ATOM    664  N   VAL A  54     -30.262 -22.740  -2.521  1.00 45.23           N
ATOM    665  H   VAL A  54     -29.421 -23.079  -2.097  1.00 45.23           H
ATOM    666  CA  VAL A  54     -30.210 -22.224  -3.862  1.00 44.82           C
ATOM    667  HA  VAL A  54     -31.144 -22.194  -4.220  1.00 44.82           H
ATOM    668  C   VAL A  54     -29.329 -23.166  -4.652  1.00 45.42           C
ATOM    669  O   VAL A  54     -28.257 -23.566  -4.190  1.00 47.28           O
ATOM    670  CB  VAL A  54     -29.654 -20.812  -3.882  1.00 44.33           C
ATOM    671  HB  VAL A  54     -28.839 -20.767  -3.304  1.00 44.33           H
ATOM    672  CG1 VAL A  54     -29.254 -20.452  -5.268  1.00 48.93           C
ATOM    673 1HG1 VAL A  54     -28.884 -19.523  -5.305  1.00 48.93           H
ATOM    674 2HG1 VAL A  54     -30.036 -20.496  -5.890  1.00 48.93           H
ATOM    675 3HG1 VAL A  54     -28.553 -21.076  -5.612  1.00 48.93           H
ATOM    676  CG2 VAL A  54     -30.713 -19.830  -3.379  1.00 42.83           C
ATOM    677 1HG2 VAL A  54     -30.364 -18.893  -3.384  1.00 42.83           H
ATOM    678 2HG2 VAL A  54     -30.990 -20.049  -2.442  1.00 42.83           H
ATOM    679 3HG2 VAL A  54     -31.531 -19.857  -3.953  1.00 42.83           H
ATOM    680  N   LYS A  55     -29.806 -23.561  -5.822  1.00 44.73           N
ATOM    681  H   LYS A  55     -30.582 -23.078  -6.224  1.00 44.73           H
ATOM    682  CA  LYS A  55     -29.214 -24.697  -6.543  1.00 42.81           C
ATOM    683  HA  LYS A  55     -28.446 -25.022  -5.989  1.00 42.81           H
ATOM    684  C   LYS A  55     -28.748 -24.218  -7.908  1.00 41.02           C
ATOM    685  O   LYS A  55     -28.057 -24.947  -8.617  1.00 39.58           O
ATOM    686  CB  LYS A  55     -30.250 -25.821  -6.734  1.00 42.93           C
ATOM    687 1HB  LYS A  55     -31.163 -25.415  -6.700  1.00 42.93           H
ATOM    688 2HB  LYS A  55     -30.102 -26.233  -7.634  1.00 42.93           H
ATOM    689  CG  LYS A  55     -30.197 -26.933  -5.702  1.00 44.27           C
ATOM    690 1HG  LYS A  55     -31.124 -27.114  -5.373  1.00 44.27           H
ATOM    691 2HG  LYS A  55     -29.827 -27.756  -6.131  1.00 44.27           H
ATOM    692  CD  LYS A  55     -29.315 -26.549  -4.522  1.00 48.74           C
ATOM    693 1HD  LYS A  55     -28.357 -26.701  -4.762  1.00 48.74           H
ATOM    694 2HD  LYS A  55     -29.457 -25.582  -4.306  1.00 48.74           H
ATOM    695  CE  LYS A  55     -29.664 -27.386  -3.300  1.00 51.09           C
ATOM    696 1HE  LYS A  55     -30.165 -26.821  -2.644  1.00 51.09           H
ATOM    697 2HE  LYS A  55     -30.234 -28.159  -3.582  1.00 51.09           H
ATOM    698  NZ  LYS A  55     -28.434 -27.919  -2.633  1.00 49.50           N
ATOM    699 1HZ  LYS A  55     -28.671 -28.469  -1.832  1.00 49.50           H
ATOM    700 2HZ  LYS A  55     -27.840 -27.174  -2.330  1.00 49.50           H
ATOM    701 3HZ  LYS A  55     -27.908 -28.496  -3.258  1.00 49.50           H
ATOM    702  N   SER A  56     -29.138 -22.994  -8.268  1.00 39.55           N
ATOM    703  H   SER A  56     -29.557 -22.396  -7.586  1.00 39.55           H
ATOM    704  CA  SER A  56     -28.967 -22.506  -9.633  1.00 37.93           C
ATOM    705  HA  SER A  56     -28.056 -22.803  -9.923  1.00 37.93           H
ATOM    706  C   SER A  56     -29.059 -21.010  -9.667  1.00 37.78           C
ATOM    707  O   SER A  56     -29.641 -20.402  -8.776  1.00 38.14           O
ATOM    708  CB  SER A  56     -30.052 -23.081 -10.534  1.00 37.00           C
ATOM    709 1HB  SER A  56     -29.865 -22.873 -11.495  1.00 37.00           H
ATOM    710 2HB  SER A  56     -30.127 -24.071 -10.416  1.00 37.00           H
ATOM    711  OG  SER A  56     -31.305 -22.515 -10.208  1.00 36.45           O
ATOM    712  HG  SER A  56     -31.189 -21.857  -9.522  1.00 36.45           H
ATOM    713  N   GLN A  57     -28.511 -20.417 -10.717  1.00 38.74           N
ATOM    714  H   GLN A  57     -27.956 -20.962 -11.345  1.00 38.74           H
ATOM    715  CA  GLN A  57     -28.691 -19.004 -10.989  1.00 39.05           C
ATOM    716  HA  GLN A  57     -28.253 -18.508 -10.240  1.00 39.05           H
ATOM    717  C   GLN A  57     -30.177 -18.701 -11.064  1.00 38.90           C
ATOM    718  O   GLN A  57     -30.657 -17.710 -10.510  1.00 40.10           O
ATOM    719  CB  GLN A  57     -28.053 -18.650 -12.324  1.00 40.46           C
ATOM    720 1HB  GLN A  57     -27.062 -18.758 -12.239  1.00 40.46           H
ATOM    721 2HB  GLN A  57     -28.398 -19.282 -13.017  1.00 40.46           H
ATOM    722  CG  GLN A  57     -28.354 -17.216 -12.773  1.00 45.20           C
ATOM    723 1HG  GLN A  57     -28.707 -17.244 -13.709  1.00 45.20           H
ATOM    724 2HG  GLN A  57     -29.049 -16.833 -12.166  1.00 45.20           H
ATOM    725  CD  GLN A  57     -27.133 -16.300 -12.748  1.00 49.09           C
ATOM    726  OE1 GLN A  57     -26.335 -16.286 -11.780  1.00 48.98           O
ATOM    727  NE2 GLN A  57     -26.975 -15.531 -13.826  1.00 44.04           N
ATOM    728 1HE2 GLN A  57     -26.196 -14.909 -13.887  1.00 44.04           H
ATOM    729 2HE2 GLN A  57     -27.639 -15.577 -14.574  1.00 44.04           H
ATOM    730  N   SER A  58     -30.915 -19.560 -11.756  1.00 37.38           N
ATOM    731  H   SER A  58     -30.486 -20.361 -12.176  1.00 37.38           H
ATOM    732  CA  SER A  58     -32.353 -19.341 -11.906  1.00 35.47           C
ATOM    733  HA  SER A  58     -32.456 -18.495 -12.428  1.00 35.47           H
ATOM    734  C   SER A  58     -33.020 -19.162 -10.537  1.00 35.17           C
ATOM    735  O   SER A  58     -33.857 -18.287 -10.350  1.00 32.45           O
ATOM    736  CB  SER A  58     -32.979 -20.498 -12.686  1.00 33.49           C
ATOM    737 1HB  SER A  58     -32.647 -20.507 -13.629  1.00 33.49           H
ATOM    738 2HB  SER A  58     -32.767 -21.372 -12.250  1.00 33.49           H
ATOM    739  OG  SER A  58     -34.384 -20.392 -12.740  1.00 30.53           O
ATOM    740  HG  SER A  58     -34.679 -19.734 -12.111  1.00 30.53           H
ATOM    741  N   ALA A  59     -32.616 -19.986  -9.575  1.00 35.12           N
ATOM    742  H   ALA A  59     -31.953 -20.705  -9.780  1.00 35.12           H
ATOM    743  CA  ALA A  59     -33.132 -19.848  -8.241  1.00 36.80           C
ATOM    744  HA  ALA A  59     -34.123 -19.797  -8.364  1.00 36.80           H
ATOM    745  C   ALA A  59     -32.630 -18.580  -7.557  1.00 39.61           C
ATOM    746  O   ALA A  59     -33.324 -18.025  -6.697  1.00 40.31           O
ATOM    747  CB  ALA A  59     -32.821 -21.048  -7.425  1.00 34.65           C
ATOM    748 1HB  ALA A  59     -33.148 -21.881  -7.872  1.00 34.65           H
ATOM    749 2HB  ALA A  59     -33.252 -20.991  -6.524  1.00 34.65           H
ATOM    750 3HB  ALA A  59     -31.834 -21.141  -7.286  1.00 34.65           H
ATOM    751  N   MET A  60     -31.434 -18.115  -7.926  1.00 40.78           N
ATOM    752  H   MET A  60     -30.876 -18.634  -8.572  1.00 40.78           H
ATOM    753  CA  MET A  60     -30.941 -16.853  -7.387  1.00 44.39           C
ATOM    754  HA  MET A  60     -31.118 -16.915  -6.405  1.00 44.39           H
ATOM    755  C   MET A  60     -31.683 -15.657  -7.938  1.00 39.94           C
ATOM    756  O   MET A  60     -32.189 -14.814  -7.162  1.00 39.10           O
ATOM    757  CB  MET A  60     -29.464 -16.701  -7.639  1.00 42.80           C
ATOM    758 1HB  MET A  60     -29.245 -17.085  -8.536  1.00 42.80           H
ATOM    759 2HB  MET A  60     -29.230 -15.730  -7.624  1.00 42.80           H
ATOM    760  CG  MET A  60     -28.653 -17.413  -6.593  1.00 52.77           C
ATOM    761 1HG  MET A  60     -29.069 -17.097  -5.741  1.00 52.77           H
ATOM    762 2HG  MET A  60     -28.893 -18.371  -6.746  1.00 52.77           H
ATOM    763  SD  MET A  60     -26.736 -17.048  -6.724  1.00 66.78           S
ATOM    764  CE  MET A  60     -26.854 -15.134  -7.024  1.00 48.48           C
ATOM    765 1HE  MET A  60     -25.945 -14.730  -7.124  1.00 48.48           H
ATOM    766 2HE  MET A  60     -27.311 -14.679  -6.260  1.00 48.48           H
ATOM    767 3HE  MET A  60     -27.372 -14.932  -7.856  1.00 48.48           H
ATOM    768  N   LEU A  61     -31.759 -15.580  -9.269  1.00 36.18           N
ATOM    769  H   LEU A  61     -31.253 -16.226  -9.840  1.00 36.18           H
ATOM    770  CA  LEU A  61     -32.579 -14.555  -9.881  1.00 36.11           C
ATOM    771  HA  LEU A  61     -32.042 -13.728  -9.719  1.00 36.11           H
ATOM    772  C   LEU A  61     -33.936 -14.396  -9.203  1.00 35.31           C
ATOM    773  O   LEU A  61     -34.315 -13.273  -8.856  1.00 36.11           O
ATOM    774  CB  LEU A  61     -32.736 -14.754 -11.377  1.00 36.13           C
ATOM    775 1HB  LEU A  61     -32.920 -15.721 -11.555  1.00 36.13           H
ATOM    776 2HB  LEU A  61     -33.509 -14.204 -11.694  1.00 36.13           H
ATOM    777  CG  LEU A  61     -31.475 -14.335 -12.141  1.00 40.67           C
ATOM    778  HG  LEU A  61     -30.699 -14.832 -11.752  1.00 40.67           H
ATOM    779  CD1 LEU A  61     -31.614 -14.738 -13.580  1.00 37.55           C
ATOM    780 1HD1 LEU A  61     -30.803 -14.477 -14.105  1.00 37.55           H
ATOM    781 2HD1 LEU A  61     -32.407 -14.298 -14.001  1.00 37.55           H
ATOM    782 3HD1 LEU A  61     -31.730 -15.727 -13.666  1.00 37.55           H
ATOM    783  CD2 LEU A  61     -31.159 -12.820 -12.005  1.00 39.92           C
ATOM    784 1HD2 LEU A  61     -30.332 -12.581 -12.513  1.00 39.92           H
ATOM    785 2HD2 LEU A  61     -31.017 -12.567 -11.048  1.00 39.92           H
ATOM    786 3HD2 LEU A  61     -31.911 -12.263 -12.361  1.00 39.92           H
ATOM    787  N   ALA A  62     -34.652 -15.506  -8.998  1.00 32.93           N
ATOM    788  H   ALA A  62     -34.248 -16.394  -9.220  1.00 32.93           H
ATOM    789  CA  ALA A  62     -36.009 -15.455  -8.458  1.00 31.82           C
ATOM    790  HA  ALA A  62     -36.557 -14.886  -9.073  1.00 31.82           H
ATOM    791  C   ALA A  62     -35.953 -14.861  -7.054  1.00 33.66           C
ATOM    792  O   ALA A  62     -36.741 -13.948  -6.699  1.00 31.66           O
ATOM    793  CB  ALA A  62     -36.612 -16.840  -8.416  1.00 30.48           C
ATOM    794 1HB  ALA A  62     -36.654 -17.241  -9.330  1.00 30.48           H
ATOM    795 2HB  ALA A  62     -37.542 -16.815  -8.047  1.00 30.48           H
ATOM    796 3HB  ALA A  62     -36.069 -17.450  -7.838  1.00 30.48           H
ATOM    797  N   ASN A  63     -34.993 -15.354  -6.267  1.00 33.73           N
ATOM    798  H   ASN A  63     -34.433 -16.117  -6.590  1.00 33.73           H
ATOM    799  CA  ASN A  63     -34.753 -14.798  -4.956  1.00 35.23           C
ATOM    800  HA  ASN A  63     -35.653 -14.913  -4.539  1.00 35.23           H
ATOM    801  C   ASN A  63     -34.426 -13.285  -4.941  1.00 34.93           C
ATOM    802  O   ASN A  63     -34.953 -12.533  -4.131  1.00 34.68           O
ATOM    803  CB  ASN A  63     -33.718 -15.612  -4.178  1.00 34.43           C
ATOM    804 1HB  ASN A  63     -34.033 -16.558  -4.098  1.00 34.43           H
ATOM    805 2HB  ASN A  63     -32.846 -15.592  -4.667  1.00 34.43           H
ATOM    806  CG  ASN A  63     -33.506 -15.062  -2.800  1.00 37.63           C
ATOM    807  OD1 ASN A  63     -34.464 -14.845  -2.054  1.00 42.73           O
ATOM    808  ND2 ASN A  63     -32.267 -14.747  -2.479  1.00 38.28           N
ATOM    809 1HD2 ASN A  63     -32.073 -14.313  -1.599  1.00 38.28           H
ATOM    810 2HD2 ASN A  63     -31.521 -14.941  -3.115  1.00 38.28           H
ATOM    811  N   VAL A  64     -33.559 -12.848  -5.841  1.00 35.84           N
ATOM    812  H   VAL A  64     -33.037 -13.503  -6.388  1.00 35.84           H
ATOM    813  CA  VAL A  64     -33.359 -11.421  -6.042  1.00 37.74           C
ATOM    814  HA  VAL A  64     -33.004 -11.104  -5.162  1.00 37.74           H
ATOM    815  C   VAL A  64     -34.688 -10.698  -6.352  1.00 39.30           C
ATOM    816  O   VAL A  64     -34.999  -9.687  -5.712  1.00 39.66           O
ATOM    817  CB  VAL A  64     -32.326 -11.161  -7.164  1.00 38.04           C
ATOM    818  HB  VAL A  64     -32.622 -11.614  -8.005  1.00 38.04           H
ATOM    819  CG1 VAL A  64     -32.209  -9.658  -7.459  1.00 34.84           C
ATOM    820 1HG1 VAL A  64     -31.542  -9.485  -8.183  1.00 34.84           H
ATOM    821 2HG1 VAL A  64     -31.916  -9.155  -6.645  1.00 34.84           H
ATOM    822 3HG1 VAL A  64     -33.088  -9.281  -7.754  1.00 34.84           H
ATOM    823  CG2 VAL A  64     -30.983 -11.751  -6.788  1.00 35.79           C
ATOM    824 1HG2 VAL A  64     -30.306 -11.588  -7.505  1.00 35.79           H
ATOM    825 2HG2 VAL A  64     -31.054 -12.738  -6.649  1.00 35.79           H
ATOM    826 3HG2 VAL A  64     -30.637 -11.344  -5.943  1.00 35.79           H
ATOM    827  N   ARG A  65     -35.472 -11.217  -7.310  1.00 39.08           N
ATOM    828  H   ARG A  65     -35.157 -12.005  -7.836  1.00 39.08           H
ATOM    829  CA  ARG A  65     -36.783 -10.635  -7.591  1.00 39.79           C
ATOM    830  HA  ARG A  65     -36.569  -9.756  -8.017  1.00 39.79           H
ATOM    831  C   ARG A  65     -37.554 -10.453  -6.305  1.00 41.00           C
ATOM    832  O   ARG A  65     -38.056  -9.364  -6.034  1.00 43.98           O
ATOM    833  CB  ARG A  65     -37.624 -11.461  -8.564  1.00 39.73           C
ATOM    834 1HB  ARG A  65     -37.021 -12.088  -9.060  1.00 39.73           H
ATOM    835 2HB  ARG A  65     -38.294 -11.988  -8.043  1.00 39.73           H
ATOM    836  CG  ARG A  65     -38.361 -10.586  -9.570  1.00 41.88           C
ATOM    837 1HG  ARG A  65     -38.311  -9.638  -9.253  1.00 41.88           H
ATOM    838 2HG  ARG A  65     -37.895 -10.668 -10.452  1.00 41.88           H
ATOM    839  CD  ARG A  65     -39.822 -10.924  -9.790  1.00 38.70           C
ATOM    840 1HD  ARG A  65     -40.162 -11.462  -9.018  1.00 38.70           H
ATOM    841 2HD  ARG A  65     -40.355 -10.081  -9.870  1.00 38.70           H
ATOM    842  NE  ARG A  65     -40.015 -11.701 -11.007  1.00 38.46           N
ATOM    843  HE  ARG A  65     -39.337 -12.405 -11.215  1.00 38.46           H
ATOM    844  CZ  ARG A  65     -41.022 -11.547 -11.860  1.00 37.17           C
ATOM    845  NH1 ARG A  65     -41.088 -12.322 -12.923  1.00 38.98           N
ATOM    846 1HH1 ARG A  65     -40.384 -13.013 -13.081  1.00 38.98           H
ATOM    847 2HH1 ARG A  65     -41.840 -12.215 -13.573  1.00 38.98           H
ATOM    848  NH2 ARG A  65     -41.944 -10.608 -11.685  1.00 34.50           N
ATOM    849 1HH2 ARG A  65     -41.890  -9.996 -10.894  1.00 34.50           H
ATOM    850 2HH2 ARG A  65     -42.693 -10.513 -12.340  1.00 34.50           H
ATOM    851  N   GLU A  66     -37.660 -11.501  -5.500  1.00 39.64           N
ATOM    852  H   GLU A  66     -37.242 -12.377  -5.745  1.00 39.64           H
ATOM    853  CA  GLU A  66     -38.390 -11.354  -4.264  1.00 38.35           C
ATOM    854  HA  GLU A  66     -39.316 -11.128  -4.568  1.00 38.35           H
ATOM    855  C   GLU A  66     -37.813 -10.241  -3.402  1.00 39.14           C
ATOM    856  O   GLU A  66     -38.584  -9.420  -2.865  1.00 40.33           O
ATOM    857  CB  GLU A  66     -38.411 -12.635  -3.464  1.00 38.06           C
ATOM    858 1HB  GLU A  66     -38.803 -13.360  -4.030  1.00 38.06           H
ATOM    859 2HB  GLU A  66     -37.472 -12.874  -3.218  1.00 38.06           H
ATOM    860  CG  GLU A  66     -39.239 -12.502  -2.191  1.00 39.20           C
ATOM    861 1HG  GLU A  66     -38.822 -11.817  -1.594  1.00 39.20           H
ATOM    862 2HG  GLU A  66     -40.168 -12.220  -2.426  1.00 39.20           H
ATOM    863  CD  GLU A  66     -39.304 -13.803  -1.452  1.00 47.76           C
ATOM    864  OE1 GLU A  66     -39.525 -13.800  -0.209  1.00 49.40           O
ATOM    865  OE2 GLU A  66     -39.116 -14.842  -2.129  1.00 49.54           O
ATOM    866  N   GLN A  67     -36.480 -10.211  -3.272  1.00 35.28           N
ATOM    867  H   GLN A  67     -35.921 -10.853  -3.796  1.00 35.28           H
ATOM    868  CA  GLN A  67     -35.832  -9.257  -2.381  1.00 36.56           C
ATOM    869  HA  GLN A  67     -36.377  -9.377  -1.551  1.00 36.56           H
ATOM    870  C   GLN A  67     -35.938  -7.775  -2.821  1.00 37.67           C
ATOM    871  O   GLN A  67     -36.345  -6.916  -2.026  1.00 38.73           O
ATOM    872  CB  GLN A  67     -34.371  -9.633  -2.124  1.00 36.13           C
ATOM    873 1HB  GLN A  67     -33.892  -9.631  -3.002  1.00 36.13           H
ATOM    874 2HB  GLN A  67     -33.973  -8.940  -1.524  1.00 36.13           H
ATOM    875  CG  GLN A  67     -34.143 -10.984  -1.480  1.00 33.31           C
ATOM    876 1HG  GLN A  67     -34.215 -11.691  -2.184  1.00 33.31           H
ATOM    877 2HG  GLN A  67     -33.225 -10.999  -1.086  1.00 33.31           H
ATOM    878  CD  GLN A  67     -35.120 -11.311  -0.391  1.00 41.64           C
ATOM    879  OE1 GLN A  67     -35.564 -12.454  -0.279  1.00 47.26           O
ATOM    880  NE2 GLN A  67     -35.463 -10.320   0.429  1.00 35.43           N
ATOM    881 1HE2 GLN A  67     -36.106 -10.489   1.174  1.00 35.43           H
ATOM    882 2HE2 GLN A  67     -35.076  -9.406   0.299  1.00 35.43           H
ATOM    883  N   LEU A  68     -35.569  -7.479  -4.066  1.00 34.95           N
ATOM    884  H   LEU A  68     -35.174  -8.197  -4.637  1.00 34.95           H
ATOM    885  CA  LEU A  68     -35.721  -6.139  -4.625  1.00 34.72           C
ATOM    886  HA  LEU A  68     -35.237  -5.567  -3.964  1.00 34.72           H
ATOM    887  C   LEU A  68     -37.186  -5.639  -4.689  1.00 35.48           C
ATOM    888  O   LEU A  68     -37.487  -4.464  -4.409  1.00 34.82           O
ATOM    889  CB  LEU A  68     -35.064  -6.070  -6.009  1.00 33.03           C
ATOM    890 1HB  LEU A  68     -35.541  -6.706  -6.614  1.00 33.03           H
ATOM    891 2HB  LEU A  68     -35.166  -5.139  -6.357  1.00 33.03           H
ATOM    892  CG  LEU A  68     -33.567  -6.428  -6.011  1.00 34.23           C
ATOM    893  HG  LEU A  68     -33.502  -7.401  -5.783  1.00 34.23           H
ATOM    894  CD1 LEU A  68     -32.939  -6.230  -7.374  1.00 31.58           C
ATOM    895 1HD1 LEU A  68     -31.967  -6.467  -7.359  1.00 31.58           H
ATOM    896 2HD1 LEU A  68     -33.019  -5.278  -7.670  1.00 31.58           H
ATOM    897 3HD1 LEU A  68     -33.384  -6.803  -8.061  1.00 31.58           H
ATOM    898  CD2 LEU A  68     -32.786  -5.627  -4.970  1.00 25.99           C
ATOM    899 1HD2 LEU A  68     -31.816  -5.871  -4.984  1.00 25.99           H
ATOM    900 2HD2 LEU A  68     -33.134  -5.801  -4.050  1.00 25.99           H
ATOM    901 3HD2 LEU A  68     -32.859  -4.644  -5.146  1.00 25.99           H
ATOM    902  N   GLN A  69     -38.100  -6.523  -5.060  1.00 34.57           N
ATOM    903  H   GLN A  69     -37.827  -7.436  -5.359  1.00 34.57           H
ATOM    904  CA  GLN A  69     -39.496  -6.151  -5.025  1.00 36.38           C
ATOM    905  HA  GLN A  69     -39.576  -5.364  -5.638  1.00 36.38           H
ATOM    906  C   GLN A  69     -39.902  -5.696  -3.620  1.00 37.28           C
ATOM    907  O   GLN A  69     -40.470  -4.624  -3.452  1.00 38.72           O
ATOM    908  CB  GLN A  69     -40.378  -7.274  -5.588  1.00 34.93           C
ATOM    909 1HB  GLN A  69     -40.126  -8.130  -5.135  1.00 34.93           H
ATOM    910 2HB  GLN A  69     -41.332  -7.057  -5.385  1.00 34.93           H
ATOM    911  CG  GLN A  69     -40.222  -7.456  -7.120  1.00 35.63           C
ATOM    912 1HG  GLN A  69     -40.399  -6.583  -7.575  1.00 35.63           H
ATOM    913 2HG  GLN A  69     -39.289  -7.753  -7.321  1.00 35.63           H
ATOM    914  CD  GLN A  69     -41.166  -8.477  -7.700  1.00 37.60           C
ATOM    915  OE1 GLN A  69     -41.807  -9.222  -6.979  1.00 40.49           O
ATOM    916  NE2 GLN A  69     -41.247  -8.530  -9.012  1.00 43.62           N
ATOM    917 1HE2 GLN A  69     -41.849  -9.198  -9.450  1.00 43.62           H
ATOM    918 2HE2 GLN A  69     -40.707  -7.903  -9.572  1.00 43.62           H
ATOM    919  N   ASN A  70     -39.564  -6.493  -2.616  1.00 38.26           N
ATOM    920  H   ASN A  70     -39.176  -7.393  -2.819  1.00 38.26           H
ATOM    921  CA  ASN A  70     -39.742  -6.102  -1.223  1.00 39.83           C
ATOM    922  HA  ASN A  70     -40.733  -5.977  -1.167  1.00 39.83           H
ATOM    923  C   ASN A  70     -39.090  -4.784  -0.852  1.00 40.13           C
ATOM    924  O   ASN A  70     -39.762  -3.906  -0.357  1.00 42.57           O
ATOM    925  CB  ASN A  70     -39.232  -7.193  -0.275  1.00 39.19           C
ATOM    926 1HB  ASN A  70     -38.333  -7.507  -0.583  1.00 39.19           H
ATOM    927 2HB  ASN A  70     -39.157  -6.822   0.650  1.00 39.19           H
ATOM    928  CG  ASN A  70     -40.150  -8.372  -0.233  1.00 40.50           C
ATOM    929  OD1 ASN A  70     -41.225  -8.346  -0.828  1.00 43.15           O
ATOM    930  ND2 ASN A  70     -39.746  -9.415   0.464  1.00 42.13           N
ATOM    931 1HD2 ASN A  70     -40.322 -10.230   0.526  1.00 42.13           H
ATOM    932 2HD2 ASN A  70     -38.863  -9.391   0.934  1.00 42.13           H
ATOM    933  N   LEU A  71     -37.783  -4.669  -1.073  1.00 39.51           N
ATOM    934  H   LEU A  71     -37.285  -5.466  -1.414  1.00 39.51           H
ATOM    935  CA  LEU A  71     -37.039  -3.424  -0.838  1.00 39.92           C
ATOM    936  HA  LEU A  71     -37.029  -3.340   0.158  1.00 39.92           H
ATOM    937  C   LEU A  71     -37.720  -2.186  -1.438  1.00 39.54           C
ATOM    938  O   LEU A  71     -37.766  -1.136  -0.824  1.00 39.70           O
ATOM    939  CB  LEU A  71     -35.628  -3.536  -1.433  1.00 38.68           C
ATOM    940 1HB  LEU A  71     -35.508  -4.481  -1.740  1.00 38.68           H
ATOM    941 2HB  LEU A  71     -35.588  -2.922  -2.222  1.00 38.68           H
ATOM    942  CG  LEU A  71     -34.432  -3.202  -0.549  1.00 39.21           C
ATOM    943  HG  LEU A  71     -34.002  -4.059  -0.263  1.00 39.21           H
ATOM    944  CD1 LEU A  71     -33.435  -2.379  -1.331  1.00 35.19           C
ATOM    945 1HD1 LEU A  71     -32.640  -2.148  -0.768  1.00 35.19           H
ATOM    946 2HD1 LEU A  71     -33.845  -1.524  -1.648  1.00 35.19           H
ATOM    947 3HD1 LEU A  71     -33.106  -2.878  -2.133  1.00 35.19           H
ATOM    948  CD2 LEU A  71     -34.838  -2.484   0.714  1.00 38.49           C
ATOM    949 1HD2 LEU A  71     -34.039  -2.275   1.279  1.00 38.49           H
ATOM    950 2HD2 LEU A  71     -35.461  -3.043   1.260  1.00 38.49           H
ATOM    951 3HD2 LEU A  71     -35.301  -1.623   0.505  1.00 38.49           H
ATOM    952  N   ASN A  72     -38.223  -2.306  -2.655  1.00 39.47           N
ATOM    953  H   ASN A  72     -38.365  -3.215  -3.048  1.00 39.47           H
ATOM    954  CA  ASN A  72     -38.569  -1.129  -3.421  1.00 38.92           C
ATOM    955  HA  ASN A  72     -38.168  -0.376  -2.900  1.00 38.92           H
ATOM    956  C   ASN A  72     -40.066  -0.894  -3.485  1.00 38.41           C
ATOM    957  O   ASN A  72     -40.506   0.116  -4.006  1.00 36.75           O
ATOM    958  CB  ASN A  72     -37.952  -1.188  -4.814  1.00 38.69           C
ATOM    959 1HB  ASN A  72     -38.232  -2.037  -5.264  1.00 38.69           H
ATOM    960 2HB  ASN A  72     -38.272  -0.406  -5.350  1.00 38.69           H
ATOM    961  CG  ASN A  72     -36.455  -1.148  -4.770  1.00 36.77           C
ATOM    962  OD1 ASN A  72     -35.852  -0.102  -4.570  1.00 37.10           O
ATOM    963  ND2 ASN A  72     -35.843  -2.294  -4.949  1.00 38.04           N
ATOM    964 1HD2 ASN A  72     -34.845  -2.337  -4.926  1.00 38.04           H
ATOM    965 2HD2 ASN A  72     -36.376  -3.126  -5.109  1.00 38.04           H
ATOM    966  N   GLY A  73     -40.840  -1.823  -2.928  1.00 38.31           N
ATOM    967  H   GLY A  73     -40.431  -2.686  -2.628  1.00 38.31           H
ATOM    968  CA  GLY A  73     -42.264  -1.610  -2.748  1.00 39.23           C
ATOM    969 1HA  GLY A  73     -42.599  -2.319  -2.128  1.00 39.23           H
ATOM    970 2HA  GLY A  73     -42.383  -0.711  -2.324  1.00 39.23           H
ATOM    971  C   GLY A  73     -43.041  -1.665  -4.051  1.00 41.96           C
ATOM    972  O   GLY A  73     -43.935  -0.845  -4.301  1.00 43.49           O
ATOM    973  N   VAL A  74     -42.712  -2.650  -4.877  1.00 41.56           N
ATOM    974  H   VAL A  74     -42.177  -3.420  -4.530  1.00 41.56           H
ATOM    975  CA  VAL A  74     -43.104  -2.632  -6.254  1.00 41.45           C
ATOM    976  HA  VAL A  74     -44.053  -2.318  -6.285  1.00 41.45           H
ATOM    977  C   VAL A  74     -42.969  -4.048  -6.812  1.00 42.56           C
ATOM    978  O   VAL A  74     -42.086  -4.784  -6.386  1.00 42.91           O
ATOM    979  CB  VAL A  74     -42.217  -1.666  -7.031  1.00 40.98           C
ATOM    980  HB  VAL A  74     -41.863  -0.956  -6.423  1.00 40.98           H
ATOM    981  CG1 VAL A  74     -41.014  -2.398  -7.599  1.00 38.50           C
ATOM    982 1HG1 VAL A  74     -40.424  -1.774  -8.111  1.00 38.50           H
ATOM    983 2HG1 VAL A  74     -41.300  -3.128  -8.220  1.00 38.50           H
ATOM    984 3HG1 VAL A  74     -40.467  -2.809  -6.869  1.00 38.50           H
ATOM    985  CG2 VAL A  74     -43.039  -0.983  -8.107  1.00 43.95           C
ATOM    986 1HG2 VAL A  74     -42.479  -0.342  -8.632  1.00 43.95           H
ATOM    987 2HG2 VAL A  74     -43.798  -0.470  -7.706  1.00 43.95           H
ATOM    988 3HG2 VAL A  74     -43.421  -1.651  -8.744  1.00 43.95           H
ATOM    989  N   VAL A  75     -43.854  -4.421  -7.739  1.00 42.84           N
ATOM    990  H   VAL A  75     -44.551  -3.763  -8.028  1.00 42.84           H
ATOM    991  CA  VAL A  75     -43.853  -5.743  -8.346  1.00 44.50           C
ATOM    992  HA  VAL A  75     -43.098  -6.196  -7.874  1.00 44.50           H
ATOM    993  C   VAL A  75     -43.638  -5.657  -9.855  1.00 45.10           C
ATOM    994  O   VAL A  75     -44.413  -5.016 -10.559  1.00 45.80           O
ATOM    995  CB  VAL A  75     -45.206  -6.469  -8.163  1.00 46.52           C
ATOM    996  HB  VAL A  75     -45.904  -5.981  -8.687  1.00 46.52           H
ATOM    997  CG1 VAL A  75     -45.078  -7.931  -8.656  1.00 50.71           C
ATOM    998 1HG1 VAL A  75     -45.942  -8.423  -8.547  1.00 50.71           H
ATOM    999 2HG1 VAL A  75     -44.377  -8.423  -8.140  1.00 50.71           H
ATOM   1000 3HG1 VAL A  75     -44.826  -7.962  -9.622  1.00 50.71           H
ATOM   1001  CG2 VAL A  75     -45.652  -6.451  -6.709  1.00 45.55           C
ATOM   1002 1HG2 VAL A  75     -46.528  -6.923  -6.598  1.00 45.55           H
ATOM   1003 2HG2 VAL A  75     -45.765  -5.514  -6.379  1.00 45.55           H
ATOM   1004 3HG2 VAL A  75     -44.983  -6.906  -6.123  1.00 45.55           H
ATOM   1005  N   PHE A  76     -42.598  -6.323 -10.359  1.00 44.86           N
ATOM   1006  H   PHE A  76     -41.949  -6.760  -9.736  1.00 44.86           H
ATOM   1007  CA  PHE A  76     -42.387  -6.428 -11.802  1.00 42.34           C
ATOM   1008  HA  PHE A  76     -42.586  -5.524 -12.180  1.00 42.34           H
ATOM   1009  C   PHE A  76     -43.295  -7.491 -12.357  1.00 41.66           C
ATOM   1010  O   PHE A  76     -43.445  -8.543 -11.748  1.00 43.95           O
ATOM   1011  CB  PHE A  76     -40.966  -6.855 -12.113  1.00 40.78           C
ATOM   1012 1HB  PHE A  76     -40.818  -7.773 -11.748  1.00 40.78           H
ATOM   1013 2HB  PHE A  76     -40.845  -6.866 -13.106  1.00 40.78           H
ATOM   1014  CG  PHE A  76     -39.923  -5.961 -11.536  1.00 40.62           C
ATOM   1015  CD1 PHE A  76     -39.309  -6.280 -10.328  1.00 41.64           C
ATOM   1016  HD1 PHE A  76     -39.581  -7.112  -9.842  1.00 41.64           H
ATOM   1017  CD2 PHE A  76     -39.524  -4.828 -12.211  1.00 39.00           C
ATOM   1018  HD2 PHE A  76     -39.943  -4.600 -13.091  1.00 39.00           H
ATOM   1019  CE1 PHE A  76     -38.345  -5.477  -9.799  1.00 39.71           C
ATOM   1020  HE1 PHE A  76     -37.913  -5.717  -8.930  1.00 39.71           H
ATOM   1021  CE2 PHE A  76     -38.556  -4.004 -11.685  1.00 36.96           C
ATOM   1022  HE2 PHE A  76     -38.278  -3.179 -12.176  1.00 36.96           H
ATOM   1023  CZ  PHE A  76     -37.967  -4.328 -10.473  1.00 39.99           C
ATOM   1024  HZ  PHE A  76     -37.268  -3.729 -10.084  1.00 39.99           H
ATOM   1025  N   ASN A  77     -43.883  -7.239 -13.522  1.00 40.25           N
ATOM   1026  H   ASN A  77     -44.011  -6.295 -13.825  1.00 40.25           H
ATOM   1027  CA  ASN A  77     -44.341  -8.344 -14.356  1.00 39.88           C
ATOM   1028  HA  ASN A  77     -44.784  -8.989 -13.735  1.00 39.88           H
ATOM   1029  C   ASN A  77     -43.145  -9.054 -15.011  1.00 39.32           C
ATOM   1030  O   ASN A  77     -42.013  -8.614 -14.849  1.00 41.42           O
ATOM   1031  CB  ASN A  77     -45.405  -7.884 -15.357  1.00 39.63           C
ATOM   1032 1HB  ASN A  77     -45.930  -8.680 -15.656  1.00 39.63           H
ATOM   1033 2HB  ASN A  77     -46.015  -7.235 -14.901  1.00 39.63           H
ATOM   1034  CG  ASN A  77     -44.825  -7.207 -16.585  1.00 42.10           C
ATOM   1035  OD1 ASN A  77     -45.344  -6.200 -17.019  1.00 45.38           O
ATOM   1036  ND2 ASN A  77     -43.764  -7.773 -17.164  1.00 42.06           N
ATOM   1037 1HD2 ASN A  77     -43.367  -7.368 -17.988  1.00 42.06           H
ATOM   1038 2HD2 ASN A  77     -43.365  -8.605 -16.774  1.00 42.06           H
ATOM   1039  N   ASP A  78     -43.357 -10.161 -15.703  1.00 37.49           N
ATOM   1040  H   ASP A  78     -44.277 -10.415 -16.001  1.00 37.49           H
ATOM   1041  CA  ASP A  78     -42.214 -10.996 -16.014  1.00 38.58           C
ATOM   1042  HA  ASP A  78     -41.686 -11.070 -15.170  1.00 38.58           H
ATOM   1043  C   ASP A  78     -41.378 -10.337 -17.097  1.00 38.30           C
ATOM   1044  O   ASP A  78     -40.159 -10.449 -17.114  1.00 39.69           O
ATOM   1045  CB  ASP A  78     -42.656 -12.380 -16.444  1.00 38.90           C
ATOM   1046 1HB  ASP A  78     -43.430 -12.291 -17.074  1.00 38.90           H
ATOM   1047 2HB  ASP A  78     -41.897 -12.831 -16.913  1.00 38.90           H
ATOM   1048  CG  ASP A  78     -43.079 -13.238 -15.278  1.00 42.57           C
ATOM   1049  OD1 ASP A  78     -43.099 -12.714 -14.139  1.00 42.13           O
ATOM   1050  OD2 ASP A  78     -43.393 -14.430 -15.505  1.00 48.73           O
ATOM   1051  N   SER A  79     -42.051  -9.625 -17.990  1.00 37.32           N
ATOM   1052  H   SER A  79     -43.043  -9.542 -17.892  1.00 37.32           H
ATOM   1053  CA  SER A  79     -41.394  -8.956 -19.109  1.00 35.73           C
ATOM   1054  HA  SER A  79     -40.808  -9.658 -19.514  1.00 35.73           H
ATOM   1055  C   SER A  79     -40.514  -7.792 -18.659  1.00 34.35           C
ATOM   1056  O   SER A  79     -39.439  -7.553 -19.215  1.00 35.50           O
ATOM   1057  CB  SER A  79     -42.439  -8.465 -20.111  1.00 34.07           C
ATOM   1058 1HB  SER A  79     -42.760  -9.216 -20.688  1.00 34.07           H
ATOM   1059 2HB  SER A  79     -43.217  -8.050 -19.639  1.00 34.07           H
ATOM   1060  OG  SER A  79     -41.876  -7.482 -20.958  1.00 37.29           O
ATOM   1061  HG  SER A  79     -42.434  -7.365 -21.727  1.00 37.29           H
ATOM   1062  N   GLU A  80     -40.982  -7.068 -17.655  1.00 33.96           N
ATOM   1063  H   GLU A  80     -41.905  -7.252 -17.317  1.00 33.96           H
ATOM   1064  CA  GLU A  80     -40.203  -6.015 -17.025  1.00 34.59           C
ATOM   1065  HA  GLU A  80     -39.886  -5.427 -17.769  1.00 34.59           H
ATOM   1066  C   GLU A  80     -39.002  -6.626 -16.291  1.00 33.67           C
ATOM   1067  O   GLU A  80     -37.895  -6.073 -16.300  1.00 30.81           O
ATOM   1068  CB  GLU A  80     -41.083  -5.199 -16.054  1.00 33.76           C
ATOM   1069 1HB  GLU A  80     -41.446  -5.808 -15.350  1.00 33.76           H
ATOM   1070 2HB  GLU A  80     -40.526  -4.487 -15.624  1.00 33.76           H
ATOM   1071  CG  GLU A  80     -42.248  -4.531 -16.747  1.00 36.82           C
ATOM   1072 1HG  GLU A  80     -41.898  -3.744 -17.256  1.00 36.82           H
ATOM   1073 2HG  GLU A  80     -42.652  -5.188 -17.384  1.00 36.82           H
ATOM   1074  CD  GLU A  80     -43.332  -4.050 -15.790  1.00 41.42           C
ATOM   1075  OE1 GLU A  80     -43.482  -4.637 -14.680  1.00 37.60           O
ATOM   1076  OE2 GLU A  80     -44.046  -3.082 -16.163  1.00 41.26           O
ATOM   1077  N   TRP A  81     -39.230  -7.753 -15.636  1.00 33.75           N
ATOM   1078  H   TRP A  81     -40.107  -8.226 -15.725  1.00 33.75           H
ATOM   1079  CA  TRP A  81     -38.199  -8.286 -14.795  1.00 36.21           C
ATOM   1080  HA  TRP A  81     -37.873  -7.550 -14.202  1.00 36.21           H
ATOM   1081  C   TRP A  81     -37.112  -8.780 -15.731  1.00 36.25           C
ATOM   1082  O   TRP A  81     -35.942  -8.486 -15.547  1.00 37.96           O
ATOM   1083  CB  TRP A  81     -38.729  -9.393 -13.876  1.00 37.05           C
ATOM   1084 1HB  TRP A  81     -39.394  -9.006 -13.236  1.00 37.05           H
ATOM   1085 2HB  TRP A  81     -39.170 -10.101 -14.428  1.00 37.05           H
ATOM   1086  CG  TRP A  81     -37.641 -10.034 -13.083  1.00 37.78           C
ATOM   1087  CD1 TRP A  81     -37.178 -11.315 -13.212  1.00 39.93           C
ATOM   1088  HD1 TRP A  81     -37.540 -11.993 -13.850  1.00 39.93           H
ATOM   1089  CD2 TRP A  81     -36.832  -9.415 -12.075  1.00 38.60           C
ATOM   1090  NE1 TRP A  81     -36.145 -11.528 -12.340  1.00 42.56           N
ATOM   1091  HE1 TRP A  81     -35.638 -12.384 -12.241  1.00 42.56           H
ATOM   1092  CE2 TRP A  81     -35.916 -10.382 -11.625  1.00 38.86           C
ATOM   1093  CE3 TRP A  81     -36.798  -8.142 -11.506  1.00 39.01           C
ATOM   1094  HE3 TRP A  81     -37.435  -7.431 -11.804  1.00 39.01           H
ATOM   1095  CZ2 TRP A  81     -34.984 -10.119 -10.630  1.00 39.21           C
ATOM   1096  HZ2 TRP A  81     -34.346 -10.824 -10.319  1.00 39.21           H
ATOM   1097  CZ3 TRP A  81     -35.855  -7.883 -10.510  1.00 39.12           C
ATOM   1098  HZ3 TRP A  81     -35.819  -6.976 -10.092  1.00 39.12           H
ATOM   1099  CH2 TRP A  81     -34.966  -8.864 -10.090  1.00 37.57           C
ATOM   1100  HH2 TRP A  81     -34.298  -8.650  -9.378  1.00 37.57           H
ATOM   1101  N   ARG A  82     -37.503  -9.478 -16.780  1.00 36.49           N
ATOM   1102  H   ARG A  82     -38.457  -9.767 -16.868  1.00 36.49           H
ATOM   1103  CA  ARG A  82     -36.535  -9.824 -17.809  1.00 39.02           C
ATOM   1104  HA  ARG A  82     -35.908 -10.445 -17.341  1.00 39.02           H
ATOM   1105  C   ARG A  82     -35.722  -8.610 -18.305  1.00 39.08           C
ATOM   1106  O   ARG A  82     -34.510  -8.706 -18.527  1.00 39.92           O
ATOM   1107  CB  ARG A  82     -37.210 -10.560 -18.964  1.00 38.60           C
ATOM   1108 1HB  ARG A  82     -37.719 -11.338 -18.593  1.00 38.60           H
ATOM   1109 2HB  ARG A  82     -37.842  -9.932 -19.416  1.00 38.60           H
ATOM   1110  CG  ARG A  82     -36.231 -11.082 -20.000  1.00 43.28           C
ATOM   1111 1HG  ARG A  82     -35.648 -10.332 -20.311  1.00 43.28           H
ATOM   1112 2HG  ARG A  82     -35.665 -11.797 -19.590  1.00 43.28           H
ATOM   1113  CD  ARG A  82     -36.999 -11.655 -21.188  1.00 52.82           C
ATOM   1114 1HD  ARG A  82     -37.815 -12.130 -20.861  1.00 52.82           H
ATOM   1115 2HD  ARG A  82     -37.267 -10.916 -21.805  1.00 52.82           H
ATOM   1116  NE  ARG A  82     -36.196 -12.613 -21.953  1.00 65.44           N
ATOM   1117  HE  ARG A  82     -35.296 -12.314 -22.273  1.00 65.44           H
ATOM   1118  CZ  ARG A  82     -36.581 -13.858 -22.253  1.00 70.18           C
ATOM   1119  NH1 ARG A  82     -37.768 -14.316 -21.860  1.00 70.82           N
ATOM   1120 1HH1 ARG A  82     -38.383 -13.729 -21.335  1.00 70.82           H
ATOM   1121 2HH1 ARG A  82     -38.044 -15.250 -22.091  1.00 70.82           H
ATOM   1122  NH2 ARG A  82     -35.772 -14.652 -22.950  1.00 73.17           N
ATOM   1123 1HH2 ARG A  82     -34.878 -14.319 -23.248  1.00 73.17           H
ATOM   1124 2HH2 ARG A  82     -36.059 -15.585 -23.175  1.00 73.17           H
ATOM   1125  N   ARG A  83     -36.401  -7.478 -18.466  1.00 38.50           N
ATOM   1126  H   ARG A  83     -37.367  -7.461 -18.210  1.00 38.50           H
ATOM   1127  CA  ARG A  83     -35.798  -6.259 -18.998  1.00 39.03           C
ATOM   1128  HA  ARG A  83     -35.274  -6.537 -19.802  1.00 39.03           H
ATOM   1129  C   ARG A  83     -34.848  -5.624 -17.978  1.00 41.57           C
ATOM   1130  O   ARG A  83     -33.685  -5.306 -18.296  1.00 42.47           O
ATOM   1131  CB  ARG A  83     -36.908  -5.271 -19.379  1.00 38.98           C
ATOM   1132 1HB  ARG A  83     -37.593  -5.758 -19.921  1.00 38.98           H
ATOM   1133 2HB  ARG A  83     -37.329  -4.928 -18.540  1.00 38.98           H
ATOM   1134  CG  ARG A  83     -36.436  -4.078 -20.187  1.00 37.16           C
ATOM   1135 1HG  ARG A  83     -36.080  -3.393 -19.551  1.00 37.16           H
ATOM   1136 2HG  ARG A  83     -35.702  -4.382 -20.793  1.00 37.16           H
ATOM   1137  CD  ARG A  83     -37.544  -3.435 -21.034  1.00 34.91           C
ATOM   1138 1HD  ARG A  83     -37.250  -2.521 -21.316  1.00 34.91           H
ATOM   1139 2HD  ARG A  83     -37.701  -3.998 -21.846  1.00 34.91           H
ATOM   1140  NE  ARG A  83     -38.843  -3.280 -20.363  1.00 37.27           N
ATOM   1141  HE  ARG A  83     -39.531  -3.992 -20.506  1.00 37.27           H
ATOM   1142  CZ  ARG A  83     -39.165  -2.252 -19.575  1.00 31.64           C
ATOM   1143  NH1 ARG A  83     -40.361  -2.179 -19.021  1.00 26.77           N
ATOM   1144 1HH1 ARG A  83     -41.036  -2.896 -19.192  1.00 26.77           H
ATOM   1145 2HH1 ARG A  83     -40.591  -1.405 -18.432  1.00 26.77           H
ATOM   1146  NH2 ARG A  83     -38.278  -1.301 -19.328  1.00 30.32           N
ATOM   1147 1HH2 ARG A  83     -37.365  -1.351 -19.734  1.00 30.32           H
ATOM   1148 2HH2 ARG A  83     -38.521  -0.530 -18.737  1.00 30.32           H
ATOM   1149  N   PHE A  84     -35.337  -5.455 -16.752  1.00 40.69           N
ATOM   1150  H   PHE A  84     -36.321  -5.555 -16.603  1.00 40.69           H
ATOM   1151  CA  PHE A  84     -34.483  -5.128 -15.631  1.00 41.86           C
ATOM   1152  HA  PHE A  84     -34.215  -4.185 -15.827  1.00 41.86           H
ATOM   1153  C   PHE A  84     -33.222  -5.988 -15.557  1.00 43.17           C
ATOM   1154  O   PHE A  84     -32.128  -5.458 -15.385  1.00 44.04           O
ATOM   1155  CB  PHE A  84     -35.257  -5.235 -14.317  1.00 43.56           C
ATOM   1156 1HB  PHE A  84     -36.080  -4.673 -14.387  1.00 43.56           H
ATOM   1157 2HB  PHE A  84     -35.517  -6.192 -14.179  1.00 43.56           H
ATOM   1158  CG  PHE A  84     -34.472  -4.779 -13.100  1.00 41.68           C
ATOM   1159  CD1 PHE A  84     -34.294  -3.415 -12.836  1.00 39.45           C
ATOM   1160  HD1 PHE A  84     -34.683  -2.736 -13.458  1.00 39.45           H
ATOM   1161  CD2 PHE A  84     -33.928  -5.701 -12.217  1.00 38.34           C
ATOM   1162  HD2 PHE A  84     -34.056  -6.678 -12.382  1.00 38.34           H
ATOM   1163  CE1 PHE A  84     -33.584  -2.995 -11.720  1.00 34.81           C
ATOM   1164  HE1 PHE A  84     -33.464  -2.018 -11.543  1.00 34.81           H
ATOM   1165  CE2 PHE A  84     -33.210  -5.277 -11.108  1.00 39.93           C
ATOM   1166  HE2 PHE A  84     -32.809  -5.950 -10.486  1.00 39.93           H
ATOM   1167  CZ  PHE A  84     -33.046  -3.919 -10.860  1.00 36.75           C
ATOM   1168  HZ  PHE A  84     -32.535  -3.615 -10.055  1.00 36.75           H
ATOM   1169  N   THR A  85     -33.382  -7.307 -15.676  1.00 42.82           N
ATOM   1170  H   THR A  85     -34.300  -7.671 -15.839  1.00 42.82           H
ATOM   1171  CA  THR A  85     -32.267  -8.234 -15.578  1.00 42.02           C
ATOM   1172  HA  THR A  85     -31.852  -8.037 -14.690  1.00 42.02           H
ATOM   1173  C   THR A  85     -31.266  -8.016 -16.693  1.00 41.18           C
ATOM   1174  O   THR A  85     -30.065  -7.915 -16.455  1.00 40.07           O
ATOM   1175  CB  THR A  85     -32.760  -9.668 -15.661  1.00 42.24           C
ATOM   1176  HB  THR A  85     -33.365  -9.790 -16.448  1.00 42.24           H
ATOM   1177  OG1 THR A  85     -33.486  -9.956 -14.475  1.00 47.63           O
ATOM   1178  HG1 THR A  85     -33.968  -9.176 -14.199  1.00 47.63           H
ATOM   1179  CG2 THR A  85     -31.611 -10.627 -15.740  1.00 45.17           C
ATOM   1180 1HG2 THR A  85     -31.936 -11.572 -15.796  1.00 45.17           H
ATOM   1181 2HG2 THR A  85     -31.024 -10.551 -14.934  1.00 45.17           H
ATOM   1182 3HG2 THR A  85     -31.048 -10.447 -16.547  1.00 45.17           H
ATOM   1183  N   GLU A  86     -31.767  -7.961 -17.918  1.00 41.95           N
ATOM   1184  H   GLU A  86     -32.757  -7.997 -18.048  1.00 41.95           H
ATOM   1185  CA  GLU A  86     -30.882  -7.849 -19.091  1.00 43.40           C
ATOM   1186  HA  GLU A  86     -30.179  -8.540 -18.922  1.00 43.40           H
ATOM   1187  C   GLU A  86     -30.225  -6.474 -19.208  1.00 43.81           C
ATOM   1188  O   GLU A  86     -29.181  -6.348 -19.833  1.00 44.88           O
ATOM   1189  CB  GLU A  86     -31.639  -8.150 -20.385  1.00 40.49           C
ATOM   1190 1HB  GLU A  86     -32.562  -7.773 -20.310  1.00 40.49           H
ATOM   1191 2HB  GLU A  86     -31.160  -7.710 -21.146  1.00 40.49           H
ATOM   1192  CG  GLU A  86     -31.764  -9.604 -20.710  1.00 42.71           C
ATOM   1193 1HG  GLU A  86     -30.951  -9.889 -21.217  1.00 42.71           H
ATOM   1194 2HG  GLU A  86     -31.822 -10.119 -19.855  1.00 42.71           H
ATOM   1195  CD  GLU A  86     -32.992  -9.895 -21.542  1.00 50.15           C
ATOM   1196  OE1 GLU A  86     -33.475  -8.960 -22.213  1.00 51.47           O
ATOM   1197  OE2 GLU A  86     -33.476 -11.049 -21.530  1.00 52.40           O
ATOM   1198  N   GLN A  87     -30.826  -5.441 -18.622  1.00 43.28           N
ATOM   1199  H   GLN A  87     -31.605  -5.587 -18.011  1.00 43.28           H
ATOM   1200  CA  GLN A  87     -30.333  -4.106 -18.883  1.00 43.53           C
ATOM   1201  HA  GLN A  87     -29.642  -4.259 -19.589  1.00 43.53           H
ATOM   1202  C   GLN A  87     -29.598  -3.464 -17.734  1.00 43.53           C
ATOM   1203  O   GLN A  87     -28.798  -2.560 -17.946  1.00 42.92           O
ATOM   1204  CB  GLN A  87     -31.442  -3.220 -19.404  1.00 43.14           C
ATOM   1205 1HB  GLN A  87     -32.267  -3.365 -18.858  1.00 43.14           H
ATOM   1206 2HB  GLN A  87     -31.162  -2.262 -19.335  1.00 43.14           H
ATOM   1207  CG  GLN A  87     -31.729  -3.556 -20.847  1.00 48.08           C
ATOM   1208 1HG  GLN A  87     -30.866  -3.584 -21.352  1.00 48.08           H
ATOM   1209 2HG  GLN A  87     -32.171  -4.451 -20.891  1.00 48.08           H
ATOM   1210  CD  GLN A  87     -32.622  -2.560 -21.497  1.00 51.21           C
ATOM   1211  OE1 GLN A  87     -33.826  -2.620 -21.343  1.00 55.16           O
ATOM   1212  NE2 GLN A  87     -32.037  -1.623 -22.229  1.00 57.02           N
ATOM   1213 1HE2 GLN A  87     -32.589  -0.926 -22.685  1.00 57.02           H
ATOM   1214 2HE2 GLN A  87     -31.041  -1.615 -22.328  1.00 57.02           H
ATOM   1215  N   TYR A  88     -29.860  -3.949 -16.524  1.00 43.24           N
ATOM   1216  H   TYR A  88     -30.472  -4.736 -16.436  1.00 43.24           H
ATOM   1217  CA  TYR A  88     -29.281  -3.366 -15.329  1.00 43.33           C
ATOM   1218  HA  TYR A  88     -28.543  -2.802 -15.702  1.00 43.33           H
ATOM   1219  C   TYR A  88     -28.652  -4.386 -14.372  1.00 43.34           C
ATOM   1220  O   TYR A  88     -27.452  -4.322 -14.084  1.00 44.42           O
ATOM   1221  CB  TYR A  88     -30.318  -2.523 -14.593  1.00 43.32           C
ATOM   1222 1HB  TYR A  88     -30.641  -1.802 -15.207  1.00 43.32           H
ATOM   1223 2HB  TYR A  88     -31.084  -3.111 -14.334  1.00 43.32           H
ATOM   1224  CG  TYR A  88     -29.773  -1.871 -13.341  1.00 45.39           C
ATOM   1225  CD1 TYR A  88     -28.938  -0.743 -13.419  1.00 45.55           C
ATOM   1226  HD1 TYR A  88     -28.702  -0.366 -14.315  1.00 45.55           H
ATOM   1227  CD2 TYR A  88     -30.087  -2.377 -12.075  1.00 40.14           C
ATOM   1228  HD2 TYR A  88     -30.671  -3.185 -11.997  1.00 40.14           H
ATOM   1229  CE1 TYR A  88     -28.427  -0.132 -12.253  1.00 46.78           C
ATOM   1230  HE1 TYR A  88     -27.831   0.666 -12.321  1.00 46.78           H
ATOM   1231  CE2 TYR A  88     -29.587  -1.762 -10.899  1.00 40.74           C
ATOM   1232  HE2 TYR A  88     -29.829  -2.127 -10.001  1.00 40.74           H
ATOM   1233  CZ  TYR A  88     -28.764  -0.653 -11.004  1.00 45.34           C
ATOM   1234  OH  TYR A  88     -28.284  -0.060  -9.861  1.00 49.11           O
ATOM   1235  HH  TYR A  88     -27.353  -0.257  -9.765  1.00 49.11           H
ATOM   1236  N   LEU A  89     -29.463  -5.314 -13.883  1.00 42.74           N
ATOM   1237  H   LEU A  89     -30.417  -5.322 -14.181  1.00 42.74           H
ATOM   1238  CA  LEU A  89     -29.022  -6.325 -12.931  1.00 42.41           C
ATOM   1239  HA  LEU A  89     -28.738  -5.808 -12.123  1.00 42.41           H
ATOM   1240  C   LEU A  89     -27.839  -7.134 -13.459  1.00 43.60           C
ATOM   1241  O   LEU A  89     -26.839  -7.319 -12.758  1.00 42.50           O
ATOM   1242  CB  LEU A  89     -30.172  -7.274 -12.621  1.00 41.02           C
ATOM   1243 1HB  LEU A  89     -31.014  -6.817 -12.907  1.00 41.02           H
ATOM   1244 2HB  LEU A  89     -30.032  -8.094 -13.177  1.00 41.02           H
ATOM   1245  CG  LEU A  89     -30.385  -7.739 -11.191  1.00 41.94           C
ATOM   1246  HG  LEU A  89     -31.165  -7.227 -10.831  1.00 41.94           H
ATOM   1247  CD1 LEU A  89     -30.702  -9.192 -11.130  1.00 41.71           C
ATOM   1248 1HD1 LEU A  89     -30.841  -9.488 -10.184  1.00 41.71           H
ATOM   1249 2HD1 LEU A  89     -29.958  -9.738 -11.518  1.00 41.71           H
ATOM   1250 3HD1 LEU A  89     -31.535  -9.399 -11.642  1.00 41.71           H
ATOM   1251  CD2 LEU A  89     -29.241  -7.433 -10.305  1.00 44.27           C
ATOM   1252 1HD2 LEU A  89     -29.414  -7.753  -9.373  1.00 44.27           H
ATOM   1253 2HD2 LEU A  89     -29.070  -6.449 -10.266  1.00 44.27           H
ATOM   1254 3HD2 LEU A  89     -28.407  -7.878 -10.631  1.00 44.27           H
ATOM   1255  N   ASP A  90     -27.940  -7.595 -14.705  1.00 43.32           N
ATOM   1256  H   ASP A  90     -28.582  -7.170 -15.345  1.00 43.32           H
ATOM   1257  CA  ASP A  90     -27.122  -8.712 -15.133  1.00 43.97           C
ATOM   1258  HA  ASP A  90     -26.254  -8.633 -14.643  1.00 43.97           H
ATOM   1259  C   ASP A  90     -26.804  -8.649 -16.632  1.00 43.03           C
ATOM   1260  O   ASP A  90     -26.813  -9.673 -17.306  1.00 41.77           O
ATOM   1261  CB  ASP A  90     -27.873 -10.009 -14.767  1.00 45.25           C
ATOM   1262 1HB  ASP A  90     -28.155  -9.956 -13.808  1.00 45.25           H
ATOM   1263 2HB  ASP A  90     -28.683 -10.087 -15.347  1.00 45.25           H
ATOM   1264  CG  ASP A  90     -27.034 -11.268 -14.948  1.00 46.33           C
ATOM   1265  OD1 ASP A  90     -25.787 -11.217 -14.805  1.00 50.75           O
ATOM   1266  OD2 ASP A  90     -27.643 -12.323 -15.221  1.00 45.11           O
ATOM   1267  N   ASN A  91     -26.534  -7.451 -17.158  1.00 43.98           N
ATOM   1268  H   ASN A  91     -26.662  -6.633 -16.597  1.00 43.98           H
ATOM   1269  CA  ASN A  91     -26.051  -7.303 -18.550  1.00 46.21           C
ATOM   1270  HA  ASN A  91     -26.862  -7.378 -19.131  1.00 46.21           H
ATOM   1271  C   ASN A  91     -25.027  -8.374 -18.837  1.00 46.99           C
ATOM   1272  O   ASN A  91     -24.077  -8.536 -18.069  1.00 47.87           O
ATOM   1273  CB  ASN A  91     -25.346  -5.967 -18.767  1.00 46.39           C
ATOM   1274 1HB  ASN A  91     -24.479  -5.973 -18.268  1.00 46.39           H
ATOM   1275 2HB  ASN A  91     -25.169  -5.849 -19.743  1.00 46.39           H
ATOM   1276  CG  ASN A  91     -26.163  -4.792 -18.286  1.00 53.88           C
ATOM   1277  OD1 ASN A  91     -26.238  -3.776 -18.966  1.00 58.06           O
ATOM   1278  ND2 ASN A  91     -26.780  -4.917 -17.103  1.00 58.47           N
ATOM   1279 1HD2 ASN A  91     -27.329  -4.162 -16.745  1.00 58.47           H
ATOM   1280 2HD2 ASN A  91     -26.692  -5.765 -16.581  1.00 58.47           H
ATOM   1281  N   PRO A  92     -25.197  -9.107 -19.939  1.00 45.99           N
ATOM   1282  CA  PRO A  92     -24.231 -10.132 -20.285  1.00 44.80           C
ATOM   1283  HA  PRO A  92     -24.240 -10.855 -19.595  1.00 44.80           H
ATOM   1284  C   PRO A  92     -22.814  -9.591 -20.320  1.00 44.11           C
ATOM   1285  O   PRO A  92     -21.875 -10.337 -20.060  1.00 46.43           O
ATOM   1286  CB  PRO A  92     -24.667 -10.565 -21.681  1.00 45.18           C
ATOM   1287 1HB  PRO A  92     -24.219 -10.018 -22.388  1.00 45.18           H
ATOM   1288 2HB  PRO A  92     -24.476 -11.535 -21.835  1.00 45.18           H
ATOM   1289  CG  PRO A  92     -26.127 -10.321 -21.692  1.00 46.92           C
ATOM   1290 1HG  PRO A  92     -26.452 -10.214 -22.631  1.00 46.92           H
ATOM   1291 2HG  PRO A  92     -26.609 -11.083 -21.257  1.00 46.92           H
ATOM   1292  CD  PRO A  92     -26.303  -9.039 -20.901  1.00 46.23           C
ATOM   1293 1HD  PRO A  92     -26.214  -8.229 -21.481  1.00 46.23           H
ATOM   1294 2HD  PRO A  92     -27.182  -9.013 -20.425  1.00 46.23           H
ATOM   1295  N   SER A  93     -22.647  -8.312 -20.627  1.00 41.64           N
ATOM   1296  H   SER A  93     -23.436  -7.701 -20.676  1.00 41.64           H
ATOM   1297  CA  SER A  93     -21.319  -7.803 -20.889  1.00 41.64           C
ATOM   1298  HA  SER A  93     -20.809  -8.652 -21.035  1.00 41.64           H
ATOM   1299  C   SER A  93     -20.674  -7.065 -19.722  1.00 42.32           C
ATOM   1300  O   SER A  93     -19.516  -6.719 -19.813  1.00 44.92           O
ATOM   1301  CB  SER A  93     -21.302  -6.915 -22.126  1.00 40.42           C
ATOM   1302 1HB  SER A  93     -20.374  -6.610 -22.340  1.00 40.42           H
ATOM   1303 2HB  SER A  93     -21.687  -7.392 -22.916  1.00 40.42           H
ATOM   1304  OG  SER A  93     -22.085  -5.777 -21.886  1.00 41.03           O
ATOM   1305  HG  SER A  93     -21.959  -5.147 -22.596  1.00 41.03           H
ATOM   1306  N   ASP A  94     -21.407  -6.817 -18.641  1.00 41.74           N
ATOM   1307  H   ASP A  94     -22.400  -6.923 -18.693  1.00 41.74           H
ATOM   1308  CA  ASP A  94     -20.802  -6.394 -17.375  1.00 41.68           C
ATOM   1309  HA  ASP A  94     -20.414  -5.493 -17.573  1.00 41.68           H
ATOM   1310  C   ASP A  94     -19.712  -7.364 -16.924  1.00 42.14           C
ATOM   1311  O   ASP A  94     -19.839  -8.574 -17.109  1.00 41.32           O
ATOM   1312  CB  ASP A  94     -21.853  -6.311 -16.274  1.00 40.94           C
ATOM   1313 1HB  ASP A  94     -22.480  -7.084 -16.369  1.00 40.94           H
ATOM   1314 2HB  ASP A  94     -21.392  -6.360 -15.388  1.00 40.94           H
ATOM   1315  CG  ASP A  94     -22.661  -5.028 -16.327  1.00 45.61           C
ATOM   1316  OD1 ASP A  94     -22.406  -4.194 -17.222  1.00 51.21           O
ATOM   1317  OD2 ASP A  94     -23.554  -4.840 -15.467  1.00 48.19           O
ATOM   1318  N   GLY A  95     -18.648  -6.825 -16.325  1.00 42.07           N
ATOM   1319  H   GLY A  95     -18.503  -5.838 -16.394  1.00 42.07           H
ATOM   1320  CA  GLY A  95     -17.685  -7.631 -15.568  1.00 41.57           C
ATOM   1321 1HA  GLY A  95     -17.950  -8.591 -15.640  1.00 41.57           H
ATOM   1322 2HA  GLY A  95     -16.779  -7.504 -15.971  1.00 41.57           H
ATOM   1323  C   GLY A  95     -17.664  -7.209 -14.114  1.00 42.23           C
ATOM   1324  O   GLY A  95     -18.482  -6.387 -13.681  1.00 44.08           O
ATOM   1325  N   ILE A  96     -16.729  -7.750 -13.344  1.00 41.53           N
ATOM   1326  H   ILE A  96     -16.085  -8.410 -13.730  1.00 41.53           H
ATOM   1327  CA  ILE A  96     -16.643  -7.382 -11.942  1.00 39.85           C
ATOM   1328  HA  ILE A  96     -17.496  -7.755 -11.575  1.00 39.85           H
ATOM   1329  C   ILE A  96     -16.671  -5.860 -11.719  1.00 41.23           C
ATOM   1330  O   ILE A  96     -17.439  -5.372 -10.877  1.00 41.22           O
ATOM   1331  CB  ILE A  96     -15.456  -8.067 -11.224  1.00 39.92           C
ATOM   1332  HB  ILE A  96     -14.613  -7.867 -11.725  1.00 39.92           H
ATOM   1333  CG1 ILE A  96     -15.681  -9.585 -11.180  1.00 40.32           C
ATOM   1334 1HG1 ILE A  96     -16.361  -9.781 -10.475  1.00 40.32           H
ATOM   1335 2HG1 ILE A  96     -16.030  -9.875 -12.071  1.00 40.32           H
ATOM   1336  CG2 ILE A  96     -15.282  -7.525  -9.813  1.00 33.40           C
ATOM   1337 1HG2 ILE A  96     -14.514  -7.969  -9.351  1.00 33.40           H
ATOM   1338 2HG2 ILE A  96     -16.104  -7.685  -9.266  1.00 33.40           H
ATOM   1339 3HG2 ILE A  96     -15.108  -6.541  -9.827  1.00 33.40           H
ATOM   1340  CD1 ILE A  96     -14.413 -10.393 -10.867  1.00 39.96           C
ATOM   1341 1HD1 ILE A  96     -14.610 -11.373 -10.849  1.00 39.96           H
ATOM   1342 2HD1 ILE A  96     -14.035 -10.140  -9.977  1.00 39.96           H
ATOM   1343 3HD1 ILE A  96     -13.707 -10.234 -11.558  1.00 39.96           H
ATOM   1344  N   LEU A  97     -15.855  -5.108 -12.465  1.00 40.72           N
ATOM   1345  H   LEU A  97     -15.300  -5.535 -13.178  1.00 40.72           H
ATOM   1346  CA  LEU A  97     -15.768  -3.658 -12.243  1.00 39.99           C
ATOM   1347  HA  LEU A  97     -15.459  -3.576 -11.296  1.00 39.99           H
ATOM   1348  C   LEU A  97     -17.125  -2.970 -12.413  1.00 40.53           C
ATOM   1349  O   LEU A  97     -17.415  -1.978 -11.732  1.00 39.79           O
ATOM   1350  CB  LEU A  97     -14.749  -3.012 -13.167  1.00 38.57           C
ATOM   1351 1HB  LEU A  97     -14.971  -3.267 -14.107  1.00 38.57           H
ATOM   1352 2HB  LEU A  97     -14.818  -2.020 -13.065  1.00 38.57           H
ATOM   1353  CG  LEU A  97     -13.309  -3.432 -12.880  1.00 44.03           C
ATOM   1354  HG  LEU A  97     -13.209  -4.357 -13.245  1.00 44.03           H
ATOM   1355  CD1 LEU A  97     -12.278  -2.543 -13.631  1.00 38.04           C
ATOM   1356 1HD1 LEU A  97     -11.343  -2.832 -13.431  1.00 38.04           H
ATOM   1357 2HD1 LEU A  97     -12.368  -1.585 -13.364  1.00 38.04           H
ATOM   1358 3HD1 LEU A  97     -12.411  -2.599 -14.621  1.00 38.04           H
ATOM   1359  CD2 LEU A  97     -13.032  -3.495 -11.349  1.00 40.14           C
ATOM   1360 1HD2 LEU A  97     -12.089  -3.769 -11.167  1.00 40.14           H
ATOM   1361 2HD2 LEU A  97     -13.637  -4.155 -10.903  1.00 40.14           H
ATOM   1362 3HD2 LEU A  97     -13.182  -2.604 -10.920  1.00 40.14           H
ATOM   1363  N   ASP A  98     -17.950  -3.499 -13.317  1.00 39.09           N
ATOM   1364  H   ASP A  98     -17.676  -4.323 -13.812  1.00 39.09           H
ATOM   1365  CA  ASP A  98     -19.247  -2.896 -13.598  1.00 39.51           C
ATOM   1366  HA  ASP A  98     -19.050  -1.920 -13.692  1.00 39.51           H
ATOM   1367  C   ASP A  98     -20.210  -3.081 -12.437  1.00 38.75           C
ATOM   1368  O   ASP A  98     -20.852  -2.113 -12.016  1.00 38.06           O
ATOM   1369  CB  ASP A  98     -19.846  -3.416 -14.917  1.00 39.07           C
ATOM   1370 1HB  ASP A  98     -19.950  -4.409 -14.859  1.00 39.07           H
ATOM   1371 2HB  ASP A  98     -20.740  -2.993 -15.058  1.00 39.07           H
ATOM   1372  CG  ASP A  98     -18.967  -3.095 -16.116  1.00 43.02           C
ATOM   1373  OD1 ASP A  98     -18.842  -1.901 -16.458  1.00 45.33           O
ATOM   1374  OD2 ASP A  98     -18.393  -4.030 -16.716  1.00 47.96           O
ATOM   1375  N   LYS A  99     -20.296  -4.310 -11.921  1.00 38.35           N
ATOM   1376  H   LYS A  99     -19.839  -5.064 -12.393  1.00 38.35           H
ATOM   1377  CA  LYS A  99     -21.043  -4.594 -10.679  1.00 38.46           C
ATOM   1378  HA  LYS A  99     -21.976  -4.330 -10.919  1.00 38.46           H
ATOM   1379  C   LYS A  99     -20.585  -3.749  -9.477  1.00 39.19           C
ATOM   1380  O   LYS A  99     -21.424  -3.257  -8.696  1.00 40.69           O
ATOM   1381  CB  LYS A  99     -20.979  -6.084 -10.311  1.00 36.79           C
ATOM   1382 1HB  LYS A  99     -20.047  -6.283 -10.011  1.00 36.79           H
ATOM   1383 2HB  LYS A  99     -21.614  -6.237  -9.554  1.00 36.79           H
ATOM   1384  CG  LYS A  99     -21.345  -7.061 -11.469  1.00 41.51           C
ATOM   1385 1HG  LYS A  99     -20.598  -7.064 -12.132  1.00 41.51           H
ATOM   1386 2HG  LYS A  99     -21.457  -7.978 -11.087  1.00 41.51           H
ATOM   1387  CD  LYS A  99     -22.656  -6.675 -12.207  1.00 33.54           C
ATOM   1388 1HD  LYS A  99     -23.398  -6.590 -11.542  1.00 33.54           H
ATOM   1389 2HD  LYS A  99     -22.528  -5.801 -12.677  1.00 33.54           H
ATOM   1390  CE  LYS A  99     -23.062  -7.708 -13.235  1.00 39.63           C
ATOM   1391 1HE  LYS A  99     -22.286  -7.900 -13.836  1.00 39.63           H
ATOM   1392 2HE  LYS A  99     -23.340  -8.546 -12.769  1.00 39.63           H
ATOM   1393  NZ  LYS A  99     -24.208  -7.205 -14.065  1.00 42.20           N
ATOM   1394 1HZ  LYS A  99     -24.481  -7.884 -14.746  1.00 42.20           H
ATOM   1395 2HZ  LYS A  99     -23.959  -6.365 -14.548  1.00 42.20           H
ATOM   1396 3HZ  LYS A  99     -25.003  -7.007 -13.493  1.00 42.20           H
ATOM   1397  N   THR A 100     -19.269  -3.596  -9.313  1.00 38.12           N
ATOM   1398  H   THR A 100     -18.639  -4.034  -9.954  1.00 38.12           H
ATOM   1399  CA  THR A 100     -18.735  -2.798  -8.216  1.00 38.42           C
ATOM   1400  HA  THR A 100     -19.125  -3.216  -7.394  1.00 38.42           H
ATOM   1401  C   THR A 100     -19.161  -1.348  -8.379  1.00 38.61           C
ATOM   1402  O   THR A 100     -19.437  -0.654  -7.394  1.00 39.74           O
ATOM   1403  CB  THR A 100     -17.213  -2.846  -8.141  1.00 37.80           C
ATOM   1404  HB  THR A 100     -16.795  -2.410  -8.937  1.00 37.80           H
ATOM   1405  OG1 THR A 100     -16.781  -4.207  -8.144  1.00 40.28           O
ATOM   1406  HG1 THR A 100     -17.094  -4.642  -7.352  1.00 40.28           H
ATOM   1407  CG2 THR A 100     -16.749  -2.187  -6.871  1.00 36.56           C
ATOM   1408 1HG2 THR A 100     -15.752  -2.207  -6.801  1.00 36.56           H
ATOM   1409 2HG2 THR A 100     -17.123  -2.651  -6.069  1.00 36.56           H
ATOM   1410 3HG2 THR A 100     -17.041  -1.231  -6.837  1.00 36.56           H
ATOM   1411  N   ARG A 101     -19.214  -0.900  -9.627  1.00 36.49           N
ATOM   1412  H   ARG A 101     -18.955  -1.504 -10.380  1.00 36.49           H
ATOM   1413  CA  ARG A 101     -19.639   0.441  -9.910  1.00 36.26           C
ATOM   1414  HA  ARG A 101     -19.072   1.059  -9.365  1.00 36.26           H
ATOM   1415  C   ARG A 101     -21.103   0.516  -9.521  1.00 38.95           C
ATOM   1416  O   ARG A 101     -21.542   1.498  -8.929  1.00 41.57           O
ATOM   1417  CB  ARG A 101     -19.440   0.797 -11.384  1.00 34.72           C
ATOM   1418 1HB  ARG A 101     -18.460   0.770 -11.588  1.00 34.72           H
ATOM   1419 2HB  ARG A 101     -19.916   0.120 -11.944  1.00 34.72           H
ATOM   1420  CG  ARG A 101     -19.974   2.186 -11.743  1.00 36.10           C
ATOM   1421 1HG  ARG A 101     -20.958   2.199 -11.575  1.00 36.10           H
ATOM   1422 2HG  ARG A 101     -19.525   2.860 -11.154  1.00 36.10           H
ATOM   1423  CD  ARG A 101     -19.735   2.586 -13.186  1.00 33.41           C
ATOM   1424 1HD  ARG A 101     -20.363   3.318 -13.452  1.00 33.41           H
ATOM   1425 2HD  ARG A 101     -18.792   2.896 -13.309  1.00 33.41           H
ATOM   1426  NE  ARG A 101     -19.968   1.433 -14.047  1.00 51.24           N
ATOM   1427  HE  ARG A 101     -19.164   0.930 -14.367  1.00 51.24           H
ATOM   1428  CZ  ARG A 101     -21.169   0.995 -14.441  1.00 52.12           C
ATOM   1429  NH1 ARG A 101     -22.283   1.640 -14.076  1.00 48.72           N
ATOM   1430 1HH1 ARG A 101     -22.223   2.458 -13.504  1.00 48.72           H
ATOM   1431 2HH1 ARG A 101     -23.175   1.303 -14.378  1.00 48.72           H
ATOM   1432  NH2 ARG A 101     -21.248  -0.101 -15.204  1.00 51.13           N
ATOM   1433 1HH2 ARG A 101     -20.416  -0.585 -15.475  1.00 51.13           H
ATOM   1434 2HH2 ARG A 101     -22.141  -0.438 -15.505  1.00 51.13           H
ATOM   1435  N   LYS A 102     -21.850  -0.540  -9.829  1.00 39.64           N
ATOM   1436  H   LYS A 102     -21.426  -1.315 -10.296  1.00 39.64           H
ATOM   1437  CA  LYS A 102     -23.271  -0.602  -9.501  1.00 39.77           C
ATOM   1438  HA  LYS A 102     -23.626   0.272  -9.833  1.00 39.77           H
ATOM   1439  C   LYS A 102     -23.560  -0.645  -8.013  1.00 39.87           C
ATOM   1440  O   LYS A 102     -24.409   0.096  -7.504  1.00 40.46           O
ATOM   1441  CB  LYS A 102     -23.949  -1.743 -10.237  1.00 38.46           C
ATOM   1442 1HB  LYS A 102     -23.317  -2.513 -10.310  1.00 38.46           H
ATOM   1443 2HB  LYS A 102     -24.764  -2.025  -9.730  1.00 38.46           H
ATOM   1444  CG  LYS A 102     -24.358  -1.308 -11.620  1.00 40.66           C
ATOM   1445 1HG  LYS A 102     -25.149  -0.703 -11.535  1.00 40.66           H
ATOM   1446 2HG  LYS A 102     -23.595  -0.807 -12.026  1.00 40.66           H
ATOM   1447  CD  LYS A 102     -24.727  -2.468 -12.541  1.00 44.06           C
ATOM   1448 1HD  LYS A 102     -23.924  -3.049 -12.676  1.00 44.06           H
ATOM   1449 2HD  LYS A 102     -25.462  -3.002 -12.121  1.00 44.06           H
ATOM   1450  CE  LYS A 102     -25.201  -1.892 -13.903  1.00 39.66           C
ATOM   1451 1HE  LYS A 102     -26.170  -1.653 -13.850  1.00 39.66           H
ATOM   1452 2HE  LYS A 102     -24.668  -1.078 -14.129  1.00 39.66           H
ATOM   1453  NZ  LYS A 102     -25.046  -2.837 -15.015  1.00 40.33           N
ATOM   1454 1HZ  LYS A 102     -25.360  -2.435 -15.874  1.00 40.33           H
ATOM   1455 2HZ  LYS A 102     -25.575  -3.671 -14.854  1.00 40.33           H
ATOM   1456 3HZ  LYS A 102     -24.088  -3.100 -15.131  1.00 40.33           H
ATOM   1457  N   ILE A 103     -22.825  -1.472  -7.297  1.00 38.70           N
ATOM   1458  H   ILE A 103     -22.195  -2.106  -7.747  1.00 38.70           H
ATOM   1459  CA  ILE A 103     -22.940  -1.452  -5.857  1.00 38.63           C
ATOM   1460  HA  ILE A 103     -23.906  -1.659  -5.700  1.00 38.63           H
ATOM   1461  C   ILE A 103     -22.627  -0.068  -5.277  1.00 38.07           C
ATOM   1462  O   ILE A 103     -23.347   0.416  -4.429  1.00 38.34           O
ATOM   1463  CB  ILE A 103     -22.056  -2.538  -5.210  1.00 39.09           C
ATOM   1464  HB  ILE A 103     -21.116  -2.438  -5.537  1.00 39.09           H
ATOM   1465  CG1 ILE A 103     -22.601  -3.910  -5.579  1.00 37.76           C
ATOM   1466 1HG1 ILE A 103     -22.474  -4.061  -6.560  1.00 37.76           H
ATOM   1467 2HG1 ILE A 103     -22.104  -4.610  -5.067  1.00 37.76           H
ATOM   1468  CG2 ILE A 103     -22.062  -2.403  -3.700  1.00 36.25           C
ATOM   1469 1HG2 ILE A 103     -21.490  -3.106  -3.276  1.00 36.25           H
ATOM   1470 2HG2 ILE A 103     -22.988  -2.499  -3.335  1.00 36.25           H
ATOM   1471 3HG2 ILE A 103     -21.711  -1.511  -3.419  1.00 36.25           H
ATOM   1472  CD1 ILE A 103     -24.069  -4.015  -5.251  1.00 36.28           C
ATOM   1473 1HD1 ILE A 103     -24.427  -4.918  -5.494  1.00 36.28           H
ATOM   1474 2HD1 ILE A 103     -24.599  -3.331  -5.753  1.00 36.28           H
ATOM   1475 3HD1 ILE A 103     -24.230  -3.873  -4.276  1.00 36.28           H
ATOM   1476  N   HIS A 104     -21.560   0.574  -5.737  1.00 37.56           N
ATOM   1477  H   HIS A 104     -21.116   0.273  -6.581  1.00 37.56           H
ATOM   1478  CA  HIS A 104     -21.038   1.722  -5.002  1.00 36.92           C
ATOM   1479  HA  HIS A 104     -21.484   1.612  -4.114  1.00 36.92           H
ATOM   1480  C   HIS A 104     -21.478   3.086  -5.495  1.00 38.13           C
ATOM   1481  O   HIS A 104     -21.454   4.060  -4.744  1.00 39.90           O
ATOM   1482  CB  HIS A 104     -19.523   1.640  -4.872  1.00 35.79           C
ATOM   1483 1HB  HIS A 104     -19.127   1.445  -5.769  1.00 35.79           H
ATOM   1484 2HB  HIS A 104     -19.175   2.516  -4.537  1.00 35.79           H
ATOM   1485  CG  HIS A 104     -19.091   0.572  -3.924  1.00 39.70           C
ATOM   1486  ND1 HIS A 104     -18.734  -0.693  -4.346  1.00 42.30           N
ATOM   1487  HD1 HIS A 104     -18.689  -0.996  -5.299  1.00 42.30           H
ATOM   1488  CD2 HIS A 104     -19.059   0.545  -2.574  1.00 35.38           C
ATOM   1489  HD2 HIS A 104     -19.283   1.302  -1.959  1.00 35.38           H
ATOM   1490  CE1 HIS A 104     -18.462  -1.440  -3.295  1.00 38.85           C
ATOM   1491  HE1 HIS A 104     -18.160  -2.394  -3.315  1.00 38.85           H
ATOM   1492  NE2 HIS A 104     -18.660  -0.714  -2.208  1.00 39.75           N
ATOM   1493  N   ILE A 105     -21.856   3.176  -6.764  1.00 37.88           N
ATOM   1494  H   ILE A 105     -21.916   2.352  -7.325  1.00 37.88           H
ATOM   1495  CA  ILE A 105     -22.182   4.462  -7.335  1.00 35.77           C
ATOM   1496  HA  ILE A 105     -22.174   5.100  -6.566  1.00 35.77           H
ATOM   1497  C   ILE A 105     -23.560   4.402  -7.949  1.00 36.37           C
ATOM   1498  O   ILE A 105     -24.451   5.143  -7.547  1.00 37.03           O
ATOM   1499  CB  ILE A 105     -21.145   4.907  -8.378  1.00 37.88           C
ATOM   1500  HB  ILE A 105     -21.105   4.205  -9.090  1.00 37.88           H
ATOM   1501  CG1 ILE A 105     -19.754   5.039  -7.743  1.00 35.03           C
ATOM   1502 1HG1 ILE A 105     -19.754   5.808  -7.105  1.00 35.03           H
ATOM   1503 2HG1 ILE A 105     -19.535   4.196  -7.251  1.00 35.03           H
ATOM   1504  CG2 ILE A 105     -21.553   6.244  -9.016  1.00 34.11           C
ATOM   1505 1HG2 ILE A 105     -20.882   6.537  -9.694  1.00 34.11           H
ATOM   1506 2HG2 ILE A 105     -21.625   6.963  -8.325  1.00 34.11           H
ATOM   1507 3HG2 ILE A 105     -22.439   6.168  -9.473  1.00 34.11           H
ATOM   1508  CD1 ILE A 105     -18.683   5.277  -8.767  1.00 39.81           C
ATOM   1509 1HD1 ILE A 105     -17.787   5.360  -8.334  1.00 39.81           H
ATOM   1510 2HD1 ILE A 105     -18.858   6.118  -9.278  1.00 39.81           H
ATOM   1511 3HD1 ILE A 105     -18.641   4.522  -9.423  1.00 39.81           H
ATOM   1512  N   ASP A 106     -23.744   3.498  -8.901  1.00 35.94           N
ATOM   1513  H   ASP A 106     -23.010   2.853  -9.115  1.00 35.94           H
ATOM   1514  CA  ASP A 106     -24.995   3.425  -9.642  1.00 37.88           C
ATOM   1515  HA  ASP A 106     -25.385   4.341  -9.537  1.00 37.88           H
ATOM   1516  C   ASP A 106     -25.989   2.427  -9.064  1.00 38.59           C
ATOM   1517  O   ASP A 106     -26.524   1.586  -9.781  1.00 38.36           O
ATOM   1518  CB  ASP A 106     -24.719   3.099 -11.104  1.00 36.88           C
ATOM   1519 1HB  ASP A 106     -24.310   2.187 -11.158  1.00 36.88           H
ATOM   1520 2HB  ASP A 106     -25.584   3.108 -11.604  1.00 36.88           H
ATOM   1521  CG  ASP A 106     -23.773   4.098 -11.748  1.00 43.38           C
ATOM   1522  OD1 ASP A 106     -23.913   5.316 -11.462  1.00 46.18           O
ATOM   1523  OD2 ASP A 106     -22.893   3.662 -12.535  1.00 47.85           O
ATOM   1524  N   TYR A 107     -26.243   2.499  -7.765  1.00 39.47           N
ATOM   1525  H   TYR A 107     -25.892   3.260  -7.219  1.00 39.47           H
ATOM   1526  CA  TYR A 107     -27.045   1.445  -7.147  1.00 41.41           C
ATOM   1527  HA  TYR A 107     -26.794   0.615  -7.645  1.00 41.41           H
ATOM   1528  C   TYR A 107     -28.550   1.698  -7.329  1.00 42.49           C
ATOM   1529  O   TYR A 107     -29.393   0.931  -6.846  1.00 44.56           O
ATOM   1530  CB  TYR A 107     -26.680   1.256  -5.678  1.00 39.65           C
ATOM   1531 1HB  TYR A 107     -27.256   0.534  -5.293  1.00 39.65           H
ATOM   1532 2HB  TYR A 107     -25.720   0.986  -5.616  1.00 39.65           H
ATOM   1533  CG  TYR A 107     -26.873   2.498  -4.854  1.00 39.41           C
ATOM   1534  CD1 TYR A 107     -25.962   3.544  -4.920  1.00 40.35           C
ATOM   1535  HD1 TYR A 107     -25.171   3.472  -5.528  1.00 40.35           H
ATOM   1536  CD2 TYR A 107     -27.953   2.619  -3.993  1.00 37.48           C
ATOM   1537  HD2 TYR A 107     -28.615   1.872  -3.931  1.00 37.48           H
ATOM   1538  CE1 TYR A 107     -26.135   4.703  -4.145  1.00 42.46           C
ATOM   1539  HE1 TYR A 107     -25.476   5.450  -4.202  1.00 42.46           H
ATOM   1540  CE2 TYR A 107     -28.135   3.750  -3.217  1.00 38.31           C
ATOM   1541  HE2 TYR A 107     -28.918   3.813  -2.597  1.00 38.31           H
ATOM   1542  CZ  TYR A 107     -27.230   4.798  -3.302  1.00 42.89           C
ATOM   1543  OH  TYR A 107     -27.424   5.938  -2.545  1.00 40.75           O
ATOM   1544  HH  TYR A 107     -26.588   6.219  -2.174  1.00 40.75           H
ATOM   1545  N   ILE A 108     -28.885   2.763  -8.034  1.00 41.61           N
ATOM   1546  H   ILE A 108     -28.176   3.377  -8.381  1.00 41.61           H
ATOM   1547  CA  ILE A 108     -30.262   3.043  -8.305  1.00 41.93           C
ATOM   1548  HA  ILE A 108     -30.763   2.349  -7.786  1.00 41.93           H
ATOM   1549  C   ILE A 108     -30.509   2.972  -9.790  1.00 43.84           C
ATOM   1550  O   ILE A 108     -29.913   3.718 -10.575  1.00 44.24           O
ATOM   1551  CB  ILE A 108     -30.638   4.434  -7.867  1.00 41.71           C
ATOM   1552  HB  ILE A 108     -30.038   5.091  -8.328  1.00 41.71           H
ATOM   1553  CG1 ILE A 108     -30.432   4.589  -6.368  1.00 41.73           C
ATOM   1554 1HG1 ILE A 108     -31.075   3.980  -5.905  1.00 41.73           H
ATOM   1555 2HG1 ILE A 108     -29.495   4.313  -6.156  1.00 41.73           H
ATOM   1556  CG2 ILE A 108     -32.081   4.730  -8.269  1.00 40.84           C
ATOM   1557 1HG2 ILE A 108     -32.349   5.652  -7.988  1.00 40.84           H
ATOM   1558 2HG2 ILE A 108     -32.712   4.082  -7.844  1.00 40.84           H
ATOM   1559 3HG2 ILE A 108     -32.197   4.667  -9.261  1.00 40.84           H
ATOM   1560  CD1 ILE A 108     -30.653   6.029  -5.850  1.00 38.24           C
ATOM   1561 1HD1 ILE A 108     -30.507   6.081  -4.864  1.00 38.24           H
ATOM   1562 2HD1 ILE A 108     -31.585   6.339  -6.040  1.00 38.24           H
ATOM   1563 3HD1 ILE A 108     -30.021   6.669  -6.291  1.00 38.24           H
ATOM   1564  N   CYS A 109     -31.407   2.087 -10.183  1.00 44.82           N
ATOM   1565  H   CYS A 109     -31.788   1.435  -9.528  1.00 44.82           H
ATOM   1566  CA  CYS A 109     -31.832   2.064 -11.557  1.00 44.72           C
ATOM   1567  HA  CYS A 109     -31.124   2.539 -12.080  1.00 44.72           H
ATOM   1568  C   CYS A 109     -33.169   2.776 -11.687  1.00 44.80           C
ATOM   1569  O   CYS A 109     -34.171   2.308 -11.155  1.00 44.79           O
ATOM   1570  CB  CYS A 109     -31.971   0.625 -12.023  1.00 43.67           C
ATOM   1571 1HB  CYS A 109     -31.040   0.260 -12.034  1.00 43.67           H
ATOM   1572 2HB  CYS A 109     -32.502   0.167 -11.309  1.00 43.67           H
ATOM   1573  SG  CYS A 109     -32.757   0.515 -13.622  1.00 45.14           S
ATOM   1574  HG  CYS A 109     -33.653  -0.453 -13.607  1.00 45.14           H
ATOM   1575  N   ASP A 110     -33.197   3.901 -12.396  1.00 44.98           N
ATOM   1576  H   ASP A 110     -32.346   4.297 -12.741  1.00 44.98           H
ATOM   1577  CA  ASP A 110     -34.480   4.557 -12.668  1.00 45.61           C
ATOM   1578  HA  ASP A 110     -34.997   4.444 -11.821  1.00 45.61           H
ATOM   1579  C   ASP A 110     -35.211   3.836 -13.791  1.00 43.94           C
ATOM   1580  O   ASP A 110     -34.880   3.954 -14.967  1.00 44.45           O
ATOM   1581  CB  ASP A 110     -34.373   6.076 -12.898  1.00 45.48           C
ATOM   1582 1HB  ASP A 110     -35.262   6.430 -13.184  1.00 45.48           H
ATOM   1583 2HB  ASP A 110     -34.095   6.520 -12.046  1.00 45.48           H
ATOM   1584  CG  ASP A 110     -33.375   6.432 -13.948  1.00 52.13           C
ATOM   1585  OD1 ASP A 110     -32.350   5.737 -14.035  1.00 61.44           O
ATOM   1586  OD2 ASP A 110     -33.601   7.398 -14.703  1.00 60.90           O
ATOM   1587  N   PHE A 111     -36.199   3.056 -13.398  1.00 41.86           N
ATOM   1588  H   PHE A 111     -36.578   3.171 -12.479  1.00 41.86           H
ATOM   1589  CA  PHE A 111     -36.741   2.046 -14.264  1.00 40.03           C
ATOM   1590  HA  PHE A 111     -36.078   1.895 -14.998  1.00 40.03           H
ATOM   1591  C   PHE A 111     -38.049   2.531 -14.827  1.00 39.52           C
ATOM   1592  O   PHE A 111     -38.844   3.148 -14.116  1.00 40.72           O
ATOM   1593  CB  PHE A 111     -36.969   0.777 -13.467  1.00 39.22           C
ATOM   1594 1HB  PHE A 111     -36.125   0.533 -12.991  1.00 39.22           H
ATOM   1595 2HB  PHE A 111     -37.696   0.936 -12.798  1.00 39.22           H
ATOM   1596  CG  PHE A 111     -37.369  -0.375 -14.299  1.00 40.02           C
ATOM   1597  CD1 PHE A 111     -36.427  -1.016 -15.114  1.00 41.01           C
ATOM   1598  HD1 PHE A 111     -35.483  -0.691 -15.130  1.00 41.01           H
ATOM   1599  CD2 PHE A 111     -38.688  -0.831 -14.283  1.00 37.94           C
ATOM   1600  HD2 PHE A 111     -39.365  -0.364 -13.714  1.00 37.94           H
ATOM   1601  CE1 PHE A 111     -36.794  -2.097 -15.896  1.00 43.11           C
ATOM   1602  HE1 PHE A 111     -36.121  -2.547 -16.482  1.00 43.11           H
ATOM   1603  CE2 PHE A 111     -39.068  -1.918 -15.043  1.00 39.21           C
ATOM   1604  HE2 PHE A 111     -40.011  -2.250 -15.012  1.00 39.21           H
ATOM   1605  CZ  PHE A 111     -38.119  -2.557 -15.860  1.00 42.46           C
ATOM   1606  HZ  PHE A 111     -38.389  -3.341 -16.418  1.00 42.46           H
ATOM   1607  N   ILE A 112     -38.290   2.262 -16.101  1.00 38.33           N
ATOM   1608  H   ILE A 112     -37.600   1.815 -16.670  1.00 38.33           H
ATOM   1609  CA  ILE A 112     -39.568   2.629 -16.644  1.00 38.06           C
ATOM   1610  HA  ILE A 112     -40.031   3.065 -15.871  1.00 38.06           H
ATOM   1611  C   ILE A 112     -40.409   1.410 -17.011  1.00 37.10           C
ATOM   1612  O   ILE A 112     -40.001   0.568 -17.807  1.00 37.49           O
ATOM   1613  CB  ILE A 112     -39.443   3.688 -17.762  1.00 39.18           C
ATOM   1614  HB  ILE A 112     -39.163   4.557 -17.353  1.00 39.18           H
ATOM   1615  CG1 ILE A 112     -40.748   3.813 -18.513  1.00 38.39           C
ATOM   1616 1HG1 ILE A 112     -40.779   3.135 -19.248  1.00 38.39           H
ATOM   1617 2HG1 ILE A 112     -41.513   3.661 -17.887  1.00 38.39           H
ATOM   1618  CG2 ILE A 112     -38.450   3.271 -18.761  1.00 43.32           C
ATOM   1619 1HG2 ILE A 112     -38.365   3.952 -19.488  1.00 43.32           H
ATOM   1620 2HG2 ILE A 112     -38.708   2.401 -19.182  1.00 43.32           H
ATOM   1621 3HG2 ILE A 112     -37.549   3.153 -18.342  1.00 43.32           H
ATOM   1622  CD1 ILE A 112     -40.920   5.114 -19.109  1.00 48.68           C
ATOM   1623 1HD1 ILE A 112     -41.790   5.171 -19.600  1.00 48.68           H
ATOM   1624 2HD1 ILE A 112     -40.186   5.309 -19.759  1.00 48.68           H
ATOM   1625 3HD1 ILE A 112     -40.913   5.831 -18.410  1.00 48.68           H
ATOM   1626  N   PHE A 113     -41.576   1.309 -16.391  1.00 34.86           N
ATOM   1627  H   PHE A 113     -41.897   2.075 -15.834  1.00 34.86           H
ATOM   1628  CA  PHE A 113     -42.404   0.119 -16.495  1.00 34.19           C
ATOM   1629  HA  PHE A 113     -41.754  -0.642 -16.499  1.00 34.19           H
ATOM   1630  C   PHE A 113     -43.179   0.067 -17.793  1.00 33.78           C
ATOM   1631  O   PHE A 113     -43.124   0.988 -18.594  1.00 34.75           O
ATOM   1632  CB  PHE A 113     -43.356   0.025 -15.299  1.00 34.72           C
ATOM   1633 1HB  PHE A 113     -43.869   0.880 -15.223  1.00 34.72           H
ATOM   1634 2HB  PHE A 113     -43.990  -0.735 -15.444  1.00 34.72           H
ATOM   1635  CG  PHE A 113     -42.646  -0.206 -14.002  1.00 35.57           C
ATOM   1636  CD1 PHE A 113     -41.749   0.744 -13.506  1.00 35.51           C
ATOM   1637  HD1 PHE A 113     -41.598   1.588 -14.020  1.00 35.51           H
ATOM   1638  CD2 PHE A 113     -42.833  -1.371 -13.293  1.00 33.83           C
ATOM   1639  HD2 PHE A 113     -43.462  -2.069 -13.639  1.00 33.83           H
ATOM   1640  CE1 PHE A 113     -41.061   0.539 -12.316  1.00 33.75           C
ATOM   1641  HE1 PHE A 113     -40.425   1.231 -11.972  1.00 33.75           H
ATOM   1642  CE2 PHE A 113     -42.162  -1.581 -12.106  1.00 36.60           C
ATOM   1643  HE2 PHE A 113     -42.318  -2.425 -11.592  1.00 36.60           H
ATOM   1644  CZ  PHE A 113     -41.269  -0.633 -11.614  1.00 35.19           C
ATOM   1645  HZ  PHE A 113     -40.780  -0.799 -10.758  1.00 35.19           H
ATOM   1646  N   ASP A 114     -43.926  -1.013 -17.987  1.00 34.08           N
ATOM   1647  H   ASP A 114     -44.009  -1.690 -17.256  1.00 34.08           H
ATOM   1648  CA  ASP A 114     -44.623  -1.231 -19.242  1.00 32.59           C
ATOM   1649  HA  ASP A 114     -43.946  -1.175 -19.975  1.00 32.59           H
ATOM   1650  C   ASP A 114     -45.628  -0.130 -19.437  1.00 33.20           C
ATOM   1651  O   ASP A 114     -46.019   0.173 -20.563  1.00 33.52           O
ATOM   1652  CB  ASP A 114     -45.227  -2.624 -19.315  1.00 31.40           C
ATOM   1653 1HB  ASP A 114     -45.652  -2.845 -18.438  1.00 31.40           H
ATOM   1654 2HB  ASP A 114     -45.920  -2.645 -20.036  1.00 31.40           H
ATOM   1655  CG  ASP A 114     -44.184  -3.663 -19.620  1.00 31.11           C
ATOM   1656  OD1 ASP A 114     -43.016  -3.265 -19.803  1.00 28.30           O
ATOM   1657  OD2 ASP A 114     -44.512  -4.868 -19.666  1.00 34.01           O
ATOM   1658  N   ASP A 115     -46.073   0.451 -18.333  1.00 33.52           N
ATOM   1659  H   ASP A 115     -45.600   0.253 -17.474  1.00 33.52           H
ATOM   1660  CA  ASP A 115     -47.302   1.434 -18.291  1.00 33.33           C
ATOM   1661  HA  ASP A 115     -47.973   1.396 -19.031  1.00 33.33           H
ATOM   1662  C   ASP A 115     -46.657   2.818 -18.271  1.00 33.27           C
ATOM   1663  O   ASP A 115     -47.317   3.832 -18.161  1.00 32.56           O
ATOM   1664  CB  ASP A 115     -48.109   1.092 -17.097  1.00 32.71           C
ATOM   1665 1HB  ASP A 115     -48.993   1.553 -17.172  1.00 32.71           H
ATOM   1666 2HB  ASP A 115     -48.250   0.101 -17.085  1.00 32.71           H
ATOM   1667  CG  ASP A 115     -47.410   1.529 -15.814  1.00 37.40           C
ATOM   1668  OD1 ASP A 115     -48.119   1.690 -14.793  1.00 41.03           O
ATOM   1669  OD2 ASP A 115     -46.165   1.700 -15.814  1.00 39.59           O
ATOM   1670  N   GLU A 116     -45.334   2.845 -18.360  1.00 34.63           N
ATOM   1671  H   GLU A 116     -44.809   2.000 -18.254  1.00 34.63           H
ATOM   1672  CA  GLU A 116     -44.644   4.098 -18.613  1.00 37.03           C
ATOM   1673  HA  GLU A 116     -43.684   3.979 -18.865  1.00 37.03           H
ATOM   1674  C   GLU A 116     -44.415   4.850 -17.427  1.00 38.93           C
ATOM   1675  O   GLU A 116     -44.120   6.034 -17.552  1.00 39.30           O
ATOM   1676  CB  GLU A 116     -45.342   4.741 -19.747  1.00 35.66           C
ATOM   1677 1HB  GLU A 116     -45.972   4.075 -20.146  1.00 35.66           H
ATOM   1678 2HB  GLU A 116     -45.859   5.522 -19.396  1.00 35.66           H
ATOM   1679  CG  GLU A 116     -44.450   5.225 -20.816  1.00 33.97           C
ATOM   1680 1HG  GLU A 116     -43.871   5.953 -20.448  1.00 33.97           H
ATOM   1681 2HG  GLU A 116     -43.878   4.466 -21.124  1.00 33.97           H
ATOM   1682  CD  GLU A 116     -45.214   5.758 -21.971  1.00 37.19           C
ATOM   1683  OE1 GLU A 116     -45.269   5.069 -23.020  1.00 40.35           O
ATOM   1684  OE2 GLU A 116     -45.753   6.869 -21.822  1.00 39.13           O
ATOM   1685  N   ARG A 117     -44.594   4.287 -16.231  1.00 41.23           N
ATOM   1686  H   ARG A 117     -44.971   3.362 -16.170  1.00 41.23           H
ATOM   1687  CA  ARG A 117     -44.244   5.009 -15.016  1.00 41.30           C
ATOM   1688  HA  ARG A 117     -44.368   5.975 -15.246  1.00 41.30           H
ATOM   1689  C   ARG A 117     -42.796   4.790 -14.645  1.00 41.58           C
ATOM   1690  O   ARG A 117     -42.159   3.863 -15.125  1.00 42.43           O
ATOM   1691  CB  ARG A 117     -45.176   4.659 -13.860  1.00 41.51           C
ATOM   1692 1HB  ARG A 117     -45.162   5.413 -13.204  1.00 41.51           H
ATOM   1693 2HB  ARG A 117     -46.102   4.549 -14.224  1.00 41.51           H
ATOM   1694  CG  ARG A 117     -44.830   3.401 -13.115  1.00 43.63           C
ATOM   1695 1HG  ARG A 117     -44.520   2.710 -13.768  1.00 43.63           H
ATOM   1696 2HG  ARG A 117     -44.095   3.599 -12.465  1.00 43.63           H
ATOM   1697  CD  ARG A 117     -46.051   2.889 -12.369  1.00 40.66           C
ATOM   1698 1HD  ARG A 117     -45.879   2.896 -11.384  1.00 40.66           H
ATOM   1699 2HD  ARG A 117     -46.844   3.464 -12.573  1.00 40.66           H
ATOM   1700  NE  ARG A 117     -46.362   1.523 -12.768  1.00 41.38           N
ATOM   1701  HE  ARG A 117     -46.814   1.382 -13.647  1.00 41.38           H
ATOM   1702  CZ  ARG A 117     -46.083   0.454 -12.033  1.00 40.44           C
ATOM   1703  NH1 ARG A 117     -45.498   0.611 -10.851  1.00 40.26           N
ATOM   1704 1HH1 ARG A 117     -45.274   1.528 -10.523  1.00 40.26           H
ATOM   1705 2HH1 ARG A 117     -45.283  -0.188 -10.290  1.00 40.26           H
ATOM   1706  NH2 ARG A 117     -46.394  -0.764 -12.480  1.00 38.79           N
ATOM   1707 1HH2 ARG A 117     -46.840  -0.872 -13.368  1.00 38.79           H
ATOM   1708 2HH2 ARG A 117     -46.183  -1.569 -11.926  1.00 38.79           H
ATOM   1709  N   LEU A 118     -42.270   5.674 -13.811  1.00 42.55           N
ATOM   1710  H   LEU A 118     -42.880   6.284 -13.305  1.00 42.55           H
ATOM   1711  CA  LEU A 118     -40.835   5.785 -13.609  1.00 42.86           C
ATOM   1712  HA  LEU A 118     -40.359   5.113 -14.176  1.00 42.86           H
ATOM   1713  C   LEU A 118     -40.644   5.553 -12.132  1.00 42.96           C
ATOM   1714  O   LEU A 118     -41.358   6.122 -11.315  1.00 43.62           O
ATOM   1715  CB  LEU A 118     -40.341   7.183 -13.989  1.00 43.62           C
ATOM   1716 1HB  LEU A 118     -40.702   7.374 -14.902  1.00 43.62           H
ATOM   1717 2HB  LEU A 118     -40.748   7.816 -13.331  1.00 43.62           H
ATOM   1718  CG  LEU A 118     -38.841   7.505 -14.035  1.00 47.94           C
ATOM   1719  HG  LEU A 118     -38.704   8.326 -14.588  1.00 47.94           H
ATOM   1720  CD1 LEU A 118     -38.303   7.790 -12.629  1.00 51.84           C
ATOM   1721 1HD1 LEU A 118     -37.324   7.999 -12.656  1.00 51.84           H
ATOM   1722 2HD1 LEU A 118     -38.431   7.001 -12.028  1.00 51.84           H
ATOM   1723 3HD1 LEU A 118     -38.772   8.571 -12.216  1.00 51.84           H
ATOM   1724  CD2 LEU A 118     -38.073   6.371 -14.702  1.00 51.52           C
ATOM   1725 1HD2 LEU A 118     -37.093   6.574 -14.736  1.00 51.52           H
ATOM   1726 2HD2 LEU A 118     -38.389   6.227 -15.639  1.00 51.52           H
ATOM   1727 3HD2 LEU A 118     -38.191   5.514 -14.202  1.00 51.52           H
ATOM   1728  N   GLU A 119     -39.703   4.690 -11.782  1.00 43.11           N
ATOM   1729  H   GLU A 119     -39.146   4.243 -12.482  1.00 43.11           H
ATOM   1730  CA  GLU A 119     -39.487   4.395 -10.386  1.00 43.09           C
ATOM   1731  HA  GLU A 119     -39.704   5.237  -9.891  1.00 43.09           H
ATOM   1732  C   GLU A 119     -38.067   4.031 -10.141  1.00 42.06           C
ATOM   1733  O   GLU A 119     -37.469   3.311 -10.937  1.00 41.85           O
ATOM   1734  CB  GLU A 119     -40.373   3.250  -9.948  1.00 44.61           C
ATOM   1735 1HB  GLU A 119     -40.253   2.489 -10.585  1.00 44.61           H
ATOM   1736 2HB  GLU A 119     -40.103   2.964  -9.030  1.00 44.61           H
ATOM   1737  CG  GLU A 119     -41.825   3.619  -9.921  1.00 49.21           C
ATOM   1738 1HG  GLU A 119     -41.910   4.600  -9.747  1.00 49.21           H
ATOM   1739 2HG  GLU A 119     -42.236   3.401 -10.805  1.00 49.21           H
ATOM   1740  CD  GLU A 119     -42.546   2.875  -8.854  1.00 54.29           C
ATOM   1741  OE1 GLU A 119     -41.856   2.142  -8.117  1.00 57.85           O
ATOM   1742  OE2 GLU A 119     -43.783   3.008  -8.752  1.00 58.24           O
ATOM   1743  N   ASN A 120     -37.532   4.540  -9.033  1.00 41.88           N
ATOM   1744  H   ASN A 120     -38.096   5.113  -8.438  1.00 41.88           H
ATOM   1745  CA  ASN A 120     -36.155   4.283  -8.667  1.00 40.23           C
ATOM   1746  HA  ASN A 120     -35.624   4.298  -9.514  1.00 40.23           H
ATOM   1747  C   ASN A 120     -36.039   2.920  -8.023  1.00 40.96           C
ATOM   1748  O   ASN A 120     -36.682   2.659  -7.008  1.00 42.66           O
ATOM   1749  CB  ASN A 120     -35.652   5.370  -7.740  1.00 38.15           C
ATOM   1750 1HB  ASN A 120     -36.274   5.443  -6.961  1.00 38.15           H
ATOM   1751 2HB  ASN A 120     -34.740   5.120  -7.416  1.00 38.15           H
ATOM   1752  CG  ASN A 120     -35.571   6.718  -8.429  1.00 41.79           C
ATOM   1753  OD1 ASN A 120     -35.060   6.835  -9.546  1.00 45.68           O
ATOM   1754  ND2 ASN A 120     -36.085   7.740  -7.770  1.00 40.26           N
ATOM   1755 1HD2 ASN A 120     -36.070   8.653  -8.176  1.00 40.26           H
ATOM   1756 2HD2 ASN A 120     -36.489   7.602  -6.866  1.00 40.26           H
ATOM   1757  N   ILE A 121     -35.226   2.052  -8.618  1.00 39.97           N
ATOM   1758  H   ILE A 121     -34.737   2.330  -9.444  1.00 39.97           H
ATOM   1759  CA  ILE A 121     -35.033   0.720  -8.101  1.00 39.79           C
ATOM   1760  HA  ILE A 121     -35.747   0.613  -7.410  1.00 39.79           H
ATOM   1761  C   ILE A 121     -33.659   0.611  -7.455  1.00 40.67           C
ATOM   1762  O   ILE A 121     -32.628   0.604  -8.134  1.00 41.05           O
ATOM   1763  CB  ILE A 121     -35.217  -0.354  -9.195  1.00 38.42           C
ATOM   1764  HB  ILE A 121     -34.458  -0.299  -9.843  1.00 38.42           H
ATOM   1765  CG1 ILE A 121     -36.543  -0.154  -9.922  1.00 38.14           C
ATOM   1766 1HG1 ILE A 121     -36.540   0.756 -10.334  1.00 38.14           H
ATOM   1767 2HG1 ILE A 121     -36.613  -0.846 -10.641  1.00 38.14           H
ATOM   1768  CG2 ILE A 121     -35.218  -1.710  -8.589  1.00 37.98           C
ATOM   1769 1HG2 ILE A 121     -35.336  -2.415  -9.288  1.00 37.98           H
ATOM   1770 2HG2 ILE A 121     -35.960  -1.806  -7.927  1.00 37.98           H
ATOM   1771 3HG2 ILE A 121     -34.356  -1.890  -8.114  1.00 37.98           H
ATOM   1772  CD1 ILE A 121     -37.774  -0.273  -9.009  1.00 42.50           C
ATOM   1773 1HD1 ILE A 121     -38.618  -0.135  -9.525  1.00 42.50           H
ATOM   1774 2HD1 ILE A 121     -37.745   0.412  -8.279  1.00 42.50           H
ATOM   1775 3HD1 ILE A 121     -37.818  -1.176  -8.581  1.00 42.50           H
ATOM   1776  N   TYR A 122     -33.665   0.539  -6.127  1.00 40.97           N
ATOM   1777  H   TYR A 122     -34.545   0.498  -5.656  1.00 40.97           H
ATOM   1778  CA  TYR A 122     -32.445   0.517  -5.329  1.00 40.08           C
ATOM   1779  HA  TYR A 122     -31.762   1.089  -5.783  1.00 40.08           H
ATOM   1780  C   TYR A 122     -31.988  -0.919  -5.206  1.00 41.08           C
ATOM   1781  O   TYR A 122     -32.812  -1.781  -4.896  1.00 41.21           O
ATOM   1782  CB  TYR A 122     -32.775   1.017  -3.925  1.00 40.51           C
ATOM   1783 1HB  TYR A 122     -33.618   0.570  -3.626  1.00 40.51           H
ATOM   1784 2HB  TYR A 122     -32.025   0.759  -3.317  1.00 40.51           H
ATOM   1785  CG  TYR A 122     -32.977   2.520  -3.813  1.00 40.65           C
ATOM   1786  CD1 TYR A 122     -34.161   3.128  -4.235  1.00 38.98           C
ATOM   1787  HD1 TYR A 122     -34.891   2.565  -4.622  1.00 38.98           H
ATOM   1788  CD2 TYR A 122     -31.985   3.327  -3.273  1.00 36.05           C
ATOM   1789  HD2 TYR A 122     -31.129   2.913  -2.964  1.00 36.05           H
ATOM   1790  CE1 TYR A 122     -34.346   4.516  -4.130  1.00 36.77           C
ATOM   1791  HE1 TYR A 122     -35.197   4.939  -4.442  1.00 36.77           H
ATOM   1792  CE2 TYR A 122     -32.161   4.701  -3.156  1.00 37.98           C
ATOM   1793  HE2 TYR A 122     -31.437   5.264  -2.758  1.00 37.98           H
ATOM   1794  CZ  TYR A 122     -33.337   5.291  -3.589  1.00 40.51           C
ATOM   1795  OH  TYR A 122     -33.480   6.658  -3.474  1.00 41.21           O
ATOM   1796  HH  TYR A 122     -33.094   7.084  -4.240  1.00 41.21           H
ATOM   1797  N   LEU A 123     -30.701  -1.185  -5.444  1.00 40.13           N
ATOM   1798  H   LEU A 123     -30.132  -0.492  -5.886  1.00 40.13           H
ATOM   1799  CA  LEU A 123     -30.103  -2.469  -5.073  1.00 39.87           C
ATOM   1800  HA  LEU A 123     -30.808  -3.133  -5.323  1.00 39.87           H
ATOM   1801  C   LEU A 123     -29.806  -2.547  -3.588  1.00 40.49           C
ATOM   1802  O   LEU A 123     -29.905  -3.617  -2.995  1.00 41.14           O
ATOM   1803  CB  LEU A 123     -28.800  -2.725  -5.832  1.00 40.64           C
ATOM   1804 1HB  LEU A 123     -28.166  -1.998  -5.565  1.00 40.64           H
ATOM   1805 2HB  LEU A 123     -28.450  -3.606  -5.512  1.00 40.64           H
ATOM   1806  CG  LEU A 123     -28.784  -2.779  -7.360  1.00 39.27           C
ATOM   1807  HG  LEU A 123     -29.100  -1.913  -7.749  1.00 39.27           H
ATOM   1808  CD1 LEU A 123     -27.381  -3.042  -7.843  1.00 32.71           C
ATOM   1809 1HD1 LEU A 123     -27.348  -3.081  -8.842  1.00 32.71           H
ATOM   1810 2HD1 LEU A 123     -27.038  -3.912  -7.489  1.00 32.71           H
ATOM   1811 3HD1 LEU A 123     -26.757  -2.321  -7.543  1.00 32.71           H
ATOM   1812  CD2 LEU A 123     -29.696  -3.880  -7.814  1.00 37.04           C
ATOM   1813 1HD2 LEU A 123     -29.710  -3.942  -8.812  1.00 37.04           H
ATOM   1814 2HD2 LEU A 123     -30.633  -3.720  -7.503  1.00 37.04           H
ATOM   1815 3HD2 LEU A 123     -29.398  -4.763  -7.454  1.00 37.04           H
ATOM   1816  N   ILE A 124     -29.402  -1.428  -2.995  1.00 40.92           N
ATOM   1817  H   ILE A 124     -29.284  -0.605  -3.551  1.00 40.92           H
ATOM   1818  CA  ILE A 124     -29.124  -1.356  -1.558  1.00 39.97           C
ATOM   1819  HA  ILE A 124     -29.429  -2.220  -1.161  1.00 39.97           H
ATOM   1820  C   ILE A 124     -29.856  -0.125  -1.049  1.00 39.22           C
ATOM   1821  O   ILE A 124     -29.848   0.907  -1.708  1.00 39.54           O
ATOM   1822  CB  ILE A 124     -27.610  -1.094  -1.279  1.00 41.37           C
ATOM   1823  HB  ILE A 124     -27.373  -0.216  -1.695  1.00 41.37           H
ATOM   1824  CG1 ILE A 124     -26.721  -2.144  -1.922  1.00 41.10           C
ATOM   1825 1HG1 ILE A 124     -26.799  -2.075  -2.917  1.00 41.10           H
ATOM   1826 2HG1 ILE A 124     -25.773  -1.982  -1.650  1.00 41.10           H
ATOM   1827  CG2 ILE A 124     -27.328  -1.050   0.246  1.00 42.05           C
ATOM   1828 1HG2 ILE A 124     -26.360  -0.882   0.426  1.00 42.05           H
ATOM   1829 2HG2 ILE A 124     -27.577  -1.915   0.682  1.00 42.05           H
ATOM   1830 3HG2 ILE A 124     -27.853  -0.321   0.686  1.00 42.05           H
ATOM   1831  CD1 ILE A 124     -27.100  -3.533  -1.511  1.00 46.05           C
ATOM   1832 1HD1 ILE A 124     -26.504  -4.209  -1.944  1.00 46.05           H
ATOM   1833 2HD1 ILE A 124     -28.042  -3.739  -1.775  1.00 46.05           H
ATOM   1834 3HD1 ILE A 124     -27.026  -3.645  -0.521  1.00 46.05           H
ATOM   1835  N   ASP A 125     -30.469  -0.207   0.127  1.00 39.40           N
ATOM   1836  H   ASP A 125     -30.678  -1.107   0.512  1.00 39.40           H
ATOM   1837  CA  ASP A 125     -30.848   1.008   0.871  1.00 38.60           C
ATOM   1838  HA  ASP A 125     -31.027   1.709   0.180  1.00 38.60           H
ATOM   1839  C   ASP A 125     -29.699   1.453   1.777  1.00 37.72           C
ATOM   1840  O   ASP A 125     -29.361   0.761   2.730  1.00 37.31           O
ATOM   1841  CB  ASP A 125     -32.129   0.793   1.685  1.00 37.38           C
ATOM   1842 1HB  ASP A 125     -32.853   0.492   1.065  1.00 37.38           H
ATOM   1843 2HB  ASP A 125     -31.956   0.083   2.368  1.00 37.38           H
ATOM   1844  CG  ASP A 125     -32.600   2.058   2.406  1.00 39.37           C
ATOM   1845  OD1 ASP A 125     -33.770   2.088   2.836  1.00 41.29           O
ATOM   1846  OD2 ASP A 125     -31.813   3.015   2.565  1.00 44.51           O
ATOM   1847  N   LYS A 126     -29.100   2.605   1.463  1.00 37.40           N
ATOM   1848  H   LYS A 126     -29.494   3.180   0.746  1.00 37.40           H
ATOM   1849  CA  LYS A 126     -27.886   3.041   2.140  1.00 38.00           C
ATOM   1850  HA  LYS A 126     -27.445   2.206   2.466  1.00 38.00           H
ATOM   1851  C   LYS A 126     -28.264   3.922   3.296  1.00 39.17           C
ATOM   1852  O   LYS A 126     -27.544   3.971   4.287  1.00 39.42           O
ATOM   1853  CB  LYS A 126     -26.918   3.776   1.199  1.00 37.37           C
ATOM   1854 1HB  LYS A 126     -27.334   4.644   0.928  1.00 37.37           H
ATOM   1855 2HB  LYS A 126     -26.066   3.954   1.691  1.00 37.37           H
ATOM   1856  CG  LYS A 126     -26.591   2.978  -0.066  1.00 41.65           C
ATOM   1857 1HG  LYS A 126     -26.623   2.004   0.160  1.00 41.65           H
ATOM   1858 2HG  LYS A 126     -27.284   3.184  -0.758  1.00 41.65           H
ATOM   1859  CD  LYS A 126     -25.225   3.288  -0.655  1.00 43.77           C
ATOM   1860 1HD  LYS A 126     -25.286   4.110  -1.222  1.00 43.77           H
ATOM   1861 2HD  LYS A 126     -24.571   3.441   0.085  1.00 43.77           H
ATOM   1862  CE  LYS A 126     -24.765   2.107  -1.511  1.00 40.59           C
ATOM   1863 1HE  LYS A 126     -24.322   1.427  -0.926  1.00 40.59           H
ATOM   1864 2HE  LYS A 126     -25.557   1.694  -1.961  1.00 40.59           H
ATOM   1865  NZ  LYS A 126     -23.802   2.497  -2.560  1.00 40.85           N
ATOM   1866 1HZ  LYS A 126     -23.521   1.703  -3.100  1.00 40.85           H
ATOM   1867 2HZ  LYS A 126     -22.980   2.902  -2.160  1.00 40.85           H
ATOM   1868 3HZ  LYS A 126     -24.202   3.166  -3.183  1.00 40.85           H
ATOM   1869  N   LYS A 127     -29.393   4.618   3.172  1.00 39.71           N
ATOM   1870  H   LYS A 127     -29.913   4.560   2.319  1.00 39.71           H
ATOM   1871  CA  LYS A 127     -29.883   5.454   4.244  1.00 40.95           C
ATOM   1872  HA  LYS A 127     -29.102   6.012   4.526  1.00 40.95           H
ATOM   1873  C   LYS A 127     -30.368   4.591   5.409  1.00 41.29           C
ATOM   1874  O   LYS A 127     -30.131   4.896   6.582  1.00 40.07           O
ATOM   1875  CB  LYS A 127     -31.012   6.352   3.741  1.00 42.71           C
ATOM   1876 1HB  LYS A 127     -31.398   5.936   2.917  1.00 42.71           H
ATOM   1877 2HB  LYS A 127     -31.714   6.399   4.449  1.00 42.71           H
ATOM   1878  CG  LYS A 127     -30.583   7.774   3.399  1.00 48.70           C
ATOM   1879 1HG  LYS A 127     -31.377   8.378   3.465  1.00 48.70           H
ATOM   1880 2HG  LYS A 127     -29.884   8.070   4.050  1.00 48.70           H
ATOM   1881  CD  LYS A 127     -30.011   7.842   1.978  1.00 59.73           C
ATOM   1882 1HD  LYS A 127     -29.125   7.379   1.966  1.00 59.73           H
ATOM   1883 2HD  LYS A 127     -30.640   7.375   1.356  1.00 59.73           H
ATOM   1884  CE  LYS A 127     -29.824   9.289   1.501  1.00 63.04           C
ATOM   1885 1HE  LYS A 127     -30.625   9.567   0.972  1.00 63.04           H
ATOM   1886 2HE  LYS A 127     -29.726   9.887   2.296  1.00 63.04           H
ATOM   1887  NZ  LYS A 127     -28.609   9.453   0.637  1.00 65.69           N
ATOM   1888 1HZ  LYS A 127     -28.508  10.402   0.339  1.00 65.69           H
ATOM   1889 2HZ  LYS A 127     -28.671   8.878  -0.179  1.00 65.69           H
ATOM   1890 3HZ  LYS A 127     -27.780   9.196   1.134  1.00 65.69           H
ATOM   1891  N   ASN A 128     -31.052   3.504   5.085  1.00 40.91           N
ATOM   1892  H   ASN A 128     -31.149   3.237   4.126  1.00 40.91           H
ATOM   1893  CA  ASN A 128     -31.656   2.708   6.125  1.00 40.60           C
ATOM   1894  HA  ASN A 128     -31.415   3.148   6.989  1.00 40.60           H
ATOM   1895  C   ASN A 128     -31.082   1.305   6.111  1.00 39.28           C
ATOM   1896  O   ASN A 128     -31.721   0.352   5.683  1.00 38.07           O
ATOM   1897  CB  ASN A 128     -33.176   2.696   5.970  1.00 41.20           C
ATOM   1898 1HB  ASN A 128     -33.475   3.588   5.632  1.00 41.20           H
ATOM   1899 2HB  ASN A 128     -33.429   1.987   5.313  1.00 41.20           H
ATOM   1900  CG  ASN A 128     -33.885   2.416   7.272  1.00 45.20           C
ATOM   1901  OD1 ASN A 128     -35.047   2.788   7.440  1.00 49.96           O
ATOM   1902  ND2 ASN A 128     -33.193   1.757   8.207  1.00 43.62           N
ATOM   1903 1HD2 ASN A 128     -33.619   1.543   9.087  1.00 43.62           H
ATOM   1904 2HD2 ASN A 128     -32.251   1.475   8.027  1.00 43.62           H
ATOM   1905  N   LEU A 129     -29.853   1.202   6.593  1.00 38.08           N
ATOM   1906  H   LEU A 129     -29.512   1.918   7.203  1.00 38.08           H
ATOM   1907  CA  LEU A 129     -28.986   0.086   6.267  1.00 36.64           C
ATOM   1908  HA  LEU A 129     -28.878   0.073   5.274  1.00 36.64           H
ATOM   1909  C   LEU A 129     -29.627  -1.211   6.745  1.00 35.50           C
ATOM   1910  O   LEU A 129     -29.544  -2.226   6.078  1.00 34.26           O
ATOM   1911  CB  LEU A 129     -27.639   0.290   6.967  1.00 37.84           C
ATOM   1912 1HB  LEU A 129     -27.744   1.110   7.529  1.00 37.84           H
ATOM   1913 2HB  LEU A 129     -27.518  -0.506   7.559  1.00 37.84           H
ATOM   1914  CG  LEU A 129     -26.315   0.462   6.232  1.00 37.58           C
ATOM   1915  HG  LEU A 129     -26.118   1.438   6.151  1.00 37.58           H
ATOM   1916  CD1 LEU A 129     -25.266  -0.249   7.049  1.00 39.72           C
ATOM   1917 1HD1 LEU A 129     -24.366  -0.175   6.618  1.00 39.72           H
ATOM   1918 2HD1 LEU A 129     -25.482  -1.221   7.143  1.00 39.72           H
ATOM   1919 3HD1 LEU A 129     -25.201   0.141   7.968  1.00 39.72           H
ATOM   1920  CD2 LEU A 129     -26.329  -0.073   4.799  1.00 37.51           C
ATOM   1921 1HD2 LEU A 129     -25.442   0.061   4.359  1.00 37.51           H
ATOM   1922 2HD2 LEU A 129     -27.020   0.396   4.248  1.00 37.51           H
ATOM   1923 3HD2 LEU A 129     -26.536  -1.051   4.782  1.00 37.51           H
ATOM   1924  N   MET A 130     -30.272  -1.176   7.904  1.00 33.33           N
ATOM   1925  H   MET A 130     -30.370  -0.309   8.392  1.00 33.33           H
ATOM   1926  CA  MET A 130     -30.838  -2.388   8.469  1.00 33.36           C
ATOM   1927  HA  MET A 130     -30.106  -3.051   8.315  1.00 33.36           H
ATOM   1928  C   MET A 130     -32.075  -2.949   7.742  1.00 34.12           C
ATOM   1929  O   MET A 130     -32.462  -4.092   7.959  1.00 35.18           O
ATOM   1930  CB  MET A 130     -31.082  -2.211   9.950  1.00 32.59           C
ATOM   1931 1HB  MET A 130     -31.710  -1.445  10.080  1.00 32.59           H
ATOM   1932 2HB  MET A 130     -31.498  -3.048  10.306  1.00 32.59           H
ATOM   1933  CG  MET A 130     -29.790  -1.932  10.713  1.00 36.59           C
ATOM   1934 1HG  MET A 130     -29.531  -1.036  10.354  1.00 36.59           H
ATOM   1935 2HG  MET A 130     -30.126  -1.833  11.651  1.00 36.59           H
ATOM   1936  SD  MET A 130     -28.362  -3.336  10.504  1.00 52.20           S
ATOM   1937  CE  MET A 130     -28.714  -4.317  12.175  1.00 41.27           C
ATOM   1938 1HE  MET A 130     -28.089  -5.091  12.276  1.00 41.27           H
ATOM   1939 2HE  MET A 130     -29.649  -4.673  12.194  1.00 41.27           H
ATOM   1940 3HE  MET A 130     -28.598  -3.722  12.971  1.00 41.27           H
ATOM   1941  N   ARG A 131     -32.670  -2.151   6.863  1.00 34.30           N
ATOM   1942  H   ARG A 131     -32.338  -1.214   6.765  1.00 34.30           H
ATOM   1943  CA  ARG A 131     -33.792  -2.592   6.027  1.00 34.54           C
ATOM   1944  HA  ARG A 131     -34.441  -2.992   6.675  1.00 34.54           H
ATOM   1945  C   ARG A 131     -33.368  -3.636   4.989  1.00 35.79           C
ATOM   1946  O   ARG A 131     -34.194  -4.381   4.475  1.00 36.23           O
ATOM   1947  CB  ARG A 131     -34.385  -1.398   5.273  1.00 34.05           C
ATOM   1948 1HB  ARG A 131     -33.725  -0.645   5.303  1.00 34.05           H
ATOM   1949 2HB  ARG A 131     -34.540  -1.668   4.323  1.00 34.05           H
ATOM   1950  CG  ARG A 131     -35.674  -0.872   5.798  1.00 30.77           C
ATOM   1951 1HG  ARG A 131     -36.350  -1.609   5.832  1.00 30.77           H
ATOM   1952 2HG  ARG A 131     -35.539  -0.504   6.718  1.00 30.77           H
ATOM   1953  CD  ARG A 131     -36.147   0.209   4.882  1.00 30.53           C
ATOM   1954 1HD  ARG A 131     -36.676   0.881   5.399  1.00 30.53           H
ATOM   1955 2HD  ARG A 131     -35.362   0.659   4.458  1.00 30.53           H
ATOM   1956  NE  ARG A 131     -36.990  -0.336   3.832  1.00 34.63           N
ATOM   1957  HE  ARG A 131     -37.806  -0.839   4.112  1.00 34.63           H
ATOM   1958  CZ  ARG A 131     -36.763  -0.216   2.526  1.00 37.75           C
ATOM   1959  NH1 ARG A 131     -35.697   0.441   2.076  1.00 36.19           N
ATOM   1960 1HH1 ARG A 131     -35.054   0.853   2.722  1.00 36.19           H
ATOM   1961 2HH1 ARG A 131     -35.539   0.522   1.092  1.00 36.19           H
ATOM   1962  NH2 ARG A 131     -37.609  -0.767   1.666  1.00 35.77           N
ATOM   1963 1HH2 ARG A 131     -38.409  -1.266   2.001  1.00 35.77           H
ATOM   1964 2HH2 ARG A 131     -37.449  -0.684   0.682  1.00 35.77           H
ATOM   1965  N   ASN A 132     -32.088  -3.664   4.647  1.00 35.93           N
ATOM   1966  H   ASN A 132     -31.446  -3.008   5.044  1.00 35.93           H
ATOM   1967  CA  ASN A 132     -31.627  -4.649   3.697  1.00 35.72           C
ATOM   1968  HA  ASN A 132     -32.256  -4.564   2.924  1.00 35.72           H
ATOM   1969  C   ASN A 132     -31.751  -6.073   4.242  1.00 35.90           C
ATOM   1970  O   ASN A 132     -31.479  -6.347   5.421  1.00 33.96           O
ATOM   1971  CB  ASN A 132     -30.201  -4.324   3.238  1.00 35.96           C
ATOM   1972 1HB  ASN A 132     -29.595  -4.330   4.032  1.00 35.96           H
ATOM   1973 2HB  ASN A 132     -29.903  -5.022   2.586  1.00 35.96           H
ATOM   1974  CG  ASN A 132     -30.115  -2.955   2.565  1.00 38.87           C
ATOM   1975  OD1 ASN A 132     -30.564  -2.770   1.423  1.00 41.88           O
ATOM   1976  ND2 ASN A 132     -29.561  -1.992   3.276  1.00 39.79           N
ATOM   1977 1HD2 ASN A 132     -29.495  -1.067   2.898  1.00 39.79           H
ATOM   1978 2HD2 ASN A 132     -29.211  -2.183   4.193  1.00 39.79           H
ATOM   1979  N   LYS A 133     -32.172  -6.977   3.370  1.00 36.13           N
ATOM   1980  H   LYS A 133     -32.441  -6.678   2.455  1.00 36.13           H
ATOM   1981  CA  LYS A 133     -32.258  -8.393   3.707  1.00 36.19           C
ATOM   1982  HA  LYS A 133     -32.563  -8.453   4.657  1.00 36.19           H
ATOM   1983  C   LYS A 133     -30.900  -9.032   3.544  1.00 35.22           C
ATOM   1984  O   LYS A 133     -30.238  -8.833   2.521  1.00 34.77           O
ATOM   1985  CB  LYS A 133     -33.237  -9.079   2.756  1.00 36.14           C
ATOM   1986 1HB  LYS A 133     -34.135  -8.650   2.841  1.00 36.14           H
ATOM   1987 2HB  LYS A 133     -32.907  -8.984   1.817  1.00 36.14           H
ATOM   1988  CG  LYS A 133     -33.402 -10.525   3.029  1.00 37.24           C
ATOM   1989 1HG  LYS A 133     -33.886 -10.950   2.264  1.00 37.24           H
ATOM   1990 2HG  LYS A 133     -32.499 -10.946   3.127  1.00 37.24           H
ATOM   1991  CD  LYS A 133     -34.185 -10.716   4.288  1.00 33.04           C
ATOM   1992 1HD  LYS A 133     -33.572 -10.677   5.077  1.00 33.04           H
ATOM   1993 2HD  LYS A 133     -34.878  -9.998   4.368  1.00 33.04           H
ATOM   1994  CE  LYS A 133     -34.855 -12.041   4.250  1.00 36.51           C
ATOM   1995 1HE  LYS A 133     -35.748 -11.947   3.812  1.00 36.51           H
ATOM   1996 2HE  LYS A 133     -34.291 -12.679   3.725  1.00 36.51           H
ATOM   1997  NZ  LYS A 133     -35.037 -12.570   5.623  1.00 45.39           N
ATOM   1998 1HZ  LYS A 133     -35.486 -13.462   5.606  1.00 45.39           H
ATOM   1999 2HZ  LYS A 133     -35.600 -11.952   6.171  1.00 45.39           H
ATOM   2000 3HZ  LYS A 133     -34.157 -12.677   6.086  1.00 45.39           H
ATOM   2001  N   VAL A 134     -30.493  -9.811   4.546  1.00 35.40           N
ATOM   2002  H   VAL A 134     -31.017  -9.825   5.396  1.00 35.40           H
ATOM   2003  CA  VAL A 134     -29.290 -10.655   4.433  1.00 33.50           C
ATOM   2004  HA  VAL A 134     -28.989 -10.470   3.498  1.00 33.50           H
ATOM   2005  C   VAL A 134     -29.590 -12.158   4.562  1.00 33.31           C
ATOM   2006  O   VAL A 134     -30.396 -12.597   5.390  1.00 30.28           O
ATOM   2007  CB  VAL A 134     -28.184 -10.242   5.422  1.00 33.65           C
ATOM   2008  HB  VAL A 134     -27.413 -10.870   5.320  1.00 33.65           H
ATOM   2009  CG1 VAL A 134     -27.686  -8.855   5.109  1.00 33.72           C
ATOM   2010 1HG1 VAL A 134     -26.967  -8.579   5.747  1.00 33.72           H
ATOM   2011 2HG1 VAL A 134     -28.428  -8.187   5.173  1.00 33.72           H
ATOM   2012 3HG1 VAL A 134     -27.311  -8.808   4.183  1.00 33.72           H
ATOM   2013  CG2 VAL A 134     -28.680 -10.312   6.869  1.00 32.27           C
ATOM   2014 1HG2 VAL A 134     -27.960 -10.044   7.509  1.00 32.27           H
ATOM   2015 2HG2 VAL A 134     -28.970 -11.239   7.103  1.00 32.27           H
ATOM   2016 3HG2 VAL A 134     -29.461  -9.702   7.010  1.00 32.27           H
ATOM   2017  N   GLN A 135     -28.937 -12.943   3.721  1.00 32.82           N
ATOM   2018  H   GLN A 135     -28.231 -12.556   3.129  1.00 32.82           H
ATOM   2019  CA  GLN A 135     -29.240 -14.358   3.646  1.00 32.78           C
ATOM   2020  HA  GLN A 135     -29.680 -14.632   4.501  1.00 32.78           H
ATOM   2021  C   GLN A 135     -27.926 -15.061   3.416  1.00 32.42           C
ATOM   2022  O   GLN A 135     -26.955 -14.425   3.012  1.00 34.47           O
ATOM   2023  CB  GLN A 135     -30.153 -14.636   2.442  1.00 33.32           C
ATOM   2024 1HB  GLN A 135     -29.674 -14.353   1.611  1.00 33.32           H
ATOM   2025 2HB  GLN A 135     -30.334 -15.619   2.404  1.00 33.32           H
ATOM   2026  CG  GLN A 135     -31.491 -13.922   2.471  1.00 33.06           C
ATOM   2027 1HG  GLN A 135     -32.021 -14.264   3.247  1.00 33.06           H
ATOM   2028 2HG  GLN A 135     -31.328 -12.941   2.584  1.00 33.06           H
ATOM   2029  CD  GLN A 135     -32.296 -14.134   1.203  1.00 31.81           C
ATOM   2030  OE1 GLN A 135     -31.967 -13.610   0.154  1.00 37.55           O
ATOM   2031  NE2 GLN A 135     -33.345 -14.904   1.303  1.00 31.00           N
ATOM   2032 1HE2 GLN A 135     -33.912 -15.083   0.499  1.00 31.00           H
ATOM   2033 2HE2 GLN A 135     -33.583 -15.316   2.182  1.00 31.00           H
ATOM   2034  N   ILE A 136     -27.891 -16.368   3.644  1.00 32.05           N
ATOM   2035  H   ILE A 136     -28.701 -16.819   4.018  1.00 32.05           H
ATOM   2036  CA  ILE A 136     -26.704 -17.163   3.364  1.00 32.70           C
ATOM   2037  HA  ILE A 136     -26.121 -16.568   2.811  1.00 32.70           H
ATOM   2038  C   ILE A 136     -27.093 -18.416   2.594  1.00 35.34           C
ATOM   2039  O   ILE A 136     -28.157 -19.026   2.829  1.00 36.93           O
ATOM   2040  CB  ILE A 136     -25.966 -17.560   4.643  1.00 32.07           C
ATOM   2041  HB  ILE A 136     -25.322 -18.293   4.422  1.00 32.07           H
ATOM   2042  CG1 ILE A 136     -26.948 -18.064   5.679  1.00 28.93           C
ATOM   2043 1HG1 ILE A 136     -27.484 -17.293   6.015  1.00 28.93           H
ATOM   2044 2HG1 ILE A 136     -27.555 -18.730   5.246  1.00 28.93           H
ATOM   2045  CG2 ILE A 136     -25.208 -16.355   5.221  1.00 33.48           C
ATOM   2046 1HG2 ILE A 136     -24.723 -16.605   6.059  1.00 33.48           H
ATOM   2047 2HG2 ILE A 136     -25.837 -15.608   5.441  1.00 33.48           H
ATOM   2048 3HG2 ILE A 136     -24.536 -16.007   4.567  1.00 33.48           H
ATOM   2049  CD1 ILE A 136     -26.287 -18.722   6.847  1.00 33.75           C
ATOM   2050 1HD1 ILE A 136     -26.965 -19.043   7.506  1.00 33.75           H
ATOM   2051 2HD1 ILE A 136     -25.676 -18.086   7.317  1.00 33.75           H
ATOM   2052 3HD1 ILE A 136     -25.745 -19.511   6.554  1.00 33.75           H
ATOM   2053  N   ILE A 137     -26.233 -18.791   1.660  1.00 35.68           N
ATOM   2054  H   ILE A 137     -25.467 -18.188   1.433  1.00 35.68           H
ATOM   2055  CA  ILE A 137     -26.373 -20.051   0.957  1.00 38.52           C
ATOM   2056  HA  ILE A 137     -27.106 -20.554   1.415  1.00 38.52           H
ATOM   2057  C   ILE A 137     -25.055 -20.819   1.029  1.00 40.01           C
ATOM   2058  O   ILE A 137     -24.020 -20.266   1.382  1.00 40.17           O
ATOM   2059  CB  ILE A 137     -26.744 -19.796  -0.497  1.00 38.78           C
ATOM   2060  HB  ILE A 137     -26.736 -20.665  -0.992  1.00 38.78           H
ATOM   2061  CG1 ILE A 137     -25.732 -18.827  -1.125  1.00 40.89           C
ATOM   2062 1HG1 ILE A 137     -25.950 -17.904  -0.805  1.00 40.89           H
ATOM   2063 2HG1 ILE A 137     -24.820 -19.083  -0.807  1.00 40.89           H
ATOM   2064  CG2 ILE A 137     -28.137 -19.189  -0.571  1.00 37.90           C
ATOM   2065 1HG2 ILE A 137     -28.400 -19.013  -1.518  1.00 37.90           H
ATOM   2066 2HG2 ILE A 137     -28.175 -18.321  -0.075  1.00 37.90           H
ATOM   2067 3HG2 ILE A 137     -28.815 -19.804  -0.170  1.00 37.90           H
ATOM   2068  CD1 ILE A 137     -25.713 -18.805  -2.666  1.00 36.30           C
ATOM   2069 1HD1 ILE A 137     -25.035 -18.154  -3.008  1.00 36.30           H
ATOM   2070 2HD1 ILE A 137     -26.606 -18.539  -3.032  1.00 36.30           H
ATOM   2071 3HD1 ILE A 137     -25.486 -19.707  -3.033  1.00 36.30           H
ATOM   2072  N   GLN A 138     -25.075 -22.095   0.711  1.00 42.78           N
ATOM   2073  H   GLN A 138     -25.939 -22.577   0.560  1.00 42.78           H
ATOM   2074  CA  GLN A 138     -23.810 -22.775   0.586  1.00 45.82           C
ATOM   2075  HA  GLN A 138     -23.149 -22.105   0.922  1.00 45.82           H
ATOM   2076  C   GLN A 138     -23.461 -23.087  -0.863  1.00 47.47           C
ATOM   2077  O   GLN A 138     -24.286 -22.936  -1.758  1.00 49.01           O
ATOM   2078  CB  GLN A 138     -23.747 -24.012   1.473  1.00 45.60           C
ATOM   2079 1HB  GLN A 138     -22.959 -24.564   1.200  1.00 45.60           H
ATOM   2080 2HB  GLN A 138     -23.634 -23.718   2.424  1.00 45.60           H
ATOM   2081  CG  GLN A 138     -24.964 -24.880   1.403  1.00 47.66           C
ATOM   2082 1HG  GLN A 138     -25.773 -24.297   1.482  1.00 47.66           H
ATOM   2083 2HG  GLN A 138     -24.971 -25.340   0.514  1.00 47.66           H
ATOM   2084  CD  GLN A 138     -24.997 -25.927   2.505  1.00 49.69           C
ATOM   2085  OE1 GLN A 138     -24.001 -26.157   3.192  1.00 48.30           O
ATOM   2086  NE2 GLN A 138     -26.149 -26.565   2.677  1.00 50.97           N
ATOM   2087 1HE2 GLN A 138     -26.232 -27.265   3.387  1.00 50.97           H
ATOM   2088 2HE2 GLN A 138     -26.932 -26.347   2.096  1.00 50.97           H
ATOM   2089  N   GLN A 139     -22.210 -23.477  -1.078  1.00 50.01           N
ATOM   2090  H   GLN A 139     -21.601 -23.582  -0.292  1.00 50.01           H
ATOM   2091  CA  GLN A 139     -21.684 -23.757  -2.406  1.00 51.29           C
ATOM   2092  HA  GLN A 139     -21.576 -22.873  -2.861  1.00 51.29           H
ATOM   2093  C   GLN A 139     -22.662 -24.628  -3.151  1.00 52.43           C
ATOM   2094  O   GLN A 139     -22.981 -25.734  -2.710  1.00 52.06           O
ATOM   2095  CB  GLN A 139     -20.339 -24.492  -2.301  1.00 51.58           C
ATOM   2096 1HB  GLN A 139     -19.893 -24.442  -3.193  1.00 51.58           H
ATOM   2097 2HB  GLN A 139     -19.782 -24.015  -1.620  1.00 51.58           H
ATOM   2098  CG  GLN A 139     -20.459 -25.993  -1.886  1.00 52.63           C
ATOM   2099 1HG  GLN A 139     -21.423 -26.261  -1.892  1.00 52.63           H
ATOM   2100 2HG  GLN A 139     -19.953 -26.557  -2.540  1.00 52.63           H
ATOM   2101  CD  GLN A 139     -19.903 -26.270  -0.498  1.00 52.47           C
ATOM   2102  OE1 GLN A 139     -20.288 -25.614   0.479  1.00 53.79           O
ATOM   2103  NE2 GLN A 139     -18.974 -27.223  -0.406  1.00 47.32           N
ATOM   2104 1HE2 GLN A 139     -18.557 -27.432   0.478  1.00 47.32           H
ATOM   2105 2HE2 GLN A 139     -18.693 -27.727  -1.221  1.00 47.32           H
ATOM   2106  N   PHE A 140     -23.138 -24.138  -4.289  1.00 54.83           N
ATOM   2107  H   PHE A 140     -23.061 -23.162  -4.489  1.00 54.83           H
ATOM   2108  CA  PHE A 140     -23.777 -25.033  -5.248  1.00 57.25           C
ATOM   2109  HA  PHE A 140     -23.835 -25.886  -4.729  1.00 57.25           H
ATOM   2110  C   PHE A 140     -22.937 -25.317  -6.481  1.00 58.64           C
ATOM   2111  O   PHE A 140     -22.194 -24.454  -6.964  1.00 59.10           O
ATOM   2112  CB  PHE A 140     -25.182 -24.571  -5.625  1.00 55.98           C
ATOM   2113 1HB  PHE A 140     -25.638 -25.304  -6.130  1.00 55.98           H
ATOM   2114 2HB  PHE A 140     -25.693 -24.376  -4.788  1.00 55.98           H
ATOM   2115  CG  PHE A 140     -25.214 -23.340  -6.474  1.00 56.88           C
ATOM   2116  CD1 PHE A 140     -25.429 -22.093  -5.899  1.00 51.93           C
ATOM   2117  HD1 PHE A 140     -25.549 -22.023  -4.908  1.00 51.93           H
ATOM   2118  CD2 PHE A 140     -25.053 -23.425  -7.853  1.00 55.76           C
ATOM   2119  HD2 PHE A 140     -24.903 -24.315  -8.282  1.00 55.76           H
ATOM   2120  CE1 PHE A 140     -25.479 -20.956  -6.671  1.00 49.26           C
ATOM   2121  HE1 PHE A 140     -25.634 -20.067  -6.240  1.00 49.26           H
ATOM   2122  CE2 PHE A 140     -25.102 -22.274  -8.644  1.00 56.60           C
ATOM   2123  HE2 PHE A 140     -24.980 -22.340  -9.635  1.00 56.60           H
ATOM   2124  CZ  PHE A 140     -25.318 -21.037  -8.052  1.00 52.42           C
ATOM   2125  HZ  PHE A 140     -25.357 -20.210  -8.613  1.00 52.42           H
ATOM   2126  N   GLU A 141     -23.199 -26.586  -6.944  1.00  0.00           N
ATOM   2127  H   GLU A 141     -24.116 -26.985  -6.961  1.00  0.00           H
ATOM   2128  CA  GLU A 141     -22.012 -27.295  -7.408  1.00  0.00           C
ATOM   2129  HA  GLU A 141     -21.884 -27.010  -8.358  1.00  0.00           H
ATOM   2130  C   GLU A 141     -22.216 -28.803  -7.357  1.00  0.00           C
ATOM   2131  O   GLU A 141     -23.082 -29.300  -6.636  1.00  0.00           O
ATOM   2132  CB  GLU A 141     -20.806 -26.902  -6.551  1.00  0.00           C
ATOM   2133 1HB  GLU A 141     -21.017 -27.107  -5.597  1.00  0.00           H
ATOM   2134 2HB  GLU A 141     -20.020 -27.447  -6.844  1.00  0.00           H
ATOM   2135  CG  GLU A 141     -20.427 -25.434  -6.646  1.00  0.00           C
ATOM   2136 1HG  GLU A 141     -21.232 -24.880  -6.433  1.00  0.00           H
ATOM   2137 2HG  GLU A 141     -19.706 -25.244  -5.980  1.00  0.00           H
ATOM   2138  CD  GLU A 141     -19.927 -25.050  -8.026  1.00  0.00           C
ATOM   2139  OE1 GLU A 141     -19.465 -23.901  -8.190  1.00  0.00           O
ATOM   2140  OE2 GLU A 141     -19.999 -25.897  -8.940  1.00  0.00           O
ATOM   2141  N   GLN A 142     -21.409 -29.532  -8.126  1.00  0.00           N
ATOM   2142  H   GLN A 142     -20.743 -29.068  -8.708  1.00  0.00           H
ATOM   2143  CA  GLN A 142     -21.476 -30.988  -8.142  1.00  0.00           C
ATOM   2144  HA  GLN A 142     -21.152 -31.283  -7.242  1.00  0.00           H
ATOM   2145  C   GLN A 142     -20.567 -31.567  -9.219  1.00  0.00           C
ATOM   2146  O   GLN A 142     -20.184 -30.875 -10.162  1.00  0.00           O
ATOM   2147  CB  GLN A 142     -22.919 -31.439  -8.379  1.00  0.00           C
ATOM   2148 1HB  GLN A 142     -23.262 -30.984  -9.201  1.00  0.00           H
ATOM   2149 2HB  GLN A 142     -22.920 -32.431  -8.521  1.00  0.00           H
ATOM   2150  CG  GLN A 142     -23.863 -31.125  -7.233  1.00  0.00           C
ATOM   2151 1HG  GLN A 142     -23.745 -31.815  -6.519  1.00  0.00           H
ATOM   2152 2HG  GLN A 142     -23.635 -30.224  -6.866  1.00  0.00           H
ATOM   2153  CD  GLN A 142     -25.319 -31.118  -7.661  1.00  0.00           C
ATOM   2154  OE1 GLN A 142     -25.649 -30.682  -8.764  1.00  0.00           O
ATOM   2155  NE2 GLN A 142     -26.193 -31.605  -6.789  1.00  0.00           N
ATOM   2156 1HE2 GLN A 142     -27.167 -31.626  -7.016  1.00  0.00           H
ATOM   2157 2HE2 GLN A 142     -25.879 -31.948  -5.903  1.00  0.00           H
ATOM   2158  N   ALA A 143     -20.227 -32.844  -9.074  1.00  0.00           N
ATOM   2159  H   ALA A 143     -20.419 -33.305  -8.207  1.00  0.00           H
ATOM   2160  CA  ALA A 143     -19.579 -33.591 -10.147  1.00  0.00           C
ATOM   2161  HA  ALA A 143     -19.715 -34.557  -9.926  1.00  0.00           H
ATOM   2162  C   ALA A 143     -18.085 -33.287 -10.205  1.00  0.00           C
ATOM   2163  O   ALA A 143     -17.301 -33.829  -9.428  1.00  0.00           O
ATOM   2164  CB  ALA A 143     -20.229 -33.250 -11.478  1.00  0.00           C
ATOM   2165 1HB  ALA A 143     -21.209 -33.442 -11.457  1.00  0.00           H
ATOM   2166 2HB  ALA A 143     -19.826 -33.783 -12.221  1.00  0.00           H
ATOM   2167 3HB  ALA A 143     -20.110 -32.282 -11.697  1.00  0.00           H
ATOM   2168  N   GLY A 144     -17.700 -32.419 -11.135  1.00  0.00           N
ATOM   2169  H   GLY A 144     -18.381 -31.816 -11.551  1.00  0.00           H
ATOM   2170  CA  GLY A 144     -16.310 -32.323 -11.564  1.00  0.00           C
ATOM   2171 1HA  GLY A 144     -15.753 -32.871 -10.939  1.00  0.00           H
ATOM   2172 2HA  GLY A 144     -16.243 -32.700 -12.488  1.00  0.00           H
ATOM   2173  C   GLY A 144     -15.829 -30.876 -11.555  1.00  0.00           C
ATOM   2174  O   GLY A 144     -16.370 -30.035 -10.838  1.00  0.00           O
ATOM   2175  N   SER A 145     -14.810 -30.592 -12.361  1.00  0.00           N
ATOM   2176  H   SER A 145     -14.515 -31.273 -13.032  1.00  0.00           H
ATOM   2177  CA  SER A 145     -14.112 -29.313 -12.291  1.00  0.00           C
ATOM   2178  HA  SER A 145     -13.293 -29.423 -12.852  1.00  0.00           H
ATOM   2179  C   SER A 145     -13.700 -28.988 -10.859  1.00  0.00           C
ATOM   2180  O   SER A 145     -13.398 -29.884 -10.071  1.00  0.00           O
ATOM   2181  CB  SER A 145     -15.009 -28.202 -12.839  1.00  0.00           C
ATOM   2182 1HB  SER A 145     -15.328 -28.429 -13.760  1.00  0.00           H
ATOM   2183 2HB  SER A 145     -15.797 -28.056 -12.241  1.00  0.00           H
ATOM   2184  OG  SER A 145     -14.305 -26.975 -12.923  1.00  0.00           O
ATOM   2185  HG  SER A 145     -14.615 -26.481 -13.682  1.00  0.00           H
ATOM   2186  N   HIS A 146     -13.689 -27.700 -10.530  1.00  0.00           N
ATOM   2187  H   HIS A 146     -13.907 -27.018 -11.229  1.00  0.00           H
ATOM   2188  CA  HIS A 146     -13.365 -27.257  -9.179  1.00  0.00           C
ATOM   2189  HA  HIS A 146     -12.895 -28.027  -8.748  1.00  0.00           H
ATOM   2190  C   HIS A 146     -14.628 -26.929  -8.389  1.00  0.00           C
ATOM   2191  O   HIS A 146     -14.729 -25.867  -7.775  1.00  0.00           O
ATOM   2192  CB  HIS A 146     -12.457 -26.029  -9.240  1.00  0.00           C
ATOM   2193 1HB  HIS A 146     -12.160 -25.800  -8.313  1.00  0.00           H
ATOM   2194 2HB  HIS A 146     -11.659 -26.245  -9.803  1.00  0.00           H
ATOM   2195  CG  HIS A 146     -13.115 -24.818  -9.823  1.00  0.00           C
ATOM   2196  ND1 HIS A 146     -14.326 -24.872 -10.480  1.00  0.00           N
ATOM   2197  HD1 HIS A 146     -14.870 -25.697 -10.631  1.00  0.00           H
ATOM   2198  CD2 HIS A 146     -12.796 -23.400  -9.904  1.00  0.00           C
ATOM   2199  HD2 HIS A 146     -11.972 -22.979  -9.527  1.00  0.00           H
ATOM   2200  CE1 HIS A 146     -14.659 -23.634 -10.886  1.00  0.00           C
ATOM   2201  HE1 HIS A 146     -15.497 -23.415 -11.386  1.00  0.00           H
ATOM   2202  NE2 HIS A 146     -13.745 -22.746 -10.546  1.00  0.00           N
ATOM   2203  N   ALA A 147     -15.589 -27.847  -8.412  1.00  0.00           N
ATOM   2204  H   ALA A 147     -15.504 -28.626  -9.034  1.00  0.00           H
ATOM   2205  CA  ALA A 147     -16.764 -27.747  -7.554  1.00  0.00           C
ATOM   2206  HA  ALA A 147     -17.061 -26.795  -7.616  1.00  0.00           H
ATOM   2207  C   ALA A 147     -16.420 -28.081  -6.105  1.00  0.00           C
ATOM   2208  O   ALA A 147     -17.014 -27.538  -5.174  1.00  0.00           O
ATOM   2209  CB  ALA A 147     -17.851 -28.683  -8.056  1.00  0.00           C
ATOM   2210 1HB  ALA A 147     -18.091 -28.479  -9.007  1.00  0.00           H
ATOM   2211 2HB  ALA A 147     -18.681 -28.598  -7.505  1.00  0.00           H
ATOM   2212 3HB  ALA A 147     -17.551 -29.635  -8.014  1.00  0.00           H
ATOM   2213  N   ASN A 148     -15.458 -28.979  -5.924  1.00  0.00           N
ATOM   2214  H   ASN A 148     -15.002 -29.371  -6.724  1.00  0.00           H
ATOM   2215  CA  ASN A 148     -15.049 -29.406  -4.592  1.00  0.00           C
ATOM   2216  HA  ASN A 148     -15.814 -29.179  -3.992  1.00  0.00           H
ATOM   2217  C   ASN A 148     -13.804 -28.652  -4.130  1.00  0.00           C
ATOM   2218  O   ASN A 148     -13.604 -28.438  -2.935  1.00  0.00           O
ATOM   2219  CB  ASN A 148     -14.775 -30.911  -4.588  1.00  0.00           C
ATOM   2220 1HB  ASN A 148     -14.571 -31.199  -3.652  1.00  0.00           H
ATOM   2221 2HB  ASN A 148     -15.592 -31.387  -4.914  1.00  0.00           H
ATOM   2222  CG  ASN A 148     -13.607 -31.294  -5.476  1.00  0.00           C
ATOM   2223  OD1 ASN A 148     -13.795 -31.721  -6.615  1.00  0.00           O
ATOM   2224  ND2 ASN A 148     -12.396 -31.140  -4.954  1.00  0.00           N
ATOM   2225 1HD2 ASN A 148     -11.586 -31.377  -5.492  1.00  0.00           H
ATOM   2226 2HD2 ASN A 148     -12.292 -30.788  -4.025  1.00  0.00           H
ATOM   2227  N   ARG A 149     -15.094 -27.688  -3.271  1.00 53.53           N
ATOM   2228  H   ARG A 149     -16.074 -27.833  -3.407  1.00 53.53           H
ATOM   2229  CA  ARG A 149     -14.661 -26.585  -2.405  1.00 52.03           C
ATOM   2230  HA  ARG A 149     -13.937 -26.966  -1.829  1.00 52.03           H
ATOM   2231  C   ARG A 149     -15.821 -26.076  -1.520  1.00 51.50           C
ATOM   2232  O   ARG A 149     -16.831 -25.603  -2.034  1.00 50.01           O
ATOM   2233  CB  ARG A 149     -14.120 -25.438  -3.260  1.00  0.00           C
ATOM   2234 1HB  ARG A 149     -13.406 -25.798  -3.858  1.00  0.00           H
ATOM   2235 2HB  ARG A 149     -14.868 -25.075  -3.813  1.00  0.00           H
ATOM   2236  CG  ARG A 149     -13.527 -24.291  -2.455  1.00  0.00           C
ATOM   2237 1HG  ARG A 149     -14.235 -23.912  -1.860  1.00  0.00           H
ATOM   2238 2HG  ARG A 149     -12.773 -24.639  -1.899  1.00  0.00           H
ATOM   2239  CD  ARG A 149     -13.005 -23.189  -3.363  1.00  0.00           C
ATOM   2240 1HD  ARG A 149     -13.743 -22.863  -3.953  1.00  0.00           H
ATOM   2241 2HD  ARG A 149     -12.657 -22.433  -2.810  1.00  0.00           H
ATOM   2242  NE  ARG A 149     -11.917 -23.658  -4.222  1.00  0.00           N
ATOM   2243  HE  ARG A 149     -12.141 -23.925  -5.158  1.00  0.00           H
ATOM   2244  CZ  ARG A 149     -10.650 -23.752  -3.834  1.00  0.00           C
ATOM   2245  NH1 ARG A 149      -9.727 -24.188  -4.682  1.00  0.00           N
ATOM   2246 1HH1 ARG A 149      -9.987 -24.446  -5.612  1.00  0.00           H
ATOM   2247 2HH1 ARG A 149      -8.774 -24.258  -4.390  1.00  0.00           H
ATOM   2248  NH2 ARG A 149     -10.305 -23.409  -2.600  1.00  0.00           N
ATOM   2249 1HH2 ARG A 149     -10.999 -23.079  -1.960  1.00  0.00           H
ATOM   2250 2HH2 ARG A 149      -9.351 -23.480  -2.309  1.00  0.00           H
ATOM   2251  N   TYR A 150     -15.663 -26.167  -0.193  1.00 50.22           N
ATOM   2252  H   TYR A 150     -14.837 -26.601   0.169  1.00 50.22           H
ATOM   2253  CA  TYR A 150     -16.668 -25.647   0.747  1.00 48.48           C
ATOM   2254  HA  TYR A 150     -17.537 -25.952   0.360  1.00 48.48           H
ATOM   2255  C   TYR A 150     -16.632 -24.117   0.839  1.00 48.02           C
ATOM   2256  O   TYR A 150     -15.556 -23.519   1.007  1.00 48.80           O
ATOM   2257  CB  TYR A 150     -16.470 -26.221   2.151  1.00 46.80           C
ATOM   2258 1HB  TYR A 150     -15.574 -25.931   2.489  1.00 46.80           H
ATOM   2259 2HB  TYR A 150     -17.186 -25.856   2.746  1.00 46.80           H
ATOM   2260  CG  TYR A 150     -16.527 -27.722   2.234  1.00 45.88           C
ATOM   2261  CD1 TYR A 150     -15.486 -28.509   1.737  1.00 42.65           C
ATOM   2262  HD1 TYR A 150     -14.696 -28.067   1.314  1.00 42.65           H
ATOM   2263  CD2 TYR A 150     -17.609 -28.361   2.831  1.00 45.76           C
ATOM   2264  HD2 TYR A 150     -18.361 -27.814   3.199  1.00 45.76           H
ATOM   2265  CE1 TYR A 150     -15.531 -29.898   1.817  1.00 43.93           C
ATOM   2266  HE1 TYR A 150     -14.783 -30.449   1.448  1.00 43.93           H
ATOM   2267  CE2 TYR A 150     -17.665 -29.744   2.924  1.00 43.50           C
ATOM   2268  HE2 TYR A 150     -18.449 -30.190   3.354  1.00 43.50           H
ATOM   2269  CZ  TYR A 150     -16.624 -30.508   2.416  1.00 45.08           C
ATOM   2270  OH  TYR A 150     -16.678 -31.881   2.510  1.00 45.77           O
ATOM   2271  HH  TYR A 150     -17.161 -32.127   3.299  1.00 45.77           H
ATOM   2272  N   ASP A 151     -17.809 -23.503   0.755  1.00 44.52           N
ATOM   2273  H   ASP A 151     -18.641 -24.055   0.727  1.00 44.52           H
ATOM   2274  CA  ASP A 151     -17.922 -22.066   0.703  1.00 42.60           C
ATOM   2275  HA  ASP A 151     -17.224 -21.705   1.321  1.00 42.60           H
ATOM   2276  C   ASP A 151     -19.309 -21.678   1.163  1.00 39.56           C
ATOM   2277  O   ASP A 151     -20.289 -22.370   0.874  1.00 39.74           O
ATOM   2278  CB  ASP A 151     -17.678 -21.549  -0.725  1.00 45.04           C
ATOM   2279 1HB  ASP A 151     -18.072 -22.202  -1.373  1.00 45.04           H
ATOM   2280 2HB  ASP A 151     -18.130 -20.664  -0.825  1.00 45.04           H
ATOM   2281  CG  ASP A 151     -16.181 -21.380  -1.044  1.00 51.71           C
ATOM   2282  OD1 ASP A 151     -15.348 -21.975  -0.328  1.00 52.07           O
ATOM   2283  OD2 ASP A 151     -15.834 -20.655  -2.011  1.00 54.99           O
ATOM   2284  N   VAL A 152     -19.374 -20.575   1.890  1.00 36.44           N
ATOM   2285  H   VAL A 152     -18.517 -20.166   2.205  1.00 36.44           H
ATOM   2286  CA  VAL A 152     -20.625 -19.925   2.257  1.00 34.92           C
ATOM   2287  HA  VAL A 152     -21.354 -20.508   1.900  1.00 34.92           H
ATOM   2288  C   VAL A 152     -20.683 -18.527   1.638  1.00 37.24           C
ATOM   2289  O   VAL A 152     -19.684 -17.794   1.661  1.00 38.99           O
ATOM   2290  CB  VAL A 152     -20.725 -19.799   3.776  1.00 33.30           C
ATOM   2291  HB  VAL A 152     -19.872 -19.420   4.135  1.00 33.30           H
ATOM   2292  CG1 VAL A 152     -21.839 -18.856   4.163  1.00 30.05           C
ATOM   2293 1HG1 VAL A 152     -21.907 -18.772   5.158  1.00 30.05           H
ATOM   2294 2HG1 VAL A 152     -22.720 -19.182   3.820  1.00 30.05           H
ATOM   2295 3HG1 VAL A 152     -21.680 -17.944   3.787  1.00 30.05           H
ATOM   2296  CG2 VAL A 152     -20.951 -21.172   4.386  1.00 31.92           C
ATOM   2297 1HG2 VAL A 152     -21.021 -21.113   5.381  1.00 31.92           H
ATOM   2298 2HG2 VAL A 152     -20.197 -21.791   4.166  1.00 31.92           H
ATOM   2299 3HG2 VAL A 152     -21.796 -21.582   4.042  1.00 31.92           H
ATOM   2300  N   THR A 153     -21.836 -18.148   1.086  1.00 37.33           N
ATOM   2301  H   THR A 153     -22.610 -18.779   1.085  1.00 37.33           H
ATOM   2302  CA  THR A 153     -21.985 -16.825   0.484  1.00 37.00           C
ATOM   2303  HA  THR A 153     -21.091 -16.386   0.578  1.00 37.00           H
ATOM   2304  C   THR A 153     -23.043 -16.007   1.204  1.00 36.61           C
ATOM   2305  O   THR A 153     -24.133 -16.505   1.490  1.00 38.22           O
ATOM   2306  CB  THR A 153     -22.388 -16.961  -0.980  1.00 38.05           C
ATOM   2307  HB  THR A 153     -23.281 -17.405  -1.053  1.00 38.05           H
ATOM   2308  OG1 THR A 153     -21.439 -17.793  -1.646  1.00 38.24           O
ATOM   2309  HG1 THR A 153     -21.890 -18.339  -2.291  1.00 38.24           H
ATOM   2310  CG2 THR A 153     -22.406 -15.601  -1.667  1.00 39.81           C
ATOM   2311 1HG2 THR A 153     -22.670 -15.688  -2.628  1.00 39.81           H
ATOM   2312 2HG2 THR A 153     -21.503 -15.172  -1.634  1.00 39.81           H
ATOM   2313 3HG2 THR A 153     -23.057 -14.983  -1.225  1.00 39.81           H
ATOM   2314  N   ILE A 154     -22.751 -14.751   1.494  1.00 36.10           N
ATOM   2315  H   ILE A 154     -21.825 -14.407   1.345  1.00 36.10           H
ATOM   2316  CA  ILE A 154     -23.783 -13.862   2.032  1.00 34.86           C
ATOM   2317  HA  ILE A 154     -24.473 -14.472   2.424  1.00 34.86           H
ATOM   2318  C   ILE A 154     -24.452 -13.060   0.932  1.00 37.26           C
ATOM   2319  O   ILE A 154     -23.776 -12.354   0.186  1.00 39.11           O
ATOM   2320  CB  ILE A 154     -23.209 -12.947   3.137  1.00 33.87           C
ATOM   2321  HB  ILE A 154     -22.388 -12.497   2.784  1.00 33.87           H
ATOM   2322  CG1 ILE A 154     -22.900 -13.790   4.362  1.00 31.62           C
ATOM   2323 1HG1 ILE A 154     -23.647 -13.686   5.017  1.00 31.62           H
ATOM   2324 2HG1 ILE A 154     -22.834 -14.747   4.080  1.00 31.62           H
ATOM   2325  CG2 ILE A 154     -24.169 -11.859   3.542  1.00 28.41           C
ATOM   2326 1HG2 ILE A 154     -23.774 -11.282   4.258  1.00 28.41           H
ATOM   2327 2HG2 ILE A 154     -25.021 -12.245   3.896  1.00 28.41           H
ATOM   2328 3HG2 ILE A 154     -24.397 -11.273   2.765  1.00 28.41           H
ATOM   2329  CD1 ILE A 154     -21.622 -13.428   5.061  1.00 25.62           C
ATOM   2330 1HD1 ILE A 154     -21.471 -14.014   5.856  1.00 25.62           H
ATOM   2331 2HD1 ILE A 154     -21.643 -12.481   5.376  1.00 25.62           H
ATOM   2332 3HD1 ILE A 154     -20.837 -13.533   4.450  1.00 25.62           H
ATOM   2333  N   LEU A 155     -25.781 -13.176   0.829  1.00 38.26           N
ATOM   2334  H   LEU A 155     -26.258 -13.832   1.415  1.00 38.26           H
ATOM   2335  CA  LEU A 155     -26.555 -12.374  -0.113  1.00 38.12           C
ATOM   2336  HA  LEU A 155     -25.898 -12.093  -0.813  1.00 38.12           H
ATOM   2337  C   LEU A 155     -27.147 -11.171   0.565  1.00 38.64           C
ATOM   2338  O   LEU A 155     -27.688 -11.268   1.670  1.00 40.36           O
ATOM   2339  CB  LEU A 155     -27.693 -13.180  -0.721  1.00 38.73           C
ATOM   2340 1HB  LEU A 155     -28.441 -13.193  -0.056  1.00 38.73           H
ATOM   2341 2HB  LEU A 155     -27.992 -12.704  -1.549  1.00 38.73           H
ATOM   2342  CG  LEU A 155     -27.385 -14.626  -1.102  1.00 39.35           C
ATOM   2343  HG  LEU A 155     -27.077 -15.110  -0.283  1.00 39.35           H
ATOM   2344  CD1 LEU A 155     -28.661 -15.338  -1.621  1.00 36.55           C
ATOM   2345 1HD1 LEU A 155     -28.466 -16.285  -1.874  1.00 36.55           H
ATOM   2346 2HD1 LEU A 155     -29.028 -14.874  -2.429  1.00 36.55           H
ATOM   2347 3HD1 LEU A 155     -29.376 -15.346  -0.921  1.00 36.55           H
ATOM   2348  CD2 LEU A 155     -26.239 -14.674  -2.134  1.00 37.00           C
ATOM   2349 1HD2 LEU A 155     -26.027 -15.617  -2.392  1.00 37.00           H
ATOM   2350 2HD2 LEU A 155     -25.406 -14.263  -1.762  1.00 37.00           H
ATOM   2351 3HD2 LEU A 155     -26.483 -14.176  -2.965  1.00 37.00           H
ATOM   2352  N   VAL A 156     -27.060 -10.038  -0.109  1.00 38.74           N
ATOM   2353  H   VAL A 156     -26.558 -10.026  -0.974  1.00 38.74           H
ATOM   2354  CA  VAL A 156     -27.668  -8.809   0.366  1.00 37.85           C
ATOM   2355  HA  VAL A 156     -28.049  -8.979   1.275  1.00 37.85           H
ATOM   2356  C   VAL A 156     -28.706  -8.463  -0.678  1.00 38.98           C
ATOM   2357  O   VAL A 156     -28.378  -8.273  -1.856  1.00 38.68           O
ATOM   2358  CB  VAL A 156     -26.640  -7.658   0.464  1.00 36.95           C
ATOM   2359  HB  VAL A 156     -26.277  -7.458  -0.446  1.00 36.95           H
ATOM   2360  CG1 VAL A 156     -27.284  -6.423   0.986  1.00 35.09           C
ATOM   2361 1HG1 VAL A 156     -26.624  -5.675   1.051  1.00 35.09           H
ATOM   2362 2HG1 VAL A 156     -27.666  -6.577   1.897  1.00 35.09           H
ATOM   2363 3HG1 VAL A 156     -28.028  -6.125   0.386  1.00 35.09           H
ATOM   2364  CG2 VAL A 156     -25.502  -8.033   1.373  1.00 37.94           C
ATOM   2365 1HG2 VAL A 156     -24.836  -7.292   1.439  1.00 37.94           H
ATOM   2366 2HG2 VAL A 156     -25.026  -8.845   1.034  1.00 37.94           H
ATOM   2367 3HG2 VAL A 156     -25.831  -8.233   2.297  1.00 37.94           H
ATOM   2368  N   ASN A 157     -29.965  -8.421  -0.236  1.00 39.69           N
ATOM   2369  H   ASN A 157     -30.131  -8.479   0.749  1.00 39.69           H
ATOM   2370  CA  ASN A 157     -31.101  -8.295  -1.126  1.00 37.44           C
ATOM   2371  HA  ASN A 157     -31.922  -8.545  -0.616  1.00 37.44           H
ATOM   2372  C   ASN A 157     -30.902  -9.241  -2.283  1.00 38.49           C
ATOM   2373  O   ASN A 157     -31.127  -8.882  -3.426  1.00 41.08           O
ATOM   2374  CB  ASN A 157     -31.226  -6.857  -1.608  1.00 36.14           C
ATOM   2375 1HB  ASN A 157     -30.378  -6.593  -2.069  1.00 36.14           H
ATOM   2376 2HB  ASN A 157     -31.988  -6.796  -2.252  1.00 36.14           H
ATOM   2377  CG  ASN A 157     -31.476  -5.897  -0.469  1.00 37.35           C
ATOM   2378  OD1 ASN A 157     -32.225  -6.213   0.458  1.00 37.13           O
ATOM   2379  ND2 ASN A 157     -30.833  -4.727  -0.505  1.00 34.89           N
ATOM   2380 1HD2 ASN A 157     -30.949  -4.068   0.239  1.00 34.89           H
ATOM   2381 2HD2 ASN A 157     -30.232  -4.510  -1.277  1.00 34.89           H
ATOM   2382  N   GLY A 158     -30.458 -10.456  -1.978  1.00 38.12           N
ATOM   2383  H   GLY A 158     -30.156 -10.641  -1.043  1.00 38.12           H
ATOM   2384  CA  GLY A 158     -30.398 -11.519  -2.956  1.00 37.02           C
ATOM   2385 1HA  GLY A 158     -30.525 -12.385  -2.472  1.00 37.02           H
ATOM   2386 2HA  GLY A 158     -31.150 -11.383  -3.599  1.00 37.02           H
ATOM   2387  C   GLY A 158     -29.085 -11.543  -3.706  1.00 38.87           C
ATOM   2388  O   GLY A 158     -28.773 -12.537  -4.368  1.00 39.33           O
ATOM   2389  N   LEU A 159     -28.310 -10.456  -3.622  1.00 38.41           N
ATOM   2390  H   LEU A 159     -28.589  -9.696  -3.035  1.00 38.41           H
ATOM   2391  CA  LEU A 159     -27.064 -10.366  -4.372  1.00 38.23           C
ATOM   2392  HA  LEU A 159     -27.207 -10.918  -5.194  1.00 38.23           H
ATOM   2393  C   LEU A 159     -25.944 -10.909  -3.552  1.00 39.36           C
ATOM   2394  O   LEU A 159     -25.855 -10.609  -2.367  1.00 40.98           O
ATOM   2395  CB  LEU A 159     -26.731  -8.938  -4.752  1.00 38.58           C
ATOM   2396 1HB  LEU A 159     -26.574  -8.422  -3.910  1.00 38.58           H
ATOM   2397 2HB  LEU A 159     -25.892  -8.951  -5.298  1.00 38.58           H
ATOM   2398  CG  LEU A 159     -27.805  -8.219  -5.555  1.00 39.87           C
ATOM   2399  HG  LEU A 159     -28.703  -8.269  -5.113  1.00 39.87           H
ATOM   2400  CD1 LEU A 159     -27.409  -6.750  -5.660  1.00 39.39           C
ATOM   2401 1HD1 LEU A 159     -28.088  -6.231  -6.181  1.00 39.39           H
ATOM   2402 2HD1 LEU A 159     -26.527  -6.648  -6.119  1.00 39.39           H
ATOM   2403 3HD1 LEU A 159     -27.334  -6.332  -4.755  1.00 39.39           H
ATOM   2404  CD2 LEU A 159     -27.908  -8.893  -6.924  1.00 32.47           C
ATOM   2405 1HD2 LEU A 159     -28.605  -8.452  -7.490  1.00 32.47           H
ATOM   2406 2HD2 LEU A 159     -28.153  -9.859  -6.831  1.00 32.47           H
ATOM   2407 3HD2 LEU A 159     -27.039  -8.842  -7.414  1.00 32.47           H
ATOM   2408  N   PRO A 160     -25.080 -11.729  -4.185  1.00 40.38           N
ATOM   2409  CA  PRO A 160     -23.881 -12.266  -3.527  1.00 38.83           C
ATOM   2410  HA  PRO A 160     -24.106 -12.577  -2.604  1.00 38.83           H
ATOM   2411  C   PRO A 160     -22.787 -11.202  -3.344  1.00 38.46           C
ATOM   2412  O   PRO A 160     -22.152 -10.811  -4.306  1.00 38.31           O
ATOM   2413  CB  PRO A 160     -23.427 -13.385  -4.474  1.00 36.76           C
ATOM   2414 1HB  PRO A 160     -22.428 -13.440  -4.512  1.00 36.76           H
ATOM   2415 2HB  PRO A 160     -23.800 -14.268  -4.188  1.00 36.76           H
ATOM   2416  CG  PRO A 160     -23.976 -12.999  -5.818  1.00 37.48           C
ATOM   2417 1HG  PRO A 160     -23.304 -12.452  -6.317  1.00 37.48           H
ATOM   2418 2HG  PRO A 160     -24.195 -13.822  -6.345  1.00 37.48           H
ATOM   2419  CD  PRO A 160     -25.219 -12.195  -5.584  1.00 37.29           C
ATOM   2420 1HD  PRO A 160     -25.268 -11.418  -6.211  1.00 37.29           H
ATOM   2421 2HD  PRO A 160     -26.037 -12.760  -5.688  1.00 37.29           H
ATOM   2422  N   LEU A 161     -22.572 -10.744  -2.110  1.00 38.00           N
ATOM   2423  H   LEU A 161     -23.081 -11.122  -1.337  1.00 38.00           H
ATOM   2424  CA  LEU A 161     -21.588  -9.691  -1.890  1.00 37.08           C
ATOM   2425  HA  LEU A 161     -21.279  -9.477  -2.816  1.00 37.08           H
ATOM   2426  C   LEU A 161     -20.387 -10.165  -1.118  1.00 36.00           C
ATOM   2427  O   LEU A 161     -19.301  -9.593  -1.260  1.00 37.08           O
ATOM   2428  CB  LEU A 161     -22.205  -8.439  -1.247  1.00 36.55           C
ATOM   2429 1HB  LEU A 161     -22.563  -8.705  -0.352  1.00 36.55           H
ATOM   2430 2HB  LEU A 161     -21.471  -7.770  -1.127  1.00 36.55           H
ATOM   2431  CG  LEU A 161     -23.342  -7.746  -2.015  1.00 37.85           C
ATOM   2432  HG  LEU A 161     -24.151  -8.326  -1.920  1.00 37.85           H
ATOM   2433  CD1 LEU A 161     -23.626  -6.408  -1.413  1.00 34.97           C
ATOM   2434 1HD1 LEU A 161     -24.365  -5.944  -1.902  1.00 34.97           H
ATOM   2435 2HD1 LEU A 161     -22.818  -5.821  -1.447  1.00 34.97           H
ATOM   2436 3HD1 LEU A 161     -23.900  -6.497  -0.455  1.00 34.97           H
ATOM   2437  CD2 LEU A 161     -23.080  -7.589  -3.516  1.00 30.49           C
ATOM   2438 1HD2 LEU A 161     -23.847  -7.133  -3.968  1.00 30.49           H
ATOM   2439 2HD2 LEU A 161     -22.950  -8.479  -3.951  1.00 30.49           H
ATOM   2440 3HD2 LEU A 161     -22.259  -7.043  -3.681  1.00 30.49           H
ATOM   2441  N   VAL A 162     -20.560 -11.212  -0.316  1.00 35.66           N
ATOM   2442  H   VAL A 162     -21.468 -11.623  -0.228  1.00 35.66           H
ATOM   2443  CA  VAL A 162     -19.419 -11.780   0.449  1.00 35.74           C
ATOM   2444  HA  VAL A 162     -18.628 -11.282   0.094  1.00 35.74           H
ATOM   2445  C   VAL A 162     -19.200 -13.266   0.168  1.00 35.91           C
ATOM   2446  O   VAL A 162     -20.154 -14.023   0.096  1.00 37.20           O
ATOM   2447  CB  VAL A 162     -19.563 -11.532   1.978  1.00 34.99           C
ATOM   2448  HB  VAL A 162     -20.325 -12.059   2.355  1.00 34.99           H
ATOM   2449  CG1 VAL A 162     -18.318 -11.988   2.699  1.00 29.09           C
ATOM   2450 1HG1 VAL A 162     -18.397 -11.834   3.685  1.00 29.09           H
ATOM   2451 2HG1 VAL A 162     -17.513 -11.490   2.374  1.00 29.09           H
ATOM   2452 3HG1 VAL A 162     -18.156 -12.964   2.554  1.00 29.09           H
ATOM   2453  CG2 VAL A 162     -19.838 -10.058   2.232  1.00 30.60           C
ATOM   2454 1HG2 VAL A 162     -19.934  -9.876   3.211  1.00 30.60           H
ATOM   2455 2HG2 VAL A 162     -20.681  -9.768   1.781  1.00 30.60           H
ATOM   2456 3HG2 VAL A 162     -19.091  -9.489   1.886  1.00 30.60           H
ATOM   2457  N   GLN A 163     -17.955 -13.674  -0.022  1.00 36.21           N
ATOM   2458  H   GLN A 163     -17.216 -13.001  -0.071  1.00 36.21           H
ATOM   2459  CA  GLN A 163     -17.645 -15.107  -0.159  1.00 36.71           C
ATOM   2460  HA  GLN A 163     -18.529 -15.566  -0.069  1.00 36.71           H
ATOM   2461  C   GLN A 163     -16.685 -15.541   0.888  1.00 35.88           C
ATOM   2462  O   GLN A 163     -15.551 -15.056   0.925  1.00 35.47           O
ATOM   2463  CB  GLN A 163     -16.964 -15.417  -1.477  1.00 37.71           C
ATOM   2464 1HB  GLN A 163     -16.484 -14.600  -1.797  1.00 37.71           H
ATOM   2465 2HB  GLN A 163     -16.308 -16.158  -1.339  1.00 37.71           H
ATOM   2466  CG  GLN A 163     -17.903 -15.833  -2.539  1.00 43.32           C
ATOM   2467 1HG  GLN A 163     -18.781 -15.380  -2.382  1.00 43.32           H
ATOM   2468 2HG  GLN A 163     -17.531 -15.544  -3.422  1.00 43.32           H
ATOM   2469  CD  GLN A 163     -18.117 -17.304  -2.566  1.00 43.87           C
ATOM   2470  OE1 GLN A 163     -19.251 -17.778  -2.664  1.00 49.06           O
ATOM   2471  NE2 GLN A 163     -17.040 -18.047  -2.499  1.00 42.55           N
ATOM   2472 1HE2 GLN A 163     -17.118 -19.044  -2.528  1.00 42.55           H
ATOM   2473 2HE2 GLN A 163     -16.140 -17.617  -2.420  1.00 42.55           H
ATOM   2474  N   ILE A 164     -17.120 -16.489   1.707  1.00 34.40           N
ATOM   2475  H   ILE A 164     -18.069 -16.796   1.646  1.00 34.40           H
ATOM   2476  CA  ILE A 164     -16.247 -17.082   2.682  1.00 33.72           C
ATOM   2477  HA  ILE A 164     -15.484 -16.446   2.798  1.00 33.72           H
ATOM   2478  C   ILE A 164     -15.721 -18.420   2.195  1.00 34.18           C
ATOM   2479  O   ILE A 164     -16.492 -19.356   1.983  1.00 33.72           O
ATOM   2480  CB  ILE A 164     -16.983 -17.239   3.978  1.00 33.92           C
ATOM   2481  HB  ILE A 164     -17.677 -17.954   3.880  1.00 33.92           H
ATOM   2482  CG1 ILE A 164     -17.621 -15.902   4.314  1.00 35.26           C
ATOM   2483 1HG1 ILE A 164     -17.386 -15.656   5.255  1.00 35.26           H
ATOM   2484 2HG1 ILE A 164     -17.267 -15.205   3.690  1.00 35.26           H
ATOM   2485  CG2 ILE A 164     -16.019 -17.637   5.087  1.00 33.53           C
ATOM   2486 1HG2 ILE A 164     -16.499 -17.744   5.958  1.00 33.53           H
ATOM   2487 2HG2 ILE A 164     -15.309 -16.944   5.211  1.00 33.53           H
ATOM   2488 3HG2 ILE A 164     -15.568 -18.505   4.876  1.00 33.53           H
ATOM   2489  CD1 ILE A 164     -19.091 -15.897   4.204  1.00 37.11           C
ATOM   2490 1HD1 ILE A 164     -19.465 -15.000   4.436  1.00 37.11           H
ATOM   2491 2HD1 ILE A 164     -19.498 -16.568   4.824  1.00 37.11           H
ATOM   2492 3HD1 ILE A 164     -19.381 -16.122   3.275  1.00 37.11           H
ATOM   2493  N   GLU A 165     -14.406 -18.505   2.013  1.00 34.45           N
ATOM   2494  H   GLU A 165     -13.849 -17.681   2.110  1.00 34.45           H
ATOM   2495  CA  GLU A 165     -13.754 -19.772   1.675  1.00 37.17           C
ATOM   2496  HA  GLU A 165     -14.496 -20.302   1.264  1.00 37.17           H
ATOM   2497  C   GLU A 165     -13.232 -20.537   2.865  1.00 36.30           C
ATOM   2498  O   GLU A 165     -12.372 -20.063   3.585  1.00 37.14           O
ATOM   2499  CB  GLU A 165     -12.593 -19.541   0.713  1.00 39.30           C
ATOM   2500 1HB  GLU A 165     -12.138 -18.689   0.973  1.00 39.30           H
ATOM   2501 2HB  GLU A 165     -11.953 -20.303   0.807  1.00 39.30           H
ATOM   2502  CG  GLU A 165     -13.011 -19.437  -0.755  1.00 48.99           C
ATOM   2503 1HG  GLU A 165     -12.658 -20.233  -1.248  1.00 48.99           H
ATOM   2504 2HG  GLU A 165     -14.009 -19.429  -0.807  1.00 48.99           H
ATOM   2505  CD  GLU A 165     -12.479 -18.178  -1.422  1.00 54.87           C
ATOM   2506  OE1 GLU A 165     -11.814 -17.376  -0.736  1.00 52.77           O
ATOM   2507  OE2 GLU A 165     -12.731 -17.989  -2.636  1.00 60.58           O
ATOM   2508  N   LEU A 166     -13.729 -21.748   3.056  1.00 37.65           N
ATOM   2509  H   LEU A 166     -14.323 -22.151   2.360  1.00 37.65           H
ATOM   2510  CA  LEU A 166     -13.423 -22.504   4.269  1.00 36.20           C
ATOM   2511  HA  LEU A 166     -13.019 -21.852   4.911  1.00 36.20           H
ATOM   2512  C   LEU A 166     -12.393 -23.586   4.017  1.00 36.25           C
ATOM   2513  O   LEU A 166     -12.421 -24.245   2.987  1.00 36.51           O
ATOM   2514  CB  LEU A 166     -14.710 -23.086   4.839  1.00 35.83           C
ATOM   2515 1HB  LEU A 166     -15.158 -23.634   4.132  1.00 35.83           H
ATOM   2516 2HB  LEU A 166     -14.484 -23.670   5.619  1.00 35.83           H
ATOM   2517  CG  LEU A 166     -15.668 -21.984   5.300  1.00 32.44           C
ATOM   2518  HG  LEU A 166     -15.872 -21.376   4.534  1.00 32.44           H
ATOM   2519  CD1 LEU A 166     -16.962 -22.565   5.779  1.00 32.30           C
ATOM   2520 1HD1 LEU A 166     -17.588 -21.845   6.081  1.00 32.30           H
ATOM   2521 2HD1 LEU A 166     -16.814 -23.185   6.550  1.00 32.30           H
ATOM   2522 3HD1 LEU A 166     -17.416 -23.081   5.053  1.00 32.30           H
ATOM   2523  CD2 LEU A 166     -15.032 -21.200   6.410  1.00 27.66           C
ATOM   2524 1HD2 LEU A 166     -15.640 -20.473   6.728  1.00 27.66           H
ATOM   2525 2HD2 LEU A 166     -14.179 -20.775   6.104  1.00 27.66           H
ATOM   2526 3HD2 LEU A 166     -14.820 -21.789   7.190  1.00 27.66           H
ATOM   2527  N   LYS A 167     -11.462 -23.749   4.946  1.00 37.61           N
ATOM   2528  H   LYS A 167     -11.530 -23.243   5.806  1.00 37.61           H
ATOM   2529  CA  LYS A 167     -10.340 -24.653   4.735  1.00 38.03           C
ATOM   2530  HA  LYS A 167     -10.588 -25.267   3.987  1.00 38.03           H
ATOM   2531  C   LYS A 167     -10.106 -25.458   5.989  1.00 38.63           C
ATOM   2532  O   LYS A 167     -10.474 -25.026   7.071  1.00 39.05           O
ATOM   2533  CB  LYS A 167      -9.094 -23.866   4.348  1.00 39.64           C
ATOM   2534 1HB  LYS A 167      -9.048 -23.047   4.921  1.00 39.64           H
ATOM   2535 2HB  LYS A 167      -8.293 -24.441   4.521  1.00 39.64           H
ATOM   2536  CG  LYS A 167      -9.072 -23.433   2.880  1.00 42.33           C
ATOM   2537 1HG  LYS A 167      -9.921 -22.950   2.667  1.00 42.33           H
ATOM   2538 2HG  LYS A 167      -8.293 -22.824   2.729  1.00 42.33           H
ATOM   2539  CD  LYS A 167      -8.942 -24.667   1.968  1.00 51.40           C
ATOM   2540 1HD  LYS A 167      -8.101 -25.156   2.196  1.00 51.40           H
ATOM   2541 2HD  LYS A 167      -9.728 -25.269   2.118  1.00 51.40           H
ATOM   2542  CE  LYS A 167      -8.897 -24.296   0.497  1.00 55.10           C
ATOM   2543 1HE  LYS A 167      -7.947 -24.237   0.195  1.00 55.10           H
ATOM   2544 2HE  LYS A 167      -9.376 -24.990  -0.040  1.00 55.10           H
ATOM   2545  NZ  LYS A 167      -9.553 -22.980   0.273  1.00 61.14           N
ATOM   2546 1HZ  LYS A 167      -9.526 -22.727  -0.695  1.00 61.14           H
ATOM   2547 2HZ  LYS A 167      -9.095 -22.258   0.790  1.00 61.14           H
ATOM   2548 3HZ  LYS A 167     -10.511 -23.004   0.559  1.00 61.14           H
ATOM   2549  N   LYS A 168      -9.530 -26.648   5.827  1.00 38.59           N
ATOM   2550  H   LYS A 168      -9.263 -26.924   4.904  1.00 38.59           H
ATOM   2551  CA  LYS A 168      -9.269 -27.565   6.921  1.00 37.32           C
ATOM   2552  HA  LYS A 168     -10.149 -27.821   7.320  1.00 37.32           H
ATOM   2553  C   LYS A 168      -8.368 -26.878   7.927  1.00 38.72           C
ATOM   2554  O   LYS A 168      -7.562 -26.036   7.540  1.00 38.88           O
ATOM   2555  CB  LYS A 168      -8.501 -28.761   6.369  1.00 38.39           C
ATOM   2556 1HB  LYS A 168      -8.076 -28.480   5.507  1.00 38.39           H
ATOM   2557 2HB  LYS A 168      -7.789 -28.999   7.029  1.00 38.39           H
ATOM   2558  CG  LYS A 168      -9.296 -30.012   6.091  1.00 38.63           C
ATOM   2559 1HG  LYS A 168      -9.987 -30.127   6.805  1.00 38.63           H
ATOM   2560 2HG  LYS A 168      -9.745 -29.925   5.202  1.00 38.63           H
ATOM   2561  CD  LYS A 168      -8.364 -31.222   6.079  1.00 39.79           C
ATOM   2562 1HD  LYS A 168      -8.915 -32.057   6.063  1.00 39.79           H
ATOM   2563 2HD  LYS A 168      -7.790 -31.184   5.262  1.00 39.79           H
ATOM   2564  CE  LYS A 168      -7.467 -31.226   7.337  1.00 40.50           C
ATOM   2565 1HE  LYS A 168      -6.804 -30.480   7.268  1.00 40.50           H
ATOM   2566 2HE  LYS A 168      -8.038 -31.089   8.147  1.00 40.50           H
ATOM   2567  NZ  LYS A 168      -6.701 -32.499   7.528  1.00 41.44           N
ATOM   2568 1HZ  LYS A 168      -6.136 -32.458   8.351  1.00 41.44           H
ATOM   2569 2HZ  LYS A 168      -6.100 -32.677   6.750  1.00 41.44           H
ATOM   2570 3HZ  LYS A 168      -7.322 -33.278   7.619  1.00 41.44           H
ATOM   2571  N   ARG A 169      -8.458 -27.270   9.203  1.00 40.38           N
ATOM   2572  H   ARG A 169      -9.098 -28.001   9.437  1.00 40.38           H
ATOM   2573  CA  ARG A 169      -7.650 -26.664  10.280  1.00 40.31           C
ATOM   2574  HA  ARG A 169      -7.962 -25.714  10.320  1.00 40.31           H
ATOM   2575  C   ARG A 169      -6.176 -26.702   9.949  1.00 40.96           C
ATOM   2576  O   ARG A 169      -5.429 -25.764  10.243  1.00 40.35           O
ATOM   2577  CB  ARG A 169      -7.880 -27.357  11.629  1.00 39.87           C
ATOM   2578 1HB  ARG A 169      -7.966 -28.340  11.469  1.00 39.87           H
ATOM   2579 2HB  ARG A 169      -7.087 -27.181  12.211  1.00 39.87           H
ATOM   2580  CG  ARG A 169      -9.124 -26.893  12.373  1.00 41.37           C
ATOM   2581 1HG  ARG A 169      -9.926 -27.065  11.800  1.00 41.37           H
ATOM   2582 2HG  ARG A 169      -9.203 -27.416  13.223  1.00 41.37           H
ATOM   2583  CD  ARG A 169      -9.089 -25.420  12.720  1.00 40.40           C
ATOM   2584 1HD  ARG A 169      -8.443 -24.953  12.118  1.00 40.40           H
ATOM   2585 2HD  ARG A 169     -10.002 -25.030  12.599  1.00 40.40           H
ATOM   2586  NE  ARG A 169      -8.671 -25.181  14.107  1.00 46.35           N
ATOM   2587  HE  ARG A 169      -8.428 -24.245  14.361  1.00 46.35           H
ATOM   2588  CZ  ARG A 169      -8.593 -26.117  15.061  1.00 44.19           C
ATOM   2589  NH1 ARG A 169      -8.899 -27.392  14.804  1.00 44.48           N
ATOM   2590 1HH1 ARG A 169      -9.195 -27.658  13.887  1.00 44.48           H
ATOM   2591 2HH1 ARG A 169      -8.835 -28.077  15.528  1.00 44.48           H
ATOM   2592  NH2 ARG A 169      -8.205 -25.774  16.282  1.00 37.61           N
ATOM   2593 1HH2 ARG A 169      -7.975 -24.823  16.483  1.00 37.61           H
ATOM   2594 2HH2 ARG A 169      -8.142 -26.466  17.001  1.00 37.61           H
ATOM   2595  N   GLY A 170      -5.756 -27.801   9.335  1.00 41.67           N
ATOM   2596  H   GLY A 170      -6.397 -28.546   9.159  1.00 41.67           H
ATOM   2597  CA  GLY A 170      -4.362 -27.931   8.916  1.00 42.86           C
ATOM   2598 1HA  GLY A 170      -3.809 -28.009   9.746  1.00 42.86           H
ATOM   2599 2HA  GLY A 170      -4.290 -28.776   8.388  1.00 42.86           H
ATOM   2600  C   GLY A 170      -3.849 -26.764   8.075  1.00 41.96           C
ATOM   2601  O   GLY A 170      -2.678 -26.387   8.173  1.00 42.23           O
ATOM   2602  N   VAL A 171      -4.723 -26.195   7.248  1.00 40.75           N
ATOM   2603  H   VAL A 171      -5.694 -26.188   7.490  1.00 40.75           H
ATOM   2604  CA  VAL A 171      -4.296 -25.586   5.995  1.00 40.14           C
ATOM   2605  HA  VAL A 171      -3.592 -26.218   5.673  1.00 40.14           H
ATOM   2606  C   VAL A 171      -3.696 -24.203   6.195  1.00 39.82           C
ATOM   2607  O   VAL A 171      -4.267 -23.357   6.887  1.00 39.30           O
ATOM   2608  CB  VAL A 171      -5.450 -25.472   4.991  1.00 40.24           C
ATOM   2609  HB  VAL A 171      -6.245 -25.046   5.422  1.00 40.24           H
ATOM   2610  CG1 VAL A 171      -5.025 -24.608   3.837  1.00 41.12           C
ATOM   2611 1HG1 VAL A 171      -5.761 -24.518   3.165  1.00 41.12           H
ATOM   2612 2HG1 VAL A 171      -4.230 -24.996   3.372  1.00 41.12           H
ATOM   2613 3HG1 VAL A 171      -4.780 -23.689   4.148  1.00 41.12           H
ATOM   2614  CG2 VAL A 171      -5.866 -26.853   4.510  1.00 39.06           C
ATOM   2615 1HG2 VAL A 171      -6.619 -26.792   3.853  1.00 39.06           H
ATOM   2616 2HG2 VAL A 171      -6.170 -27.423   5.272  1.00 39.06           H
ATOM   2617 3HG2 VAL A 171      -5.104 -27.320   4.061  1.00 39.06           H
ATOM   2618  N   ALA A 172      -2.536 -23.983   5.581  1.00 39.71           N
ATOM   2619  H   ALA A 172      -2.096 -24.736   5.092  1.00 39.71           H
ATOM   2620  CA  ALA A 172      -1.884 -22.670   5.600  1.00 38.91           C
ATOM   2621  HA  ALA A 172      -1.888 -22.366   6.553  1.00 38.91           H
ATOM   2622  C   ALA A 172      -2.666 -21.700   4.759  1.00 37.97           C
ATOM   2623  O   ALA A 172      -2.823 -21.880   3.557  1.00 36.94           O
ATOM   2624  CB  ALA A 172      -0.448 -22.761   5.100  1.00 38.54           C
ATOM   2625 1HB  ALA A 172       0.083 -23.404   5.651  1.00 38.54           H
ATOM   2626 2HB  ALA A 172       0.005 -21.871   5.145  1.00 38.54           H
ATOM   2627 3HB  ALA A 172      -0.418 -23.072   4.148  1.00 38.54           H
ATOM   2628  N   ILE A 173      -3.166 -20.665   5.406  1.00 39.48           N
ATOM   2629  H   ILE A 173      -2.860 -20.471   6.339  1.00 39.48           H
ATOM   2630  CA  ILE A 173      -4.152 -19.803   4.780  1.00 40.74           C
ATOM   2631  HA  ILE A 173      -4.937 -20.370   4.526  1.00 40.74           H
ATOM   2632  C   ILE A 173      -3.536 -19.198   3.501  1.00 39.89           C
ATOM   2633  O   ILE A 173      -4.195 -19.028   2.471  1.00 38.97           O
ATOM   2634  CB  ILE A 173      -4.623 -18.732   5.799  1.00 41.84           C
ATOM   2635  HB  ILE A 173      -4.145 -18.903   6.661  1.00 41.84           H
ATOM   2636  CG1 ILE A 173      -6.111 -18.838   6.057  1.00 45.15           C
ATOM   2637 1HG1 ILE A 173      -6.589 -18.902   5.181  1.00 45.15           H
ATOM   2638 2HG1 ILE A 173      -6.290 -19.662   6.596  1.00 45.15           H
ATOM   2639  CG2 ILE A 173      -4.250 -17.320   5.392  1.00 42.16           C
ATOM   2640 1HG2 ILE A 173      -4.568 -16.656   6.069  1.00 42.16           H
ATOM   2641 2HG2 ILE A 173      -4.660 -17.081   4.512  1.00 42.16           H
ATOM   2642 3HG2 ILE A 173      -3.259 -17.220   5.306  1.00 42.16           H
ATOM   2643  CD1 ILE A 173      -6.620 -17.624   6.817  1.00 50.22           C
ATOM   2644 1HD1 ILE A 173      -7.603 -17.694   6.987  1.00 50.22           H
ATOM   2645 2HD1 ILE A 173      -6.458 -16.783   6.302  1.00 50.22           H
ATOM   2646 3HD1 ILE A 173      -6.161 -17.535   7.702  1.00 50.22           H
ATOM   2647  N   ARG A 174      -2.247 -18.909   3.565  1.00 38.61           N
ATOM   2648  H   ARG A 174      -1.714 -19.182   4.364  1.00 38.61           H
ATOM   2649  CA  ARG A 174      -1.614 -18.203   2.486  1.00 37.63           C
ATOM   2650  HA  ARG A 174      -2.207 -17.419   2.301  1.00 37.63           H
ATOM   2651  C   ARG A 174      -1.520 -19.067   1.237  1.00 36.79           C
ATOM   2652  O   ARG A 174      -1.698 -18.586   0.119  1.00 36.56           O
ATOM   2653  CB  ARG A 174      -0.235 -17.741   2.915  1.00 39.08           C
ATOM   2654 1HB  ARG A 174      -0.334 -17.000   3.580  1.00 39.08           H
ATOM   2655 2HB  ARG A 174       0.245 -18.508   3.342  1.00 39.08           H
ATOM   2656  CG  ARG A 174       0.598 -17.242   1.781  1.00 40.99           C
ATOM   2657 1HG  ARG A 174       0.625 -17.935   1.060  1.00 40.99           H
ATOM   2658 2HG  ARG A 174       0.196 -16.401   1.420  1.00 40.99           H
ATOM   2659  CD  ARG A 174       1.983 -16.963   2.246  1.00 45.06           C
ATOM   2660 1HD  ARG A 174       2.063 -17.161   3.222  1.00 45.06           H
ATOM   2661 2HD  ARG A 174       2.635 -17.524   1.737  1.00 45.06           H
ATOM   2662  NE  ARG A 174       2.282 -15.562   2.019  1.00 55.94           N
ATOM   2663  HE  ARG A 174       1.577 -14.890   2.245  1.00 55.94           H
ATOM   2664  CZ  ARG A 174       3.432 -15.114   1.528  1.00 59.65           C
ATOM   2665  NH1 ARG A 174       4.400 -15.978   1.211  1.00 60.26           N
ATOM   2666 1HH1 ARG A 174       4.258 -16.959   1.344  1.00 60.26           H
ATOM   2667 2HH1 ARG A 174       5.268 -15.643   0.841  1.00 60.26           H
ATOM   2668  NH2 ARG A 174       3.602 -13.803   1.349  1.00 56.95           N
ATOM   2669 1HH2 ARG A 174       2.868 -13.166   1.583  1.00 56.95           H
ATOM   2670 2HH2 ARG A 174       4.467 -13.458   0.979  1.00 56.95           H
ATOM   2671  N   GLU A 175      -1.221 -20.348   1.422  1.00 36.10           N
ATOM   2672  H   GLU A 175      -1.046 -20.686   2.348  1.00 36.10           H
ATOM   2673  CA  GLU A 175      -1.145 -21.269   0.290  1.00 35.01           C
ATOM   2674  HA  GLU A 175      -0.526 -20.839  -0.367  1.00 35.01           H
ATOM   2675  C   GLU A 175      -2.534 -21.444  -0.316  1.00 36.00           C
ATOM   2676  O   GLU A 175      -2.679 -21.548  -1.535  1.00 35.69           O
ATOM   2677  CB  GLU A 175      -0.570 -22.629   0.707  1.00 33.69           C
ATOM   2678 1HB  GLU A 175       0.366 -22.497   1.032  1.00 33.69           H
ATOM   2679 2HB  GLU A 175      -1.131 -23.003   1.447  1.00 33.69           H
ATOM   2680  CG  GLU A 175      -0.541 -23.639  -0.418  1.00 29.91           C
ATOM   2681 1HG  GLU A 175      -0.101 -24.472  -0.085  1.00 29.91           H
ATOM   2682 2HG  GLU A 175      -1.484 -23.843  -0.684  1.00 29.91           H
ATOM   2683  CD  GLU A 175       0.221 -23.134  -1.644  1.00 33.72           C
ATOM   2684  OE1 GLU A 175       1.298 -22.502  -1.497  1.00 36.61           O
ATOM   2685  OE2 GLU A 175      -0.251 -23.374  -2.771  1.00 31.77           O
ATOM   2686  N   ALA A 176      -3.553 -21.484   0.537  1.00 35.56           N
ATOM   2687  H   ALA A 176      -3.381 -21.455   1.523  1.00 35.56           H
ATOM   2688  CA  ALA A 176      -4.919 -21.569   0.043  1.00 36.91           C
ATOM   2689  HA  ALA A 176      -4.941 -22.365  -0.563  1.00 36.91           H
ATOM   2690  C   ALA A 176      -5.291 -20.297  -0.744  1.00 37.84           C
ATOM   2691  O   ALA A 176      -5.801 -20.370  -1.870  1.00 38.68           O
ATOM   2692  CB  ALA A 176      -5.881 -21.807   1.186  1.00 37.87           C
ATOM   2693 1HB  ALA A 176      -5.638 -22.633   1.694  1.00 37.87           H
ATOM   2694 2HB  ALA A 176      -6.817 -21.918   0.849  1.00 37.87           H
ATOM   2695 3HB  ALA A 176      -5.874 -21.038   1.827  1.00 37.87           H
ATOM   2696  N   PHE A 177      -5.005 -19.134  -0.167  1.00 36.20           N
ATOM   2697  H   PHE A 177      -4.705 -19.114   0.787  1.00 36.20           H
ATOM   2698  CA  PHE A 177      -5.125 -17.891  -0.911  1.00 34.23           C
ATOM   2699  HA  PHE A 177      -6.109 -17.805  -1.062  1.00 34.23           H
ATOM   2700  C   PHE A 177      -4.391 -17.941  -2.250  1.00 33.79           C
ATOM   2701  O   PHE A 177      -4.900 -17.502  -3.273  1.00 33.99           O
ATOM   2702  CB  PHE A 177      -4.584 -16.720  -0.101  1.00 32.76           C
ATOM   2703 1HB  PHE A 177      -5.147 -16.598   0.716  1.00 32.76           H
ATOM   2704 2HB  PHE A 177      -3.642 -16.914   0.168  1.00 32.76           H
ATOM   2705  CG  PHE A 177      -4.590 -15.445  -0.855  1.00 32.19           C
ATOM   2706  CD1 PHE A 177      -5.591 -14.504  -0.655  1.00 29.78           C
ATOM   2707  HD1 PHE A 177      -6.306 -14.683   0.019  1.00 29.78           H
ATOM   2708  CD2 PHE A 177      -3.624 -15.195  -1.809  1.00 35.10           C
ATOM   2709  HD2 PHE A 177      -2.903 -15.867  -1.975  1.00 35.10           H
ATOM   2710  CE1 PHE A 177      -5.615 -13.311  -1.379  1.00 24.57           C
ATOM   2711  HE1 PHE A 177      -6.337 -12.640  -1.217  1.00 24.57           H
ATOM   2712  CE2 PHE A 177      -3.647 -14.012  -2.539  1.00 32.03           C
ATOM   2713  HE2 PHE A 177      -2.946 -13.837  -3.230  1.00 32.03           H
ATOM   2714  CZ  PHE A 177      -4.648 -13.067  -2.308  1.00 25.59           C
ATOM   2715  HZ  PHE A 177      -4.655 -12.211  -2.825  1.00 25.59           H
ATOM   2716  N   ASN A 178      -3.168 -18.444  -2.232  1.00 33.37           N
ATOM   2717  H   ASN A 178      -2.762 -18.744  -1.368  1.00 33.37           H
ATOM   2718  CA  ASN A 178      -2.412 -18.561  -3.467  1.00 32.71           C
ATOM   2719  HA  ASN A 178      -2.282 -17.625  -3.799  1.00 32.71           H
ATOM   2720  C   ASN A 178      -3.204 -19.361  -4.497  1.00 32.49           C
ATOM   2721  O   ASN A 178      -3.175 -19.059  -5.681  1.00 32.33           O
ATOM   2722  CB  ASN A 178      -1.045 -19.206  -3.203  1.00 32.40           C
ATOM   2723 1HB  ASN A 178      -1.185 -20.066  -2.711  1.00 32.40           H
ATOM   2724 2HB  ASN A 178      -0.602 -19.391  -4.080  1.00 32.40           H
ATOM   2725  CG  ASN A 178      -0.127 -18.311  -2.373  1.00 30.53           C
ATOM   2726  OD1 ASN A 178      -0.141 -17.088  -2.516  1.00 24.36           O
ATOM   2727  ND2 ASN A 178       0.678 -18.924  -1.502  1.00 28.65           N
ATOM   2728 1HD2 ASN A 178       1.300 -18.387  -0.932  1.00 28.65           H
ATOM   2729 2HD2 ASN A 178       0.656 -19.921  -1.418  1.00 28.65           H
ATOM   2730  N   GLN A 179      -3.940 -20.363  -4.037  1.00 32.90           N
ATOM   2731  H   GLN A 179      -4.086 -20.457  -3.051  1.00 32.90           H
ATOM   2732  CA  GLN A 179      -4.541 -21.328  -4.948  1.00 34.27           C
ATOM   2733  HA  GLN A 179      -3.800 -21.528  -5.591  1.00 34.27           H
ATOM   2734  C   GLN A 179      -5.708 -20.755  -5.761  1.00 35.12           C
ATOM   2735  O   GLN A 179      -5.932 -21.146  -6.909  1.00 34.80           O
ATOM   2736  CB  GLN A 179      -4.951 -22.603  -4.207  1.00 33.48           C
ATOM   2737 1HB  GLN A 179      -5.335 -22.345  -3.319  1.00 33.48           H
ATOM   2738 2HB  GLN A 179      -5.646 -23.077  -4.748  1.00 33.48           H
ATOM   2739  CG  GLN A 179      -3.799 -23.563  -3.964  1.00 33.20           C
ATOM   2740 1HG  GLN A 179      -3.541 -23.977  -4.838  1.00 33.20           H
ATOM   2741 2HG  GLN A 179      -3.024 -23.046  -3.597  1.00 33.20           H
ATOM   2742  CD  GLN A 179      -4.148 -24.671  -2.987  1.00 33.77           C
ATOM   2743  OE1 GLN A 179      -5.308 -24.706  -2.440  1.00 36.43           O
ATOM   2744  NE2 GLN A 179      -3.140 -25.587  -2.760  1.00 32.16           N
ATOM   2745 1HE2 GLN A 179      -3.289 -26.349  -2.131  1.00 32.16           H
ATOM   2746 2HE2 GLN A 179      -2.262 -25.489  -3.227  1.00 32.16           H
ATOM   2747  N   ILE A 180      -6.363 -19.645  -5.365  1.00 36.02           N
ATOM   2748  H   ILE A 180      -6.084 -19.233  -4.482  1.00 36.02           H
ATOM   2749  CA  ILE A 180      -7.638 -19.182  -6.008  1.00 37.31           C
ATOM   2750  HA  ILE A 180      -7.969 -19.910  -6.736  1.00 37.31           H
ATOM   2751  C   ILE A 180      -7.474 -17.870  -6.785  1.00 37.35           C
ATOM   2752  O   ILE A 180      -7.228 -17.808  -7.994  1.00 36.58           O
ATOM   2753  CB  ILE A 180      -8.770 -19.039  -4.938  1.00 38.46           C
ATOM   2754  HB  ILE A 180      -8.645 -18.130  -4.359  1.00 38.46           H
ATOM   2755  CG1 ILE A 180      -8.726 -20.113  -3.858  1.00 38.51           C
ATOM   2756 1HG1 ILE A 180      -7.836 -19.980  -3.250  1.00 38.51           H
ATOM   2757 2HG1 ILE A 180      -9.590 -20.012  -3.199  1.00 38.51           H
ATOM   2758  CG2 ILE A 180     -10.150 -18.949  -5.606  1.00 40.42           C
ATOM   2759 1HG2 ILE A 180     -10.935 -18.876  -4.847  1.00 40.42           H
ATOM   2760 2HG2 ILE A 180     -10.347 -19.825  -6.228  1.00 40.42           H
ATOM   2761 3HG2 ILE A 180     -10.220 -18.061  -6.236  1.00 40.42           H
ATOM   2762  CD1 ILE A 180      -8.717 -21.495  -4.465  1.00 42.04           C
ATOM   2763 1HD1 ILE A 180      -8.410 -22.190  -3.690  1.00 42.04           H
ATOM   2764 2HD1 ILE A 180      -8.034 -21.627  -5.291  1.00 42.04           H
ATOM   2765 3HD1 ILE A 180      -9.717 -21.669  -4.854  1.00 42.04           H
ATOM   2766  N   HIS A 181      -7.484 -16.800  -6.005  1.00 80.03      B    N
ATOM   2767  H   HIS A 181      -7.739 -16.981  -5.047  1.00 80.03      B    H
ATOM   2768  CA  HIS A 181      -7.262 -15.397  -6.295  1.00 78.41      B    C
ATOM   2769  HA  HIS A 181      -8.087 -15.047  -6.900  1.00 78.41      B    H
ATOM   2770  C   HIS A 181      -5.979 -15.071  -7.076  1.00 75.41      B    C
ATOM   2771  O   HIS A 181      -5.821 -13.942  -7.555  1.00 69.12      B    O
ATOM   2772  CB  HIS A 181      -7.321 -14.674  -4.943  1.00 75.94      B    C
ATOM   2773 1HB  HIS A 181      -6.633 -15.132  -4.228  1.00 75.94      B    H
ATOM   2774 2HB  HIS A 181      -7.047 -13.626  -5.070  1.00 75.94      B    H
ATOM   2775  CG  HIS A 181      -8.731 -14.741  -4.428  1.00 78.50      B    C
ATOM   2776  ND1 HIS A 181      -9.280 -15.640  -3.532  1.00 78.78      B    N
ATOM   2777  HD1 HIS A 181      -8.808 -16.289  -2.922  1.00 78.78      B    H
ATOM   2778  CD2 HIS A 181      -9.771 -14.093  -5.029  1.00 76.04      B    C
ATOM   2779  HD2 HIS A 181      -9.698 -13.392  -5.845  1.00 76.04      B    H
ATOM   2780  CE1 HIS A 181     -10.619 -15.521  -3.589  1.00 78.79      B    C
ATOM   2781  HE1 HIS A 181     -11.336 -16.086  -2.997  1.00 78.79      B    H
ATOM   2782  NE2 HIS A 181     -10.943 -14.586  -4.494  1.00 73.78      B    N
ATOM   2783  N   ARG A 182      -5.074 -16.038  -7.278  1.00 74.70      B    N
ATOM   2784  H   ARG A 182      -5.259 -16.940  -6.849  1.00 74.70      B    H
ATOM   2785  CA  ARG A 182      -3.951 -15.930  -8.224  1.00 76.24      B    C
ATOM   2786  HA  ARG A 182      -4.335 -15.390  -9.077  1.00 76.24      B    H
ATOM   2787  C   ARG A 182      -3.522 -17.273  -8.830  1.00 82.62      B    C
ATOM   2788  O   ARG A 182      -2.375 -17.696  -8.732  1.00 79.35      B    O
ATOM   2789  CB  ARG A 182      -2.796 -15.057  -7.669  1.00 71.26      B    C
ATOM   2790 1HB  ARG A 182      -1.917 -15.187  -8.303  1.00 71.26      B    H
ATOM   2791 2HB  ARG A 182      -3.111 -14.020  -7.781  1.00 71.26      B    H
ATOM   2792  CG  ARG A 182      -2.377 -15.259  -6.197  1.00 68.75      B    C
ATOM   2793 1HG  ARG A 182      -3.222 -15.037  -5.544  1.00 68.75      B    H
ATOM   2794 2HG  ARG A 182      -2.088 -16.299  -6.045  1.00 68.75      B    H
ATOM   2795  CD  ARG A 182      -1.190 -14.347  -5.802  1.00 67.70      B    C
ATOM   2796 1HD  ARG A 182      -0.973 -14.495  -4.743  1.00 67.70      B    H
ATOM   2797 2HD  ARG A 182      -0.309 -14.661  -6.367  1.00 67.70      B    H
ATOM   2798  NE  ARG A 182      -1.469 -12.911  -6.056  1.00 63.97      B    N
ATOM   2799  HE  ARG A 182      -2.440 -12.641  -5.986  1.00 63.97      B    H
ATOM   2800  CZ  ARG A 182      -0.586 -11.950  -6.290  1.00 61.00      B    C
ATOM   2801  NH1 ARG A 182       0.695 -12.071  -6.144  1.00 64.43      B    N
ATOM   2802 1HH1 ARG A 182       1.146 -12.929  -5.792  1.00 64.43      B    H
ATOM   2803 2HH1 ARG A 182       1.351 -11.316  -6.228  1.00 64.43      B    H
ATOM   2804  NH2 ARG A 182      -0.985 -10.775  -6.688  1.00 56.98      B    N
ATOM   2805 1HH2 ARG A 182      -1.965 -10.579  -6.735  1.00 56.98      B    H
ATOM   2806 2HH2 ARG A 182      -0.304 -10.042  -6.762  1.00 56.98      B    H
ATOM   2807  N   TYR A 183      -4.460 -17.844  -9.580  1.00 92.66      B    N
ATOM   2808  H   TYR A 183      -5.401 -17.500  -9.444  1.00 92.66      B    H
ATOM   2809  CA  TYR A 183      -4.330 -19.090 -10.346  1.00 93.71      B    C
ATOM   2810  HA  TYR A 183      -3.288 -19.406 -10.401  1.00 93.71      B    H
ATOM   2811  C   TYR A 183      -4.862 -18.917 -11.774  1.00101.54      B    C
ATOM   2812  O   TYR A 183      -4.150 -19.195 -12.739  1.00105.84      B    O
ATOM   2813  CB  TYR A 183      -5.110 -20.127  -9.541  1.00  0.00      B    C
ATOM   2814 1HB  TYR A 183      -4.578 -20.199  -8.596  1.00  0.00      B    H
ATOM   2815 2HB  TYR A 183      -6.110 -19.744  -9.328  1.00  0.00      B    H
ATOM   2816  CG  TYR A 183      -5.281 -21.528 -10.094  1.00  0.00      B    C
ATOM   2817  CD1 TYR A 183      -4.558 -22.585  -9.511  1.00  0.00      B    C
ATOM   2818  HD1 TYR A 183      -3.868 -22.375  -8.704  1.00  0.00      B    H
ATOM   2819  CD2 TYR A 183      -6.308 -21.809 -11.018  1.00  0.00      B    C
ATOM   2820  HD2 TYR A 183      -6.963 -21.021 -11.371  1.00  0.00      B    H
ATOM   2821  CE1 TYR A 183      -4.840 -23.913  -9.872  1.00  0.00      B    C
ATOM   2822  HE1 TYR A 183      -4.371 -24.722  -9.336  1.00  0.00      B    H
ATOM   2823  CE2 TYR A 183      -6.567 -23.135 -11.409  1.00  0.00      B    C
ATOM   2824  HE2 TYR A 183      -7.384 -23.332 -12.090  1.00  0.00      B    H
ATOM   2825  CZ  TYR A 183      -5.818 -24.188 -10.848  1.00  0.00      B    C
ATOM   2826  OH  TYR A 183      -6.024 -25.474 -11.248  1.00  0.00      B    O
ATOM   2827  HH  TYR A 183      -6.898 -25.550 -11.560  1.00  0.00      B    H
ATOM   2828  N   SER A 184      -6.012 -18.244 -11.878  1.00106.32      B    N
ATOM   2829  H   SER A 184      -6.681 -18.427 -11.139  1.00106.32      B    H
ATOM   2830  CA  SER A 184      -6.184 -16.933 -12.535  1.00107.47      B    C
ATOM   2831  HA  SER A 184      -5.984 -16.186 -11.779  1.00107.47      B    H
ATOM   2832  C   SER A 184      -7.622 -16.722 -13.012  1.00115.79      B    C
ATOM   2833  O   SER A 184      -8.257 -17.674 -13.439  1.00122.11      B    O
ATOM   2834  CB  SER A 184      -5.198 -16.682 -13.686  1.00103.23      B    C
ATOM   2835 1HB  SER A 184      -4.177 -16.839 -13.339  1.00103.23      B    H
ATOM   2836 2HB  SER A 184      -5.409 -17.375 -14.502  1.00103.23      B    H
ATOM   2837  OG  SER A 184      -5.288 -15.342 -14.147  1.00 95.15      B    O
ATOM   2838  HG  SER A 184      -5.441 -15.397 -15.097  1.00 95.15      B    H
ATOM   2839  N   LYS A 185      -8.070 -15.453 -12.958  1.00119.19      B    N
ATOM   2840  H   LYS A 185      -7.377 -14.794 -12.647  1.00119.19      B    H
ATOM   2841  CA  LYS A 185      -9.388 -14.876 -13.317  1.00115.49      B    C
ATOM   2842  HA  LYS A 185      -9.854 -14.536 -12.387  1.00115.49      B    H
ATOM   2843  C   LYS A 185     -10.402 -15.867 -13.920  1.00120.11      B    C
ATOM   2844  O   LYS A 185     -10.703 -15.775 -15.111  1.00119.11      B    O
ATOM   2845  CB  LYS A 185      -9.161 -13.637 -14.205  1.00  0.00      B    C
ATOM   2846 1HB  LYS A 185      -8.365 -13.022 -13.779  1.00  0.00      B    H
ATOM   2847 2HB  LYS A 185      -8.835 -13.973 -15.191  1.00  0.00      B    H
ATOM   2848  CG  LYS A 185     -10.425 -12.767 -14.335  1.00  0.00      B    C
ATOM   2849 1HG  LYS A 185     -11.300 -13.396 -14.493  1.00  0.00      B    H
ATOM   2850 2HG  LYS A 185     -10.576 -12.207 -13.411  1.00  0.00      B    H
ATOM   2851  CD  LYS A 185     -10.314 -11.797 -15.517  1.00  0.00      B    C
ATOM   2852 1HD  LYS A 185      -9.539 -11.056 -15.316  1.00  0.00      B    H
ATOM   2853 2HD  LYS A 185     -10.049 -12.369 -16.410  1.00  0.00      B    H
ATOM   2854  CE  LYS A 185     -11.669 -11.118 -15.740  1.00  0.00      B    C
ATOM   2855 1HE  LYS A 185     -12.437 -11.901 -15.767  1.00  0.00      B    H
ATOM   2856 2HE  LYS A 185     -11.888 -10.471 -14.886  1.00  0.00      B    H
ATOM   2857  NZ  LYS A 185     -11.696 -10.352 -17.012  1.00  0.00      B    N
ATOM   2858 1HZ  LYS A 185     -12.609  -9.941 -17.161  1.00  0.00      B    H
ATOM   2859 2HZ  LYS A 185     -11.517 -10.979 -17.790  1.00  0.00      B    H
ATOM   2860 3HZ  LYS A 185     -10.994  -9.625 -17.018  1.00  0.00      B    H
ATOM   2861  N   GLU A 186     -10.878 -16.799 -13.099  1.00119.73      B    N
ATOM   2862  H   GLU A 186     -10.544 -16.843 -12.152  1.00119.73      B    H
ATOM   2863  CA  GLU A 186     -11.740 -17.901 -13.528  1.00112.73      B    C
ATOM   2864  HA  GLU A 186     -11.191 -18.483 -14.263  1.00112.73      B    H
ATOM   2865  C   GLU A 186     -12.994 -17.350 -14.228  1.00118.37      B    C
ATOM   2866  O   GLU A 186     -13.542 -16.307 -13.855  1.00122.04      B    O
ATOM   2867  CB  GLU A 186     -12.005 -18.840 -12.333  1.00  0.00      B    C
ATOM   2868 1HB  GLU A 186     -12.418 -18.267 -11.502  1.00  0.00      B    H
ATOM   2869 2HB  GLU A 186     -12.712 -19.616 -12.629  1.00  0.00      B    H
ATOM   2870  CG  GLU A 186     -10.664 -19.496 -11.929  1.00  0.00      B    C
ATOM   2871 1HG  GLU A 186     -10.294 -20.071 -12.784  1.00  0.00      B    H
ATOM   2872 2HG  GLU A 186      -9.930 -18.716 -11.721  1.00  0.00      B    H
ATOM   2873  CD  GLU A 186     -10.691 -20.393 -10.687  1.00  0.00      B    C
ATOM   2874  OE1 GLU A 186     -11.358 -20.001  -9.710  1.00  0.00      B    O
ATOM   2875  OE2 GLU A 186      -9.910 -21.376 -10.693  1.00  0.00      B    O
ATOM   2876  N   SER A 187     -13.355 -17.977 -15.350  1.00116.29      B    N
ATOM   2877  H   SER A 187     -12.857 -18.809 -15.618  1.00116.29      B    H
ATOM   2878  CA  SER A 187     -14.398 -17.480 -16.249  1.00105.59      B    C
ATOM   2879  HA  SER A 187     -14.125 -16.484 -16.575  1.00105.59      B    H
ATOM   2880  C   SER A 187     -15.768 -17.410 -15.568  1.00105.07      B    C
ATOM   2881  O   SER A 187     -16.077 -18.191 -14.676  1.00104.05      B    O
ATOM   2882  CB  SER A 187     -14.512 -18.404 -17.465  1.00 98.55      B    C
ATOM   2883 1HB  SER A 187     -14.699 -19.426 -17.125  1.00 98.55      B    H
ATOM   2884 2HB  SER A 187     -15.349 -18.087 -18.091  1.00 98.55      B    H
ATOM   2885  OG  SER A 187     -13.325 -18.365 -18.231  1.00 91.20      B    O
ATOM   2886  HG  SER A 187     -13.335 -19.111 -18.841  1.00 91.20      B    H
ATOM   2887  N   PHE A 188     -16.648 -16.553 -16.089  1.00107.43      B    N
ATOM   2888  H   PHE A 188     -16.363 -15.975 -16.860  1.00107.43      B    H
ATOM   2889  CA  PHE A 188     -18.037 -16.457 -15.638  1.00110.12      B    C
ATOM   2890  HA  PHE A 188     -18.177 -17.067 -14.732  1.00110.12      B    H
ATOM   2891  C   PHE A 188     -18.983 -17.015 -16.703  1.00111.23      B    C
ATOM   2892  O   PHE A 188     -19.219 -16.376 -17.728  1.00105.93      B    O
ATOM   2893  CB  PHE A 188     -18.382 -15.008 -15.264  1.00108.91      B    C
ATOM   2894 1HB  PHE A 188     -17.907 -14.315 -15.959  1.00108.91      B    H
ATOM   2895 2HB  PHE A 188     -19.462 -14.874 -15.354  1.00108.91      B    H
ATOM   2896  CG  PHE A 188     -18.000 -14.666 -13.840  1.00103.67      B    C
ATOM   2897  CD1 PHE A 188     -18.870 -15.022 -12.795  1.00 98.14      B    C
ATOM   2898  HD1 PHE A 188     -19.804 -15.517 -13.008  1.00 98.14      B    H
ATOM   2899  CD2 PHE A 188     -16.760 -14.066 -13.541  1.00 96.87      B    C
ATOM   2900  HD2 PHE A 188     -16.061 -13.850 -14.331  1.00 96.87      B    H
ATOM   2901  CE1 PHE A 188     -18.506 -14.780 -11.461  1.00 91.67      B    C
ATOM   2902  HE1 PHE A 188     -19.154 -15.101 -10.663  1.00 91.67      B    H
ATOM   2903  CE2 PHE A 188     -16.406 -13.812 -12.203  1.00 93.16      B    C
ATOM   2904  HE2 PHE A 188     -15.436 -13.402 -11.965  1.00 93.16      B    H
ATOM   2905  CZ  PHE A 188     -17.280 -14.169 -11.161  1.00 89.39      B    C
ATOM   2906  HZ  PHE A 188     -16.995 -14.015 -10.128  1.00 89.39      B    H
ATOM   2907  N   ASN A 189     -19.510 -18.217 -16.460  1.00117.00      B    N
ATOM   2908  H   ASN A 189     -19.202 -18.705 -15.631  1.00117.00      B    H
ATOM   2909  CA  ASN A 189     -20.592 -18.809 -17.253  1.00113.18      B    C
ATOM   2910  HA  ASN A 189     -20.323 -18.748 -18.315  1.00113.18      B    H
ATOM   2911  C   ASN A 189     -21.925 -18.063 -17.043  1.00107.72      B    C
ATOM   2912  O   ASN A 189     -22.083 -17.306 -16.082  1.00105.61      B    O
ATOM   2913  CB  ASN A 189     -20.743 -20.288 -16.840  1.00  0.00      B    C
ATOM   2914 1HB  ASN A 189     -21.106 -20.345 -15.816  1.00  0.00      B    H
ATOM   2915 2HB  ASN A 189     -21.472 -20.782 -17.483  1.00  0.00      B    H
ATOM   2916  CG  ASN A 189     -19.442 -21.062 -16.954  1.00  0.00      B    C
ATOM   2917  OD1 ASN A 189     -18.918 -21.256 -18.035  1.00  0.00      B    O
ATOM   2918  ND2 ASN A 189     -18.871 -21.479 -15.848  1.00  0.00      B    N
ATOM   2919 1HD2 ASN A 189     -18.016 -21.999 -15.945  1.00  0.00      B    H
ATOM   2920 2HD2 ASN A 189     -19.302 -21.366 -14.941  1.00  0.00      B    H
ATOM   2921  N   SER A 190     -22.932 -18.370 -17.871  1.00107.45      B    N
ATOM   2922  H   SER A 190     -22.752 -18.997 -18.641  1.00107.45      B    H
ATOM   2923  CA  SER A 190     -24.299 -17.847 -17.700  1.00103.96      B    C
ATOM   2924  HA  SER A 190     -24.254 -16.758 -17.744  1.00103.96      B    H
ATOM   2925  C   SER A 190     -24.951 -18.226 -16.362  1.00104.63      B    C
ATOM   2926  O   SER A 190     -25.777 -17.474 -15.858  1.00105.14      B    O
ATOM   2927  CB  SER A 190     -25.203 -18.319 -18.842  1.00101.64      B    C
ATOM   2928 1HB  SER A 190     -24.675 -18.223 -19.791  1.00101.64      B    H
ATOM   2929 2HB  SER A 190     -25.480 -19.365 -18.694  1.00101.64      B    H
ATOM   2930  OG  SER A 190     -26.361 -17.516 -18.895  1.00103.98      B    O
ATOM   2931  HG  SER A 190     -26.772 -17.480 -18.020  1.00103.98      B    H
ATOM   2932  N   GLU A 191     -24.578 -19.364 -15.769  1.00 97.29      B    N
ATOM   2933  H   GLU A 191     -23.975 -19.993 -16.272  1.00 97.29      B    H
ATOM   2934  CA  GLU A 191     -25.113 -19.835 -14.476  1.00 85.37      B    C
ATOM   2935  HA  GLU A 191     -26.132 -19.487 -14.360  1.00 85.37      B    H
ATOM   2936  C   GLU A 191     -24.327 -19.319 -13.261  1.00 80.85      B    C
ATOM   2937  O   GLU A 191     -24.754 -19.500 -12.127  1.00 87.33      B    O
ATOM   2938  CB  GLU A 191     -25.145 -21.369 -14.472  1.00  0.00      B    C
ATOM   2939 1HB  GLU A 191     -24.138 -21.747 -14.653  1.00  0.00      B    H
ATOM   2940 2HB  GLU A 191     -25.486 -21.712 -13.494  1.00  0.00      B    H
ATOM   2941  CG  GLU A 191     -26.110 -21.902 -15.544  1.00  0.00      B    C
ATOM   2942 1HG  GLU A 191     -27.099 -21.473 -15.362  1.00  0.00      B    H
ATOM   2943 2HG  GLU A 191     -25.773 -21.568 -16.528  1.00  0.00      B    H
ATOM   2944  CD  GLU A 191     -26.218 -23.431 -15.562  1.00  0.00      B    C
ATOM   2945  OE1 GLU A 191     -25.507 -24.083 -14.771  1.00  0.00      B    O
ATOM   2946  OE2 GLU A 191     -27.016 -23.918 -16.392  1.00  0.00      B    O
ATOM   2947  N   ASN A 192     -23.201 -18.639 -13.494  1.00 75.34      B    N
ATOM   2948  H   ASN A 192     -22.950 -18.455 -14.454  1.00 75.34      B    H
ATOM   2949  CA  ASN A 192     -22.380 -18.031 -12.446  1.00 67.56      B    C
ATOM   2950  HA  ASN A 192     -22.672 -18.405 -11.471  1.00 67.56      B    H
ATOM   2951  C   ASN A 192     -22.546 -16.494 -12.410  1.00 63.11      B    C
ATOM   2952  O   ASN A 192     -21.915 -15.828 -11.591  1.00 64.04      B    O
ATOM   2953  CB  ASN A 192     -20.920 -18.431 -12.718  1.00  0.00      B    C
ATOM   2954 1HB  ASN A 192     -20.667 -18.279 -13.764  1.00  0.00      B    H
ATOM   2955 2HB  ASN A 192     -20.266 -17.799 -12.116  1.00  0.00      B    H
ATOM   2956  CG  ASN A 192     -20.605 -19.859 -12.316  1.00  0.00      B    C
ATOM   2957  OD1 ASN A 192     -20.013 -20.095 -11.294  1.00  0.00      B    O
ATOM   2958  ND2 ASN A 192     -20.953 -20.862 -13.092  1.00  0.00      B    N
ATOM   2959 1HD2 ASN A 192     -20.800 -21.744 -12.617  1.00  0.00      B    H
ATOM   2960 2HD2 ASN A 192     -21.727 -20.749 -13.712  1.00  0.00      B    H
ATOM   2961  N   SER A 193     -23.330 -15.893 -13.322  1.00 55.72      B    N
ATOM   2962  H   SER A 193     -23.879 -16.481 -13.932  1.00 55.72      B    H
ATOM   2963  CA  SER A 193     -23.222 -14.453 -13.634  1.00 51.34      B    C
ATOM   2964  HA  SER A 193     -22.206 -14.280 -13.971  1.00 51.34      B    H
ATOM   2965  C   SER A 193     -23.448 -13.532 -12.429  1.00 50.12      B    C
ATOM   2966  O   SER A 193     -22.717 -12.552 -12.275  1.00 48.21      B    O
ATOM   2967  CB  SER A 193     -24.115 -14.024 -14.810  1.00 51.72      B    C
ATOM   2968 1HB  SER A 193     -24.024 -14.747 -15.622  1.00 51.72      B    H
ATOM   2969 2HB  SER A 193     -25.149 -13.970 -14.492  1.00 51.72      B    H
ATOM   2970  OG  SER A 193     -23.756 -12.737 -15.291  1.00 56.87      B    O
ATOM   2971  HG  SER A 193     -24.571 -12.171 -15.159  1.00 56.87      B    H
ATOM   2972  N   LEU A 194     -24.397 -13.839 -11.539  1.00 49.37      B    N
ATOM   2973  H   LEU A 194     -24.944 -14.688 -11.659  1.00 49.37      B    H
ATOM   2974  CA  LEU A 194     -24.674 -12.975 -10.384  1.00 44.97      B    C
ATOM   2975  HA  LEU A 194     -24.842 -11.971 -10.749  1.00 44.97      B    H
ATOM   2976  C   LEU A 194     -23.492 -12.868  -9.404  1.00 46.31      B    C
ATOM   2977  O   LEU A 194     -23.324 -11.820  -8.783  1.00 47.15      B    O
ATOM   2978  CB  LEU A 194     -25.949 -13.453  -9.687  1.00 42.71      B    C
ATOM   2979 1HB  LEU A 194     -25.875 -14.535  -9.563  1.00 42.71      B    H
ATOM   2980 2HB  LEU A 194     -26.010 -12.989  -8.701  1.00 42.71      B    H
ATOM   2981  CG  LEU A 194     -27.226 -13.107 -10.469  1.00 43.10      B    C
ATOM   2982  HG  LEU A 194     -27.109 -13.388 -11.515  1.00 43.10      B    H
ATOM   2983  CD1 LEU A 194     -28.401 -13.888  -9.895  1.00 44.57      B    C
ATOM   2984 1HD1 LEU A 194     -29.263 -13.726 -10.517  1.00 44.57      B    H
ATOM   2985 2HD1 LEU A 194     -28.634 -13.549  -8.885  1.00 44.57      B    H
ATOM   2986 3HD1 LEU A 194     -28.179 -14.956  -9.910  1.00 44.57      B    H
ATOM   2987  CD2 LEU A 194     -27.570 -11.617 -10.380  1.00 43.00      B    C
ATOM   2988 1HD2 LEU A 194     -28.510 -11.439 -10.901  1.00 43.00      B    H
ATOM   2989 2HD2 LEU A 194     -26.800 -11.022 -10.866  1.00 43.00      B    H
ATOM   2990 3HD2 LEU A 194     -27.671 -11.311  -9.339  1.00 43.00      B    H
ATOM   2991  N   PHE A 195     -22.619 -13.875  -9.313  1.00 43.78      B    N
ATOM   2992  H   PHE A 195     -22.757 -14.697  -9.891  1.00 43.78      B    H
ATOM   2993  CA  PHE A 195     -21.419 -13.837  -8.463  1.00 40.13      B    C
ATOM   2994  HA  PHE A 195     -21.721 -13.544  -7.459  1.00 40.13      B    H
ATOM   2995  C   PHE A 195     -20.377 -12.784  -8.896  1.00 40.53      B    C
ATOM   2996  O   PHE A 195     -19.516 -12.420  -8.097  1.00 40.77      B    O
ATOM   2997  CB  PHE A 195     -20.817 -15.241  -8.337  1.00 38.53      B    C
ATOM   2998 1HB  PHE A 195     -20.700 -15.686  -9.322  1.00 38.53      B    H
ATOM   2999 2HB  PHE A 195     -19.825 -15.164  -7.889  1.00 38.53      B    H
ATOM   3000  CG  PHE A 195     -21.650 -16.177  -7.488  1.00 37.01      B    C
ATOM   3001  CD1 PHE A 195     -22.707 -16.906  -8.067  1.00 35.43      B    C
ATOM   3002  HD1 PHE A 195     -22.923 -16.812  -9.120  1.00 35.43      B    H
ATOM   3003  CD2 PHE A 195     -21.351 -16.346  -6.124  1.00 38.10      B    C
ATOM   3004  HD2 PHE A 195     -20.518 -15.823  -5.675  1.00 38.10      B    H
ATOM   3005  CE1 PHE A 195     -23.459 -17.796  -7.283  1.00 33.90      B    C
ATOM   3006  HE1 PHE A 195     -24.249 -18.374  -7.734  1.00 33.90      B    H
ATOM   3007  CE2 PHE A 195     -22.096 -17.245  -5.343  1.00 36.29      B    C
ATOM   3008  HE2 PHE A 195     -21.817 -17.414  -4.312  1.00 36.29      B    H
ATOM   3009  CZ  PHE A 195     -23.153 -17.969  -5.922  1.00 34.01      B    C
ATOM   3010  HZ  PHE A 195     -23.703 -18.687  -5.330  1.00 34.01      B    H
ATOM   3011  N   LYS A 196     -20.509 -12.175 -10.089  1.00 40.82      B    N
ATOM   3012  H   LYS A 196     -21.234 -12.518 -10.709  1.00 40.82      B    H
ATOM   3013  CA  LYS A 196     -19.752 -10.964 -10.492  1.00 41.88      B    C
ATOM   3014  HA  LYS A 196     -18.693 -11.210 -10.504  1.00 41.88      B    H
ATOM   3015  C   LYS A 196     -19.905  -9.779  -9.508  1.00 40.58      B    C
ATOM   3016  O   LYS A 196     -19.133  -8.830  -9.593  1.00 43.69      B    O
ATOM   3017  CB  LYS A 196     -20.195 -10.504 -11.899  1.00 46.03      B    C
ATOM   3018 1HB  LYS A 196     -21.269 -10.310 -11.854  1.00 46.03      B    H
ATOM   3019 2HB  LYS A 196     -19.701  -9.557 -12.125  1.00 46.03      B    H
ATOM   3020  CG  LYS A 196     -19.912 -11.459 -13.077  1.00 50.62      B    C
ATOM   3021 1HG  LYS A 196     -18.842 -11.474 -13.286  1.00 50.62      B    H
ATOM   3022 2HG  LYS A 196     -20.231 -12.468 -12.825  1.00 50.62      B    H
ATOM   3023  CD  LYS A 196     -20.685 -10.975 -14.324  1.00 54.68      B    C
ATOM   3024 1HD  LYS A 196     -21.742 -10.890 -14.061  1.00 54.68      B    H
ATOM   3025 2HD  LYS A 196     -20.323  -9.987 -14.612  1.00 54.68      B    H
ATOM   3026  CE  LYS A 196     -20.570 -11.924 -15.525  1.00 57.57      B    C
ATOM   3027 1HE  LYS A 196     -19.538 -11.922 -15.885  1.00 57.57      B    H
ATOM   3028 2HE  LYS A 196     -20.821 -12.936 -15.190  1.00 57.57      B    H
ATOM   3029  NZ  LYS A 196     -21.503 -11.527 -16.618  1.00 59.95      B    N
ATOM   3030 1HZ  LYS A 196     -21.396 -12.115 -17.434  1.00 59.95      B    H
ATOM   3031 2HZ  LYS A 196     -21.358 -10.564 -16.912  1.00 59.95      B    H
ATOM   3032 3HZ  LYS A 196     -22.465 -11.648 -16.300  1.00 59.95      B    H
ATOM   3033  N   TYR A 197     -20.931  -9.797  -8.648  1.00 37.68           N
ATOM   3034  H   TYR A 197     -21.552 -10.575  -8.752  1.00 37.68           H
ATOM   3035  CA  TYR A 197     -21.222  -8.779  -7.600  1.00 36.45           C
ATOM   3036  HA  TYR A 197     -20.973  -7.930  -8.064  1.00 36.45           H
ATOM   3037  C   TYR A 197     -20.369  -8.902  -6.338  1.00 36.49           C
ATOM   3038  O   TYR A 197     -20.337  -7.999  -5.510  1.00 37.78           O
ATOM   3039  CB  TYR A 197     -22.702  -8.774  -7.192  1.00 35.10           C
ATOM   3040 1HB  TYR A 197     -23.031  -9.719  -7.169  1.00 35.10           H
ATOM   3041 2HB  TYR A 197     -22.781  -8.371  -6.280  1.00 35.10           H
ATOM   3042  CG  TYR A 197     -23.600  -7.999  -8.117  1.00 36.41           C
ATOM   3043  CD1 TYR A 197     -24.249  -8.635  -9.181  1.00 35.45           C
ATOM   3044  HD1 TYR A 197     -24.118  -9.616  -9.317  1.00 35.45           H
ATOM   3045  CD2 TYR A 197     -23.806  -6.630  -7.941  1.00 35.20           C
ATOM   3046  HD2 TYR A 197     -23.361  -6.159  -7.180  1.00 35.20           H
ATOM   3047  CE1 TYR A 197     -25.075  -7.935 -10.049  1.00 34.82           C
ATOM   3048  HE1 TYR A 197     -25.536  -8.411 -10.798  1.00 34.82           H
ATOM   3049  CE2 TYR A 197     -24.627  -5.910  -8.813  1.00 35.54           C
ATOM   3050  HE2 TYR A 197     -24.763  -4.928  -8.681  1.00 35.54           H
ATOM   3051  CZ  TYR A 197     -25.260  -6.578  -9.876  1.00 37.70           C
ATOM   3052  OH  TYR A 197     -26.069  -5.880 -10.763  1.00 35.65           O
ATOM   3053  HH  TYR A 197     -26.898  -6.346 -10.874  1.00 35.65           H
ATOM   3054  N   LEU A 198     -19.681 -10.011  -6.156  1.00 35.88           N
ATOM   3055  H   LEU A 198     -19.685 -10.743  -6.837  1.00 35.88           H
ATOM   3056  CA  LEU A 198     -18.916 -10.127  -4.931  1.00 38.01           C
ATOM   3057  HA  LEU A 198     -19.595 -10.260  -4.209  1.00 38.01           H
ATOM   3058  C   LEU A 198     -18.117  -8.844  -4.670  1.00 39.28           C
ATOM   3059  O   LEU A 198     -17.431  -8.326  -5.560  1.00 39.79           O
ATOM   3060  CB  LEU A 198     -18.001 -11.342  -4.974  1.00 37.79           C
ATOM   3061 1HB  LEU A 198     -17.594 -11.404  -5.885  1.00 37.79           H
ATOM   3062 2HB  LEU A 198     -17.279 -11.222  -4.295  1.00 37.79           H
ATOM   3063  CG  LEU A 198     -18.745 -12.639  -4.679  1.00 39.27           C
ATOM   3064  HG  LEU A 198     -19.595 -12.664  -5.206  1.00 39.27           H
ATOM   3065  CD1 LEU A 198     -17.929 -13.850  -5.127  1.00 30.64           C
ATOM   3066 1HD1 LEU A 198     -18.415 -14.701  -4.934  1.00 30.64           H
ATOM   3067 2HD1 LEU A 198     -17.049 -13.884  -4.653  1.00 30.64           H
ATOM   3068 3HD1 LEU A 198     -17.748 -13.817  -6.111  1.00 30.64           H
ATOM   3069  CD2 LEU A 198     -19.099 -12.686  -3.184  1.00 38.01           C
ATOM   3070 1HD2 LEU A 198     -19.589 -13.529  -2.959  1.00 38.01           H
ATOM   3071 2HD2 LEU A 198     -19.682 -11.914  -2.929  1.00 38.01           H
ATOM   3072 3HD2 LEU A 198     -18.275 -12.651  -2.620  1.00 38.01           H
ATOM   3073  N   GLN A 199     -18.221  -8.334  -3.447  1.00 38.55           N
ATOM   3074  H   GLN A 199     -18.840  -8.766  -2.792  1.00 38.55           H
ATOM   3075  CA  GLN A 199     -17.465  -7.177  -3.035  1.00 37.33           C
ATOM   3076  HA  GLN A 199     -17.141  -6.736  -3.872  1.00 37.33           H
ATOM   3077  C   GLN A 199     -16.264  -7.600  -2.171  1.00 39.18           C
ATOM   3078  O   GLN A 199     -15.219  -6.949  -2.180  1.00 38.72           O
ATOM   3079  CB  GLN A 199     -18.384  -6.241  -2.264  1.00 37.64           C
ATOM   3080 1HB  GLN A 199     -18.869  -6.775  -1.572  1.00 37.64           H
ATOM   3081 2HB  GLN A 199     -17.823  -5.545  -1.815  1.00 37.64           H
ATOM   3082  CG  GLN A 199     -19.412  -5.539  -3.135  1.00 36.65           C
ATOM   3083 1HG  GLN A 199     -20.099  -6.205  -3.424  1.00 36.65           H
ATOM   3084 2HG  GLN A 199     -19.851  -4.817  -2.599  1.00 36.65           H
ATOM   3085  CD  GLN A 199     -18.787  -4.920  -4.367  1.00 46.04           C
ATOM   3086  OE1 GLN A 199     -18.088  -3.901  -4.280  1.00 45.58           O
ATOM   3087  NE2 GLN A 199     -19.026  -5.530  -5.530  1.00 42.52           N
ATOM   3088 1HE2 GLN A 199     -18.635  -5.169  -6.376  1.00 42.52           H
ATOM   3089 2HE2 GLN A 199     -19.597  -6.351  -5.554  1.00 42.52           H
ATOM   3090  N   LEU A 200     -16.416  -8.708  -1.438  1.00 40.09           N
ATOM   3091  H   LEU A 200     -17.144  -9.347  -1.686  1.00 40.09           H
ATOM   3092  CA  LEU A 200     -15.566  -9.028  -0.292  1.00 38.12           C
ATOM   3093  HA  LEU A 200     -14.708  -8.532  -0.429  1.00 38.12           H
ATOM   3094  C   LEU A 200     -15.290 -10.525  -0.208  1.00 37.87           C
ATOM   3095  O   LEU A 200     -16.213 -11.341  -0.345  1.00 39.53           O
ATOM   3096  CB  LEU A 200     -16.268  -8.592   0.978  1.00 38.07           C
ATOM   3097 1HB  LEU A 200     -16.565  -7.644   0.861  1.00 38.07           H
ATOM   3098 2HB  LEU A 200     -17.067  -9.177   1.110  1.00 38.07           H
ATOM   3099  CG  LEU A 200     -15.413  -8.668   2.229  1.00 41.79           C
ATOM   3100  HG  LEU A 200     -14.998  -9.575   2.295  1.00 41.79           H
ATOM   3101  CD1 LEU A 200     -14.346  -7.598   2.146  1.00 44.92           C
ATOM   3102 1HD1 LEU A 200     -13.759  -7.616   2.955  1.00 44.92           H
ATOM   3103 2HD1 LEU A 200     -14.753  -6.688   2.081  1.00 44.92           H
ATOM   3104 3HD1 LEU A 200     -13.765  -7.734   1.342  1.00 44.92           H
ATOM   3105  CD2 LEU A 200     -16.250  -8.458   3.463  1.00 39.68           C
ATOM   3106 1HD2 LEU A 200     -15.688  -8.509   4.288  1.00 39.68           H
ATOM   3107 2HD2 LEU A 200     -16.964  -9.154   3.535  1.00 39.68           H
ATOM   3108 3HD2 LEU A 200     -16.694  -7.564   3.447  1.00 39.68           H
ATOM   3109  N   PHE A 201     -14.033 -10.885   0.028  1.00 35.86           N
ATOM   3110  H   PHE A 201     -13.316 -10.187   0.025  1.00 35.86           H
ATOM   3111  CA  PHE A 201     -13.675 -12.266   0.290  1.00 35.89           C
ATOM   3112  HA  PHE A 201     -14.523 -12.768   0.119  1.00 35.89           H
ATOM   3113  C   PHE A 201     -13.219 -12.440   1.708  1.00 36.76           C
ATOM   3114  O   PHE A 201     -12.552 -11.568   2.268  1.00 37.37           O
ATOM   3115  CB  PHE A 201     -12.561 -12.747  -0.619  1.00 33.73           C
ATOM   3116 1HB  PHE A 201     -11.849 -12.045  -0.663  1.00 33.73           H
ATOM   3117 2HB  PHE A 201     -12.175 -13.590  -0.242  1.00 33.73           H
ATOM   3118  CG  PHE A 201     -13.007 -13.031  -2.001  1.00 36.22           C
ATOM   3119  CD1 PHE A 201     -12.651 -12.175  -3.044  1.00 37.45           C
ATOM   3120  HD1 PHE A 201     -12.092 -11.369  -2.850  1.00 37.45           H
ATOM   3121  CD2 PHE A 201     -13.794 -14.149  -2.280  1.00 34.77           C
ATOM   3122  HD2 PHE A 201     -14.067 -14.757  -1.535  1.00 34.77           H
ATOM   3123  CE1 PHE A 201     -13.063 -12.431  -4.361  1.00 35.68           C
ATOM   3124  HE1 PHE A 201     -12.803 -11.809  -5.100  1.00 35.68           H
ATOM   3125  CE2 PHE A 201     -14.203 -14.431  -3.577  1.00 35.71           C
ATOM   3126  HE2 PHE A 201     -14.753 -15.243  -3.763  1.00 35.71           H
ATOM   3127  CZ  PHE A 201     -13.839 -13.561  -4.634  1.00 35.60           C
ATOM   3128  HZ  PHE A 201     -14.136 -13.753  -5.569  1.00 35.60           H
ATOM   3129  N   VAL A 202     -13.560 -13.593   2.270  1.00 36.42           N
ATOM   3130  H   VAL A 202     -14.202 -14.197   1.799  1.00 36.42           H
ATOM   3131  CA  VAL A 202     -13.028 -13.988   3.535  1.00 36.14           C
ATOM   3132  HA  VAL A 202     -12.288 -13.359   3.776  1.00 36.14           H
ATOM   3133  C   VAL A 202     -12.601 -15.404   3.364  1.00 39.01           C
ATOM   3134  O   VAL A 202     -13.316 -16.192   2.756  1.00 41.93           O
ATOM   3135  CB  VAL A 202     -14.096 -13.961   4.587  1.00 36.50           C
ATOM   3136  HB  VAL A 202     -14.820 -14.587   4.296  1.00 36.50           H
ATOM   3137  CG1 VAL A 202     -13.538 -14.467   5.935  1.00 31.96           C
ATOM   3138 1HG1 VAL A 202     -14.244 -14.455   6.643  1.00 31.96           H
ATOM   3139 2HG1 VAL A 202     -12.780 -13.895   6.247  1.00 31.96           H
ATOM   3140 3HG1 VAL A 202     -13.202 -15.405   5.854  1.00 31.96           H
ATOM   3141  CG2 VAL A 202     -14.689 -12.538   4.708  1.00 34.26           C
ATOM   3142 1HG2 VAL A 202     -15.404 -12.507   5.409  1.00 34.26           H
ATOM   3143 2HG2 VAL A 202     -15.093 -12.244   3.844  1.00 34.26           H
ATOM   3144 3HG2 VAL A 202     -13.984 -11.877   4.962  1.00 34.26           H
ATOM   3145  N   ILE A 203     -11.438 -15.738   3.896  1.00 38.92           N
ATOM   3146  H   ILE A 203     -10.891 -15.044   4.363  1.00 38.92           H
ATOM   3147  CA  ILE A 203     -10.944 -17.099   3.810  1.00 40.35           C
ATOM   3148  HA  ILE A 203     -11.712 -17.655   3.490  1.00 40.35           H
ATOM   3149  C   ILE A 203     -10.481 -17.555   5.198  1.00 39.93           C
ATOM   3150  O   ILE A 203      -9.903 -16.772   5.950  1.00 39.05           O
ATOM   3151  CB  ILE A 203      -9.767 -17.178   2.818  1.00 41.00           C
ATOM   3152  HB  ILE A 203     -10.078 -16.896   1.911  1.00 41.00           H
ATOM   3153  CG1 ILE A 203      -9.256 -18.607   2.719  1.00 41.36           C
ATOM   3154 1HG1 ILE A 203      -8.728 -18.816   3.541  1.00 41.36           H
ATOM   3155 2HG1 ILE A 203     -10.042 -19.225   2.659  1.00 41.36           H
ATOM   3156  CG2 ILE A 203      -8.644 -16.243   3.253  1.00 42.38           C
ATOM   3157 1HG2 ILE A 203      -7.873 -16.286   2.616  1.00 42.38           H
ATOM   3158 2HG2 ILE A 203      -8.305 -16.489   4.161  1.00 42.38           H
ATOM   3159 3HG2 ILE A 203      -8.961 -15.295   3.289  1.00 42.38           H
ATOM   3160  CD1 ILE A 203      -8.373 -18.848   1.518  1.00 45.90           C
ATOM   3161 1HD1 ILE A 203      -8.058 -19.797   1.490  1.00 45.90           H
ATOM   3162 2HD1 ILE A 203      -7.565 -18.257   1.541  1.00 45.90           H
ATOM   3163 3HD1 ILE A 203      -8.865 -18.663   0.668  1.00 45.90           H
ATOM   3164  N   SER A 204     -10.738 -18.802   5.563  1.00 38.75           N
ATOM   3165  H   SER A 204     -11.075 -19.473   4.904  1.00 38.75           H
ATOM   3166  CA  SER A 204     -10.514 -19.167   6.948  1.00 38.37           C
ATOM   3167  HA  SER A 204      -9.723 -18.625   7.235  1.00 38.37           H
ATOM   3168  C   SER A 204     -10.186 -20.611   7.077  1.00 39.10           C
ATOM   3169  O   SER A 204     -10.837 -21.440   6.459  1.00 40.65           O
ATOM   3170  CB  SER A 204     -11.743 -18.862   7.795  1.00 37.34           C
ATOM   3171 1HB  SER A 204     -12.028 -17.909   7.688  1.00 37.34           H
ATOM   3172 2HB  SER A 204     -12.504 -19.468   7.558  1.00 37.34           H
ATOM   3173  OG  SER A 204     -11.430 -19.069   9.146  1.00 37.20           O
ATOM   3174  HG  SER A 204     -10.699 -18.505   9.396  1.00 37.20           H
ATOM   3175  N   ASN A 205      -9.191 -20.926   7.895  1.00 40.61           N
ATOM   3176  H   ASN A 205      -8.578 -20.214   8.235  1.00 40.61           H
ATOM   3177  CA  ASN A 205      -8.992 -22.309   8.296  1.00 40.47           C
ATOM   3178  HA  ASN A 205      -9.588 -22.842   7.695  1.00 40.47           H
ATOM   3179  C   ASN A 205      -9.404 -22.526   9.727  1.00 41.30           C
ATOM   3180  O   ASN A 205      -8.972 -23.485  10.350  1.00 43.07           O
ATOM   3181  CB  ASN A 205      -7.552 -22.737   8.100  1.00 39.53           C
ATOM   3182 1HB  ASN A 205      -7.469 -23.702   8.349  1.00 39.53           H
ATOM   3183 2HB  ASN A 205      -7.312 -22.617   7.138  1.00 39.53           H
ATOM   3184  CG  ASN A 205      -6.589 -21.929   8.951  1.00 42.36           C
ATOM   3185  OD1 ASN A 205      -5.377 -21.974   8.734  1.00 37.12           O
ATOM   3186  ND2 ASN A 205      -7.124 -21.164   9.913  1.00 41.74           N
ATOM   3187 1HD2 ASN A 205      -6.534 -20.601  10.491  1.00 41.74           H
ATOM   3188 2HD2 ASN A 205      -8.114 -21.160  10.054  1.00 41.74           H
ATOM   3189  N   GLY A 206     -10.240 -21.638  10.256  1.00 41.68           N
ATOM   3190  H   GLY A 206     -10.530 -20.844   9.721  1.00 41.68           H
ATOM   3191  CA  GLY A 206     -10.732 -21.815  11.609  1.00 42.54           C
ATOM   3192 1HA  GLY A 206     -11.680 -21.500  11.634  1.00 42.54           H
ATOM   3193 2HA  GLY A 206     -10.700 -22.792  11.823  1.00 42.54           H
ATOM   3194  C   GLY A 206      -9.920 -21.051  12.625  1.00 44.55           C
ATOM   3195  O   GLY A 206     -10.480 -20.294  13.400  1.00 45.97           O
ATOM   3196  N   THR A 207      -8.597 -21.230  12.619  1.00 45.95           N
ATOM   3197  H   THR A 207      -8.196 -21.872  11.966  1.00 45.95           H
ATOM   3198  CA  THR A 207      -7.716 -20.510  13.539  1.00 46.75           C
ATOM   3199  HA  THR A 207      -8.252 -20.463  14.383  1.00 46.75           H
ATOM   3200  C   THR A 207      -7.419 -19.110  13.024  1.00 47.22           C
ATOM   3201  O   THR A 207      -7.252 -18.168  13.796  1.00 48.77           O
ATOM   3202  CB  THR A 207      -6.392 -21.255  13.808  1.00 46.52           C
ATOM   3203  HB  THR A 207      -6.250 -21.331  14.795  1.00 46.52           H
ATOM   3204  OG1 THR A 207      -6.452 -22.613  13.432  1.00 49.04           O
ATOM   3205  HG1 THR A 207      -6.848 -23.123  14.139  1.00 49.04           H
ATOM   3206  CG2 THR A 207      -5.171 -20.556  13.308  1.00 47.37           C
ATOM   3207 1HG2 THR A 207      -4.347 -21.084  13.512  1.00 47.37           H
ATOM   3208 2HG2 THR A 207      -5.074 -19.658  13.736  1.00 47.37           H
ATOM   3209 3HG2 THR A 207      -5.217 -20.423  12.318  1.00 47.37           H
ATOM   3210  N   ASP A 208      -7.338 -18.961  11.715  1.00 47.07           N
ATOM   3211  H   ASP A 208      -7.434 -19.754  11.113  1.00 47.07           H
ATOM   3212  CA  ASP A 208      -7.107 -17.646  11.156  1.00 46.97           C
ATOM   3213  HA  ASP A 208      -7.173 -17.012  11.926  1.00 46.97           H
ATOM   3214  C   ASP A 208      -8.179 -17.301  10.133  1.00 45.69           C
ATOM   3215  O   ASP A 208      -8.806 -18.185   9.570  1.00 48.03           O
ATOM   3216  CB  ASP A 208      -5.709 -17.562  10.541  1.00 47.69           C
ATOM   3217 1HB  ASP A 208      -5.068 -18.036  11.142  1.00 47.69           H
ATOM   3218 2HB  ASP A 208      -5.726 -18.013   9.648  1.00 47.69           H
ATOM   3219  CG  ASP A 208      -5.231 -16.120  10.353  1.00 48.35           C
ATOM   3220  OD1 ASP A 208      -4.155 -15.937   9.746  1.00 51.76           O
ATOM   3221  OD2 ASP A 208      -5.924 -15.166  10.788  1.00 49.87           O
ATOM   3222  N   THR A 209      -8.390 -16.015   9.914  1.00 42.99           N
ATOM   3223  H   THR A 209      -7.774 -15.344  10.329  1.00 42.99           H
ATOM   3224  CA  THR A 209      -9.489 -15.547   9.087  1.00 42.08           C
ATOM   3225  HA  THR A 209      -9.613 -16.234   8.372  1.00 42.08           H
ATOM   3226  C   THR A 209      -9.083 -14.187   8.542  1.00 42.63           C
ATOM   3227  O   THR A 209      -8.976 -13.225   9.296  1.00 44.09           O
ATOM   3228  CB  THR A 209     -10.803 -15.393   9.900  1.00 41.45           C
ATOM   3229  HB  THR A 209     -10.738 -14.644  10.561  1.00 41.45           H
ATOM   3230  OG1 THR A 209     -11.053 -16.576  10.675  1.00 39.97           O
ATOM   3231  HG1 THR A 209     -11.616 -16.359  11.418  1.00 39.97           H
ATOM   3232  CG2 THR A 209     -11.962 -15.152   8.965  1.00 38.11           C
ATOM   3233 1HG2 THR A 209     -12.817 -15.050   9.474  1.00 38.11           H
ATOM   3234 2HG2 THR A 209     -12.073 -15.915   8.329  1.00 38.11           H
ATOM   3235 3HG2 THR A 209     -11.824 -14.320   8.428  1.00 38.11           H
ATOM   3236  N   ARG A 210      -8.837 -14.103   7.237  1.00 42.02           N
ATOM   3237  H   ARG A 210      -8.882 -14.928   6.673  1.00 42.02           H
ATOM   3238  CA  ARG A 210      -8.506 -12.825   6.622  1.00 41.99           C
ATOM   3239  HA  ARG A 210      -8.512 -12.174   7.382  1.00 41.99           H
ATOM   3240  C   ARG A 210      -9.526 -12.408   5.586  1.00 41.31           C
ATOM   3241  O   ARG A 210     -10.107 -13.265   4.910  1.00 41.15           O
ATOM   3242  CB  ARG A 210      -7.145 -12.884   5.970  1.00 42.34           C
ATOM   3243 1HB  ARG A 210      -7.202 -13.465   5.159  1.00 42.34           H
ATOM   3244 2HB  ARG A 210      -6.876 -11.960   5.700  1.00 42.34           H
ATOM   3245  CG  ARG A 210      -6.084 -13.434   6.861  1.00 42.72           C
ATOM   3246 1HG  ARG A 210      -6.025 -12.879   7.690  1.00 42.72           H
ATOM   3247 2HG  ARG A 210      -6.311 -14.376   7.105  1.00 42.72           H
ATOM   3248  CD  ARG A 210      -4.773 -13.404   6.138  1.00 44.08           C
ATOM   3249 1HD  ARG A 210      -4.594 -14.290   5.713  1.00 44.08           H
ATOM   3250 2HD  ARG A 210      -4.781 -12.692   5.437  1.00 44.08           H
ATOM   3251  NE  ARG A 210      -3.716 -13.119   7.077  1.00 51.76           N
ATOM   3252  HE  ARG A 210      -3.472 -13.830   7.737  1.00 51.76           H
ATOM   3253  CZ  ARG A 210      -3.051 -11.981   7.123  1.00 52.53           C
ATOM   3254  NH1 ARG A 210      -3.314 -11.028   6.260  1.00 52.96           N
ATOM   3255 1HH1 ARG A 210      -4.019 -11.163   5.565  1.00 52.96           H
ATOM   3256 2HH1 ARG A 210      -2.807 -10.168   6.296  1.00 52.96           H
ATOM   3257  NH2 ARG A 210      -2.106 -11.812   8.024  1.00 60.18           N
ATOM   3258 1HH2 ARG A 210      -1.896 -12.545   8.670  1.00 60.18           H
ATOM   3259 2HH2 ARG A 210      -1.599 -10.951   8.062  1.00 60.18           H
ATOM   3260  N   TYR A 211      -9.738 -11.096   5.460  1.00 39.20           N
ATOM   3261  H   TYR A 211      -9.320 -10.463   6.112  1.00 39.20           H
ATOM   3262  CA  TYR A 211     -10.568 -10.576   4.389  1.00 38.00           C
ATOM   3263  HA  TYR A 211     -10.857 -11.410   3.919  1.00 38.00           H
ATOM   3264  C   TYR A 211      -9.818  -9.725   3.386  1.00 37.68           C
ATOM   3265  O   TYR A 211      -8.791  -9.118   3.695  1.00 38.72           O
ATOM   3266  CB  TYR A 211     -11.770  -9.817   4.939  1.00 38.31           C
ATOM   3267 1HB  TYR A 211     -12.372  -9.590   4.173  1.00 38.31           H
ATOM   3268 2HB  TYR A 211     -12.253 -10.417   5.577  1.00 38.31           H
ATOM   3269  CG  TYR A 211     -11.455  -8.533   5.668  1.00 39.03           C
ATOM   3270  CD1 TYR A 211     -11.000  -8.546   6.990  1.00 37.93           C
ATOM   3271  HD1 TYR A 211     -10.873  -9.421   7.458  1.00 37.93           H
ATOM   3272  CD2 TYR A 211     -11.624  -7.292   5.042  1.00 39.84           C
ATOM   3273  HD2 TYR A 211     -11.939  -7.261   4.093  1.00 39.84           H
ATOM   3274  CE1 TYR A 211     -10.715  -7.341   7.674  1.00 38.76           C
ATOM   3275  HE1 TYR A 211     -10.379  -7.363   8.617  1.00 38.76           H
ATOM   3276  CE2 TYR A 211     -11.358  -6.092   5.717  1.00 35.79           C
ATOM   3277  HE2 TYR A 211     -11.496  -5.214   5.257  1.00 35.79           H
ATOM   3278  CZ  TYR A 211     -10.905  -6.125   7.027  1.00 36.77           C
ATOM   3279  OH  TYR A 211     -10.623  -4.959   7.680  1.00 35.97           O
ATOM   3280  HH  TYR A 211      -9.676  -4.885   7.810  1.00 35.97           H
ATOM   3281  N   PHE A 212     -10.330  -9.686   2.172  1.00 36.17           N
ATOM   3282  H   PHE A 212     -11.138 -10.234   1.954  1.00 36.17           H
ATOM   3283  CA  PHE A 212      -9.732  -8.867   1.160  1.00 35.97           C
ATOM   3284  HA  PHE A 212      -9.377  -8.055   1.626  1.00 35.97           H
ATOM   3285  C   PHE A 212     -10.797  -8.502   0.173  1.00 38.10           C
ATOM   3286  O   PHE A 212     -11.820  -9.176   0.082  1.00 39.32           O
ATOM   3287  CB  PHE A 212      -8.581  -9.580   0.464  1.00 35.61           C
ATOM   3288 1HB  PHE A 212      -8.331  -9.049  -0.347  1.00 35.61           H
ATOM   3289 2HB  PHE A 212      -7.806  -9.610   1.096  1.00 35.61           H
ATOM   3290  CG  PHE A 212      -8.890 -11.006   0.021  1.00 37.88           C
ATOM   3291  CD1 PHE A 212      -9.153 -11.296  -1.312  1.00 35.15           C
ATOM   3292  HD1 PHE A 212      -9.156 -10.557  -1.986  1.00 35.15           H
ATOM   3293  CD2 PHE A 212      -8.865 -12.076   0.937  1.00 40.53           C
ATOM   3294  HD2 PHE A 212      -8.664 -11.894   1.899  1.00 40.53           H
ATOM   3295  CE1 PHE A 212      -9.414 -12.609  -1.721  1.00 34.92           C
ATOM   3296  HE1 PHE A 212      -9.613 -12.796  -2.684  1.00 34.92           H
ATOM   3297  CE2 PHE A 212      -9.118 -13.404   0.517  1.00 32.30           C
ATOM   3298  HE2 PHE A 212      -9.095 -14.153   1.179  1.00 32.30           H
ATOM   3299  CZ  PHE A 212      -9.397 -13.661  -0.805  1.00 32.33           C
ATOM   3300  HZ  PHE A 212      -9.586 -14.595  -1.109  1.00 32.33           H
ATOM   3301  N   ALA A 213     -10.560  -7.420  -0.560  1.00 38.93           N
ATOM   3302  H   ALA A 213      -9.691  -6.939  -0.437  1.00 38.93           H
ATOM   3303  CA  ALA A 213     -11.509  -6.905  -1.538  1.00 38.75           C
ATOM   3304  HA  ALA A 213     -12.417  -6.947  -1.120  1.00 38.75           H
ATOM   3305  C   ALA A 213     -11.460  -7.755  -2.801  1.00 39.11           C
ATOM   3306  O   ALA A 213     -10.424  -8.326  -3.137  1.00 39.73           O
ATOM   3307  CB  ALA A 213     -11.176  -5.473  -1.866  1.00 37.47           C
ATOM   3308 1HB  ALA A 213     -11.204  -4.900  -1.047  1.00 37.47           H
ATOM   3309 2HB  ALA A 213     -11.825  -5.096  -2.526  1.00 37.47           H
ATOM   3310 3HB  ALA A 213     -10.260  -5.401  -2.261  1.00 37.47           H
ATOM   3311  N   ASN A 214     -12.591  -7.823  -3.493  1.00 41.54           N
ATOM   3312  H   ASN A 214     -13.419  -7.428  -3.093  1.00 41.54           H
ATOM   3313  CA  ASN A 214     -12.686  -8.444  -4.805  1.00 41.73           C
ATOM   3314  HA  ASN A 214     -12.037  -9.204  -4.799  1.00 41.73           H
ATOM   3315  C   ASN A 214     -12.348  -7.434  -5.867  1.00 42.73           C
ATOM   3316  O   ASN A 214     -13.164  -6.579  -6.188  1.00 43.14           O
ATOM   3317  CB  ASN A 214     -14.102  -8.929  -5.064  1.00 41.14           C
ATOM   3318 1HB  ASN A 214     -14.362  -9.558  -4.332  1.00 41.14           H
ATOM   3319 2HB  ASN A 214     -14.715  -8.139  -5.059  1.00 41.14           H
ATOM   3320  CG  ASN A 214     -14.237  -9.650  -6.409  1.00 44.49           C
ATOM   3321  OD1 ASN A 214     -15.331  -9.732  -6.952  1.00 45.30           O
ATOM   3322  ND2 ASN A 214     -13.128 -10.190  -6.938  1.00 37.72           N
ATOM   3323 1HD2 ASN A 214     -13.176 -10.679  -7.809  1.00 37.72           H
ATOM   3324 2HD2 ASN A 214     -12.252 -10.101  -6.462  1.00 37.72           H
ATOM   3325  N   THR A 215     -11.144  -7.530  -6.406  1.00 43.31           N
ATOM   3326  H   THR A 215     -10.538  -8.278  -6.134  1.00 43.31           H
ATOM   3327  CA  THR A 215     -10.695  -6.572  -7.383  1.00 45.38           C
ATOM   3328  HA  THR A 215     -11.557  -6.184  -7.709  1.00 45.38           H
ATOM   3329  C   THR A 215      -9.959  -7.249  -8.513  1.00 45.86           C
ATOM   3330  O   THR A 215      -9.257  -8.230  -8.312  1.00 46.60           O
ATOM   3331  CB  THR A 215      -9.781  -5.474  -6.777  1.00 45.93           C
ATOM   3332  HB  THR A 215     -10.297  -4.899  -6.142  1.00 45.93           H
ATOM   3333  OG1 THR A 215      -9.304  -4.646  -7.838  1.00 50.20           O
ATOM   3334  HG1 THR A 215      -8.740  -5.160  -8.416  1.00 50.20           H
ATOM   3335  CG2 THR A 215      -8.569  -6.070  -6.066  1.00 45.97           C
ATOM   3336 1HG2 THR A 215      -7.990  -5.352  -5.681  1.00 45.97           H
ATOM   3337 2HG2 THR A 215      -8.010  -6.607  -6.698  1.00 45.97           H
ATOM   3338 3HG2 THR A 215      -8.851  -6.671  -5.318  1.00 45.97           H
ATOM   3339  N   THR A 216     -10.102  -6.706  -9.707  1.00 46.22           N
ATOM   3340  H   THR A 216     -10.707  -5.920  -9.832  1.00 46.22           H
ATOM   3341  CA  THR A 216      -9.383  -7.251 -10.832  1.00 47.60           C
ATOM   3342  HA  THR A 216      -9.327  -8.226 -10.623  1.00 47.60           H
ATOM   3343  C   THR A 216      -7.993  -6.673 -10.941  1.00 46.59           C
ATOM   3344  O   THR A 216      -7.214  -7.111 -11.779  1.00 48.19           O
ATOM   3345  CB  THR A 216     -10.146  -7.022 -12.145  1.00 47.27           C
ATOM   3346  HB  THR A 216      -9.543  -7.375 -12.983  1.00 47.27           H
ATOM   3347  OG1 THR A 216     -10.412  -5.645 -12.304  1.00 49.94           O
ATOM   3348  HG1 THR A 216     -11.008  -5.549 -13.053  1.00 49.94           H
ATOM   3349  CG2 THR A 216     -11.490  -7.752 -12.175  1.00 48.28           C
ATOM   3350 1HG2 THR A 216     -11.967  -7.611 -13.143  1.00 48.28           H
ATOM   3351 2HG2 THR A 216     -12.147  -7.372 -11.392  1.00 48.28           H
ATOM   3352 3HG2 THR A 216     -11.330  -8.818 -12.010  1.00 48.28           H
ATOM   3353  N   LYS A 217      -7.684  -5.687 -10.106  1.00 45.03           N
ATOM   3354  H   LYS A 217      -8.335  -5.425  -9.393  1.00 45.03           H
ATOM   3355  CA  LYS A 217      -6.422  -4.983 -10.214  1.00 44.06           C
ATOM   3356  HA  LYS A 217      -6.263  -4.786 -11.181  1.00 44.06           H
ATOM   3357  C   LYS A 217      -5.354  -5.884  -9.647  1.00 41.76           C
ATOM   3358  O   LYS A 217      -5.330  -6.151  -8.448  1.00 42.11           O
ATOM   3359  CB  LYS A 217      -6.467  -3.664  -9.398  1.00 44.22           C
ATOM   3360 1HB  LYS A 217      -7.488  -3.431  -9.111  1.00 44.22           H
ATOM   3361 2HB  LYS A 217      -5.938  -3.792  -8.454  1.00 44.22           H
ATOM   3362  CG  LYS A 217      -5.845  -2.438 -10.092  1.00 54.10           C
ATOM   3363 1HG  LYS A 217      -5.693  -1.674  -9.328  1.00 54.10           H
ATOM   3364 2HG  LYS A 217      -4.864  -2.706 -10.487  1.00 54.10           H
ATOM   3365  CD  LYS A 217      -6.695  -1.813 -11.215  1.00 65.60           C
ATOM   3366 1HD  LYS A 217      -6.283  -0.828 -11.440  1.00 65.60           H
ATOM   3367 2HD  LYS A 217      -6.626  -2.431 -12.113  1.00 65.60           H
ATOM   3368  CE  LYS A 217      -8.172  -1.682 -10.799  1.00 65.44           C
ATOM   3369 1HE  LYS A 217      -8.638  -2.671 -10.853  1.00 65.44           H
ATOM   3370 2HE  LYS A 217      -8.213  -1.359  -9.756  1.00 65.44           H
ATOM   3371  NZ  LYS A 217      -8.956  -0.721 -11.604  1.00 61.97           N
ATOM   3372 1HZ  LYS A 217      -9.917  -0.691 -11.259  1.00 61.97           H
ATOM   3373 2HZ  LYS A 217      -8.960  -0.931 -12.589  1.00 61.97           H
ATOM   3374 3HZ  LYS A 217      -8.645   0.242 -11.459  1.00 61.97           H
ATOM   3375  N   ARG A 218      -4.483  -6.393 -10.511  1.00 37.71           N
ATOM   3376  H   ARG A 218      -4.397  -6.016 -11.433  1.00 37.71           H
ATOM   3377  CA  ARG A 218      -3.658  -7.507 -10.087  1.00 35.41           C
ATOM   3378  HA  ARG A 218      -4.291  -8.122  -9.617  1.00 35.41           H
ATOM   3379  C   ARG A 218      -2.588  -7.066  -9.093  1.00 37.17           C
ATOM   3380  O   ARG A 218      -2.144  -7.864  -8.276  1.00 40.20           O
ATOM   3381  CB  ARG A 218      -3.000  -8.142 -11.326  1.00 32.91           C
ATOM   3382 1HB  ARG A 218      -3.781  -8.449 -12.024  1.00 32.91           H
ATOM   3383 2HB  ARG A 218      -2.391  -7.379 -11.816  1.00 32.91           H
ATOM   3384  CG  ARG A 218      -2.104  -9.361 -11.027  1.00 30.95           C
ATOM   3385 1HG  ARG A 218      -1.416  -9.160 -10.209  1.00 30.95           H
ATOM   3386 2HG  ARG A 218      -2.738 -10.207 -10.758  1.00 30.95           H
ATOM   3387  CD  ARG A 218      -1.251  -9.704 -12.250  1.00 35.24           C
ATOM   3388 1HD  ARG A 218      -1.901  -9.724 -13.130  1.00 35.24           H
ATOM   3389 2HD  ARG A 218      -0.498  -8.925 -12.387  1.00 35.24           H
ATOM   3390  NE  ARG A 218      -0.600 -11.018 -12.100  1.00 36.17           N
ATOM   3391  HE  ARG A 218      -0.740 -11.494 -11.222  1.00 36.17           H
ATOM   3392  CZ  ARG A 218      -0.109 -11.714 -13.108  1.00 41.19           C
ATOM   3393  NH1 ARG A 218       0.272 -11.143 -14.218  1.00 40.88           N
ATOM   3394 1HH1 ARG A 218       0.248 -10.138 -14.275  1.00 40.88           H
ATOM   3395 2HH1 ARG A 218       0.576 -11.667 -15.021  1.00 40.88           H
ATOM   3396  NH2 ARG A 218      -0.038 -13.016 -13.038  1.00 42.09           N
ATOM   3397 1HH2 ARG A 218      -0.417 -13.465 -12.214  1.00 42.09           H
ATOM   3398 2HH2 ARG A 218      -0.085 -13.522 -13.909  1.00 42.09           H
ATOM   3399  N   ASP A 219      -2.198  -5.795  -9.124  1.00 38.30           N
ATOM   3400  H   ASP A 219      -2.543  -5.175  -9.830  1.00 38.30           H
ATOM   3401  CA  ASP A 219      -1.260  -5.317  -8.118  1.00 39.79           C
ATOM   3402  HA  ASP A 219      -0.705  -6.133  -7.960  1.00 39.79           H
ATOM   3403  C   ASP A 219      -1.885  -4.948  -6.758  1.00 39.63           C
ATOM   3404  O   ASP A 219      -1.231  -4.368  -5.893  1.00 39.40           O
ATOM   3405  CB  ASP A 219      -0.457  -4.149  -8.712  1.00 41.31           C
ATOM   3406 1HB  ASP A 219       0.327  -3.893  -8.010  1.00 41.31           H
ATOM   3407 2HB  ASP A 219       0.017  -4.477  -9.640  1.00 41.31           H
ATOM   3408  CG  ASP A 219      -1.287  -2.882  -8.992  1.00 45.85           C
ATOM   3409  OD1 ASP A 219      -0.663  -1.838  -9.276  1.00 51.68           O
ATOM   3410  OD2 ASP A 219      -2.541  -2.968  -8.976  1.00 47.54           O
ATOM   3411  N   LYS A 220      -3.139  -5.330  -6.559  1.00 38.42           N
ATOM   3412  H   LYS A 220      -3.669  -5.680  -7.332  1.00 38.42           H
ATOM   3413  CA  LYS A 220      -3.763  -5.255  -5.248  1.00 37.97           C
ATOM   3414  HA  LYS A 220      -3.069  -4.898  -4.622  1.00 37.97           H
ATOM   3415  C   LYS A 220      -4.194  -6.645  -4.801  1.00 38.70           C
ATOM   3416  O   LYS A 220      -4.957  -6.788  -3.873  1.00 38.82           O
ATOM   3417  CB  LYS A 220      -5.000  -4.341  -5.362  1.00 37.96           C
ATOM   3418 1HB  LYS A 220      -5.709  -4.822  -6.036  1.00 37.96           H
ATOM   3419 2HB  LYS A 220      -5.490  -4.273  -4.390  1.00 37.96           H
ATOM   3420  CG  LYS A 220      -4.738  -2.927  -5.906  1.00 35.30           C
ATOM   3421 1HG  LYS A 220      -4.284  -2.989  -6.894  1.00 35.30           H
ATOM   3422 2HG  LYS A 220      -5.697  -2.424  -6.024  1.00 35.30           H
ATOM   3423  CD  LYS A 220      -3.842  -2.071  -5.010  1.00 34.98           C
ATOM   3424 1HD  LYS A 220      -2.871  -2.552  -4.893  1.00 34.98           H
ATOM   3425 2HD  LYS A 220      -3.692  -1.108  -5.501  1.00 34.98           H
ATOM   3426  CE  LYS A 220      -4.499  -1.865  -3.643  1.00 37.99           C
ATOM   3427 1HE  LYS A 220      -5.512  -1.479  -3.792  1.00 37.99           H
ATOM   3428 2HE  LYS A 220      -4.571  -2.838  -3.145  1.00 37.99           H
ATOM   3429  NZ  LYS A 220      -3.697  -0.931  -2.828  1.00 40.53           N
ATOM   3430 1HZ  LYS A 220      -4.118  -0.802  -1.920  1.00 40.53           H
ATOM   3431 2HZ  LYS A 220      -3.620  -0.038  -3.298  1.00 40.53           H
ATOM   3432 3HZ  LYS A 220      -2.765  -1.316  -2.722  1.00 40.53           H
ATOM   3433  N   ASN A 221      -3.674  -7.662  -5.471  1.00 40.02           N
ATOM   3434  H   ASN A 221      -2.864  -7.503  -6.036  1.00 40.02           H
ATOM   3435  CA  ASN A 221      -4.234  -8.997  -5.415  1.00 42.87           C
ATOM   3436  HA  ASN A 221      -5.095  -8.844  -4.929  1.00 42.87           H
ATOM   3437  C   ASN A 221      -3.378  -9.982  -4.633  1.00 41.85           C
ATOM   3438  O   ASN A 221      -3.732 -11.151  -4.540  1.00 44.08           O
ATOM   3439  CB  ASN A 221      -4.564  -9.592  -6.817  1.00 45.16           C
ATOM   3440 1HB  ASN A 221      -3.911  -9.198  -7.574  1.00 45.16           H
ATOM   3441 2HB  ASN A 221      -4.422 -10.671  -6.806  1.00 45.16           H
ATOM   3442  CG  ASN A 221      -5.992  -9.387  -7.271  1.00 49.43           C
ATOM   3443  OD1 ASN A 221      -6.738  -8.611  -6.725  1.00 47.18           O
ATOM   3444  ND2 ASN A 221      -6.435 -10.089  -8.288  1.00 53.97           N
ATOM   3445 1HD2 ASN A 221      -7.423  -9.954  -8.443  1.00 53.97           H
ATOM   3446 2HD2 ASN A 221      -5.962 -10.928  -8.566  1.00 53.97           H
ATOM   3447  N   SER A 222      -2.246  -9.543  -4.101  1.00 40.05           N
ATOM   3448  H   SER A 222      -2.011  -8.574  -4.165  1.00 40.05           H
ATOM   3449  CA  SER A 222      -1.339 -10.465  -3.418  1.00 38.08           C
ATOM   3450  HA  SER A 222      -1.395 -11.321  -3.929  1.00 38.08           H
ATOM   3451  C   SER A 222      -1.783 -10.701  -1.977  1.00 37.50           C
ATOM   3452  O   SER A 222      -2.562  -9.920  -1.421  1.00 37.59           O
ATOM   3453  CB  SER A 222       0.092  -9.900  -3.387  1.00 37.09           C
ATOM   3454 1HB  SER A 222       0.754 -10.548  -2.810  1.00 37.09           H
ATOM   3455 2HB  SER A 222       0.480  -9.798  -4.399  1.00 37.09           H
ATOM   3456  OG  SER A 222       0.014  -8.627  -2.789  1.00 38.44           O
ATOM   3457  HG  SER A 222       0.895  -8.196  -2.768  1.00 38.44           H
ATOM   3458  N   PHE A 223      -1.284 -11.772  -1.369  1.00 35.99           N
ATOM   3459  H   PHE A 223      -0.697 -12.402  -1.876  1.00 35.99           H
ATOM   3460  CA  PHE A 223      -1.588 -12.032   0.024  1.00 35.48           C
ATOM   3461  HA  PHE A 223      -2.568 -12.224  -0.019  1.00 35.48           H
ATOM   3462  C   PHE A 223      -1.363 -10.841   0.960  1.00 36.13           C
ATOM   3463  O   PHE A 223      -2.035 -10.729   1.990  1.00 35.89           O
ATOM   3464  CB  PHE A 223      -0.827 -13.278   0.487  1.00 33.97           C
ATOM   3465 1HB  PHE A 223      -0.976 -14.080  -0.238  1.00 33.97           H
ATOM   3466 2HB  PHE A 223       0.241 -13.054   0.517  1.00 33.97           H
ATOM   3467  CG  PHE A 223      -1.278 -13.778   1.842  1.00 34.08           C
ATOM   3468  CD1 PHE A 223      -2.521 -14.423   1.954  1.00 29.29           C
ATOM   3469  HD1 PHE A 223      -3.128 -14.564   1.077  1.00 29.29           H
ATOM   3470  CD2 PHE A 223      -0.496 -13.561   2.990  1.00 28.18           C
ATOM   3471  HD2 PHE A 223       0.430 -13.006   2.925  1.00 28.18           H
ATOM   3472  CE1 PHE A 223      -2.971 -14.883   3.202  1.00 29.52           C
ATOM   3473  HE1 PHE A 223      -3.925 -15.384   3.270  1.00 29.52           H
ATOM   3474  CE2 PHE A 223      -0.936 -14.034   4.238  1.00 28.74           C
ATOM   3475  HE2 PHE A 223      -0.331 -13.867   5.121  1.00 28.74           H
ATOM   3476  CZ  PHE A 223      -2.166 -14.703   4.340  1.00 29.19           C
ATOM   3477  HZ  PHE A 223      -2.489 -15.069   5.303  1.00 29.19           H
ATOM   3478  N   ASP A 224      -0.437  -9.956   0.602  1.00 35.03           N
ATOM   3479  H   ASP A 224       0.061 -10.084  -0.256  1.00 35.03           H
ATOM   3480  CA  ASP A 224      -0.138  -8.805   1.433  1.00 36.18           C
ATOM   3481  HA  ASP A 224       0.153  -9.208   2.301  1.00 36.18           H
ATOM   3482  C   ASP A 224      -1.374  -7.929   1.674  1.00 35.48           C
ATOM   3483  O   ASP A 224      -1.436  -7.190   2.646  1.00 35.51           O
ATOM   3484  CB  ASP A 224       0.983  -7.977   0.787  1.00 37.57           C
ATOM   3485 1HB  ASP A 224       0.608  -7.541  -0.140  1.00 37.57           H
ATOM   3486 2HB  ASP A 224       1.228  -7.155   1.460  1.00 37.57           H
ATOM   3487  CG  ASP A 224       2.268  -8.754   0.465  1.00 45.20           C
ATOM   3488  OD1 ASP A 224       2.174  -9.869  -0.106  1.00 56.86           O
ATOM   3489  OD2 ASP A 224       3.336  -8.164   0.711  1.00 51.78           O
ATOM   3490  N   PHE A 225      -2.363  -8.007   0.794  1.00 33.89           N
ATOM   3491  H   PHE A 225      -2.317  -8.671   0.048  1.00 33.89           H
ATOM   3492  CA  PHE A 225      -3.504  -7.135   0.917  1.00 33.68           C
ATOM   3493  HA  PHE A 225      -3.174  -6.405   1.515  1.00 33.68           H
ATOM   3494  C   PHE A 225      -4.707  -7.786   1.612  1.00 36.76           C
ATOM   3495  O   PHE A 225      -5.795  -7.181   1.708  1.00 38.24           O
ATOM   3496  CB  PHE A 225      -3.874  -6.563  -0.434  1.00 33.11           C
ATOM   3497 1HB  PHE A 225      -3.961  -7.320  -1.083  1.00 33.11           H
ATOM   3498 2HB  PHE A 225      -4.753  -6.095  -0.348  1.00 33.11           H
ATOM   3499  CG  PHE A 225      -2.859  -5.581  -0.976  1.00 33.29           C
ATOM   3500  CD1 PHE A 225      -1.808  -6.020  -1.780  1.00 28.04           C
ATOM   3501  HD1 PHE A 225      -1.716  -6.997  -1.982  1.00 28.04           H
ATOM   3502  CD2 PHE A 225      -2.968  -4.222  -0.698  1.00 28.88           C
ATOM   3503  HD2 PHE A 225      -3.717  -3.891  -0.126  1.00 28.88           H
ATOM   3504  CE1 PHE A 225      -0.885  -5.123  -2.305  1.00 32.67           C
ATOM   3505  HE1 PHE A 225      -0.146  -5.452  -2.894  1.00 32.67           H
ATOM   3506  CE2 PHE A 225      -2.044  -3.321  -1.208  1.00 33.92           C
ATOM   3507  HE2 PHE A 225      -2.132  -2.348  -0.998  1.00 33.92           H
ATOM   3508  CZ  PHE A 225      -0.991  -3.771  -2.013  1.00 33.22           C
ATOM   3509  HZ  PHE A 225      -0.323  -3.122  -2.374  1.00 33.22           H
ATOM   3510  N   THR A 226      -4.515  -8.996   2.136  1.00 36.82           N
ATOM   3511  H   THR A 226      -3.657  -9.482   1.962  1.00 36.82           H
ATOM   3512  CA  THR A 226      -5.535  -9.610   2.954  1.00 37.86           C
ATOM   3513  HA  THR A 226      -6.421  -9.347   2.569  1.00 37.86           H
ATOM   3514  C   THR A 226      -5.331  -9.076   4.354  1.00 38.31           C
ATOM   3515  O   THR A 226      -4.264  -8.602   4.674  1.00 37.37           O
ATOM   3516  CB  THR A 226      -5.439 -11.153   2.944  1.00 39.12           C
ATOM   3517  HB  THR A 226      -6.125 -11.550   3.555  1.00 39.12           H
ATOM   3518  OG1 THR A 226      -4.160 -11.553   3.444  1.00 39.68           O
ATOM   3519  HG1 THR A 226      -3.828 -12.281   2.921  1.00 39.68           H
ATOM   3520  CG2 THR A 226      -5.589 -11.695   1.521  1.00 38.76           C
ATOM   3521 1HG2 THR A 226      -5.527 -12.691   1.509  1.00 38.76           H
ATOM   3522 2HG2 THR A 226      -4.874 -11.334   0.922  1.00 38.76           H
ATOM   3523 3HG2 THR A 226      -6.474 -11.437   1.131  1.00 38.76           H
ATOM   3524  N   MET A 227      -6.356  -9.144   5.183  1.00 39.33           N
ATOM   3525  H   MET A 227      -7.123  -9.749   4.968  1.00 39.33           H
ATOM   3526  CA  MET A 227      -6.391  -8.364   6.393  1.00 43.49           C
ATOM   3527  HA  MET A 227      -5.440  -8.192   6.651  1.00 43.49           H
ATOM   3528  C   MET A 227      -7.097  -9.150   7.476  1.00 39.71           C
ATOM   3529  O   MET A 227      -8.034  -9.905   7.177  1.00 39.09           O
ATOM   3530  CB  MET A 227      -7.142  -7.055   6.137  1.00 44.21           C
ATOM   3531 1HB  MET A 227      -8.123  -7.239   6.203  1.00 44.21           H
ATOM   3532 2HB  MET A 227      -6.879  -6.398   6.843  1.00 44.21           H
ATOM   3533  CG  MET A 227      -6.841  -6.443   4.749  1.00 48.19           C
ATOM   3534 1HG  MET A 227      -5.860  -6.252   4.790  1.00 48.19           H
ATOM   3535 2HG  MET A 227      -7.006  -7.204   4.120  1.00 48.19           H
ATOM   3536  SD  MET A 227      -7.950  -4.843   4.373  1.00 61.52           S
ATOM   3537  CE  MET A 227      -9.082  -5.692   2.982  1.00 51.39           C
ATOM   3538 1HE  MET A 227      -9.755  -5.046   2.624  1.00 51.39           H
ATOM   3539 2HE  MET A 227      -9.578  -6.477   3.354  1.00 51.39           H
ATOM   3540 3HE  MET A 227      -8.527  -6.015   2.216  1.00 51.39           H
ATOM   3541  N   ASN A 228      -6.635  -8.982   8.721  1.00 37.48           N
ATOM   3542  H   ASN A 228      -5.762  -8.510   8.849  1.00 37.48           H
ATOM   3543  CA  ASN A 228      -7.357  -9.466   9.907  1.00 36.77           C
ATOM   3544  HA  ASN A 228      -7.872 -10.248   9.559  1.00 36.77           H
ATOM   3545  C   ASN A 228      -8.313  -8.413  10.463  1.00 36.77           C
ATOM   3546  O   ASN A 228      -8.023  -7.208  10.474  1.00 35.55           O
ATOM   3547  CB  ASN A 228      -6.403  -9.905  11.029  1.00 35.95           C
ATOM   3548 1HB  ASN A 228      -5.667  -9.232  11.103  1.00 35.95           H
ATOM   3549 2HB  ASN A 228      -6.915  -9.937  11.888  1.00 35.95           H
ATOM   3550  CG  ASN A 228      -5.777 -11.286  10.784  1.00 37.71           C
ATOM   3551  OD1 ASN A 228      -4.568 -11.397  10.660  1.00 41.09           O
ATOM   3552  ND2 ASN A 228      -6.591 -12.334  10.757  1.00 40.59           N
ATOM   3553 1HD2 ASN A 228      -6.218 -13.253  10.631  1.00 40.59           H
ATOM   3554 2HD2 ASN A 228      -7.576 -12.204  10.863  1.00 40.59           H
ATOM   3555  N   TRP A 229      -9.449  -8.889  10.946  1.00 36.52           N
ATOM   3556  H   TRP A 229      -9.694  -9.844  10.776  1.00 36.52           H
ATOM   3557  CA  TRP A 229     -10.345  -8.053  11.716  1.00 37.00           C
ATOM   3558  HA  TRP A 229     -10.402  -7.166  11.260  1.00 37.00           H
ATOM   3559  C   TRP A 229      -9.735  -7.870  13.113  1.00 37.48           C
ATOM   3560  O   TRP A 229      -8.944  -8.704  13.569  1.00 37.55           O
ATOM   3561  CB  TRP A 229     -11.765  -8.668  11.743  1.00 35.39           C
ATOM   3562 1HB  TRP A 229     -12.001  -8.978  10.821  1.00 35.39           H
ATOM   3563 2HB  TRP A 229     -11.768  -9.448  12.369  1.00 35.39           H
ATOM   3564  CG  TRP A 229     -12.841  -7.709  12.196  1.00 36.58           C
ATOM   3565  CD1 TRP A 229     -13.561  -7.773  13.352  1.00 36.86           C
ATOM   3566  HD1 TRP A 229     -13.469  -8.489  14.043  1.00 36.86           H
ATOM   3567  CD2 TRP A 229     -13.289  -6.527  11.515  1.00 35.50           C
ATOM   3568  NE1 TRP A 229     -14.433  -6.710  13.434  1.00 31.04           N
ATOM   3569  HE1 TRP A 229     -15.073  -6.539  14.182  1.00 31.04           H
ATOM   3570  CE2 TRP A 229     -14.279  -5.928  12.324  1.00 33.60           C
ATOM   3571  CE3 TRP A 229     -12.940  -5.911  10.304  1.00 35.89           C
ATOM   3572  HE3 TRP A 229     -12.231  -6.303   9.717  1.00 35.89           H
ATOM   3573  CZ2 TRP A 229     -14.938  -4.761  11.954  1.00 35.61           C
ATOM   3574  HZ2 TRP A 229     -15.634  -4.350  12.543  1.00 35.61           H
ATOM   3575  CZ3 TRP A 229     -13.603  -4.737   9.933  1.00 32.34           C
ATOM   3576  HZ3 TRP A 229     -13.361  -4.285   9.074  1.00 32.34           H
ATOM   3577  CH2 TRP A 229     -14.596  -4.190  10.747  1.00 34.98           C
ATOM   3578  HH2 TRP A 229     -15.071  -3.363  10.447  1.00 34.98           H
ATOM   3579  N   ALA A 230     -10.079  -6.774  13.783  1.00 37.45           N
ATOM   3580  H   ALA A 230     -10.823  -6.199  13.440  1.00 37.45           H
ATOM   3581  CA  ALA A 230      -9.390  -6.400  15.008  1.00 37.50           C
ATOM   3582  HA  ALA A 230      -9.148  -7.248  15.478  1.00 37.50           H
ATOM   3583  C   ALA A 230     -10.329  -5.575  15.870  1.00 38.74           C
ATOM   3584  O   ALA A 230     -11.399  -5.155  15.397  1.00 39.45           O
ATOM   3585  CB  ALA A 230      -8.111  -5.614  14.684  1.00 36.64           C
ATOM   3586 1HB  ALA A 230      -7.492  -6.157  14.116  1.00 36.64           H
ATOM   3587 2HB  ALA A 230      -7.623  -5.366  15.520  1.00 36.64           H
ATOM   3588 3HB  ALA A 230      -8.323  -4.772  14.190  1.00 36.64           H
ATOM   3589  N   LYS A 231      -9.939  -5.377  17.133  1.00 38.09           N
ATOM   3590  H   LYS A 231      -9.210  -5.956  17.498  1.00 38.09           H
ATOM   3591  CA  LYS A 231     -10.524  -4.358  18.012  1.00 36.80           C
ATOM   3592  HA  LYS A 231     -11.490  -4.313  17.759  1.00 36.80           H
ATOM   3593  C   LYS A 231      -9.879  -3.002  17.813  1.00 37.00           C
ATOM   3594  O   LYS A 231      -8.921  -2.869  17.060  1.00 36.54           O
ATOM   3595  CB  LYS A 231     -10.348  -4.762  19.457  1.00 34.38           C
ATOM   3596 1HB  LYS A 231      -9.385  -4.974  19.624  1.00 34.38           H
ATOM   3597 2HB  LYS A 231     -10.629  -4.004  20.046  1.00 34.38           H
ATOM   3598  CG  LYS A 231     -11.150  -5.947  19.826  1.00 38.05           C
ATOM   3599 1HG  LYS A 231     -12.104  -5.784  19.576  1.00 38.05           H
ATOM   3600 2HG  LYS A 231     -10.804  -6.739  19.325  1.00 38.05           H
ATOM   3601  CD  LYS A 231     -11.041  -6.190  21.313  1.00 41.82           C
ATOM   3602 1HD  LYS A 231     -10.844  -5.327  21.779  1.00 41.82           H
ATOM   3603 2HD  LYS A 231     -11.902  -6.563  21.655  1.00 41.82           H
ATOM   3604  CE  LYS A 231      -9.947  -7.155  21.605  1.00 46.25           C
ATOM   3605 1HE  LYS A 231     -10.185  -8.065  21.266  1.00 46.25           H
ATOM   3606 2HE  LYS A 231      -9.093  -6.854  21.182  1.00 46.25           H
ATOM   3607  NZ  LYS A 231      -9.795  -7.193  23.059  1.00 50.40           N
ATOM   3608 1HZ  LYS A 231      -9.072  -7.828  23.327  1.00 50.40           H
ATOM   3609 2HZ  LYS A 231     -10.644  -7.488  23.500  1.00 50.40           H
ATOM   3610 3HZ  LYS A 231      -9.563  -6.289  23.419  1.00 50.40           H
ATOM   3611  N   SER A 232     -10.397  -1.999  18.511  1.00 37.39           N
ATOM   3612  H   SER A 232     -11.123  -2.190  19.172  1.00 37.39           H
ATOM   3613  CA  SER A 232      -9.938  -0.629  18.340  1.00 38.89           C
ATOM   3614  HA  SER A 232      -9.877  -0.523  17.348  1.00 38.89           H
ATOM   3615  C   SER A 232      -8.555  -0.368  18.939  1.00 39.21           C
ATOM   3616  O   SER A 232      -7.893   0.619  18.607  1.00 40.29           O
ATOM   3617  CB  SER A 232     -10.948   0.333  18.942  1.00 38.44           C
ATOM   3618 1HB  SER A 232     -10.687   1.283  18.764  1.00 38.44           H
ATOM   3619 2HB  SER A 232     -11.864   0.165  18.577  1.00 38.44           H
ATOM   3620  OG  SER A 232     -10.997   0.150  20.339  1.00 40.95           O
ATOM   3621  HG  SER A 232     -11.367   0.930  20.751  1.00 40.95           H
ATOM   3622  N   ASP A 233      -8.118  -1.239  19.830  1.00 38.95           N
ATOM   3623  H   ASP A 233      -8.743  -1.918  20.215  1.00 38.95           H
ATOM   3624  CA  ASP A 233      -6.734  -1.210  20.249  1.00 40.77           C
ATOM   3625  HA  ASP A 233      -6.460  -0.250  20.226  1.00 40.77           H
ATOM   3626  C   ASP A 233      -5.893  -2.028  19.268  1.00 41.27           C
ATOM   3627  O   ASP A 233      -4.719  -2.286  19.517  1.00 41.60           O
ATOM   3628  CB  ASP A 233      -6.586  -1.741  21.681  1.00 40.53           C
ATOM   3629 1HB  ASP A 233      -5.643  -1.593  21.979  1.00 40.53           H
ATOM   3630 2HB  ASP A 233      -7.208  -1.230  22.275  1.00 40.53           H
ATOM   3631  CG  ASP A 233      -6.909  -3.230  21.801  1.00 44.69           C
ATOM   3632  OD1 ASP A 233      -7.081  -3.920  20.766  1.00 48.83           O
ATOM   3633  OD2 ASP A 233      -6.984  -3.719  22.950  1.00 48.27           O
ATOM   3634  N   ASN A 234      -6.496  -2.436  18.153  1.00 40.58           N
ATOM   3635  H   ASN A 234      -7.479  -2.290  18.044  1.00 40.58           H
ATOM   3636  CA  ASN A 234      -5.743  -3.090  17.089  1.00 40.02           C
ATOM   3637  HA  ASN A 234      -6.392  -3.068  16.329  1.00 40.02           H
ATOM   3638  C   ASN A 234      -5.369  -4.544  17.356  1.00 39.46           C
ATOM   3639  O   ASN A 234      -4.706  -5.164  16.541  1.00 40.30           O
ATOM   3640  CB  ASN A 234      -4.464  -2.322  16.812  1.00 39.73           C
ATOM   3641 1HB  ASN A 234      -3.885  -2.352  17.628  1.00 39.73           H
ATOM   3642 2HB  ASN A 234      -3.984  -2.755  16.048  1.00 39.73           H
ATOM   3643  CG  ASN A 234      -4.718  -0.885  16.461  1.00 37.90           C
ATOM   3644  OD1 ASN A 234      -5.744  -0.558  15.882  1.00 37.12           O
ATOM   3645  ND2 ASN A 234      -3.777  -0.013  16.805  1.00 32.27           N
ATOM   3646 1HD2 ASN A 234      -3.891   0.956  16.590  1.00 32.27           H
ATOM   3647 2HD2 ASN A 234      -2.954  -0.327  17.278  1.00 32.27           H
ATOM   3648  N   THR A 235      -5.773  -5.071  18.499  1.00 38.92           N
ATOM   3649  H   THR A 235      -6.182  -4.478  19.192  1.00 38.92           H
ATOM   3650  CA  THR A 235      -5.637  -6.489  18.773  1.00 38.49           C
ATOM   3651  HA  THR A 235      -4.663  -6.689  18.668  1.00 38.49           H
ATOM   3652  C   THR A 235      -6.449  -7.308  17.788  1.00 37.47           C
ATOM   3653  O   THR A 235      -7.594  -7.003  17.497  1.00 35.46           O
ATOM   3654  CB  THR A 235      -6.114  -6.792  20.185  1.00 39.16           C
ATOM   3655  HB  THR A 235      -6.840  -6.159  20.452  1.00 39.16           H
ATOM   3656  OG1 THR A 235      -5.023  -6.584  21.080  1.00 41.91           O
ATOM   3657  HG1 THR A 235      -4.485  -5.858  20.766  1.00 41.91           H
ATOM   3658  CG2 THR A 235      -6.611  -8.239  20.307  1.00 43.11           C
ATOM   3659 1HG2 THR A 235      -6.924  -8.435  21.237  1.00 43.11           H
ATOM   3660 2HG2 THR A 235      -5.882  -8.888  20.085  1.00 43.11           H
ATOM   3661 3HG2 THR A 235      -7.374  -8.409  19.684  1.00 43.11           H
ATOM   3662  N   LEU A 236      -5.842  -8.364  17.274  1.00 38.21           N
ATOM   3663  H   LEU A 236      -4.940  -8.629  17.612  1.00 38.21           H
ATOM   3664  CA  LEU A 236      -6.470  -9.148  16.220  1.00 37.62           C
ATOM   3665  HA  LEU A 236      -6.870  -8.445  15.632  1.00 37.62           H
ATOM   3666  C   LEU A 236      -7.590 -10.053  16.709  1.00 39.28           C
ATOM   3667  O   LEU A 236      -7.606 -10.505  17.870  1.00 39.25           O
ATOM   3668  CB  LEU A 236      -5.437  -9.980  15.474  1.00 37.57           C
ATOM   3669 1HB  LEU A 236      -5.099 -10.684  16.099  1.00 37.57           H
ATOM   3670 2HB  LEU A 236      -5.894 -10.414  14.696  1.00 37.57           H
ATOM   3671  CG  LEU A 236      -4.235  -9.198  14.943  1.00 38.19           C
ATOM   3672  HG  LEU A 236      -3.719  -8.794  15.698  1.00 38.19           H
ATOM   3673  CD1 LEU A 236      -3.387 -10.121  14.183  1.00 35.59           C
ATOM   3674 1HD1 LEU A 236      -2.585  -9.650  13.814  1.00 35.59           H
ATOM   3675 2HD1 LEU A 236      -3.889 -10.518  13.414  1.00 35.59           H
ATOM   3676 3HD1 LEU A 236      -3.065 -10.870  14.761  1.00 35.59           H
ATOM   3677  CD2 LEU A 236      -4.652  -8.098  14.042  1.00 34.39           C
ATOM   3678 1HD2 LEU A 236      -3.859  -7.592  13.701  1.00 34.39           H
ATOM   3679 2HD2 LEU A 236      -5.246  -7.450  14.519  1.00 34.39           H
ATOM   3680 3HD2 LEU A 236      -5.155  -8.451  13.252  1.00 34.39           H
ATOM   3681  N   ILE A 237      -8.532 -10.301  15.798  1.00 39.54           N
ATOM   3682  H   ILE A 237      -8.512  -9.781  14.944  1.00 39.54           H
ATOM   3683  CA  ILE A 237      -9.573 -11.278  15.983  1.00 38.81           C
ATOM   3684  HA  ILE A 237      -9.433 -11.709  16.873  1.00 38.81           H
ATOM   3685  C   ILE A 237      -9.458 -12.271  14.832  1.00 38.92           C
ATOM   3686  O   ILE A 237      -9.871 -11.975  13.722  1.00 39.24           O
ATOM   3687  CB  ILE A 237     -10.944 -10.600  15.953  1.00 39.12           C
ATOM   3688  HB  ILE A 237     -11.081 -10.127  15.083  1.00 39.12           H
ATOM   3689  CG1 ILE A 237     -11.013  -9.561  17.071  1.00 35.20           C
ATOM   3690 1HG1 ILE A 237     -10.984 -10.042  17.946  1.00 35.20           H
ATOM   3691 2HG1 ILE A 237     -10.215  -8.964  16.991  1.00 35.20           H
ATOM   3692  CG2 ILE A 237     -12.048 -11.652  16.074  1.00 37.48           C
ATOM   3693 1HG2 ILE A 237     -12.952 -11.227  16.056  1.00 37.48           H
ATOM   3694 2HG2 ILE A 237     -11.965 -12.164  16.929  1.00 37.48           H
ATOM   3695 3HG2 ILE A 237     -12.002 -12.308  15.320  1.00 37.48           H
ATOM   3696  CD1 ILE A 237     -12.256  -8.683  17.062  1.00 35.84           C
ATOM   3697 1HD1 ILE A 237     -12.237  -8.028  17.817  1.00 35.84           H
ATOM   3698 2HD1 ILE A 237     -13.085  -9.234  17.154  1.00 35.84           H
ATOM   3699 3HD1 ILE A 237     -12.324  -8.166  16.208  1.00 35.84           H
ATOM   3700  N   LYS A 238      -8.887 -13.436  15.108  1.00 39.11           N
ATOM   3701  H   LYS A 238      -8.807 -13.715  16.065  1.00 39.11           H
ATOM   3702  CA  LYS A 238      -8.370 -14.327  14.077  1.00 40.21           C
ATOM   3703  HA  LYS A 238      -8.309 -13.756  13.257  1.00 40.21           H
ATOM   3704  C   LYS A 238      -9.306 -15.506  13.804  1.00 41.48           C
ATOM   3705  O   LYS A 238      -9.574 -15.868  12.644  1.00 42.26           O
ATOM   3706  CB  LYS A 238      -7.002 -14.856  14.491  1.00 39.83           C
ATOM   3707 1HB  LYS A 238      -6.935 -14.816  15.488  1.00 39.83           H
ATOM   3708 2HB  LYS A 238      -6.926 -15.807  14.190  1.00 39.83           H
ATOM   3709  CG  LYS A 238      -5.844 -14.061  13.897  1.00 44.03           C
ATOM   3710 1HG  LYS A 238      -5.581 -14.479  13.026  1.00 44.03           H
ATOM   3711 2HG  LYS A 238      -6.147 -13.122  13.737  1.00 44.03           H
ATOM   3712  CD  LYS A 238      -4.623 -14.030  14.809  1.00 51.89           C
ATOM   3713 1HD  LYS A 238      -4.022 -13.289  14.511  1.00 51.89           H
ATOM   3714 2HD  LYS A 238      -4.930 -13.855  15.745  1.00 51.89           H
ATOM   3715  CE  LYS A 238      -3.834 -15.343  14.789  1.00 57.88           C
ATOM   3716 1HE  LYS A 238      -2.885 -15.159  15.044  1.00 57.88           H
ATOM   3717 2HE  LYS A 238      -4.239 -15.980  15.444  1.00 57.88           H
ATOM   3718  NZ  LYS A 238      -3.832 -15.997  13.452  1.00 58.12           N
ATOM   3719 1HZ  LYS A 238      -3.310 -16.850  13.471  1.00 58.12           H
ATOM   3720 2HZ  LYS A 238      -3.422 -15.401  12.762  1.00 58.12           H
ATOM   3721 3HZ  LYS A 238      -4.763 -16.213  13.157  1.00 58.12           H
ATOM   3722  N   ASP A 239      -9.801 -16.119  14.871  1.00 41.34           N
ATOM   3723  H   ASP A 239      -9.719 -15.702  15.776  1.00 41.34           H
ATOM   3724  CA  ASP A 239     -10.462 -17.390  14.714  1.00 41.90           C
ATOM   3725  HA  ASP A 239      -9.945 -17.917  14.038  1.00 41.90           H
ATOM   3726  C   ASP A 239     -11.861 -17.121  14.234  1.00 40.88           C
ATOM   3727  O   ASP A 239     -12.463 -16.096  14.573  1.00 40.57           O
ATOM   3728  CB  ASP A 239     -10.479 -18.159  16.030  1.00 43.84           C
ATOM   3729 1HB  ASP A 239     -10.802 -19.090  15.864  1.00 43.84           H
ATOM   3730 2HB  ASP A 239      -9.552 -18.190  16.405  1.00 43.84           H
ATOM   3731  CG  ASP A 239     -11.381 -17.515  17.042  1.00 50.80           C
ATOM   3732  OD1 ASP A 239     -10.981 -16.447  17.562  1.00 56.57           O
ATOM   3733  OD2 ASP A 239     -12.499 -18.043  17.286  1.00 57.63           O
ATOM   3734  N   LEU A 240     -12.379 -18.049  13.438  1.00 40.05           N
ATOM   3735  H   LEU A 240     -11.906 -18.926  13.347  1.00 40.05           H
ATOM   3736  CA  LEU A 240     -13.612 -17.833  12.691  1.00 38.51           C
ATOM   3737  HA  LEU A 240     -13.397 -17.047  12.112  1.00 38.51           H
ATOM   3738  C   LEU A 240     -14.825 -17.475  13.542  1.00 38.01           C
ATOM   3739  O   LEU A 240     -15.696 -16.740  13.095  1.00 38.42           O
ATOM   3740  CB  LEU A 240     -13.935 -19.079  11.906  1.00 37.53           C
ATOM   3741 1HB  LEU A 240     -13.084 -19.595  11.810  1.00 37.53           H
ATOM   3742 2HB  LEU A 240     -14.588 -19.608  12.447  1.00 37.53           H
ATOM   3743  CG  LEU A 240     -14.524 -18.914  10.520  1.00 39.03           C
ATOM   3744  HG  LEU A 240     -13.780 -18.724   9.880  1.00 39.03           H
ATOM   3745  CD1 LEU A 240     -15.195 -20.222  10.153  1.00 36.05           C
ATOM   3746 1HD1 LEU A 240     -15.605 -20.173   9.244  1.00 36.05           H
ATOM   3747 2HD1 LEU A 240     -15.920 -20.449  10.804  1.00 36.05           H
ATOM   3748 3HD1 LEU A 240     -14.536 -20.976  10.154  1.00 36.05           H
ATOM   3749  CD2 LEU A 240     -15.436 -17.694  10.357  1.00 33.21           C
ATOM   3750 1HD2 LEU A 240     -15.795 -17.637   9.424  1.00 33.21           H
ATOM   3751 2HD2 LEU A 240     -14.941 -16.848  10.546  1.00 33.21           H
ATOM   3752 3HD2 LEU A 240     -16.215 -17.743  10.983  1.00 33.21           H
ATOM   3753  N   LYS A 241     -14.923 -18.042  14.741  1.00 37.84           N
ATOM   3754  H   LYS A 241     -14.159 -18.567  15.115  1.00 37.84           H
ATOM   3755  CA  LYS A 241     -16.149 -17.892  15.501  1.00 39.42           C
ATOM   3756  HA  LYS A 241     -16.904 -18.079  14.873  1.00 39.42           H
ATOM   3757  C   LYS A 241     -16.229 -16.454  16.015  1.00 39.03           C
ATOM   3758  O   LYS A 241     -17.257 -15.794  15.908  1.00 39.70           O
ATOM   3759  CB  LYS A 241     -16.241 -18.921  16.624  1.00 40.93           C
ATOM   3760 1HB  LYS A 241     -15.636 -18.626  17.364  1.00 40.93           H
ATOM   3761 2HB  LYS A 241     -17.185 -18.937  16.952  1.00 40.93           H
ATOM   3762  CG  LYS A 241     -15.842 -20.352  16.204  1.00 45.17           C
ATOM   3763 1HG  LYS A 241     -15.475 -20.323  15.275  1.00 45.17           H
ATOM   3764 2HG  LYS A 241     -15.139 -20.687  16.831  1.00 45.17           H
ATOM   3765  CD  LYS A 241     -17.007 -21.332  16.226  1.00 43.50           C
ATOM   3766 1HD  LYS A 241     -17.587 -21.164  15.428  1.00 43.50           H
ATOM   3767 2HD  LYS A 241     -16.646 -22.263  16.186  1.00 43.50           H
ATOM   3768  CE  LYS A 241     -17.856 -21.198  17.476  1.00 44.01           C
ATOM   3769 1HE  LYS A 241     -17.562 -21.869  18.157  1.00 44.01           H
ATOM   3770 2HE  LYS A 241     -17.760 -20.276  17.851  1.00 44.01           H
ATOM   3771  NZ  LYS A 241     -19.290 -21.440  17.138  1.00 39.01           N
ATOM   3772 1HZ  LYS A 241     -19.867 -21.357  17.950  1.00 39.01           H
ATOM   3773 2HZ  LYS A 241     -19.418 -22.358  16.763  1.00 39.01           H
ATOM   3774 3HZ  LYS A 241     -19.615 -20.782  16.459  1.00 39.01           H
ATOM   3775  N   ASP A 242     -15.104 -15.958  16.502  1.00 39.05           N
ATOM   3776  H   ASP A 242     -14.313 -16.563  16.585  1.00 39.05           H
ATOM   3777  CA  ASP A 242     -14.972 -14.588  16.919  1.00 37.61           C
ATOM   3778  HA  ASP A 242     -15.720 -14.428  17.564  1.00 37.61           H
ATOM   3779  C   ASP A 242     -15.121 -13.626  15.758  1.00 38.37           C
ATOM   3780  O   ASP A 242     -15.803 -12.608  15.870  1.00 38.88           O
ATOM   3781  CB  ASP A 242     -13.626 -14.408  17.581  1.00 37.48           C
ATOM   3782 1HB  ASP A 242     -12.913 -14.725  16.955  1.00 37.48           H
ATOM   3783 2HB  ASP A 242     -13.490 -13.438  17.777  1.00 37.48           H
ATOM   3784  CG  ASP A 242     -13.517 -15.181  18.864  1.00 41.04           C
ATOM   3785  OD1 ASP A 242     -14.528 -15.325  19.574  1.00 47.79           O
ATOM   3786  OD2 ASP A 242     -12.419 -15.665  19.176  1.00 48.22           O
ATOM   3787  N   PHE A 243     -14.483 -13.939  14.639  1.00 38.74           N
ATOM   3788  H   PHE A 243     -13.902 -14.753  14.612  1.00 38.74           H
ATOM   3789  CA  PHE A 243     -14.620 -13.115  13.457  1.00 39.06           C
ATOM   3790  HA  PHE A 243     -14.278 -12.213  13.721  1.00 39.06           H
ATOM   3791  C   PHE A 243     -16.087 -13.030  13.028  1.00 39.99           C
ATOM   3792  O   PHE A 243     -16.608 -11.942  12.770  1.00 40.45           O
ATOM   3793  CB  PHE A 243     -13.785 -13.678  12.322  1.00 39.00           C
ATOM   3794 1HB  PHE A 243     -12.828 -13.703  12.609  1.00 39.00           H
ATOM   3795 2HB  PHE A 243     -14.098 -14.606  12.123  1.00 39.00           H
ATOM   3796  CG  PHE A 243     -13.874 -12.873  11.060  1.00 38.25           C
ATOM   3797  CD1 PHE A 243     -14.957 -13.011  10.210  1.00 39.75           C
ATOM   3798  HD1 PHE A 243     -15.686 -13.657  10.439  1.00 39.75           H
ATOM   3799  CD2 PHE A 243     -12.864 -11.968  10.728  1.00 36.09           C
ATOM   3800  HD2 PHE A 243     -12.078 -11.863  11.338  1.00 36.09           H
ATOM   3801  CE1 PHE A 243     -15.043 -12.261   9.041  1.00 43.51           C
ATOM   3802  HE1 PHE A 243     -15.828 -12.371   8.434  1.00 43.51           H
ATOM   3803  CE2 PHE A 243     -12.929 -11.209   9.564  1.00 39.71           C
ATOM   3804  HE2 PHE A 243     -12.196 -10.566   9.341  1.00 39.71           H
ATOM   3805  CZ  PHE A 243     -14.029 -11.351   8.715  1.00 40.14           C
ATOM   3806  HZ  PHE A 243     -14.090 -10.808   7.878  1.00 40.14           H
ATOM   3807  N   THR A 244     -16.741 -14.186  12.976  1.00 40.19           N
ATOM   3808  H   THR A 244     -16.235 -15.035  13.124  1.00 40.19           H
ATOM   3809  CA  THR A 244     -18.177 -14.258  12.710  1.00 41.34           C
ATOM   3810  HA  THR A 244     -18.278 -13.957  11.762  1.00 41.34           H
ATOM   3811  C   THR A 244     -18.940 -13.337  13.645  1.00 41.52           C
ATOM   3812  O   THR A 244     -19.821 -12.595  13.220  1.00 42.96           O
ATOM   3813  CB  THR A 244     -18.703 -15.696  12.896  1.00 41.22           C
ATOM   3814  HB  THR A 244     -18.481 -16.032  13.810  1.00 41.22           H
ATOM   3815  OG1 THR A 244     -18.052 -16.575  11.966  1.00 44.84           O
ATOM   3816  HG1 THR A 244     -18.704 -16.974  11.393  1.00 44.84           H
ATOM   3817  CG2 THR A 244     -20.205 -15.766  12.688  1.00 35.79           C
ATOM   3818 1HG2 THR A 244     -20.538 -16.701  12.811  1.00 35.79           H
ATOM   3819 2HG2 THR A 244     -20.454 -15.468  11.767  1.00 35.79           H
ATOM   3820 3HG2 THR A 244     -20.685 -15.180  13.341  1.00 35.79           H
ATOM   3821  N   ALA A 245     -18.605 -13.381  14.922  1.00 40.18           N
ATOM   3822  H   ALA A 245     -17.781 -13.866  15.214  1.00 40.18           H
ATOM   3823  CA  ALA A 245     -19.448 -12.714  15.898  1.00 40.55           C
ATOM   3824  HA  ALA A 245     -20.388 -12.833  15.577  1.00 40.55           H
ATOM   3825  C   ALA A 245     -19.111 -11.232  15.939  1.00 40.17           C
ATOM   3826  O   ALA A 245     -19.685 -10.483  16.713  1.00 41.72           O
ATOM   3827  CB  ALA A 245     -19.328 -13.363  17.275  1.00 37.02           C
ATOM   3828 1HB  ALA A 245     -19.551 -14.336  17.234  1.00 37.02           H
ATOM   3829 2HB  ALA A 245     -19.949 -12.931  17.930  1.00 37.02           H
ATOM   3830 3HB  ALA A 245     -18.397 -13.276  17.633  1.00 37.02           H
ATOM   3831  N   THR A 246     -18.190 -10.801  15.089  1.00 40.04           N
ATOM   3832  H   THR A 246     -17.783 -11.429  14.426  1.00 40.04           H
ATOM   3833  CA  THR A 246     -17.774  -9.398  15.130  1.00 39.66           C
ATOM   3834  HA  THR A 246     -18.396  -8.954  15.775  1.00 39.66           H
ATOM   3835  C   THR A 246     -17.939  -8.762  13.771  1.00 38.11           C
ATOM   3836  O   THR A 246     -18.888  -8.021  13.516  1.00 39.25           O
ATOM   3837  CB  THR A 246     -16.332  -9.250  15.636  1.00 39.34           C
ATOM   3838  HB  THR A 246     -15.967  -8.348  15.405  1.00 39.34           H
ATOM   3839  OG1 THR A 246     -15.507 -10.223  14.992  1.00 43.29           O
ATOM   3840  HG1 THR A 246     -15.491 -11.023  15.516  1.00 43.29           H
ATOM   3841  CG2 THR A 246     -16.276  -9.510  17.139  1.00 36.90           C
ATOM   3842 1HG2 THR A 246     -15.342  -9.415  17.483  1.00 36.90           H
ATOM   3843 2HG2 THR A 246     -16.591 -10.434  17.355  1.00 36.90           H
ATOM   3844 3HG2 THR A 246     -16.854  -8.861  17.636  1.00 36.90           H
ATOM   3845  N   CYS A 247     -17.032  -9.088  12.886  1.00 38.02           N
ATOM   3846  H   CYS A 247     -16.273  -9.680  13.156  1.00 38.02           H
ATOM   3847  CA  CYS A 247     -17.104  -8.614  11.545  1.00 38.09           C
ATOM   3848  HA  CYS A 247     -16.976  -7.624  11.601  1.00 38.09           H
ATOM   3849  C   CYS A 247     -18.452  -8.946  10.939  1.00 39.43           C
ATOM   3850  O   CYS A 247     -19.025  -8.142  10.175  1.00 41.06           O
ATOM   3851  CB  CYS A 247     -16.021  -9.290  10.721  1.00 38.55           C
ATOM   3852 1HB  CYS A 247     -15.178  -9.225  11.257  1.00 38.55           H
ATOM   3853 2HB  CYS A 247     -16.289 -10.251  10.636  1.00 38.55           H
ATOM   3854  SG  CYS A 247     -15.883  -8.496   9.158  1.00 40.24           S
ATOM   3855  HG  CYS A 247     -15.226  -9.277   8.323  1.00 40.24           H
ATOM   3856  N   PHE A 248     -18.968 -10.127  11.278  1.00 37.76           N
ATOM   3857  H   PHE A 248     -18.525 -10.676  11.987  1.00 37.76           H
ATOM   3858  CA  PHE A 248     -20.162 -10.621  10.630  1.00 37.31           C
ATOM   3859  HA  PHE A 248     -20.153 -10.071   9.795  1.00 37.31           H
ATOM   3860  C   PHE A 248     -21.488 -10.311  11.341  1.00 38.40           C
ATOM   3861  O   PHE A 248     -22.551 -10.770  10.897  1.00 38.35           O
ATOM   3862  CB  PHE A 248     -20.045 -12.110  10.311  1.00 37.50           C
ATOM   3863 1HB  PHE A 248     -19.581 -12.563  11.074  1.00 37.50           H
ATOM   3864 2HB  PHE A 248     -20.965 -12.488  10.209  1.00 37.50           H
ATOM   3865  CG  PHE A 248     -19.272 -12.414   9.052  1.00 37.04           C
ATOM   3866  CD1 PHE A 248     -18.839 -13.702   8.782  1.00 37.76           C
ATOM   3867  HD1 PHE A 248     -19.054 -14.437   9.426  1.00 37.76           H
ATOM   3868  CD2 PHE A 248     -18.956 -11.417   8.150  1.00 39.17           C
ATOM   3869  HD2 PHE A 248     -19.249 -10.478   8.332  1.00 39.17           H
ATOM   3870  CE1 PHE A 248     -18.108 -13.993   7.626  1.00 38.79           C
ATOM   3871  HE1 PHE A 248     -17.797 -14.927   7.452  1.00 38.79           H
ATOM   3872  CE2 PHE A 248     -18.233 -11.700   6.982  1.00 39.20           C
ATOM   3873  HE2 PHE A 248     -18.017 -10.963   6.340  1.00 39.20           H
ATOM   3874  CZ  PHE A 248     -17.816 -12.983   6.718  1.00 37.81           C
ATOM   3875  HZ  PHE A 248     -17.307 -13.185   5.881  1.00 37.81           H
ATOM   3876  N   GLN A 249     -21.479  -9.498  12.394  1.00 37.41           N
ATOM   3877  H   GLN A 249     -20.644  -9.328  12.920  1.00 37.41           H
ATOM   3878  CA  GLN A 249     -22.752  -8.869  12.742  1.00 38.96           C
ATOM   3879  HA  GLN A 249     -23.339  -9.634  13.010  1.00 38.96           H
ATOM   3880  C   GLN A 249     -23.339  -8.144  11.517  1.00 39.43           C
ATOM   3881  O   GLN A 249     -22.650  -7.389  10.829  1.00 41.13           O
ATOM   3882  CB  GLN A 249     -22.650  -7.937  13.954  1.00 38.63           C
ATOM   3883 1HB  GLN A 249     -22.048  -7.178  13.710  1.00 38.63           H
ATOM   3884 2HB  GLN A 249     -23.565  -7.587  14.153  1.00 38.63           H
ATOM   3885  CG  GLN A 249     -22.099  -8.603  15.225  1.00 39.37           C
ATOM   3886 1HG  GLN A 249     -21.193  -8.972  15.019  1.00 39.37           H
ATOM   3887 2HG  GLN A 249     -22.021  -7.904  15.936  1.00 39.37           H
ATOM   3888  CD  GLN A 249     -22.970  -9.742  15.769  1.00 41.70           C
ATOM   3889  OE1 GLN A 249     -22.616 -10.384  16.750  1.00 46.49           O
ATOM   3890  NE2 GLN A 249     -24.096  -9.995  15.136  1.00 41.04           N
ATOM   3891 1HE2 GLN A 249     -24.694 -10.731  15.454  1.00 41.04           H
ATOM   3892 2HE2 GLN A 249     -24.354  -9.451  14.337  1.00 41.04           H
ATOM   3893  N   LYS A 250     -24.613  -8.373  11.234  1.00 39.77           N
ATOM   3894  H   LYS A 250     -25.125  -9.054  11.756  1.00 39.77           H
ATOM   3895  CA  LYS A 250     -25.264  -7.640  10.169  1.00 38.66           C
ATOM   3896  HA  LYS A 250     -24.976  -8.090   9.324  1.00 38.66           H
ATOM   3897  C   LYS A 250     -24.808  -6.182  10.150  1.00 39.07           C
ATOM   3898  O   LYS A 250     -24.423  -5.660   9.102  1.00 41.01           O
ATOM   3899  CB  LYS A 250     -26.781  -7.724  10.327  1.00 39.77           C
ATOM   3900 1HB  LYS A 250     -27.033  -8.689  10.418  1.00 39.77           H
ATOM   3901 2HB  LYS A 250     -27.038  -7.233  11.160  1.00 39.77           H
ATOM   3902  CG  LYS A 250     -27.561  -7.120   9.134  1.00 40.99           C
ATOM   3903 1HG  LYS A 250     -27.360  -6.141   9.083  1.00 40.99           H
ATOM   3904 2HG  LYS A 250     -27.258  -7.567   8.292  1.00 40.99           H
ATOM   3905  CD  LYS A 250     -29.078  -7.291   9.250  1.00 36.49           C
ATOM   3906 1HD  LYS A 250     -29.288  -8.260   9.381  1.00 36.49           H
ATOM   3907 2HD  LYS A 250     -29.406  -6.768  10.036  1.00 36.49           H
ATOM   3908  CE  LYS A 250     -29.766  -6.780   7.960  1.00 38.69           C
ATOM   3909 1HE  LYS A 250     -29.441  -5.855   7.761  1.00 38.69           H
ATOM   3910 2HE  LYS A 250     -29.532  -7.387   7.201  1.00 38.69           H
ATOM   3911  NZ  LYS A 250     -31.251  -6.720   8.034  1.00 33.69           N
ATOM   3912 1HZ  LYS A 250     -31.639  -6.384   7.176  1.00 33.69           H
ATOM   3913 2HZ  LYS A 250     -31.551  -6.108   8.767  1.00 33.69           H
ATOM   3914 3HZ  LYS A 250     -31.638  -7.624   8.213  1.00 33.69           H
ATOM   3915  N   HIS A 251     -24.852  -5.535  11.311  1.00 38.85           N
ATOM   3916  H   HIS A 251     -25.018  -6.055  12.149  1.00 38.85           H
ATOM   3917  CA  HIS A 251     -24.664  -4.101  11.402  1.00 39.89           C
ATOM   3918  HA  HIS A 251     -25.220  -3.717  10.667  1.00 39.89           H
ATOM   3919  C   HIS A 251     -23.195  -3.723  11.176  1.00 41.00           C
ATOM   3920  O   HIS A 251     -22.892  -2.652  10.660  1.00 40.66           O
ATOM   3921  CB  HIS A 251     -25.164  -3.582  12.755  1.00 40.13           C
ATOM   3922 1HB  HIS A 251     -26.163  -3.638  12.776  1.00 40.13           H
ATOM   3923 2HB  HIS A 251     -24.782  -4.150  13.483  1.00 40.13           H
ATOM   3924  CG  HIS A 251     -24.779  -2.164  13.030  1.00 38.01           C
ATOM   3925  ND1 HIS A 251     -23.631  -1.829  13.712  1.00 39.02           N
ATOM   3926  HD1 HIS A 251     -22.971  -2.477  14.090  1.00 39.02           H
ATOM   3927  CD2 HIS A 251     -25.371  -0.998  12.690  1.00 36.67           C
ATOM   3928  HD2 HIS A 251     -26.225  -0.893  12.184  1.00 36.67           H
ATOM   3929  CE1 HIS A 251     -23.534  -0.510  13.787  1.00 39.48           C
ATOM   3930  HE1 HIS A 251     -22.800  -0.001  14.235  1.00 39.48           H
ATOM   3931  NE2 HIS A 251     -24.577   0.017  13.170  1.00 38.62           N
ATOM   3932  N   THR A 252     -22.292  -4.618  11.551  1.00 41.03           N
ATOM   3933  H   THR A 252     -22.581  -5.396  12.110  1.00 41.03           H
ATOM   3934  CA  THR A 252     -20.895  -4.500  11.172  1.00 42.23           C
ATOM   3935  HA  THR A 252     -20.649  -3.556  11.392  1.00 42.23           H
ATOM   3936  C   THR A 252     -20.707  -4.733   9.668  1.00 43.98           C
ATOM   3937  O   THR A 252     -20.363  -3.793   8.929  1.00 45.79           O
ATOM   3938  CB  THR A 252     -20.026  -5.454  11.995  1.00 42.22           C
ATOM   3939  HB  THR A 252     -20.267  -6.402  11.795  1.00 42.22           H
ATOM   3940  OG1 THR A 252     -20.282  -5.227  13.391  1.00 41.19           O
ATOM   3941  HG1 THR A 252     -20.554  -4.320  13.522  1.00 41.19           H
ATOM   3942  CG2 THR A 252     -18.550  -5.239  11.715  1.00 42.00           C
ATOM   3943 1HG2 THR A 252     -17.989  -5.864  12.255  1.00 42.00           H
ATOM   3944 2HG2 THR A 252     -18.275  -4.305  11.941  1.00 42.00           H
ATOM   3945 3HG2 THR A 252     -18.342  -5.395  10.749  1.00 42.00           H
ATOM   3946  N   LEU A 253     -20.948  -5.966   9.209  1.00 43.68           N
ATOM   3947  H   LEU A 253     -21.278  -6.663   9.846  1.00 43.68           H
ATOM   3948  CA  LEU A 253     -20.744  -6.336   7.785  1.00 41.56           C
ATOM   3949  HA  LEU A 253     -19.749  -6.363   7.700  1.00 41.56           H
ATOM   3950  C   LEU A 253     -21.287  -5.315   6.794  1.00 41.82           C
ATOM   3951  O   LEU A 253     -20.621  -4.969   5.820  1.00 44.21           O
ATOM   3952  CB  LEU A 253     -21.377  -7.686   7.474  1.00 40.06           C
ATOM   3953 1HB  LEU A 253     -21.434  -8.192   8.335  1.00 40.06           H
ATOM   3954 2HB  LEU A 253     -22.298  -7.509   7.128  1.00 40.06           H
ATOM   3955  CG  LEU A 253     -20.676  -8.589   6.462  1.00 39.40           C
ATOM   3956  HG  LEU A 253     -20.205  -9.311   6.968  1.00 39.40           H
ATOM   3957  CD1 LEU A 253     -21.656  -9.258   5.544  1.00 35.80           C
ATOM   3958 1HD1 LEU A 253     -21.185  -9.845   4.885  1.00 35.80           H
ATOM   3959 2HD1 LEU A 253     -22.184  -8.582   5.030  1.00 35.80           H
ATOM   3960 3HD1 LEU A 253     -22.299  -9.826   6.059  1.00 35.80           H
ATOM   3961  CD2 LEU A 253     -19.641  -7.834   5.674  1.00 35.06           C
ATOM   3962 1HD2 LEU A 253     -19.186  -8.432   5.014  1.00 35.06           H
ATOM   3963 2HD2 LEU A 253     -18.939  -7.454   6.277  1.00 35.06           H
ATOM   3964 3HD2 LEU A 253     -20.055  -7.077   5.169  1.00 35.06           H
ATOM   3965  N   LEU A 254     -22.511  -4.854   7.017  1.00 41.25           N
ATOM   3966  H   LEU A 254     -22.992  -5.114   7.855  1.00 41.25           H
ATOM   3967  CA  LEU A 254     -23.166  -3.970   6.053  1.00 39.31           C
ATOM   3968  HA  LEU A 254     -23.001  -4.395   5.163  1.00 39.31           H
ATOM   3969  C   LEU A 254     -22.561  -2.566   6.062  1.00 39.70           C
ATOM   3970  O   LEU A 254     -22.512  -1.903   5.029  1.00 39.98           O
ATOM   3971  CB  LEU A 254     -24.660  -3.891   6.346  1.00 38.42           C
ATOM   3972 1HB  LEU A 254     -24.753  -3.695   7.321  1.00 38.42           H
ATOM   3973 2HB  LEU A 254     -25.018  -3.122   5.816  1.00 38.42           H
ATOM   3974  CG  LEU A 254     -25.549  -5.102   6.041  1.00 36.34           C
ATOM   3975  HG  LEU A 254     -25.383  -5.800   6.739  1.00 36.34           H
ATOM   3976  CD1 LEU A 254     -26.984  -4.639   6.031  1.00 31.98           C
ATOM   3977 1HD1 LEU A 254     -27.604  -5.399   5.835  1.00 31.98           H
ATOM   3978 2HD1 LEU A 254     -27.129  -3.937   5.335  1.00 31.98           H
ATOM   3979 3HD1 LEU A 254     -27.242  -4.252   6.916  1.00 31.98           H
ATOM   3980  CD2 LEU A 254     -25.255  -5.716   4.688  1.00 30.21           C
ATOM   3981 1HD2 LEU A 254     -25.848  -6.503   4.515  1.00 30.21           H
ATOM   3982 2HD2 LEU A 254     -24.307  -6.030   4.634  1.00 30.21           H
ATOM   3983 3HD2 LEU A 254     -25.402  -5.053   3.954  1.00 30.21           H
ATOM   3984  N   ASN A 255     -22.097  -2.116   7.226  1.00 39.77           N
ATOM   3985  H   ASN A 255     -22.248  -2.647   8.060  1.00 39.77           H
ATOM   3986  CA  ASN A 255     -21.369  -0.848   7.289  1.00 38.95           C
ATOM   3987  HA  ASN A 255     -21.942  -0.197   6.790  1.00 38.95           H
ATOM   3988  C   ASN A 255     -20.021  -0.946   6.561  1.00 38.81           C
ATOM   3989  O   ASN A 255     -19.631  -0.034   5.814  1.00 39.31           O
ATOM   3990  CB  ASN A 255     -21.233  -0.343   8.739  1.00 35.78           C
ATOM   3991 1HB  ASN A 255     -21.247  -1.129   9.357  1.00 35.78           H
ATOM   3992 2HB  ASN A 255     -20.361   0.138   8.832  1.00 35.78           H
ATOM   3993  CG  ASN A 255     -22.362   0.611   9.134  1.00 39.94           C
ATOM   3994  OD1 ASN A 255     -22.409   1.751   8.670  1.00 41.14           O
ATOM   3995  ND2 ASN A 255     -23.283   0.149  10.000  1.00 40.16           N
ATOM   3996 1HD2 ASN A 255     -24.038   0.736  10.287  1.00 40.16           H
ATOM   3997 2HD2 ASN A 255     -23.211  -0.784  10.356  1.00 40.16           H
ATOM   3998  N   VAL A 256     -19.320  -2.057   6.764  1.00 37.79           N
ATOM   3999  H   VAL A 256     -19.636  -2.725   7.438  1.00 37.79           H
ATOM   4000  CA  VAL A 256     -18.069  -2.324   5.998  1.00 37.21           C
ATOM   4001  HA  VAL A 256     -17.476  -1.561   6.254  1.00 37.21           H
ATOM   4002  C   VAL A 256     -18.302  -2.267   4.481  1.00 36.40           C
ATOM   4003  O   VAL A 256     -17.636  -1.515   3.779  1.00 36.30           O
ATOM   4004  CB  VAL A 256     -17.394  -3.685   6.402  1.00 36.82           C
ATOM   4005  HB  VAL A 256     -18.064  -4.427   6.346  1.00 36.82           H
ATOM   4006  CG1 VAL A 256     -16.265  -4.035   5.459  1.00 33.69           C
ATOM   4007 1HG1 VAL A 256     -15.837  -4.901   5.718  1.00 33.69           H
ATOM   4008 2HG1 VAL A 256     -15.558  -3.329   5.469  1.00 33.69           H
ATOM   4009 3HG1 VAL A 256     -16.596  -4.126   4.520  1.00 33.69           H
ATOM   4010  CG2 VAL A 256     -16.875  -3.616   7.831  1.00 36.66           C
ATOM   4011 1HG2 VAL A 256     -16.445  -4.477   8.098  1.00 36.66           H
ATOM   4012 2HG2 VAL A 256     -17.620  -3.432   8.474  1.00 36.66           H
ATOM   4013 3HG2 VAL A 256     -16.198  -2.890   7.930  1.00 36.66           H
ATOM   4014  N   LEU A 257     -19.269  -3.048   3.996  1.00 35.60           N
ATOM   4015  H   LEU A 257     -19.797  -3.610   4.633  1.00 35.60           H
ATOM   4016  CA  LEU A 257     -19.589  -3.111   2.581  1.00 35.48           C
ATOM   4017  HA  LEU A 257     -18.736  -3.412   2.155  1.00 35.48           H
ATOM   4018  C   LEU A 257     -19.978  -1.763   2.008  1.00 35.65           C
ATOM   4019  O   LEU A 257     -19.528  -1.389   0.938  1.00 35.86           O
ATOM   4020  CB  LEU A 257     -20.725  -4.097   2.341  1.00 35.64           C
ATOM   4021 1HB  LEU A 257     -21.469  -3.870   2.970  1.00 35.64           H
ATOM   4022 2HB  LEU A 257     -21.038  -3.985   1.399  1.00 35.64           H
ATOM   4023  CG  LEU A 257     -20.347  -5.569   2.553  1.00 39.59           C
ATOM   4024  HG  LEU A 257     -19.915  -5.655   3.451  1.00 39.59           H
ATOM   4025  CD1 LEU A 257     -21.590  -6.449   2.574  1.00 36.58           C
ATOM   4026 1HD1 LEU A 257     -21.347  -7.408   2.712  1.00 36.58           H
ATOM   4027 2HD1 LEU A 257     -22.093  -6.379   1.713  1.00 36.58           H
ATOM   4028 3HD1 LEU A 257     -22.208  -6.178   3.314  1.00 36.58           H
ATOM   4029  CD2 LEU A 257     -19.339  -6.040   1.464  1.00 30.09           C
ATOM   4030 1HD2 LEU A 257     -19.089  -6.999   1.598  1.00 30.09           H
ATOM   4031 2HD2 LEU A 257     -18.500  -5.497   1.494  1.00 30.09           H
ATOM   4032 3HD2 LEU A 257     -19.730  -5.949   0.549  1.00 30.09           H
ATOM   4033  N   VAL A 258     -20.828  -1.029   2.713  1.00 36.83           N
ATOM   4034  H   VAL A 258     -21.042  -1.289   3.654  1.00 36.83           H
ATOM   4035  CA  VAL A 258     -21.453   0.149   2.133  1.00 35.83           C
ATOM   4036  HA  VAL A 258     -21.404  -0.008   1.147  1.00 35.83           H
ATOM   4037  C   VAL A 258     -20.693   1.436   2.448  1.00 36.66           C
ATOM   4038  O   VAL A 258     -20.494   2.273   1.566  1.00 35.65           O
ATOM   4039  CB  VAL A 258     -22.903   0.248   2.562  1.00 36.61           C
ATOM   4040  HB  VAL A 258     -22.972   0.136   3.554  1.00 36.61           H
ATOM   4041  CG1 VAL A 258     -23.474   1.606   2.218  1.00 37.97           C
ATOM   4042 1HG1 VAL A 258     -24.432   1.673   2.499  1.00 37.97           H
ATOM   4043 2HG1 VAL A 258     -23.430   1.772   1.232  1.00 37.97           H
ATOM   4044 3HG1 VAL A 258     -22.965   2.333   2.677  1.00 37.97           H
ATOM   4045  CG2 VAL A 258     -23.684  -0.849   1.898  1.00 37.32           C
ATOM   4046 1HG2 VAL A 258     -24.647  -0.812   2.160  1.00 37.32           H
ATOM   4047 2HG2 VAL A 258     -23.328  -1.748   2.156  1.00 37.32           H
ATOM   4048 3HG2 VAL A 258     -23.634  -0.772   0.901  1.00 37.32           H
ATOM   4049  N   ASN A 259     -20.233   1.576   3.687  1.00 35.10           N
ATOM   4050  H   ASN A 259     -20.263   0.798   4.317  1.00 35.10           H
ATOM   4051  CA  ASN A 259     -19.684   2.843   4.146  1.00 36.80           C
ATOM   4052  HA  ASN A 259     -19.918   3.452   3.388  1.00 36.80           H
ATOM   4053  C   ASN A 259     -18.173   2.855   4.325  1.00 37.58           C
ATOM   4054  O   ASN A 259     -17.595   3.913   4.539  1.00 38.34           O
ATOM   4055  CB  ASN A 259     -20.320   3.256   5.476  1.00 36.02           C
ATOM   4056 1HB  ASN A 259     -20.248   2.502   6.129  1.00 36.02           H
ATOM   4057 2HB  ASN A 259     -19.844   4.057   5.838  1.00 36.02           H
ATOM   4058  CG  ASN A 259     -21.757   3.601   5.325  1.00 39.60           C
ATOM   4059  OD1 ASN A 259     -22.144   4.219   4.335  1.00 44.50           O
ATOM   4060  ND2 ASN A 259     -22.577   3.204   6.292  1.00 35.60           N
ATOM   4061 1HD2 ASN A 259     -23.555   3.406   6.233  1.00 35.60           H
ATOM   4062 2HD2 ASN A 259     -22.215   2.705   7.079  1.00 35.60           H
ATOM   4063  N   TYR A 260     -17.545   1.690   4.332  1.00 36.65           N
ATOM   4064  H   TYR A 260     -18.036   0.856   4.081  1.00 36.65           H
ATOM   4065  CA  TYR A 260     -16.132   1.625   4.708  1.00 36.69           C
ATOM   4066  HA  TYR A 260     -15.802   2.568   4.727  1.00 36.69           H
ATOM   4067  C   TYR A 260     -15.363   0.846   3.662  1.00 36.54           C
ATOM   4068  O   TYR A 260     -14.327   0.277   3.944  1.00 37.96           O
ATOM   4069  CB  TYR A 260     -15.952   1.010   6.105  1.00 36.62           C
ATOM   4070 1HB  TYR A 260     -16.409   0.121   6.134  1.00 36.62           H
ATOM   4071 2HB  TYR A 260     -14.977   0.890   6.289  1.00 36.62           H
ATOM   4072  CG  TYR A 260     -16.540   1.884   7.191  1.00 36.18           C
ATOM   4073  CD1 TYR A 260     -17.548   1.429   8.033  1.00 37.23           C
ATOM   4074  HD1 TYR A 260     -17.885   0.492   7.943  1.00 37.23           H
ATOM   4075  CD2 TYR A 260     -16.106   3.189   7.345  1.00 35.30           C
ATOM   4076  HD2 TYR A 260     -15.398   3.540   6.734  1.00 35.30           H
ATOM   4077  CE1 TYR A 260     -18.096   2.274   9.008  1.00 36.67           C
ATOM   4078  HE1 TYR A 260     -18.820   1.947   9.612  1.00 36.67           H
ATOM   4079  CE2 TYR A 260     -16.626   4.014   8.310  1.00 38.90           C
ATOM   4080  HE2 TYR A 260     -16.275   4.944   8.416  1.00 38.90           H
ATOM   4081  CZ  TYR A 260     -17.615   3.566   9.121  1.00 34.92           C
ATOM   4082  OH  TYR A 260     -18.094   4.447  10.037  1.00 38.36           O
ATOM   4083  HH  TYR A 260     -17.368   4.790  10.559  1.00 38.36           H
ATOM   4084  N   SER A 261     -15.905   0.832   2.456  1.00 36.26           N
ATOM   4085  H   SER A 261     -16.853   1.130   2.356  1.00 36.26           H
ATOM   4086  CA  SER A 261     -15.190   0.404   1.282  1.00 38.64           C
ATOM   4087  HA  SER A 261     -14.280   0.128   1.592  1.00 38.64           H
ATOM   4088  C   SER A 261     -15.155   1.568   0.304  1.00 39.58           C
ATOM   4089  O   SER A 261     -16.150   2.235   0.088  1.00 42.47           O
ATOM   4090  CB  SER A 261     -15.904  -0.770   0.612  1.00 38.14           C
ATOM   4091 1HB  SER A 261     -16.841  -0.521   0.371  1.00 38.14           H
ATOM   4092 2HB  SER A 261     -15.412  -1.060  -0.208  1.00 38.14           H
ATOM   4093  OG  SER A 261     -15.973  -1.885   1.474  1.00 38.64           O
ATOM   4094  HG  SER A 261     -16.499  -1.663   2.243  1.00 38.64           H
ATOM   4095  N   VAL A 262     -14.000   1.790  -0.310  1.00 40.36           N
ATOM   4096  H   VAL A 262     -13.226   1.187  -0.119  1.00 40.36           H
ATOM   4097  CA  VAL A 262     -13.828   2.879  -1.251  1.00 37.32           C
ATOM   4098  HA  VAL A 262     -14.649   3.443  -1.163  1.00 37.32           H
ATOM   4099  C   VAL A 262     -13.695   2.351  -2.668  1.00 38.08           C
ATOM   4100  O   VAL A 262     -12.969   1.395  -2.940  1.00 39.18           O
ATOM   4101  CB  VAL A 262     -12.564   3.659  -0.905  1.00 38.05           C
ATOM   4102  HB  VAL A 262     -11.764   3.069  -1.011  1.00 38.05           H
ATOM   4103  CG1 VAL A 262     -12.373   4.832  -1.890  1.00 34.23           C
ATOM   4104 1HG1 VAL A 262     -11.546   5.350  -1.673  1.00 34.23           H
ATOM   4105 2HG1 VAL A 262     -13.149   5.460  -1.854  1.00 34.23           H
ATOM   4106 3HG1 VAL A 262     -12.288   4.500  -2.830  1.00 34.23           H
ATOM   4107  CG2 VAL A 262     -12.610   4.093   0.573  1.00 28.50           C
ATOM   4108 1HG2 VAL A 262     -11.789   4.607   0.821  1.00 28.50           H
ATOM   4109 2HG2 VAL A 262     -12.669   3.299   1.176  1.00 28.50           H
ATOM   4110 3HG2 VAL A 262     -13.402   4.675   0.751  1.00 28.50           H
ATOM   4111  N   PHE A 263     -14.402   2.976  -3.584  1.00 38.81           N
ATOM   4112  H   PHE A 263     -15.046   3.689  -3.310  1.00 38.81           H
ATOM   4113  CA  PHE A 263     -14.257   2.639  -4.984  1.00 39.50           C
ATOM   4114  HA  PHE A 263     -13.586   1.902  -5.084  1.00 39.50           H
ATOM   4115  C   PHE A 263     -13.781   3.912  -5.678  1.00 40.83           C
ATOM   4116  O   PHE A 263     -14.567   4.812  -5.908  1.00 40.97           O
ATOM   4117  CB  PHE A 263     -15.598   2.138  -5.538  1.00 36.72           C
ATOM   4118 1HB  PHE A 263     -15.913   1.368  -4.982  1.00 36.72           H
ATOM   4119 2HB  PHE A 263     -16.266   2.881  -5.490  1.00 36.72           H
ATOM   4120  CG  PHE A 263     -15.533   1.675  -6.961  1.00 36.75           C
ATOM   4121  CD1 PHE A 263     -14.701   0.603  -7.329  1.00 31.46           C
ATOM   4122  HD1 PHE A 263     -14.166   0.129  -6.630  1.00 31.46           H
ATOM   4123  CD2 PHE A 263     -16.284   2.330  -7.946  1.00 35.66           C
ATOM   4124  HD2 PHE A 263     -16.878   3.094  -7.691  1.00 35.66           H
ATOM   4125  CE1 PHE A 263     -14.617   0.204  -8.634  1.00 34.53           C
ATOM   4126  HE1 PHE A 263     -14.020  -0.557  -8.886  1.00 34.53           H
ATOM   4127  CE2 PHE A 263     -16.210   1.930  -9.271  1.00 35.81           C
ATOM   4128  HE2 PHE A 263     -16.749   2.398  -9.970  1.00 35.81           H
ATOM   4129  CZ  PHE A 263     -15.374   0.867  -9.618  1.00 35.00           C
ATOM   4130  HZ  PHE A 263     -15.313   0.572 -10.573  1.00 35.00           H
ATOM   4131  N   ASP A 264     -12.486   4.016  -5.950  1.00 42.07           N
ATOM   4132  H   ASP A 264     -11.895   3.213  -5.873  1.00 42.07           H
ATOM   4133  CA  ASP A 264     -11.918   5.303  -6.364  1.00 42.35           C
ATOM   4134  HA  ASP A 264     -12.511   5.979  -5.924  1.00 42.35           H
ATOM   4135  C   ASP A 264     -11.998   5.518  -7.876  1.00 42.89           C
ATOM   4136  O   ASP A 264     -12.669   4.761  -8.590  1.00 40.67           O
ATOM   4137  CB  ASP A 264     -10.475   5.467  -5.857  1.00 42.34           C
ATOM   4138 1HB  ASP A 264     -10.185   6.406  -6.043  1.00 42.34           H
ATOM   4139 2HB  ASP A 264     -10.470   5.304  -4.870  1.00 42.34           H
ATOM   4140  CG  ASP A 264      -9.466   4.492  -6.529  1.00 48.50           C
ATOM   4141  OD1 ASP A 264      -9.686   3.994  -7.667  1.00 52.66           O
ATOM   4142  OD2 ASP A 264      -8.415   4.246  -5.903  1.00 53.14           O
ATOM   4143  N   SER A 265     -11.296   6.544  -8.348  1.00 44.07           N
ATOM   4144  H   SER A 265     -10.694   7.044  -7.726  1.00 44.07           H
ATOM   4145  CA  SER A 265     -11.372   6.963  -9.741  1.00 45.99           C
ATOM   4146  HA  SER A 265     -12.341   6.866  -9.967  1.00 45.99           H
ATOM   4147  C   SER A 265     -10.559   6.075 -10.664  1.00 47.23           C
ATOM   4148  O   SER A 265     -10.779   6.087 -11.862  1.00 49.02           O
ATOM   4149  CB  SER A 265     -10.906   8.408  -9.895  1.00 45.34           C
ATOM   4150 1HB  SER A 265     -10.865   8.667 -10.859  1.00 45.34           H
ATOM   4151 2HB  SER A 265     -11.519   9.032  -9.408  1.00 45.34           H
ATOM   4152  OG  SER A 265      -9.607   8.569  -9.349  1.00 46.39           O
ATOM   4153  HG  SER A 265      -8.999   7.978  -9.794  1.00 46.39           H
ATOM   4154  N   SER A 266      -9.616   5.307 -10.130  1.00 48.29           N
ATOM   4155  H   SER A 266      -9.335   5.439  -9.180  1.00 48.29           H
ATOM   4156  CA  SER A 266      -8.994   4.266 -10.948  1.00 50.91           C
ATOM   4157  HA  SER A 266      -8.991   4.610 -11.888  1.00 50.91           H
ATOM   4158  C   SER A 266      -9.816   2.978 -10.843  1.00 51.23           C
ATOM   4159  O   SER A 266      -9.429   1.921 -11.338  1.00 51.57           O
ATOM   4160  CB  SER A 266      -7.553   4.013 -10.511  1.00 51.80           C
ATOM   4161 1HB  SER A 266      -7.067   3.468 -11.193  1.00 51.80           H
ATOM   4162 2HB  SER A 266      -7.071   4.876 -10.367  1.00 51.80           H
ATOM   4163  OG  SER A 266      -7.522   3.293  -9.287  1.00 55.97           O
ATOM   4164  HG  SER A 266      -6.766   3.571  -8.771  1.00 55.97           H
ATOM   4165  N   GLN A 267     -10.954   3.072 -10.167  1.00 50.05           N
ATOM   4166  H   GLN A 267     -11.191   3.936  -9.721  1.00 50.05           H
ATOM   4167  CA  GLN A 267     -11.859   1.949 -10.069  1.00 49.44           C
ATOM   4168  HA  GLN A 267     -12.645   2.259  -9.534  1.00 49.44           H
ATOM   4169  C   GLN A 267     -11.182   0.803  -9.364  1.00 47.49           C
ATOM   4170  O   GLN A 267     -11.187  -0.314  -9.847  1.00 48.83           O
ATOM   4171  CB  GLN A 267     -12.302   1.524 -11.453  1.00 50.16           C
ATOM   4172 1HB  GLN A 267     -11.496   1.246 -11.975  1.00 50.16           H
ATOM   4173 2HB  GLN A 267     -12.926   0.748 -11.363  1.00 50.16           H
ATOM   4174  CG  GLN A 267     -13.012   2.635 -12.206  1.00 55.63           C
ATOM   4175 1HG  GLN A 267     -13.320   3.324 -11.552  1.00 55.63           H
ATOM   4176 2HG  GLN A 267     -12.369   3.050 -12.850  1.00 55.63           H
ATOM   4177  CD  GLN A 267     -14.215   2.119 -12.979  1.00 66.10           C
ATOM   4178  OE1 GLN A 267     -14.092   1.188 -13.792  1.00 68.68           O
ATOM   4179  NE2 GLN A 267     -15.394   2.715 -12.727  1.00 68.30           N
ATOM   4180 1HE2 GLN A 267     -16.219   2.411 -13.203  1.00 68.30           H
ATOM   4181 2HE2 GLN A 267     -15.444   3.462 -12.064  1.00 68.30           H
ATOM   4182  N   THR A 268     -10.584   1.100  -8.215  1.00 44.94           N
ATOM   4183  H   THR A 268     -10.489   2.061  -7.957  1.00 44.94           H
ATOM   4184  CA  THR A 268     -10.071   0.085  -7.331  1.00 40.81           C
ATOM   4185  HA  THR A 268     -10.093  -0.777  -7.836  1.00 40.81           H
ATOM   4186  C   THR A 268     -10.934   0.019  -6.090  1.00 40.12           C
ATOM   4187  O   THR A 268     -11.208   1.046  -5.434  1.00 40.17           O
ATOM   4188  CB  THR A 268      -8.662   0.413  -6.943  1.00 40.26           C
ATOM   4189  HB  THR A 268      -8.628   1.301  -6.484  1.00 40.26           H
ATOM   4190  OG1 THR A 268      -7.881   0.495  -8.138  1.00 42.44           O
ATOM   4191  HG1 THR A 268      -7.449  -0.344  -8.296  1.00 42.44           H
ATOM   4192  CG2 THR A 268      -8.087  -0.665  -6.045  1.00 39.64           C
ATOM   4193 1HG2 THR A 268      -7.147  -0.451  -5.784  1.00 39.64           H
ATOM   4194 2HG2 THR A 268      -8.082  -1.553  -6.508  1.00 39.64           H
ATOM   4195 3HG2 THR A 268      -8.625  -0.760  -5.208  1.00 39.64           H
ATOM   4196  N   LEU A 269     -11.397  -1.190  -5.788  1.00 37.43           N
ATOM   4197  H   LEU A 269     -11.201  -1.962  -6.395  1.00 37.43           H
ATOM   4198  CA  LEU A 269     -12.174  -1.392  -4.601  1.00 35.67           C
ATOM   4199  HA  LEU A 269     -12.724  -0.574  -4.431  1.00 35.67           H
ATOM   4200  C   LEU A 269     -11.177  -1.624  -3.472  1.00 36.46           C
ATOM   4201  O   LEU A 269     -10.263  -2.446  -3.593  1.00 36.24           O
ATOM   4202  CB  LEU A 269     -13.156  -2.543  -4.786  1.00 34.38           C
ATOM   4203 1HB  LEU A 269     -13.787  -2.299  -5.523  1.00 34.38           H
ATOM   4204 2HB  LEU A 269     -12.637  -3.357  -5.048  1.00 34.38           H
ATOM   4205  CG  LEU A 269     -13.978  -2.873  -3.534  1.00 35.34           C
ATOM   4206  HG  LEU A 269     -13.371  -2.878  -2.740  1.00 35.34           H
ATOM   4207  CD1 LEU A 269     -14.990  -1.832  -3.263  1.00 28.50           C
ATOM   4208 1HD1 LEU A 269     -15.522  -2.052  -2.444  1.00 28.50           H
ATOM   4209 2HD1 LEU A 269     -15.627  -1.742  -4.028  1.00 28.50           H
ATOM   4210 3HD1 LEU A 269     -14.559  -0.941  -3.115  1.00 28.50           H
ATOM   4211  CD2 LEU A 269     -14.627  -4.236  -3.653  1.00 34.06           C
ATOM   4212 1HD2 LEU A 269     -15.163  -4.451  -2.835  1.00 34.06           H
ATOM   4213 2HD2 LEU A 269     -13.938  -4.952  -3.766  1.00 34.06           H
ATOM   4214 3HD2 LEU A 269     -15.242  -4.274  -4.443  1.00 34.06           H
ATOM   4215  N   LEU A 270     -11.304  -0.836  -2.409  1.00 37.04           N
ATOM   4216  H   LEU A 270     -12.015  -0.133  -2.401  1.00 37.04           H
ATOM   4217  CA  LEU A 270     -10.418  -0.977  -1.255  1.00 39.32           C
ATOM   4218  HA  LEU A 270      -9.853  -1.783  -1.426  1.00 39.32           H
ATOM   4219  C   LEU A 270     -11.295  -1.157  -0.025  1.00 39.64           C
ATOM   4220  O   LEU A 270     -12.137  -0.301   0.277  1.00 40.81           O
ATOM   4221  CB  LEU A 270      -9.488   0.247  -1.077  1.00 39.10           C
ATOM   4222 1HB  LEU A 270     -10.073   0.991  -0.752  1.00 39.10           H
ATOM   4223 2HB  LEU A 270      -8.839  -0.004  -0.359  1.00 39.10           H
ATOM   4224  CG  LEU A 270      -8.640   0.852  -2.214  1.00 39.90           C
ATOM   4225  HG  LEU A 270      -8.462   0.093  -2.840  1.00 39.90           H
ATOM   4226  CD1 LEU A 270      -9.353   1.968  -2.950  1.00 43.51           C
ATOM   4227 1HD1 LEU A 270      -8.780   2.339  -3.681  1.00 43.51           H
ATOM   4228 2HD1 LEU A 270      -9.583   2.717  -2.329  1.00 43.51           H
ATOM   4229 3HD1 LEU A 270     -10.202   1.640  -3.364  1.00 43.51           H
ATOM   4230  CD2 LEU A 270      -7.332   1.419  -1.724  1.00 40.59           C
ATOM   4231 1HD2 LEU A 270      -6.802   1.803  -2.481  1.00 40.59           H
ATOM   4232 2HD2 LEU A 270      -6.775   0.713  -1.287  1.00 40.59           H
ATOM   4233 3HD2 LEU A 270      -7.485   2.147  -1.056  1.00 40.59           H
ATOM   4234  N   VAL A 271     -11.131  -2.264   0.679  1.00 37.14           N
ATOM   4235  H   VAL A 271     -10.498  -2.979   0.380  1.00 37.14           H
ATOM   4236  CA  VAL A 271     -11.893  -2.403   1.884  1.00 38.74           C
ATOM   4237  HA  VAL A 271     -12.700  -1.822   1.766  1.00 38.74           H
ATOM   4238  C   VAL A 271     -11.048  -1.884   3.021  1.00 39.46           C
ATOM   4239  O   VAL A 271      -9.899  -2.259   3.159  1.00 39.16           O
ATOM   4240  CB  VAL A 271     -12.389  -3.856   2.116  1.00 39.96           C
ATOM   4241  HB  VAL A 271     -11.607  -4.451   2.302  1.00 39.96           H
ATOM   4242  CG1 VAL A 271     -13.342  -3.899   3.311  1.00 37.06           C
ATOM   4243 1HG1 VAL A 271     -13.672  -4.829   3.473  1.00 37.06           H
ATOM   4244 2HG1 VAL A 271     -14.139  -3.313   3.155  1.00 37.06           H
ATOM   4245 3HG1 VAL A 271     -12.888  -3.583   4.143  1.00 37.06           H
ATOM   4246  CG2 VAL A 271     -13.157  -4.340   0.863  1.00 41.02           C
ATOM   4247 1HG2 VAL A 271     -13.491  -5.275   0.985  1.00 41.02           H
ATOM   4248 2HG2 VAL A 271     -12.570  -4.325   0.055  1.00 41.02           H
ATOM   4249 3HG2 VAL A 271     -13.947  -3.755   0.679  1.00 41.02           H
ATOM   4250  N   MET A 272     -11.607  -1.002   3.834  1.00 39.52           N
ATOM   4251  H   MET A 272     -12.567  -0.749   3.720  1.00 39.52           H
ATOM   4252  CA  MET A 272     -10.816  -0.400   4.891  1.00 43.62           C
ATOM   4253  HA  MET A 272      -9.990  -0.093   4.416  1.00 43.62           H
ATOM   4254  C   MET A 272     -10.377  -1.371   5.976  1.00 40.46           C
ATOM   4255  O   MET A 272     -11.097  -2.299   6.330  1.00 41.85           O
ATOM   4256  CB  MET A 272     -11.551   0.766   5.488  1.00 41.83           C
ATOM   4257 1HB  MET A 272     -12.495   0.495   5.667  1.00 41.83           H
ATOM   4258 2HB  MET A 272     -11.108   1.021   6.348  1.00 41.83           H
ATOM   4259  CG  MET A 272     -11.553   1.955   4.575  1.00 46.87           C
ATOM   4260 1HG  MET A 272     -10.581   2.169   4.485  1.00 46.87           H
ATOM   4261 2HG  MET A 272     -11.894   1.576   3.715  1.00 46.87           H
ATOM   4262  SD  MET A 272     -12.641   3.432   5.293  1.00 62.06           S
ATOM   4263  CE  MET A 272     -12.080   3.531   7.152  1.00 44.28           C
ATOM   4264 1HE  MET A 272     -12.568   4.256   7.636  1.00 44.28           H
ATOM   4265 2HE  MET A 272     -11.101   3.722   7.220  1.00 44.28           H
ATOM   4266 3HE  MET A 272     -12.259   2.670   7.628  1.00 44.28           H
ATOM   4267  N   ARG A 273      -9.177  -1.165   6.498  1.00 38.26           N
ATOM   4268  H   ARG A 273      -8.600  -0.432   6.137  1.00 38.26           H
ATOM   4269  CA  ARG A 273      -8.691  -1.984   7.582  1.00 36.25           C
ATOM   4270  HA  ARG A 273      -8.984  -2.920   7.390  1.00 36.25           H
ATOM   4271  C   ARG A 273      -9.291  -1.475   8.904  1.00 36.45           C
ATOM   4272  O   ARG A 273      -9.787  -0.359   8.972  1.00 37.16           O
ATOM   4273  CB  ARG A 273      -7.171  -1.919   7.628  1.00 34.88           C
ATOM   4274 1HB  ARG A 273      -6.904  -0.954   7.647  1.00 34.88           H
ATOM   4275 2HB  ARG A 273      -6.867  -2.365   8.471  1.00 34.88           H
ATOM   4276  CG  ARG A 273      -6.460  -2.588   6.451  1.00 38.94           C
ATOM   4277 1HG  ARG A 273      -6.229  -3.530   6.695  1.00 38.94           H
ATOM   4278 2HG  ARG A 273      -7.065  -2.588   5.656  1.00 38.94           H
ATOM   4279  CD  ARG A 273      -5.194  -1.854   6.096  1.00 37.39           C
ATOM   4280 1HD  ARG A 273      -5.381  -0.873   6.087  1.00 37.39           H
ATOM   4281 2HD  ARG A 273      -4.499  -2.056   6.787  1.00 37.39           H
ATOM   4282  NE  ARG A 273      -4.631  -2.202   4.799  1.00 34.66           N
ATOM   4283  HE  ARG A 273      -5.133  -2.830   4.207  1.00 34.66           H
ATOM   4284  CZ  ARG A 273      -3.465  -1.709   4.374  1.00 33.83           C
ATOM   4285  NH1 ARG A 273      -2.794  -0.888   5.168  1.00 33.31           N
ATOM   4286 1HH1 ARG A 273      -3.163  -0.650   6.067  1.00 33.31           H
ATOM   4287 2HH1 ARG A 273      -1.919  -0.507   4.869  1.00 33.31           H
ATOM   4288  NH2 ARG A 273      -2.972  -2.025   3.180  1.00 28.51           N
ATOM   4289 1HH2 ARG A 273      -3.475  -2.645   2.580  1.00 28.51           H
ATOM   4290 2HH2 ARG A 273      -2.096  -1.644   2.883  1.00 28.51           H
ATOM   4291  N   PRO A 274      -9.263  -2.301   9.959  1.00 36.35           N
ATOM   4292  CA  PRO A 274      -9.969  -1.908  11.183  1.00 35.26           C
ATOM   4293  HA  PRO A 274     -10.935  -1.762  10.969  1.00 35.26           H
ATOM   4294  C   PRO A 274      -9.530  -0.550  11.775  1.00 36.07           C
ATOM   4295  O   PRO A 274     -10.371   0.248  12.219  1.00 36.97           O
ATOM   4296  CB  PRO A 274      -9.701  -3.087  12.133  1.00 35.24           C
ATOM   4297 1HB  PRO A 274      -8.890  -2.907  12.692  1.00 35.24           H
ATOM   4298 2HB  PRO A 274     -10.489  -3.240  12.729  1.00 35.24           H
ATOM   4299  CG  PRO A 274      -9.468  -4.311  11.148  1.00 35.95           C
ATOM   4300 1HG  PRO A 274      -8.950  -5.051  11.578  1.00 35.95           H
ATOM   4301 2HG  PRO A 274     -10.325  -4.672  10.781  1.00 35.95           H
ATOM   4302  CD  PRO A 274      -8.654  -3.651  10.056  1.00 35.86           C
ATOM   4303 1HD  PRO A 274      -7.689  -3.584  10.309  1.00 35.86           H
ATOM   4304 2HD  PRO A 274      -8.739  -4.141   9.189  1.00 35.86           H
ATOM   4305  N   TYR A 275      -8.243  -0.255  11.776  1.00 35.40           N
ATOM   4306  H   TYR A 275      -7.572  -0.873  11.366  1.00 35.40           H
ATOM   4307  CA  TYR A 275      -7.832   0.988  12.386  1.00 36.49           C
ATOM   4308  HA  TYR A 275      -8.250   0.973  13.293  1.00 36.49           H
ATOM   4309  C   TYR A 275      -8.351   2.172  11.590  1.00 37.93           C
ATOM   4310  O   TYR A 275      -8.625   3.232  12.160  1.00 39.69           O
ATOM   4311  CB  TYR A 275      -6.327   1.068  12.549  1.00 35.64           C
ATOM   4312 1HB  TYR A 275      -6.104   1.956  12.952  1.00 35.64           H
ATOM   4313 2HB  TYR A 275      -6.043   0.338  13.171  1.00 35.64           H
ATOM   4314  CG  TYR A 275      -5.541   0.923  11.267  1.00 37.13           C
ATOM   4315  CD1 TYR A 275      -5.135  -0.326  10.807  1.00 29.43           C
ATOM   4316  HD1 TYR A 275      -5.368  -1.147  11.327  1.00 29.43           H
ATOM   4317  CD2 TYR A 275      -5.172   2.055  10.522  1.00 34.83           C
ATOM   4318  HD2 TYR A 275      -5.451   2.962  10.841  1.00 34.83           H
ATOM   4319  CE1 TYR A 275      -4.413  -0.440   9.631  1.00 27.04           C
ATOM   4320  HE1 TYR A 275      -4.149  -1.343   9.293  1.00 27.04           H
ATOM   4321  CE2 TYR A 275      -4.436   1.946   9.364  1.00 25.14           C
ATOM   4322  HE2 TYR A 275      -4.182   2.763   8.849  1.00 25.14           H
ATOM   4323  CZ  TYR A 275      -4.054   0.697   8.920  1.00 30.89           C
ATOM   4324  OH  TYR A 275      -3.308   0.593   7.746  1.00 33.93           O
ATOM   4325  HH  TYR A 275      -2.937  -0.286   7.680  1.00 33.93           H
ATOM   4326  N   GLN A 276      -8.511   1.989  10.283  1.00 35.66           N
ATOM   4327  H   GLN A 276      -8.243   1.119   9.870  1.00 35.66           H
ATOM   4328  CA  GLN A 276      -9.074   3.045   9.438  1.00 35.06           C
ATOM   4329  HA  GLN A 276      -8.555   3.871   9.654  1.00 35.06           H
ATOM   4330  C   GLN A 276     -10.543   3.316   9.775  1.00 34.34           C
ATOM   4331  O   GLN A 276     -10.990   4.469   9.910  1.00 34.00           O
ATOM   4332  CB  GLN A 276      -8.883   2.687   7.958  1.00 33.03           C
ATOM   4333 1HB  GLN A 276      -9.516   1.951   7.717  1.00 33.03           H
ATOM   4334 2HB  GLN A 276      -9.081   3.493   7.400  1.00 33.03           H
ATOM   4335  CG  GLN A 276      -7.438   2.223   7.694  1.00 37.49           C
ATOM   4336 1HG  GLN A 276      -6.812   2.966   7.934  1.00 37.49           H
ATOM   4337 2HG  GLN A 276      -7.246   1.425   8.265  1.00 37.49           H
ATOM   4338  CD  GLN A 276      -7.164   1.840   6.265  1.00 38.02           C
ATOM   4339  OE1 GLN A 276      -7.991   1.213   5.591  1.00 37.06           O
ATOM   4340  NE2 GLN A 276      -5.994   2.212   5.789  1.00 33.18           N
ATOM   4341 1HE2 GLN A 276      -5.745   1.990   4.845  1.00 33.18           H
ATOM   4342 2HE2 GLN A 276      -5.356   2.715   6.370  1.00 33.18           H
ATOM   4343  N   ILE A 277     -11.299   2.246   9.902  1.00 32.47           N
ATOM   4344  H   ILE A 277     -10.915   1.340   9.730  1.00 32.47           H
ATOM   4345  CA  ILE A 277     -12.677   2.379  10.287  1.00 33.51           C
ATOM   4346  HA  ILE A 277     -13.097   3.015   9.639  1.00 33.51           H
ATOM   4347  C   ILE A 277     -12.759   2.926  11.715  1.00 35.81           C
ATOM   4348  O   ILE A 277     -13.564   3.817  12.009  1.00 35.84           O
ATOM   4349  CB  ILE A 277     -13.354   1.028  10.203  1.00 33.56           C
ATOM   4350  HB  ILE A 277     -12.931   0.370  10.827  1.00 33.56           H
ATOM   4351  CG1 ILE A 277     -13.199   0.479   8.768  1.00 33.71           C
ATOM   4352 1HG1 ILE A 277     -13.681   1.088   8.139  1.00 33.71           H
ATOM   4353 2HG1 ILE A 277     -12.227   0.462   8.536  1.00 33.71           H
ATOM   4354  CG2 ILE A 277     -14.776   1.141  10.685  1.00 31.31           C
ATOM   4355 1HG2 ILE A 277     -15.242   0.256  10.639  1.00 31.31           H
ATOM   4356 2HG2 ILE A 277     -15.293   1.790  10.128  1.00 31.31           H
ATOM   4357 3HG2 ILE A 277     -14.809   1.455  11.634  1.00 31.31           H
ATOM   4358  CD1 ILE A 277     -13.733  -0.902   8.549  1.00 27.29           C
ATOM   4359 1HD1 ILE A 277     -13.600  -1.191   7.600  1.00 27.29           H
ATOM   4360 2HD1 ILE A 277     -14.713  -0.943   8.747  1.00 27.29           H
ATOM   4361 3HD1 ILE A 277     -13.271  -1.563   9.138  1.00 27.29           H
ATOM   4362  N   ALA A 278     -11.893   2.420  12.596  1.00 35.03           N
ATOM   4363  H   ALA A 278     -11.211   1.749  12.301  1.00 35.03           H
ATOM   4364  CA  ALA A 278     -11.946   2.846  13.987  1.00 36.63           C
ATOM   4365  HA  ALA A 278     -12.883   2.634  14.267  1.00 36.63           H
ATOM   4366  C   ALA A 278     -11.714   4.349  14.123  1.00 35.97           C
ATOM   4367  O   ALA A 278     -12.410   5.018  14.893  1.00 36.54           O
ATOM   4368  CB  ALA A 278     -10.966   2.054  14.861  1.00 36.56           C
ATOM   4369 1HB  ALA A 278     -11.119   1.070  14.770  1.00 36.56           H
ATOM   4370 2HB  ALA A 278     -11.072   2.294  15.825  1.00 36.56           H
ATOM   4371 3HB  ALA A 278     -10.019   2.243  14.600  1.00 36.56           H
ATOM   4372  N   ALA A 279     -10.743   4.874  13.379  1.00 33.41           N
ATOM   4373  H   ALA A 279     -10.174   4.280  12.810  1.00 33.41           H
ATOM   4374  CA  ALA A 279     -10.507   6.304  13.393  1.00 32.63           C
ATOM   4375  HA  ALA A 279     -10.349   6.565  14.345  1.00 32.63           H
ATOM   4376  C   ALA A 279     -11.725   7.009  12.829  1.00 33.61           C
ATOM   4377  O   ALA A 279     -12.239   7.961  13.431  1.00 32.70           O
ATOM   4378  CB  ALA A 279      -9.279   6.661  12.635  1.00 30.34           C
ATOM   4379 1HB  ALA A 279      -8.477   6.194  13.009  1.00 30.34           H
ATOM   4380 2HB  ALA A 279      -9.106   7.645  12.675  1.00 30.34           H
ATOM   4381 3HB  ALA A 279      -9.362   6.403  11.672  1.00 30.34           H
ATOM   4382  N   THR A 280     -12.214   6.512  11.697  1.00 34.71           N
ATOM   4383  H   THR A 280     -11.847   5.654  11.339  1.00 34.71           H
ATOM   4384  CA  THR A 280     -13.272   7.198  10.974  1.00 35.25           C
ATOM   4385  HA  THR A 280     -12.886   8.109  10.822  1.00 35.25           H
ATOM   4386  C   THR A 280     -14.561   7.330  11.791  1.00 36.56           C
ATOM   4387  O   THR A 280     -15.116   8.426  11.927  1.00 38.98           O
ATOM   4388  CB  THR A 280     -13.564   6.530   9.636  1.00 35.72           C
ATOM   4389  HB  THR A 280     -13.890   5.595   9.776  1.00 35.72           H
ATOM   4390  OG1 THR A 280     -12.349   6.411   8.876  1.00 33.55           O
ATOM   4391  HG1 THR A 280     -11.956   5.552   9.032  1.00 33.55           H
ATOM   4392  CG2 THR A 280     -14.591   7.352   8.852  1.00 29.30           C
ATOM   4393 1HG2 THR A 280     -14.793   6.926   7.970  1.00 29.30           H
ATOM   4394 2HG2 THR A 280     -14.251   8.277   8.677  1.00 29.30           H
ATOM   4395 3HG2 THR A 280     -15.448   7.432   9.360  1.00 29.30           H
ATOM   4396  N   GLU A 281     -15.032   6.229  12.359  1.00 35.93           N
ATOM   4397  H   GLU A 281     -14.529   5.369  12.277  1.00 35.93           H
ATOM   4398  CA  GLU A 281     -16.290   6.271  13.108  1.00 35.62           C
ATOM   4399  HA  GLU A 281     -16.956   6.695  12.493  1.00 35.62           H
ATOM   4400  C   GLU A 281     -16.142   7.104  14.367  1.00 36.14           C
ATOM   4401  O   GLU A 281     -17.099   7.670  14.880  1.00 35.45           O
ATOM   4402  CB  GLU A 281     -16.745   4.868  13.478  1.00 34.54           C
ATOM   4403 1HB  GLU A 281     -17.600   4.935  13.990  1.00 34.54           H
ATOM   4404 2HB  GLU A 281     -16.900   4.352  12.634  1.00 34.54           H
ATOM   4405  CG  GLU A 281     -15.753   4.107  14.318  1.00 34.84           C
ATOM   4406 1HG  GLU A 281     -14.894   4.026  13.813  1.00 34.84           H
ATOM   4407 2HG  GLU A 281     -15.595   4.609  15.167  1.00 34.84           H
ATOM   4408  CD  GLU A 281     -16.270   2.721  14.644  1.00 39.05           C
ATOM   4409  OE1 GLU A 281     -17.405   2.407  14.233  1.00 38.36           O
ATOM   4410  OE2 GLU A 281     -15.542   1.942  15.301  1.00 42.63           O
ATOM   4411  N   ARG A 282     -14.924   7.177  14.867  1.00 38.05           N
ATOM   4412  H   ARG A 282     -14.160   6.752  14.382  1.00 38.05           H
ATOM   4413  CA  ARG A 282     -14.689   7.863  16.111  1.00 38.41           C
ATOM   4414  HA  ARG A 282     -15.451   7.642  16.721  1.00 38.41           H
ATOM   4415  C   ARG A 282     -14.682   9.369  15.844  1.00 40.76           C
ATOM   4416  O   ARG A 282     -15.162  10.159  16.672  1.00 41.62           O
ATOM   4417  CB  ARG A 282     -13.416   7.348  16.784  1.00 34.97           C
ATOM   4418 1HB  ARG A 282     -12.864   6.870  16.100  1.00 34.97           H
ATOM   4419 2HB  ARG A 282     -12.903   8.132  17.138  1.00 34.97           H
ATOM   4420  CG  ARG A 282     -13.711   6.387  17.943  1.00 39.47           C
ATOM   4421 1HG  ARG A 282     -13.742   6.928  18.783  1.00 39.47           H
ATOM   4422 2HG  ARG A 282     -14.609   5.980  17.773  1.00 39.47           H
ATOM   4423  CD  ARG A 282     -12.692   5.236  18.148  1.00 34.55           C
ATOM   4424 1HD  ARG A 282     -11.850   5.412  17.635  1.00 34.55           H
ATOM   4425 2HD  ARG A 282     -12.476   5.123  19.117  1.00 34.55           H
ATOM   4426  NE  ARG A 282     -13.279   3.990  17.654  1.00 48.25           N
ATOM   4427  HE  ARG A 282     -13.534   3.942  16.689  1.00 48.25           H
ATOM   4428  CZ  ARG A 282     -13.494   2.920  18.409  1.00 48.15           C
ATOM   4429  NH1 ARG A 282     -13.135   2.922  19.677  1.00 53.16           N
ATOM   4430 1HH1 ARG A 282     -12.698   3.730  20.071  1.00 53.16           H
ATOM   4431 2HH1 ARG A 282     -13.297   2.115  20.245  1.00 53.16           H
ATOM   4432  NH2 ARG A 282     -14.059   1.848  17.903  1.00 50.72           N
ATOM   4433 1HH2 ARG A 282     -14.331   1.834  16.940  1.00 50.72           H
ATOM   4434 2HH2 ARG A 282     -14.218   1.046  18.479  1.00 50.72           H
ATOM   4435  N   ILE A 283     -14.188   9.762  14.663  1.00 42.14           N
ATOM   4436  H   ILE A 283     -13.714   9.099  14.083  1.00 42.14           H
ATOM   4437  CA  ILE A 283     -14.330  11.149  14.206  1.00 41.83           C
ATOM   4438  HA  ILE A 283     -13.872  11.682  14.920  1.00 41.83           H
ATOM   4439  C   ILE A 283     -15.801  11.567  14.126  1.00 41.50           C
ATOM   4440  O   ILE A 283     -16.199  12.576  14.696  1.00 39.80           O
ATOM   4441  CB  ILE A 283     -13.625  11.395  12.857  1.00 42.06           C
ATOM   4442  HB  ILE A 283     -13.899  10.676  12.219  1.00 42.06           H
ATOM   4443  CG1 ILE A 283     -12.105  11.336  13.057  1.00 43.31           C
ATOM   4444 1HG1 ILE A 283     -11.828  12.129  13.600  1.00 43.31           H
ATOM   4445 2HG1 ILE A 283     -11.888  10.497  13.557  1.00 43.31           H
ATOM   4446  CG2 ILE A 283     -14.042  12.750  12.240  1.00 35.96           C
ATOM   4447 1HG2 ILE A 283     -13.582  12.902  11.366  1.00 35.96           H
ATOM   4448 2HG2 ILE A 283     -13.806  13.508  12.848  1.00 35.96           H
ATOM   4449 3HG2 ILE A 283     -15.027  12.781  12.077  1.00 35.96           H
ATOM   4450  CD1 ILE A 283     -11.294  11.340  11.764  1.00 42.70           C
ATOM   4451 1HD1 ILE A 283     -10.314  11.298  11.957  1.00 42.70           H
ATOM   4452 2HD1 ILE A 283     -11.469  12.170  11.235  1.00 42.70           H
ATOM   4453 3HD1 ILE A 283     -11.527  10.554  11.192  1.00 42.70           H
ATOM   4454  N   LEU A 284     -16.592  10.768  13.422  1.00 41.22           N
ATOM   4455  H   LEU A 284     -16.219   9.911  13.066  1.00 41.22           H
ATOM   4456  CA  LEU A 284     -17.985  11.097  13.149  1.00 41.55           C
ATOM   4457  HA  LEU A 284     -17.954  11.986  12.692  1.00 41.55           H
ATOM   4458  C   LEU A 284     -18.795  11.231  14.425  1.00 41.88           C
ATOM   4459  O   LEU A 284     -19.584  12.168  14.582  1.00 41.64           O
ATOM   4460  CB  LEU A 284     -18.612  10.035  12.245  1.00 40.62           C
ATOM   4461 1HB  LEU A 284     -18.567   9.155  12.717  1.00 40.62           H
ATOM   4462 2HB  LEU A 284     -19.570  10.282  12.090  1.00 40.62           H
ATOM   4463  CG  LEU A 284     -17.920   9.894  10.882  1.00 42.57           C
ATOM   4464  HG  LEU A 284     -16.936   9.769  11.017  1.00 42.57           H
ATOM   4465  CD1 LEU A 284     -18.447   8.680  10.148  1.00 36.91           C
ATOM   4466 1HD1 LEU A 284     -18.002   8.579   9.259  1.00 36.91           H
ATOM   4467 2HD1 LEU A 284     -19.432   8.755   9.992  1.00 36.91           H
ATOM   4468 3HD1 LEU A 284     -18.283   7.844  10.671  1.00 36.91           H
ATOM   4469  CD2 LEU A 284     -18.185  11.154  10.050  1.00 42.53           C
ATOM   4470 1HD2 LEU A 284     -17.746  11.088   9.153  1.00 42.53           H
ATOM   4471 2HD2 LEU A 284     -17.830  11.967  10.509  1.00 42.53           H
ATOM   4472 3HD2 LEU A 284     -19.166  11.285   9.902  1.00 42.53           H
ATOM   4473  N   TRP A 285     -18.599  10.295  15.338  1.00 41.70           N
ATOM   4474  H   TRP A 285     -17.933   9.569  15.167  1.00 41.70           H
ATOM   4475  CA  TRP A 285     -19.333  10.311  16.576  1.00 43.20           C
ATOM   4476  HA  TRP A 285     -20.305  10.365  16.351  1.00 43.20           H
ATOM   4477  C   TRP A 285     -18.902  11.530  17.380  1.00 43.07           C
ATOM   4478  O   TRP A 285     -19.709  12.160  18.055  1.00 43.87           O
ATOM   4479  CB  TRP A 285     -19.053   9.028  17.343  1.00 46.28           C
ATOM   4480 1HB  TRP A 285     -19.312   8.242  16.780  1.00 46.28           H
ATOM   4481 2HB  TRP A 285     -18.078   8.976  17.560  1.00 46.28           H
ATOM   4482  CG  TRP A 285     -19.789   8.929  18.600  1.00 52.60           C
ATOM   4483  CD1 TRP A 285     -21.059   8.457  18.778  1.00 57.91           C
ATOM   4484  HD1 TRP A 285     -21.650   8.114  18.049  1.00 57.91           H
ATOM   4485  CD2 TRP A 285     -19.313   9.311  19.893  1.00 57.03           C
ATOM   4486  NE1 TRP A 285     -21.402   8.522  20.109  1.00 59.84           N
ATOM   4487  HE1 TRP A 285     -22.279   8.237  20.498  1.00 59.84           H
ATOM   4488  CE2 TRP A 285     -20.348   9.043  20.815  1.00 57.14           C
ATOM   4489  CE3 TRP A 285     -18.111   9.863  20.360  1.00 58.69           C
ATOM   4490  HE3 TRP A 285     -17.360  10.061  19.728  1.00 58.69           H
ATOM   4491  CZ2 TRP A 285     -20.224   9.305  22.182  1.00 57.52           C
ATOM   4492  HZ2 TRP A 285     -20.970   9.109  22.819  1.00 57.52           H
ATOM   4493  CZ3 TRP A 285     -17.982  10.126  21.724  1.00 58.47           C
ATOM   4494  HZ3 TRP A 285     -17.132  10.520  22.072  1.00 58.47           H
ATOM   4495  CH2 TRP A 285     -19.035   9.843  22.619  1.00 57.45           C
ATOM   4496  HH2 TRP A 285     -18.916  10.040  23.591  1.00 57.45           H
ATOM   4497  N   LYS A 286     -17.626  11.874  17.292  1.00 42.92           N
ATOM   4498  H   LYS A 286     -17.006  11.313  16.745  1.00 42.92           H
ATOM   4499  CA  LYS A 286     -17.110  13.037  17.965  1.00 42.42           C
ATOM   4500  HA  LYS A 286     -17.377  12.890  18.919  1.00 42.42           H
ATOM   4501  C   LYS A 286     -17.760  14.318  17.456  1.00 43.25           C
ATOM   4502  O   LYS A 286     -18.209  15.148  18.255  1.00 44.97           O
ATOM   4503  CB  LYS A 286     -15.583  13.120  17.851  1.00 43.97           C
ATOM   4504 1HB  LYS A 286     -15.200  12.252  18.166  1.00 43.97           H
ATOM   4505 2HB  LYS A 286     -15.350  13.258  16.889  1.00 43.97           H
ATOM   4506  CG  LYS A 286     -14.958  14.267  18.681  1.00 43.81           C
ATOM   4507 1HG  LYS A 286     -13.982  14.330  18.470  1.00 43.81           H
ATOM   4508 2HG  LYS A 286     -15.406  15.129  18.441  1.00 43.81           H
ATOM   4509  CD  LYS A 286     -15.122  14.029  20.185  1.00 42.45           C
ATOM   4510 1HD  LYS A 286     -16.038  13.666  20.358  1.00 42.45           H
ATOM   4511 2HD  LYS A 286     -14.439  13.363  20.485  1.00 42.45           H
ATOM   4512  CE  LYS A 286     -14.948  15.290  21.000  1.00 44.90           C
ATOM   4513 1HE  LYS A 286     -14.408  15.951  20.476  1.00 44.90           H
ATOM   4514 2HE  LYS A 286     -15.846  15.681  21.202  1.00 44.90           H
ATOM   4515  NZ  LYS A 286     -14.245  15.011  22.288  1.00 46.45           N
ATOM   4516 1HZ  LYS A 286     -14.132  15.849  22.823  1.00 46.45           H
ATOM   4517 2HZ  LYS A 286     -13.337  14.625  22.125  1.00 46.45           H
ATOM   4518 3HZ  LYS A 286     -14.761  14.358  22.843  1.00 46.45           H
ATOM   4519  N   ILE A 287     -17.830  14.488  16.142  1.00 41.64           N
ATOM   4520  H   ILE A 287     -17.339  13.869  15.527  1.00 41.64           H
ATOM   4521  CA  ILE A 287     -18.624  15.577  15.601  1.00 42.28           C
ATOM   4522  HA  ILE A 287     -18.110  16.383  15.889  1.00 42.28           H
ATOM   4523  C   ILE A 287     -20.042  15.589  16.182  1.00 45.26           C
ATOM   4524  O   ILE A 287     -20.511  16.619  16.676  1.00 46.54           O
ATOM   4525  CB  ILE A 287     -18.711  15.537  14.079  1.00 42.14           C
ATOM   4526  HB  ILE A 287     -19.123  14.675  13.787  1.00 42.14           H
ATOM   4527  CG1 ILE A 287     -17.304  15.622  13.468  1.00 38.91           C
ATOM   4528 1HG1 ILE A 287     -17.012  16.579  13.435  1.00 38.91           H
ATOM   4529 2HG1 ILE A 287     -16.664  15.097  14.031  1.00 38.91           H
ATOM   4530  CG2 ILE A 287     -19.605  16.669  13.595  1.00 39.21           C
ATOM   4531 1HG2 ILE A 287     -19.679  16.666  12.599  1.00 39.21           H
ATOM   4532 2HG2 ILE A 287     -19.240  17.557  13.874  1.00 39.21           H
ATOM   4533 3HG2 ILE A 287     -20.527  16.582  13.973  1.00 39.21           H
ATOM   4534  CD1 ILE A 287     -17.222  15.092  12.103  1.00 32.79           C
ATOM   4535 1HD1 ILE A 287     -16.292  15.166  11.745  1.00 32.79           H
ATOM   4536 2HD1 ILE A 287     -17.830  15.594  11.487  1.00 32.79           H
ATOM   4537 3HD1 ILE A 287     -17.486  14.127  12.077  1.00 32.79           H
ATOM   4538  N   LYS A 288     -20.731  14.452  16.138  1.00 45.65           N
ATOM   4539  H   LYS A 288     -20.291  13.604  15.845  1.00 45.65           H
ATOM   4540  CA  LYS A 288     -22.123  14.456  16.522  1.00 45.87           C
ATOM   4541  HA  LYS A 288     -22.529  15.152  15.929  1.00 45.87           H
ATOM   4542  C   LYS A 288     -22.305  14.876  17.988  1.00 46.28           C
ATOM   4543  O   LYS A 288     -23.179  15.699  18.315  1.00 46.62           O
ATOM   4544  CB  LYS A 288     -22.792  13.116  16.227  1.00 45.47           C
ATOM   4545 1HB  LYS A 288     -22.601  12.859  15.279  1.00 45.47           H
ATOM   4546 2HB  LYS A 288     -22.418  12.424  16.843  1.00 45.47           H
ATOM   4547  CG  LYS A 288     -24.296  13.175  16.420  1.00 48.64           C
ATOM   4548 1HG  LYS A 288     -24.495  13.712  17.238  1.00 48.64           H
ATOM   4549 2HG  LYS A 288     -24.705  13.621  15.623  1.00 48.64           H
ATOM   4550  CD  LYS A 288     -24.916  11.800  16.578  1.00 52.26           C
ATOM   4551 1HD  LYS A 288     -24.704  11.252  15.768  1.00 52.26           H
ATOM   4552 2HD  LYS A 288     -24.528  11.359  17.388  1.00 52.26           H
ATOM   4553  CE  LYS A 288     -26.441  11.911  16.738  1.00 52.57           C
ATOM   4554 1HE  LYS A 288     -26.778  12.666  16.177  1.00 52.57           H
ATOM   4555 2HE  LYS A 288     -26.868  11.058  16.439  1.00 52.57           H
ATOM   4556  NZ  LYS A 288     -26.846  12.163  18.152  1.00 56.85           N
ATOM   4557 1HZ  LYS A 288     -27.842  12.232  18.232  1.00 56.85           H
ATOM   4558 2HZ  LYS A 288     -26.451  13.017  18.491  1.00 56.85           H
ATOM   4559 3HZ  LYS A 288     -26.540  11.423  18.750  1.00 56.85           H
ATOM   4560  N   SER A 289     -21.484  14.333  18.882  1.00 45.65           N
ATOM   4561  H   SER A 289     -20.755  13.713  18.591  1.00 45.65           H
ATOM   4562  CA  SER A 289     -21.663  14.658  20.297  1.00 45.44           C
ATOM   4563  HA  SER A 289     -22.652  14.562  20.411  1.00 45.44           H
ATOM   4564  C   SER A 289     -21.267  16.096  20.640  1.00 44.81           C
ATOM   4565  O   SER A 289     -21.938  16.758  21.446  1.00 46.75           O
ATOM   4566  CB  SER A 289     -20.970  13.670  21.223  1.00 44.80           C
ATOM   4567 1HB  SER A 289     -20.819  14.077  22.123  1.00 44.80           H
ATOM   4568 2HB  SER A 289     -21.513  12.837  21.321  1.00 44.80           H
ATOM   4569  OG  SER A 289     -19.710  13.296  20.712  1.00 48.76           O
ATOM   4570  HG  SER A 289     -19.829  12.684  19.987  1.00 48.76           H
ATOM   4571  N   SER A 290     -20.197  16.589  20.024  1.00 43.41           N
ATOM   4572  H   SER A 290     -19.596  15.980  19.506  1.00 43.41           H
ATOM   4573  CA  SER A 290     -19.894  18.011  20.097  1.00 42.87           C
ATOM   4574  HA  SER A 290     -19.711  18.182  21.066  1.00 42.87           H
ATOM   4575  C   SER A 290     -21.077  18.848  19.641  1.00 42.19           C
ATOM   4576  O   SER A 290     -21.540  19.745  20.375  1.00 42.56           O
ATOM   4577  CB  SER A 290     -18.666  18.358  19.275  1.00 42.53           C
ATOM   4578 1HB  SER A 290     -18.737  17.975  18.353  1.00 42.53           H
ATOM   4579 2HB  SER A 290     -18.546  19.349  19.217  1.00 42.53           H
ATOM   4580  OG  SER A 290     -17.508  17.820  19.874  1.00 44.57           O
ATOM   4581  HG  SER A 290     -17.213  17.061  19.374  1.00 44.57           H
ATOM   4582  N   PHE A 291     -21.579  18.574  18.438  1.00 40.83           N
ATOM   4583  H   PHE A 291     -21.214  17.823  17.888  1.00 40.83           H
ATOM   4584  CA  PHE A 291     -22.667  19.393  17.951  1.00 40.03           C
ATOM   4585  HA  PHE A 291     -22.297  20.322  17.889  1.00 40.03           H
ATOM   4586  C   PHE A 291     -23.821  19.322  18.936  1.00 39.82           C
ATOM   4587  O   PHE A 291     -24.382  20.345  19.307  1.00 40.91           O
ATOM   4588  CB  PHE A 291     -23.119  18.988  16.565  1.00 39.54           C
ATOM   4589 1HB  PHE A 291     -22.444  19.304  15.899  1.00 39.54           H
ATOM   4590 2HB  PHE A 291     -23.187  17.992  16.527  1.00 39.54           H
ATOM   4591  CG  PHE A 291     -24.448  19.562  16.193  1.00 38.43           C
ATOM   4592  CD1 PHE A 291     -24.565  20.909  15.843  1.00 37.88           C
ATOM   4593  HD1 PHE A 291     -23.750  21.489  15.844  1.00 37.88           H
ATOM   4594  CD2 PHE A 291     -25.586  18.775  16.217  1.00 37.02           C
ATOM   4595  HD2 PHE A 291     -25.517  17.811  16.476  1.00 37.02           H
ATOM   4596  CE1 PHE A 291     -25.805  21.465  15.490  1.00 32.86           C
ATOM   4597  HE1 PHE A 291     -25.869  22.426  15.225  1.00 32.86           H
ATOM   4598  CE2 PHE A 291     -26.837  19.322  15.880  1.00 38.33           C
ATOM   4599  HE2 PHE A 291     -27.655  18.746  15.906  1.00 38.33           H
ATOM   4600  CZ  PHE A 291     -26.943  20.669  15.509  1.00 35.71           C
ATOM   4601  HZ  PHE A 291     -27.831  21.055  15.260  1.00 35.71           H
ATOM   4602  N   THR A 292     -24.156  18.117  19.382  1.00 39.40           N
ATOM   4603  H   THR A 292     -23.653  17.309  19.075  1.00 39.40           H
ATOM   4604  CA  THR A 292     -25.263  17.979  20.320  1.00 39.39           C
ATOM   4605  HA  THR A 292     -26.015  18.422  19.830  1.00 39.39           H
ATOM   4606  C   THR A 292     -24.998  18.709  21.629  1.00 39.44           C
ATOM   4607  O   THR A 292     -25.934  19.161  22.288  1.00 39.91           O
ATOM   4608  CB  THR A 292     -25.619  16.513  20.607  1.00 40.09           C
ATOM   4609  HB  THR A 292     -24.848  16.028  21.017  1.00 40.09           H
ATOM   4610  OG1 THR A 292     -25.919  15.849  19.372  1.00 42.47           O
ATOM   4611  HG1 THR A 292     -26.850  15.950  19.173  1.00 42.47           H
ATOM   4612  CG2 THR A 292     -26.831  16.436  21.516  1.00 35.39           C
ATOM   4613 1HG2 THR A 292     -27.074  15.487  21.711  1.00 35.39           H
ATOM   4614 2HG2 THR A 292     -27.624  16.875  21.093  1.00 35.39           H
ATOM   4615 3HG2 THR A 292     -26.656  16.895  22.386  1.00 35.39           H
ATOM   4616  N   ALA A 293     -23.722  18.825  22.009  1.00 39.42           N
ATOM   4617  H   ALA A 293     -23.002  18.439  21.433  1.00 39.42           H
ATOM   4618  CA  ALA A 293     -23.356  19.517  23.270  1.00 40.42           C
ATOM   4619  HA  ALA A 293     -24.097  19.336  23.916  1.00 40.42           H
ATOM   4620  C   ALA A 293     -23.259  21.035  23.027  1.00 40.68           C
ATOM   4621  O   ALA A 293     -23.202  21.883  23.991  1.00 40.02           O
ATOM   4622  CB  ALA A 293     -22.012  18.952  23.839  1.00 38.82           C
ATOM   4623 1HB  ALA A 293     -22.076  17.968  23.996  1.00 38.82           H
ATOM   4624 2HB  ALA A 293     -21.779  19.388  24.709  1.00 38.82           H
ATOM   4625 3HB  ALA A 293     -21.257  19.114  23.202  1.00 38.82           H
ATOM   4626  N   LYS A 294     -23.237  21.375  21.729  1.00 40.90           N
ATOM   4627  H   LYS A 294     -23.326  20.679  21.017  1.00 40.90           H
ATOM   4628  CA  LYS A 294     -23.082  22.786  21.380  1.00 41.28           C
ATOM   4629  HA  LYS A 294     -23.116  22.881  20.384  1.00 41.28           H
ATOM   4630  C   LYS A 294     -21.723  23.226  21.901  1.00 40.91           C
ATOM   4631  O   LYS A 294     -21.595  24.272  22.539  1.00 41.90           O
ATOM   4632  CB  LYS A 294     -24.238  23.616  22.000  1.00 39.87           C
ATOM   4633 1HB  LYS A 294     -24.467  23.247  22.901  1.00 39.87           H
ATOM   4634 2HB  LYS A 294     -23.951  24.570  22.093  1.00 39.87           H
ATOM   4635  CG  LYS A 294     -25.482  23.532  21.070  1.00 41.89           C
ATOM   4636 1HG  LYS A 294     -25.367  24.173  20.312  1.00 41.89           H
ATOM   4637 2HG  LYS A 294     -25.562  22.603  20.712  1.00 41.89           H
ATOM   4638  CD  LYS A 294     -26.783  23.879  21.794  1.00 44.66           C
ATOM   4639 1HD  LYS A 294     -27.043  23.112  22.381  1.00 44.66           H
ATOM   4640 2HD  LYS A 294     -26.638  24.693  22.354  1.00 44.66           H
ATOM   4641  CE  LYS A 294     -27.908  24.149  20.793  1.00 46.66           C
ATOM   4642 1HE  LYS A 294     -27.863  25.104  20.499  1.00 46.66           H
ATOM   4643 2HE  LYS A 294     -27.792  23.550  20.001  1.00 46.66           H
ATOM   4644  NZ  LYS A 294     -29.266  23.907  21.358  1.00 49.04           N
ATOM   4645 1HZ  LYS A 294     -29.976  24.093  20.680  1.00 49.04           H
ATOM   4646 2HZ  LYS A 294     -29.435  24.496  22.149  1.00 49.04           H
ATOM   4647 3HZ  LYS A 294     -29.367  22.956  21.654  1.00 49.04           H
ATOM   4648  N   ASN A 295     -20.724  22.392  21.634  1.00 39.61           N
ATOM   4649  H   ASN A 295     -20.902  21.620  21.022  1.00 39.61           H
ATOM   4650  CA  ASN A 295     -19.383  22.542  22.183  1.00 39.43           C
ATOM   4651  HA  ASN A 295     -19.337  23.406  22.684  1.00 39.43           H
ATOM   4652  C   ASN A 295     -18.393  22.539  21.005  1.00 39.85           C
ATOM   4653  O   ASN A 295     -17.516  21.666  20.877  1.00 39.13           O
ATOM   4654  CB  ASN A 295     -19.095  21.384  23.151  1.00 40.23           C
ATOM   4655 1HB  ASN A 295     -19.861  21.305  23.792  1.00 40.23           H
ATOM   4656 2HB  ASN A 295     -19.014  20.536  22.626  1.00 40.23           H
ATOM   4657  CG  ASN A 295     -17.812  21.576  23.955  1.00 41.81           C
ATOM   4658  OD1 ASN A 295     -17.666  22.537  24.711  1.00 41.91           O
ATOM   4659  ND2 ASN A 295     -16.875  20.633  23.799  1.00 47.70           N
ATOM   4660 1HD2 ASN A 295     -16.015  20.695  24.307  1.00 47.70           H
ATOM   4661 2HD2 ASN A 295     -17.034  19.868  23.176  1.00 47.70           H
ATOM   4662  N   TRP A 296     -18.570  23.532  20.139  1.00 38.68           N
ATOM   4663  H   TRP A 296     -19.252  24.233  20.351  1.00 38.68           H
ATOM   4664  CA  TRP A 296     -17.826  23.650  18.907  1.00 38.06           C
ATOM   4665  HA  TRP A 296     -17.522  22.727  18.673  1.00 38.06           H
ATOM   4666  C   TRP A 296     -16.621  24.557  19.111  1.00 38.74           C
ATOM   4667  O   TRP A 296     -16.547  25.279  20.098  1.00 39.56           O
ATOM   4668  CB  TRP A 296     -18.732  24.222  17.817  1.00 37.59           C
ATOM   4669 1HB  TRP A 296     -18.163  24.650  17.115  1.00 37.59           H
ATOM   4670 2HB  TRP A 296     -19.258  23.475  17.409  1.00 37.59           H
ATOM   4671  CG  TRP A 296     -19.703  25.254  18.340  1.00 37.29           C
ATOM   4672  CD1 TRP A 296     -19.393  26.489  18.849  1.00 34.99           C
ATOM   4673  HD1 TRP A 296     -18.469  26.860  18.935  1.00 34.99           H
ATOM   4674  CD2 TRP A 296     -21.131  25.138  18.402  1.00 35.99           C
ATOM   4675  NE1 TRP A 296     -20.539  27.139  19.224  1.00 38.85           N
ATOM   4676  HE1 TRP A 296     -20.580  28.054  19.625  1.00 38.85           H
ATOM   4677  CE2 TRP A 296     -21.622  26.339  18.962  1.00 37.41           C
ATOM   4678  CE3 TRP A 296     -22.040  24.141  18.038  1.00 35.81           C
ATOM   4679  HE3 TRP A 296     -21.722  23.280  17.641  1.00 35.81           H
ATOM   4680  CZ2 TRP A 296     -22.990  26.572  19.168  1.00 35.45           C
ATOM   4681  HZ2 TRP A 296     -23.319  27.429  19.565  1.00 35.45           H
ATOM   4682  CZ3 TRP A 296     -23.395  24.371  18.243  1.00 37.64           C
ATOM   4683  HZ3 TRP A 296     -24.056  23.665  17.987  1.00 37.64           H
ATOM   4684  CH2 TRP A 296     -23.857  25.576  18.803  1.00 35.83           C
ATOM   4685  HH2 TRP A 296     -24.839  25.708  18.938  1.00 35.83           H
ATOM   4686  N   SER A 297     -15.676  24.513  18.176  1.00 40.00           N
ATOM   4687  H   SER A 297     -15.661  23.745  17.536  1.00 40.00           H
ATOM   4688  CA  SER A 297     -14.658  25.556  18.058  1.00 41.13           C
ATOM   4689  HA  SER A 297     -14.181  25.277  17.225  1.00 41.13           H
ATOM   4690  C   SER A 297     -13.637  25.592  19.189  1.00 40.67           C
ATOM   4691  O   SER A 297     -13.027  26.642  19.428  1.00 41.50           O
ATOM   4692  CB  SER A 297     -15.312  26.939  17.944  1.00 41.03           C
ATOM   4693 1HB  SER A 297     -15.662  27.243  18.831  1.00 41.03           H
ATOM   4694 2HB  SER A 297     -14.662  27.611  17.593  1.00 41.03           H
ATOM   4695  OG  SER A 297     -16.401  26.895  17.050  1.00 44.20           O
ATOM   4696  HG  SER A 297     -17.001  26.196  17.312  1.00 44.20           H
ATOM   4697  N   LYS A 298     -13.479  24.475  19.893  1.00 39.18           N
ATOM   4698  H   LYS A 298     -14.136  23.730  19.773  1.00 39.18           H
ATOM   4699  CA  LYS A 298     -12.377  24.297  20.841  1.00 39.91           C
ATOM   4700  HA  LYS A 298     -11.779  25.083  20.685  1.00 39.91           H
ATOM   4701  C   LYS A 298     -11.630  22.991  20.555  1.00 40.19           C
ATOM   4702  O   LYS A 298     -12.121  22.138  19.819  1.00 39.41           O
ATOM   4703  CB  LYS A 298     -12.875  24.303  22.297  1.00 38.67           C
ATOM   4704 1HB  LYS A 298     -12.994  23.357  22.597  1.00 38.67           H
ATOM   4705 2HB  LYS A 298     -12.188  24.751  22.869  1.00 38.67           H
ATOM   4706  CG  LYS A 298     -14.181  25.016  22.514  1.00 40.48           C
ATOM   4707 1HG  LYS A 298     -14.007  26.000  22.538  1.00 40.48           H
ATOM   4708 2HG  LYS A 298     -14.790  24.804  21.750  1.00 40.48           H
ATOM   4709  CD  LYS A 298     -14.845  24.588  23.821  1.00 44.04           C
ATOM   4710 1HD  LYS A 298     -15.482  23.841  23.627  1.00 44.04           H
ATOM   4711 2HD  LYS A 298     -14.135  24.267  24.449  1.00 44.04           H
ATOM   4712  CE  LYS A 298     -15.615  25.757  24.478  1.00 48.90           C
ATOM   4713 1HE  LYS A 298     -16.296  25.392  25.111  1.00 48.90           H
ATOM   4714 2HE  LYS A 298     -14.973  26.340  24.976  1.00 48.90           H
ATOM   4715  NZ  LYS A 298     -16.325  26.606  23.462  1.00 51.74           N
ATOM   4716 1HZ  LYS A 298     -16.817  27.357  23.904  1.00 51.74           H
ATOM   4717 2HZ  LYS A 298     -16.989  26.066  22.944  1.00 51.74           H
ATOM   4718 3HZ  LYS A 298     -15.678  27.004  22.812  1.00 51.74           H
ATOM   4719  N   PRO A 299     -10.440  22.822  21.150  1.00 41.17           N
ATOM   4720  CA  PRO A 299      -9.746  21.547  21.016  1.00 41.28           C
ATOM   4721  HA  PRO A 299      -9.552  21.392  20.047  1.00 41.28           H
ATOM   4722  C   PRO A 299     -10.584  20.323  21.446  1.00 42.72           C
ATOM   4723  O   PRO A 299     -10.444  19.237  20.846  1.00 43.27           O
ATOM   4724  CB  PRO A 299      -8.505  21.727  21.898  1.00 41.29           C
ATOM   4725 1HB  PRO A 299      -8.661  21.364  22.816  1.00 41.29           H
ATOM   4726 2HB  PRO A 299      -7.709  21.279  21.492  1.00 41.29           H
ATOM   4727  CG  PRO A 299      -8.293  23.218  21.955  1.00 41.03           C
ATOM   4728 1HG  PRO A 299      -7.801  23.476  22.786  1.00 41.03           H
ATOM   4729 2HG  PRO A 299      -7.782  23.534  21.155  1.00 41.03           H
ATOM   4730  CD  PRO A 299      -9.675  23.794  21.959  1.00 40.59           C
ATOM   4731 1HD  PRO A 299     -10.042  23.851  22.886  1.00 40.59           H
ATOM   4732 2HD  PRO A 299      -9.694  24.701  21.537  1.00 40.59           H
ATOM   4733  N   GLU A 300     -11.466  20.478  22.436  1.00 43.32           N
ATOM   4734  H   GLU A 300     -11.562  21.364  22.887  1.00 43.32           H
ATOM   4735  CA  GLU A 300     -12.297  19.344  22.860  1.00 45.02           C
ATOM   4736  HA  GLU A 300     -11.648  18.588  22.780  1.00 45.02           H
ATOM   4737  C   GLU A 300     -13.476  19.013  21.935  1.00 46.50           C
ATOM   4738  O   GLU A 300     -14.238  18.075  22.208  1.00 47.94           O
ATOM   4739  CB  GLU A 300     -12.760  19.489  24.307  1.00 46.37           C
ATOM   4740 1HB  GLU A 300     -13.268  18.665  24.556  1.00 46.37           H
ATOM   4741 2HB  GLU A 300     -11.950  19.570  24.889  1.00 46.37           H
ATOM   4742  CG  GLU A 300     -13.649  20.685  24.580  1.00 49.36           C
ATOM   4743 1HG  GLU A 300     -14.064  20.978  23.718  1.00 49.36           H
ATOM   4744 2HG  GLU A 300     -14.367  20.410  25.220  1.00 49.36           H
ATOM   4745  CD  GLU A 300     -12.878  21.856  25.179  1.00 54.35           C
ATOM   4746  OE1 GLU A 300     -13.443  22.569  26.055  1.00 51.28           O
ATOM   4747  OE2 GLU A 300     -11.703  22.050  24.764  1.00 55.17           O
ATOM   4748  N   SER A 301     -13.619  19.770  20.843  1.00 46.20           N
ATOM   4749  H   SER A 301     -12.976  20.522  20.693  1.00 46.20           H
ATOM   4750  CA  SER A 301     -14.674  19.542  19.860  1.00 44.89           C
ATOM   4751  HA  SER A 301     -15.437  19.159  20.383  1.00 44.89           H
ATOM   4752  C   SER A 301     -14.244  18.557  18.804  1.00 44.63           C
ATOM   4753  O   SER A 301     -15.084  17.930  18.156  1.00 46.17           O
ATOM   4754  CB  SER A 301     -15.053  20.846  19.173  1.00 44.73           C
ATOM   4755 1HB  SER A 301     -14.465  21.013  18.383  1.00 44.73           H
ATOM   4756 2HB  SER A 301     -16.009  20.825  18.881  1.00 44.73           H
ATOM   4757  OG  SER A 301     -14.901  21.936  20.056  1.00 48.85           O
ATOM   4758  HG  SER A 301     -13.977  22.034  20.287  1.00 48.85           H
ATOM   4759  N   GLY A 302     -12.933  18.436  18.620  1.00 43.38           N
ATOM   4760  H   GLY A 302     -12.313  18.930  19.229  1.00 43.38           H
ATOM   4761  CA  GLY A 302     -12.362  17.608  17.560  1.00 42.23           C
ATOM   4762 1HA  GLY A 302     -13.120  17.211  17.041  1.00 42.23           H
ATOM   4763 2HA  GLY A 302     -11.825  18.204  16.963  1.00 42.23           H
ATOM   4764  C   GLY A 302     -11.477  16.496  18.103  1.00 42.07           C
ATOM   4765  O   GLY A 302     -11.876  15.747  18.990  1.00 42.49           O
ATOM   4766  N   GLY A 303     -10.261  16.395  17.583  1.00 40.67           N
ATOM   4767  H   GLY A 303      -9.977  17.036  16.870  1.00 40.67           H
ATOM   4768  CA  GLY A 303      -9.338  15.376  18.028  1.00 40.56           C
ATOM   4769 1HA  GLY A 303      -8.866  15.712  18.843  1.00 40.56           H
ATOM   4770 2HA  GLY A 303      -9.862  14.556  18.260  1.00 40.56           H
ATOM   4771  C   GLY A 303      -8.338  15.069  16.929  1.00 41.10           C
ATOM   4772  O   GLY A 303      -8.444  15.603  15.826  1.00 41.52           O
ATOM   4773  N   TYR A 304      -7.366  14.210  17.219  1.00 40.06           N
ATOM   4774  H   TYR A 304      -7.283  13.830  18.139  1.00 40.06           H
ATOM   4775  CA  TYR A 304      -6.430  13.833  16.185  1.00 41.00           C
ATOM   4776  HA  TYR A 304      -6.890  14.156  15.357  1.00 41.00           H
ATOM   4777  C   TYR A 304      -6.278  12.337  16.020  1.00 41.30           C
ATOM   4778  O   TYR A 304      -6.768  11.554  16.852  1.00 40.61           O
ATOM   4779  CB  TYR A 304      -5.082  14.556  16.337  1.00 41.84           C
ATOM   4780 1HB  TYR A 304      -4.537  14.380  15.516  1.00 41.84           H
ATOM   4781 2HB  TYR A 304      -5.258  15.538  16.414  1.00 41.84           H
ATOM   4782  CG  TYR A 304      -4.245  14.150  17.530  1.00 41.28           C
ATOM   4783  CD1 TYR A 304      -4.454  14.713  18.794  1.00 38.56           C
ATOM   4784  HD1 TYR A 304      -5.174  15.396  18.919  1.00 38.56           H
ATOM   4785  CD2 TYR A 304      -3.224  13.221  17.388  1.00 43.07           C
ATOM   4786  HD2 TYR A 304      -3.059  12.811  16.490  1.00 43.07           H
ATOM   4787  CE1 TYR A 304      -3.665  14.330  19.885  1.00 36.68           C
ATOM   4788  HE1 TYR A 304      -3.825  14.730  20.787  1.00 36.68           H
ATOM   4789  CE2 TYR A 304      -2.425  12.848  18.462  1.00 39.10           C
ATOM   4790  HE2 TYR A 304      -1.685  12.187  18.333  1.00 39.10           H
ATOM   4791  CZ  TYR A 304      -2.652  13.386  19.701  1.00 39.20           C
ATOM   4792  OH  TYR A 304      -1.847  12.961  20.737  1.00 42.86           O
ATOM   4793  HH  TYR A 304      -1.072  13.521  20.788  1.00 42.86           H
ATOM   4794  N   ILE A 305      -5.619  11.956  14.929  1.00 40.36           N
ATOM   4795  H   ILE A 305      -5.252  12.655  14.316  1.00 40.36           H
ATOM   4796  CA  ILE A 305      -5.416  10.561  14.600  1.00 41.55           C
ATOM   4797  HA  ILE A 305      -5.729  10.078  15.418  1.00 41.55           H
ATOM   4798  C   ILE A 305      -3.948  10.312  14.306  1.00 42.14           C
ATOM   4799  O   ILE A 305      -3.377  10.883  13.377  1.00 43.07           O
ATOM   4800  CB  ILE A 305      -6.214  10.138  13.340  1.00 42.21           C
ATOM   4801  HB  ILE A 305      -5.921  10.715  12.577  1.00 42.21           H
ATOM   4802  CG1 ILE A 305      -7.708  10.387  13.526  1.00 41.48           C
ATOM   4803 1HG1 ILE A 305      -7.862  11.373  13.601  1.00 41.48           H
ATOM   4804 2HG1 ILE A 305      -8.194  10.034  12.727  1.00 41.48           H
ATOM   4805  CG2 ILE A 305      -5.938   8.633  12.993  1.00 41.32           C
ATOM   4806 1HG2 ILE A 305      -6.450   8.352  12.182  1.00 41.32           H
ATOM   4807 2HG2 ILE A 305      -6.210   8.036  13.748  1.00 41.32           H
ATOM   4808 3HG2 ILE A 305      -4.967   8.478  12.814  1.00 41.32           H
ATOM   4809  CD1 ILE A 305      -8.284   9.733  14.749  1.00 45.18           C
ATOM   4810 1HD1 ILE A 305      -9.263   9.925  14.830  1.00 45.18           H
ATOM   4811 2HD1 ILE A 305      -7.837  10.067  15.578  1.00 45.18           H
ATOM   4812 3HD1 ILE A 305      -8.167   8.741  14.714  1.00 45.18           H
ATOM   4813  N   TRP A 306      -3.333   9.432  15.078  1.00 41.77           N
ATOM   4814  H   TRP A 306      -3.837   8.965  15.805  1.00 41.77           H
ATOM   4815  CA  TRP A 306      -1.943   9.150  14.873  1.00 40.66           C
ATOM   4816  HA  TRP A 306      -1.526   9.887  14.337  1.00 40.66           H
ATOM   4817  C   TRP A 306      -1.917   7.834  14.144  1.00 41.39           C
ATOM   4818  O   TRP A 306      -1.908   6.758  14.756  1.00 41.55           O
ATOM   4819  CB  TRP A 306      -1.203   9.079  16.199  1.00 40.73           C
ATOM   4820 1HB  TRP A 306      -1.290   9.957  16.669  1.00 40.73           H
ATOM   4821 2HB  TRP A 306      -1.610   8.358  16.761  1.00 40.73           H
ATOM   4822  CG  TRP A 306       0.243   8.780  16.044  1.00 42.56           C
ATOM   4823  CD1 TRP A 306       0.930   8.645  14.877  1.00 39.83           C
ATOM   4824  HD1 TRP A 306       0.536   8.738  13.964  1.00 39.83           H
ATOM   4825  CD2 TRP A 306       1.193   8.571  17.105  1.00 43.67           C
ATOM   4826  NE1 TRP A 306       2.249   8.361  15.143  1.00 40.86           N
ATOM   4827  HE1 TRP A 306       2.960   8.215  14.455  1.00 40.86           H
ATOM   4828  CE2 TRP A 306       2.439   8.309  16.499  1.00 38.14           C
ATOM   4829  CE3 TRP A 306       1.105   8.571  18.503  1.00 41.67           C
ATOM   4830  HE3 TRP A 306       0.229   8.736  18.957  1.00 41.67           H
ATOM   4831  CZ2 TRP A 306       3.591   8.062  17.235  1.00 42.62           C
ATOM   4832  HZ2 TRP A 306       4.463   7.868  16.785  1.00 42.62           H
ATOM   4833  CZ3 TRP A 306       2.253   8.337  19.245  1.00 43.52           C
ATOM   4834  HZ3 TRP A 306       2.206   8.343  20.244  1.00 43.52           H
ATOM   4835  CH2 TRP A 306       3.488   8.091  18.606  1.00 44.87           C
ATOM   4836  HH2 TRP A 306       4.303   7.934  19.164  1.00 44.87           H
ATOM   4837  N   HIS A 307      -1.965   7.933  12.822  1.00 39.75           N
ATOM   4838  H   HIS A 307      -2.132   8.823  12.399  1.00 39.75           H
ATOM   4839  CA  HIS A 307      -1.779   6.776  11.993  1.00 41.32           C
ATOM   4840  HA  HIS A 307      -1.790   5.980  12.598  1.00 41.32           H
ATOM   4841  C   HIS A 307      -0.440   6.911  11.316  1.00 40.72           C
ATOM   4842  O   HIS A 307      -0.135   7.938  10.685  1.00 41.33           O
ATOM   4843  CB  HIS A 307      -2.915   6.626  10.968  1.00 40.96           C
ATOM   4844 1HB  HIS A 307      -3.139   7.528  10.598  1.00 40.96           H
ATOM   4845 2HB  HIS A 307      -2.608   6.028  10.229  1.00 40.96           H
ATOM   4846  CG  HIS A 307      -4.171   6.038  11.545  1.00 41.18           C
ATOM   4847  ND1 HIS A 307      -5.291   5.767  10.784  1.00 39.41           N
ATOM   4848  HD1 HIS A 307      -5.380   5.946   9.805  1.00 39.41           H
ATOM   4849  CD2 HIS A 307      -4.473   5.651  12.810  1.00 37.35           C
ATOM   4850  HD2 HIS A 307      -3.875   5.715  13.611  1.00 37.35           H
ATOM   4851  CE1 HIS A 307      -6.226   5.235  11.553  1.00 40.36           C
ATOM   4852  HE1 HIS A 307      -7.135   4.946  11.253  1.00 40.36           H
ATOM   4853  NE2 HIS A 307      -5.753   5.154  12.785  1.00 43.70           N
ATOM   4854  N   THR A 308       0.357   5.863  11.472  1.00 38.34           N
ATOM   4855  H   THR A 308      -0.025   5.015  11.842  1.00 38.34           H
ATOM   4856  CA  THR A 308       1.755   5.904  11.122  1.00 36.88           C
ATOM   4857  HA  THR A 308       2.101   6.697  11.622  1.00 36.88           H
ATOM   4858  C   THR A 308       1.942   6.088   9.623  1.00 37.61           C
ATOM   4859  O   THR A 308       1.022   5.837   8.831  1.00 35.26           O
ATOM   4860  CB  THR A 308       2.479   4.643  11.570  1.00 35.88           C
ATOM   4861  HB  THR A 308       2.344   4.490  12.550  1.00 35.88           H
ATOM   4862  OG1 THR A 308       3.871   4.828  11.362  1.00 34.74           O
ATOM   4863  HG1 THR A 308       4.173   4.234  10.675  1.00 34.74           H
ATOM   4864  CG2 THR A 308       2.011   3.423  10.772  1.00 34.66           C
ATOM   4865 1HG2 THR A 308       2.488   2.596  11.068  1.00 34.66           H
ATOM   4866 2HG2 THR A 308       2.184   3.545   9.794  1.00 34.66           H
ATOM   4867 3HG2 THR A 308       1.030   3.272  10.893  1.00 34.66           H
ATOM   4868  N   THR A 309       3.137   6.533   9.232  1.00 37.78           N
ATOM   4869  H   THR A 309       3.902   6.557   9.874  1.00 37.78           H
ATOM   4870  CA  THR A 309       3.314   6.981   7.867  1.00 37.76           C
ATOM   4871  HA  THR A 309       2.496   7.531   7.695  1.00 37.76           H
ATOM   4872  C   THR A 309       3.176   5.844   6.835  1.00 37.65           C
ATOM   4873  O   THR A 309       3.812   4.801   6.951  1.00 36.33           O
ATOM   4874  CB  THR A 309       4.481   7.991   7.716  1.00 37.76           C
ATOM   4875  HB  THR A 309       4.135   8.897   7.473  1.00 37.76           H
ATOM   4876  OG1 THR A 309       5.327   7.645   6.625  1.00 38.90           O
ATOM   4877  HG1 THR A 309       5.625   6.741   6.725  1.00 38.90           H
ATOM   4878  CG2 THR A 309       5.278   8.099   8.992  1.00 35.02           C
ATOM   4879 1HG2 THR A 309       6.029   8.751   8.891  1.00 35.02           H
ATOM   4880 2HG2 THR A 309       5.670   7.215   9.245  1.00 35.02           H
ATOM   4881 3HG2 THR A 309       4.702   8.408   9.750  1.00 35.02           H
ATOM   4882  N   GLY A 310       2.273   6.017   5.874  1.00 38.48           N
ATOM   4883  H   GLY A 310       1.737   6.860   5.857  1.00 38.48           H
ATOM   4884  CA  GLY A 310       2.045   5.008   4.843  1.00 37.19           C
ATOM   4885 1HA  GLY A 310       1.871   5.495   3.987  1.00 37.19           H
ATOM   4886 2HA  GLY A 310       2.890   4.480   4.759  1.00 37.19           H
ATOM   4887  C   GLY A 310       0.890   4.051   5.112  1.00 38.40           C
ATOM   4888  O   GLY A 310       0.613   3.167   4.306  1.00 38.01           O
ATOM   4889  N   SER A 311       0.210   4.221   6.244  1.00 38.73           N
ATOM   4890  H   SER A 311       0.387   5.031   6.805  1.00 38.73           H
ATOM   4891  CA  SER A 311      -0.785   3.256   6.684  1.00 38.78           C
ATOM   4892  HA  SER A 311      -0.462   2.369   6.351  1.00 38.78           H
ATOM   4893  C   SER A 311      -2.142   3.572   6.069  1.00 39.70           C
ATOM   4894  O   SER A 311      -3.137   2.869   6.316  1.00 39.39           O
ATOM   4895  CB  SER A 311      -0.880   3.229   8.212  1.00 36.96           C
ATOM   4896 1HB  SER A 311      -1.498   2.503   8.513  1.00 36.96           H
ATOM   4897 2HB  SER A 311       0.023   3.088   8.618  1.00 36.96           H
ATOM   4898  OG  SER A 311      -1.388   4.469   8.708  1.00 44.48           O
ATOM   4899  HG  SER A 311      -1.223   5.161   8.068  1.00 44.48           H
ATOM   4900  N   GLY A 312      -2.181   4.624   5.258  1.00 41.39           N
ATOM   4901  H   GLY A 312      -1.343   5.149   5.102  1.00 41.39           H
ATOM   4902  CA  GLY A 312      -3.412   5.035   4.591  1.00 42.37           C
ATOM   4903 1HA  GLY A 312      -3.180   5.227   3.638  1.00 42.37           H
ATOM   4904 2HA  GLY A 312      -4.040   4.258   4.632  1.00 42.37           H
ATOM   4905  C   GLY A 312      -4.098   6.261   5.193  1.00 43.19           C
ATOM   4906  O   GLY A 312      -5.323   6.349   5.196  1.00 44.33           O
ATOM   4907  N   LYS A 313      -3.326   7.222   5.687  1.00 43.54           N
ATOM   4908  H   LYS A 313      -2.333   7.103   5.702  1.00 43.54           H
ATOM   4909  CA  LYS A 313      -3.927   8.468   6.216  1.00 43.55           C
ATOM   4910  HA  LYS A 313      -4.513   8.172   6.969  1.00 43.55           H
ATOM   4911  C   LYS A 313      -4.759   9.178   5.148  1.00 45.11           C
ATOM   4912  O   LYS A 313      -5.798   9.777   5.437  1.00 45.79           O
ATOM   4913  CB  LYS A 313      -2.856   9.421   6.739  1.00 41.19           C
ATOM   4914 1HB  LYS A 313      -2.100   9.448   6.087  1.00 41.19           H
ATOM   4915 2HB  LYS A 313      -3.254  10.337   6.825  1.00 41.19           H
ATOM   4916  CG  LYS A 313      -2.302   9.027   8.081  1.00 38.25           C
ATOM   4917 1HG  LYS A 313      -3.005   9.172   8.777  1.00 38.25           H
ATOM   4918 2HG  LYS A 313      -2.053   8.058   8.057  1.00 38.25           H
ATOM   4919  CD  LYS A 313      -1.080   9.845   8.433  1.00 35.21           C
ATOM   4920 1HD  LYS A 313      -1.273  10.806   8.236  1.00 35.21           H
ATOM   4921 2HD  LYS A 313      -0.892   9.734   9.410  1.00 35.21           H
ATOM   4922  CE  LYS A 313       0.145   9.404   7.631  1.00 34.05           C
ATOM   4923 1HE  LYS A 313       0.907   9.231   8.257  1.00 34.05           H
ATOM   4924 2HE  LYS A 313      -0.069   8.568   7.126  1.00 34.05           H
ATOM   4925  NZ  LYS A 313       0.577  10.435   6.654  1.00 32.56           N
ATOM   4926 1HZ  LYS A 313       1.379  10.128   6.143  1.00 32.56           H
ATOM   4927 2HZ  LYS A 313       0.816  11.289   7.116  1.00 32.56           H
ATOM   4928 3HZ  LYS A 313      -0.151  10.634   5.998  1.00 32.56           H
ATOM   4929  N   THR A 314      -4.301   9.108   3.906  1.00 43.48           N
ATOM   4930  H   THR A 314      -3.543   8.494   3.687  1.00 43.48           H
ATOM   4931  CA  THR A 314      -4.894   9.916   2.876  1.00 43.46           C
ATOM   4932  HA  THR A 314      -5.111  10.789   3.313  1.00 43.46           H
ATOM   4933  C   THR A 314      -6.188   9.280   2.371  1.00 43.42           C
ATOM   4934  O   THR A 314      -7.192   9.939   2.194  1.00 44.64           O
ATOM   4935  CB  THR A 314      -3.891  10.154   1.751  1.00 43.34           C
ATOM   4936  HB  THR A 314      -3.673   9.305   1.269  1.00 43.34           H
ATOM   4937  OG1 THR A 314      -2.668  10.657   2.309  1.00 43.60           O
ATOM   4938  HG1 THR A 314      -2.340  11.374   1.765  1.00 43.60           H
ATOM   4939  CG2 THR A 314      -4.434  11.147   0.779  1.00 43.85           C
ATOM   4940 1HG2 THR A 314      -3.787  11.314   0.036  1.00 43.85           H
ATOM   4941 2HG2 THR A 314      -4.619  12.021   1.228  1.00 43.85           H
ATOM   4942 3HG2 THR A 314      -5.289  10.822   0.375  1.00 43.85           H
ATOM   4943  N   LEU A 315      -6.147   7.981   2.140  1.00 43.99           N
ATOM   4944  H   LEU A 315      -5.256   7.530   2.088  1.00 43.99           H
ATOM   4945  CA  LEU A 315      -7.345   7.185   1.957  1.00 43.43           C
ATOM   4946  HA  LEU A 315      -7.739   7.453   1.077  1.00 43.43           H
ATOM   4947  C   LEU A 315      -8.361   7.476   3.063  1.00 42.24           C
ATOM   4948  O   LEU A 315      -9.507   7.814   2.789  1.00 43.16           O
ATOM   4949  CB  LEU A 315      -6.945   5.696   1.970  1.00 44.65           C
ATOM   4950 1HB  LEU A 315      -6.145   5.614   1.375  1.00 44.65           H
ATOM   4951 2HB  LEU A 315      -6.685   5.482   2.911  1.00 44.65           H
ATOM   4952  CG  LEU A 315      -7.905   4.588   1.537  1.00 47.17           C
ATOM   4953  HG  LEU A 315      -7.377   3.853   1.113  1.00 47.17           H
ATOM   4954  CD1 LEU A 315      -8.632   4.001   2.716  1.00 52.60           C
ATOM   4955 1HD1 LEU A 315      -9.258   3.277   2.424  1.00 52.60           H
ATOM   4956 2HD1 LEU A 315      -9.168   4.699   3.188  1.00 52.60           H
ATOM   4957 3HD1 LEU A 315      -7.990   3.606   3.374  1.00 52.60           H
ATOM   4958  CD2 LEU A 315      -8.887   5.112   0.531  1.00 50.77           C
ATOM   4959 1HD2 LEU A 315      -9.520   4.395   0.241  1.00 50.77           H
ATOM   4960 2HD2 LEU A 315      -8.418   5.456  -0.283  1.00 50.77           H
ATOM   4961 3HD2 LEU A 315      -9.426   5.862   0.914  1.00 50.77           H
ATOM   4962  N   THR A 316      -7.937   7.334   4.314  1.00 39.66           N
ATOM   4963  H   THR A 316      -6.958   7.259   4.496  1.00 39.66           H
ATOM   4964  CA  THR A 316      -8.869   7.286   5.413  1.00 38.31           C
ATOM   4965  HA  THR A 316      -9.575   6.631   5.148  1.00 38.31           H
ATOM   4966  C   THR A 316      -9.449   8.682   5.656  1.00 40.81           C
ATOM   4967  O   THR A 316     -10.645   8.858   5.826  1.00 41.90           O
ATOM   4968  CB  THR A 316      -8.162   6.823   6.666  1.00 37.83           C
ATOM   4969  HB  THR A 316      -7.355   7.387   6.848  1.00 37.83           H
ATOM   4970  OG1 THR A 316      -7.704   5.476   6.492  1.00 37.17           O
ATOM   4971  HG1 THR A 316      -7.973   4.948   7.242  1.00 37.17           H
ATOM   4972  CG2 THR A 316      -9.096   6.879   7.824  1.00 33.98           C
[truncated: 739,622 more chars]
