# Supplementary material for: The helical domain of the EcoR124I motor subunit participates in ATPase activity and dsDNA translocation
Source: PeerJ. 2017 Jan 18;5:e2887. doi: 10.7717/peerj.2887 (PMC5248579; doi:10.7717/peerj.2887)
Supplement: Supplemental Information 1 — The file contains the pdb files of all created models of EcoR124I HsdR, WT as well as of each mutant. All initial models used for molecular dynamics and the final equilibrated structure after molecular dynamics are included for each structure. [file peerj-05-2887-s001.zip › models/wt_100ns_md.pdb]

REMARK    GENERATED BY TRJCONV
TITLE     HSDR t= 100000.00000
REMARK    THIS IS A SIMULATION BOX
CRYST1  116.402  116.402  116.402  90.00  90.00  90.00 P 1           1
MODEL        1
ATOM      1  N   ASN    13      85.590  62.530  55.470  1.00  0.00            
ATOM      2  H1  ASN    13      84.900  62.830  54.790  1.00  0.00            
ATOM      3  H2  ASN    13      86.560  62.580  55.150  1.00  0.00            
ATOM      4  H3  ASN    13      85.530  61.550  55.650  1.00  0.00            
ATOM      5  CA  ASN    13      85.460  63.360  56.680  1.00  0.00            
ATOM      6  HA  ASN    13      86.180  63.050  57.440  1.00  0.00            
ATOM      7  CB  ASN    13      85.750  64.820  56.340  1.00  0.00            
ATOM      8  HB1 ASN    13      84.900  65.280  55.830  1.00  0.00            
ATOM      9  HB2 ASN    13      86.650  64.820  55.730  1.00  0.00            
ATOM     10  CG  ASN    13      86.040  65.690  57.550  1.00  0.00            
ATOM     11  OD1 ASN    13      86.210  65.240  58.680  1.00  0.00            
ATOM     12  ND2 ASN    13      86.280  67.000  57.380  1.00  0.00            
ATOM     13 1HD2 ASN    13      86.270  67.430  56.480  1.00  0.00            
ATOM     14 2HD2 ASN    13      86.530  67.550  58.190  1.00  0.00            
ATOM     15  C   ASN    13      84.150  63.090  57.410  1.00  0.00            
ATOM     16  O   ASN    13      83.110  63.610  57.010  1.00  0.00            
ATOM     17  N   PHE    14      84.160  62.220  58.410  1.00  0.00            
ATOM     18  H   PHE    14      85.040  62.010  58.850  1.00  0.00            
ATOM     19  CA  PHE    14      82.970  61.630  59.000  1.00  0.00            
ATOM     20  HA  PHE    14      82.460  61.210  58.140  1.00  0.00            
ATOM     21  CB  PHE    14      83.350  60.600  60.070  1.00  0.00            
ATOM     22  HB1 PHE    14      82.460  59.990  60.250  1.00  0.00            
ATOM     23  HB2 PHE    14      83.650  61.140  60.970  1.00  0.00            
ATOM     24  CG  PHE    14      84.400  59.600  59.650  1.00  0.00            
ATOM     25  CD1 PHE    14      84.110  58.590  58.730  1.00  0.00            
ATOM     26  HD1 PHE    14      83.160  58.520  58.230  1.00  0.00            
ATOM     27  CE1 PHE    14      84.990  57.510  58.540  1.00  0.00            
ATOM     28  HE1 PHE    14      84.740  56.780  57.790  1.00  0.00            
ATOM     29  CZ  PHE    14      86.250  57.470  59.160  1.00  0.00            
ATOM     30  HZ  PHE    14      86.950  56.700  58.860  1.00  0.00            
ATOM     31  CE2 PHE    14      86.560  58.500  60.060  1.00  0.00            
ATOM     32  HE2 PHE    14      87.540  58.470  60.530  1.00  0.00            
ATOM     33  CD2 PHE    14      85.640  59.520  60.310  1.00  0.00            
ATOM     34  HD2 PHE    14      85.870  60.230  61.080  1.00  0.00            
ATOM     35  C   PHE    14      81.920  62.600  59.540  1.00  0.00            
ATOM     36  O   PHE    14      82.240  63.510  60.290  1.00  0.00            
ATOM     37  N   ILE    15      80.620  62.310  59.350  1.00  0.00            
ATOM     38  H   ILE    15      80.490  61.480  58.800  1.00  0.00            
ATOM     39  CA  ILE    15      79.490  62.970  59.950  1.00  0.00            
ATOM     40  HA  ILE    15      79.740  63.820  60.590  1.00  0.00            
ATOM     41  CB  ILE    15      78.490  63.430  58.900  1.00  0.00            
ATOM     42  HB  ILE    15      77.650  63.800  59.480  1.00  0.00            
ATOM     43  CG2 ILE    15      79.190  64.630  58.290  1.00  0.00            
ATOM     44 1HG2 ILE    15      78.580  65.220  57.600  1.00  0.00            
ATOM     45 2HG2 ILE    15      79.470  65.320  59.100  1.00  0.00            
ATOM     46 3HG2 ILE    15      79.980  64.260  57.640  1.00  0.00            
ATOM     47  CG1 ILE    15      77.960  62.490  57.810  1.00  0.00            
ATOM     48 1HG1 ILE    15      77.760  61.520  58.250  1.00  0.00            
ATOM     49 2HG1 ILE    15      78.780  62.400  57.090  1.00  0.00            
ATOM     50  CD  ILE    15      76.650  62.950  57.180  1.00  0.00            
ATOM     51  HD1 ILE    15      75.860  63.070  57.940  1.00  0.00            
ATOM     52  HD2 ILE    15      76.830  63.920  56.720  1.00  0.00            
ATOM     53  HD3 ILE    15      76.290  62.330  56.360  1.00  0.00            
ATOM     54  C   ILE    15      78.910  62.070  61.030  1.00  0.00            
ATOM     55  O   ILE    15      77.990  62.550  61.700  1.00  0.00            
ATOM     56  N   VAL    16      79.230  60.790  61.180  1.00  0.00            
ATOM     57  H   VAL    16      79.700  60.420  60.370  1.00  0.00            
ATOM     58  CA  VAL    16      78.670  59.870  62.150  1.00  0.00            
ATOM     59  HA  VAL    16      77.890  60.330  62.750  1.00  0.00            
ATOM     60  CB  VAL    16      77.880  58.740  61.480  1.00  0.00            
ATOM     61  HB  VAL    16      78.530  58.380  60.690  1.00  0.00            
ATOM     62  CG1 VAL    16      77.410  57.590  62.370  1.00  0.00            
ATOM     63 1HG1 VAL    16      76.720  56.880  61.910  1.00  0.00            
ATOM     64 2HG1 VAL    16      78.230  56.940  62.640  1.00  0.00            
ATOM     65 3HG1 VAL    16      76.950  57.980  63.270  1.00  0.00            
ATOM     66  CG2 VAL    16      76.720  59.350  60.720  1.00  0.00            
ATOM     67 1HG2 VAL    16      76.170  58.620  60.120  1.00  0.00            
ATOM     68 2HG2 VAL    16      75.980  59.890  61.320  1.00  0.00            
ATOM     69 3HG2 VAL    16      77.120  60.020  59.950  1.00  0.00            
ATOM     70  C   VAL    16      79.740  59.370  63.130  1.00  0.00            
ATOM     71  O   VAL    16      80.570  58.560  62.720  1.00  0.00            
ATOM     72  N   LEU    17      79.920  60.070  64.250  1.00  0.00            
ATOM     73  H   LEU    17      79.350  60.880  64.420  1.00  0.00            
ATOM     74  CA  LEU    17      81.070  59.950  65.120  1.00  0.00            
ATOM     75  HA  LEU    17      81.990  59.870  64.560  1.00  0.00            
ATOM     76  CB  LEU    17      81.260  61.230  65.940  1.00  0.00            
ATOM     77  HB1 LEU    17      82.090  61.140  66.650  1.00  0.00            
ATOM     78  HB2 LEU    17      80.370  61.390  66.550  1.00  0.00            
ATOM     79  CG  LEU    17      81.450  62.480  65.090  1.00  0.00            
ATOM     80  HG  LEU    17      80.710  62.630  64.300  1.00  0.00            
ATOM     81  CD1 LEU    17      81.360  63.780  65.880  1.00  0.00            
ATOM     82 1HD1 LEU    17      80.380  63.960  66.340  1.00  0.00            
ATOM     83 2HD1 LEU    17      82.020  63.680  66.740  1.00  0.00            
ATOM     84 3HD1 LEU    17      81.630  64.610  65.220  1.00  0.00            
ATOM     85  CD2 LEU    17      82.770  62.380  64.350  1.00  0.00            
ATOM     86 1HD2 LEU    17      82.760  61.600  63.580  1.00  0.00            
ATOM     87 2HD2 LEU    17      82.940  63.230  63.690  1.00  0.00            
ATOM     88 3HD2 LEU    17      83.630  62.190  65.000  1.00  0.00            
ATOM     89  C   LEU    17      80.900  58.750  66.040  1.00  0.00            
ATOM     90  O   LEU    17      79.780  58.430  66.430  1.00  0.00            
ATOM     91  N   ASP    18      82.010  58.340  66.650  1.00  0.00            
ATOM     92  H   ASP    18      82.860  58.840  66.440  1.00  0.00            
ATOM     93  CA  ASP    18      82.060  57.410  67.760  1.00  0.00            
ATOM     94  HA  ASP    18      81.430  56.530  67.610  1.00  0.00            
ATOM     95  CB  ASP    18      83.430  56.750  67.840  1.00  0.00            
ATOM     96  HB1 ASP    18      84.170  57.550  67.850  1.00  0.00            
ATOM     97  HB2 ASP    18      83.680  56.160  66.960  1.00  0.00            
ATOM     98  CG  ASP    18      83.470  55.870  69.080  1.00  0.00            
ATOM     99  OD1 ASP    18      83.010  54.700  69.040  1.00  0.00            
ATOM    100  OD2 ASP    18      84.070  56.270  70.110  1.00  0.00            
ATOM    101  C   ASP    18      81.680  58.120  69.060  1.00  0.00            
ATOM    102  O   ASP    18      80.770  57.720  69.750  1.00  0.00            
ATOM    103  N   LYS    19      82.310  59.280  69.320  1.00  0.00            
ATOM    104  H   LYS    19      83.160  59.420  68.770  1.00  0.00            
ATOM    105  CA  LYS    19      82.130  60.240  70.390  1.00  0.00            
ATOM    106  HA  LYS    19      81.090  60.280  70.680  1.00  0.00            
ATOM    107  CB  LYS    19      82.940  59.710  71.570  1.00  0.00            
ATOM    108  HB1 LYS    19      82.590  58.720  71.860  1.00  0.00            
ATOM    109  HB2 LYS    19      82.810  60.410  72.390  1.00  0.00            
ATOM    110  CG  LYS    19      84.460  59.670  71.370  1.00  0.00            
ATOM    111  HG1 LYS    19      84.700  60.570  70.810  1.00  0.00            
ATOM    112  HG2 LYS    19      84.620  58.870  70.640  1.00  0.00            
ATOM    113  CD  LYS    19      85.280  59.540  72.650  1.00  0.00            
ATOM    114  HD1 LYS    19      85.100  60.450  73.230  1.00  0.00            
ATOM    115  HD2 LYS    19      86.340  59.490  72.420  1.00  0.00            
ATOM    116  CE  LYS    19      84.810  58.470  73.630  1.00  0.00            
ATOM    117  HE1 LYS    19      83.760  58.560  73.900  1.00  0.00            
ATOM    118  HE2 LYS    19      85.350  58.660  74.560  1.00  0.00            
ATOM    119  NZ  LYS    19      85.060  57.120  73.120  1.00  0.00            
ATOM    120  HZ1 LYS    19      84.650  56.330  73.590  1.00  0.00            
ATOM    121  HZ2 LYS    19      84.680  57.170  72.190  1.00  0.00            
ATOM    122  HZ3 LYS    19      86.050  56.940  72.940  1.00  0.00            
ATOM    123  C   LYS    19      82.420  61.670  69.970  1.00  0.00            
ATOM    124  O   LYS    19      83.010  61.910  68.920  1.00  0.00            
ATOM    125  N   TYR    20      82.180  62.640  70.860  1.00  0.00            
ATOM    126  H   TYR    20      81.660  62.390  71.680  1.00  0.00            
ATOM    127  CA  TYR    20      82.670  63.990  70.760  1.00  0.00            
ATOM    128  HA  TYR    20      83.680  63.960  70.330  1.00  0.00            
ATOM    129  CB  TYR    20      81.880  64.880  69.810  1.00  0.00            
ATOM    130  HB1 TYR    20      81.040  65.270  70.380  1.00  0.00            
ATOM    131  HB2 TYR    20      81.450  64.390  68.930  1.00  0.00            
ATOM    132  CG  TYR    20      82.630  66.110  69.400  1.00  0.00            
ATOM    133  CD1 TYR    20      82.020  67.360  69.530  1.00  0.00            
ATOM    134  HD1 TYR    20      80.980  67.470  69.850  1.00  0.00            
ATOM    135  CE1 TYR    20      82.660  68.570  69.210  1.00  0.00            
ATOM    136  HE1 TYR    20      82.070  69.480  69.250  1.00  0.00            
ATOM    137  CZ  TYR    20      83.950  68.490  68.670  1.00  0.00            
ATOM    138  OH  TYR    20      84.650  69.620  68.380  1.00  0.00            
ATOM    139  HH  TYR    20      84.270  70.450  68.650  1.00  0.00            
ATOM    140  CE2 TYR    20      84.550  67.230  68.460  1.00  0.00            
ATOM    141  HE2 TYR    20      85.500  67.270  67.970  1.00  0.00            
ATOM    142  CD2 TYR    20      83.940  66.040  68.890  1.00  0.00            
ATOM    143  HD2 TYR    20      84.360  65.090  68.610  1.00  0.00            
ATOM    144  C   TYR    20      82.650  64.530  72.190  1.00  0.00            
ATOM    145  O   TYR    20      82.260  63.860  73.140  1.00  0.00            
ATOM    146  N   ILE    21      83.100  65.780  72.310  1.00  0.00            
ATOM    147  H   ILE    21      83.260  66.250  71.430  1.00  0.00            
ATOM    148  CA  ILE    21      83.190  66.560  73.530  1.00  0.00            
ATOM    149  HA  ILE    21      83.640  65.830  74.210  1.00  0.00            
ATOM    150  CB  ILE    21      84.220  67.690  73.430  1.00  0.00            
ATOM    151  HB  ILE    21      84.300  67.990  74.460  1.00  0.00            
ATOM    152  CG2 ILE    21      85.560  67.080  73.020  1.00  0.00            
ATOM    153 1HG2 ILE    21      85.720  66.140  73.570  1.00  0.00            
ATOM    154 2HG2 ILE    21      85.550  66.890  71.950  1.00  0.00            
ATOM    155 3HG2 ILE    21      86.370  67.810  73.160  1.00  0.00            
ATOM    156  CG1 ILE    21      83.750  68.860  72.560  1.00  0.00            
ATOM    157 1HG1 ILE    21      83.090  69.490  73.170  1.00  0.00            
ATOM    158 2HG1 ILE    21      83.140  68.440  71.760  1.00  0.00            
ATOM    159  CD  ILE    21      84.830  69.720  71.950  1.00  0.00            
ATOM    160  HD1 ILE    21      85.480  70.270  72.630  1.00  0.00            
ATOM    161  HD2 ILE    21      85.490  69.130  71.290  1.00  0.00            
ATOM    162  HD3 ILE    21      84.410  70.510  71.320  1.00  0.00            
ATOM    163  C   ILE    21      81.850  67.000  74.070  1.00  0.00            
ATOM    164  O   ILE    21      81.030  67.520  73.310  1.00  0.00            
ATOM    165  N   LYS    22      81.600  66.730  75.360  1.00  0.00            
ATOM    166  H   LYS    22      82.260  66.200  75.900  1.00  0.00            
ATOM    167  CA  LYS    22      80.440  67.100  76.130  1.00  0.00            
ATOM    168  HA  LYS    22      80.060  68.000  75.620  1.00  0.00            
ATOM    169  CB  LYS    22      79.440  65.940  76.060  1.00  0.00            
ATOM    170  HB1 LYS    22      79.150  65.930  75.010  1.00  0.00            
ATOM    171  HB2 LYS    22      78.580  66.110  76.720  1.00  0.00            
ATOM    172  CG  LYS    22      80.110  64.640  76.470  1.00  0.00            
ATOM    173  HG1 LYS    22      80.660  64.740  77.400  1.00  0.00            
ATOM    174  HG2 LYS    22      80.840  64.320  75.720  1.00  0.00            
ATOM    175  CD  LYS    22      79.140  63.460  76.540  1.00  0.00            
ATOM    176  HD1 LYS    22      78.720  63.280  75.560  1.00  0.00            
ATOM    177  HD2 LYS    22      78.540  63.550  77.450  1.00  0.00            
ATOM    178  CE  LYS    22      80.030  62.280  76.920  1.00  0.00            
ATOM    179  HE1 LYS    22      80.590  62.320  77.850  1.00  0.00            
ATOM    180  HE2 LYS    22      80.840  62.200  76.200  1.00  0.00            
ATOM    181  NZ  LYS    22      79.270  61.010  76.880  1.00  0.00            
ATOM    182  HZ1 LYS    22      78.840  60.910  75.970  1.00  0.00            
ATOM    183  HZ2 LYS    22      79.830  60.220  77.160  1.00  0.00            
ATOM    184  HZ3 LYS    22      78.480  61.040  77.500  1.00  0.00            
ATOM    185  C   LYS    22      80.700  67.490  77.580  1.00  0.00            
ATOM    186  O   LYS    22      81.620  67.000  78.220  1.00  0.00            
ATOM    187  N   ALA    23      79.890  68.410  78.110  1.00  0.00            
ATOM    188  H   ALA    23      79.300  68.940  77.490  1.00  0.00            
ATOM    189  CA  ALA    23      79.970  68.850  79.500  1.00  0.00            
ATOM    190  HA  ALA    23      80.630  68.120  79.980  1.00  0.00            
ATOM    191  CB  ALA    23      80.670  70.190  79.380  1.00  0.00            
ATOM    192  HB1 ALA    23      81.700  70.070  79.050  1.00  0.00            
ATOM    193  HB2 ALA    23      80.050  70.740  78.670  1.00  0.00            
ATOM    194  HB3 ALA    23      80.760  70.780  80.300  1.00  0.00            
ATOM    195  C   ALA    23      78.600  69.040  80.130  1.00  0.00            
ATOM    196  O   ALA    23      77.660  69.380  79.410  1.00  0.00            
ATOM    197  N   GLU    24      78.320  68.740  81.390  1.00  0.00            
ATOM    198  H   GLU    24      79.080  68.290  81.890  1.00  0.00            
ATOM    199  CA  GLU    24      77.000  68.640  81.980  1.00  0.00            
ATOM    200  HA  GLU    24      76.330  69.350  81.490  1.00  0.00            
ATOM    201  CB  GLU    24      76.410  67.250  81.790  1.00  0.00            
ATOM    202  HB1 GLU    24      76.290  66.920  80.760  1.00  0.00            
ATOM    203  HB2 GLU    24      75.400  67.300  82.180  1.00  0.00            
ATOM    204  CG  GLU    24      77.170  66.200  82.600  1.00  0.00            
ATOM    205  HG1 GLU    24      76.930  66.250  83.650  1.00  0.00            
ATOM    206  HG2 GLU    24      78.240  66.360  82.500  1.00  0.00            
ATOM    207  CD  GLU    24      77.020  64.740  82.170  1.00  0.00            
ATOM    208  OE1 GLU    24      78.010  64.210  81.620  1.00  0.00            
ATOM    209  OE2 GLU    24      75.950  64.160  82.450  1.00  0.00            
ATOM    210  C   GLU    24      77.170  69.020  83.450  1.00  0.00            
ATOM    211  O   GLU    24      78.150  68.760  84.130  1.00  0.00            
ATOM    212  N   PRO    25      76.190  69.730  83.990  1.00  0.00            
ATOM    213  CD  PRO    25      75.120  70.410  83.270  1.00  0.00            
ATOM    214  HD1 PRO    25      74.560  69.720  82.640  1.00  0.00            
ATOM    215  HD2 PRO    25      75.450  71.240  82.650  1.00  0.00            
ATOM    216  CG  PRO    25      74.130  70.910  84.330  1.00  0.00            
ATOM    217  HG1 PRO    25      73.120  70.800  83.940  1.00  0.00            
ATOM    218  HG2 PRO    25      74.230  71.960  84.590  1.00  0.00            
ATOM    219  CB  PRO    25      74.430  70.010  85.520  1.00  0.00            
ATOM    220  HB1 PRO    25      73.900  69.080  85.310  1.00  0.00            
ATOM    221  HB2 PRO    25      74.110  70.570  86.390  1.00  0.00            
ATOM    222  CA  PRO    25      75.950  69.890  85.410  1.00  0.00            
ATOM    223  HA  PRO    25      76.470  70.800  85.720  1.00  0.00            
ATOM    224  C   PRO    25      76.450  68.720  86.250  1.00  0.00            
ATOM    225  O   PRO    25      75.980  67.600  86.130  1.00  0.00            
ATOM    226  N   THR    26      77.250  69.090  87.260  1.00  0.00            
ATOM    227  H   THR    26      77.600  70.040  87.160  1.00  0.00            
ATOM    228  CA  THR    26      77.680  68.190  88.310  1.00  0.00            
ATOM    229  HA  THR    26      77.940  67.250  87.840  1.00  0.00            
ATOM    230  CB  THR    26      78.960  68.740  88.950  1.00  0.00            
ATOM    231  HB  THR    26      78.670  69.610  89.550  1.00  0.00            
ATOM    232  CG2 THR    26      79.620  67.680  89.820  1.00  0.00            
ATOM    233 1HG2 THR    26      79.040  67.440  90.710  1.00  0.00            
ATOM    234 2HG2 THR    26      79.890  66.780  89.260  1.00  0.00            
ATOM    235 3HG2 THR    26      80.570  68.110  90.150  1.00  0.00            
ATOM    236  OG1 THR    26      80.020  68.970  88.050  1.00  0.00            
ATOM    237  HG1 THR    26      80.070  69.920  87.940  1.00  0.00            
ATOM    238  C   THR    26      76.660  67.850  89.380  1.00  0.00            
ATOM    239  O   THR    26      76.550  66.720  89.870  1.00  0.00            
ATOM    240  N   GLY    27      75.820  68.740  89.920  1.00  0.00            
ATOM    241  H   GLY    27      75.250  68.330  90.640  1.00  0.00            
ATOM    242  CA  GLY    27      75.600  70.160  89.710  1.00  0.00            
ATOM    243  HA1 GLY    27      75.030  70.310  88.800  1.00  0.00            
ATOM    244  HA2 GLY    27      76.600  70.610  89.650  1.00  0.00            
ATOM    245  C   GLY    27      74.770  70.700  90.860  1.00  0.00            
ATOM    246  O   GLY    27      75.040  70.360  92.010  1.00  0.00            
ATOM    247  N   ASP    28      73.720  71.530  90.750  1.00  0.00            
ATOM    248  H   ASP    28      73.360  71.770  91.660  1.00  0.00            
ATOM    249  CA  ASP    28      72.970  71.970  89.610  1.00  0.00            
ATOM    250  HA  ASP    28      72.240  72.660  90.050  1.00  0.00            
ATOM    251  CB  ASP    28      73.760  72.960  88.760  1.00  0.00            
ATOM    252  HB1 ASP    28      74.430  72.350  88.140  1.00  0.00            
ATOM    253  HB2 ASP    28      74.280  73.520  89.540  1.00  0.00            
ATOM    254  CG  ASP    28      72.990  73.900  87.850  1.00  0.00            
ATOM    255  OD1 ASP    28      71.750  73.950  88.060  1.00  0.00            
ATOM    256  OD2 ASP    28      73.580  74.540  86.960  1.00  0.00            
ATOM    257  C   ASP    28      72.260  70.870  88.840  1.00  0.00            
ATOM    258  O   ASP    28      72.650  69.700  88.750  1.00  0.00            
ATOM    259  N   SER    29      71.050  71.160  88.360  1.00  0.00            
ATOM    260  H   SER    29      70.840  72.150  88.350  1.00  0.00            
ATOM    261  CA  SER    29      70.010  70.250  87.920  1.00  0.00            
ATOM    262  HA  SER    29      70.210  69.300  88.430  1.00  0.00            
ATOM    263  CB  SER    29      68.680  70.700  88.520  1.00  0.00            
ATOM    264  HB1 SER    29      68.120  69.800  88.230  1.00  0.00            
ATOM    265  HB2 SER    29      68.230  71.600  88.110  1.00  0.00            
ATOM    266  OG  SER    29      68.710  70.930  89.900  1.00  0.00            
ATOM    267  HG  SER    29      67.860  71.240  90.200  1.00  0.00            
ATOM    268  C   SER    29      69.840  69.940  86.440  1.00  0.00            
ATOM    269  O   SER    29      69.820  70.830  85.600  1.00  0.00            
ATOM    270  N   TYR    30      69.570  68.700  86.030  1.00  0.00            
ATOM    271  H   TYR    30      69.550  67.990  86.750  1.00  0.00            
ATOM    272  CA  TYR    30      69.460  68.340  84.640  1.00  0.00            
ATOM    273  HA  TYR    30      69.120  69.230  84.130  1.00  0.00            
ATOM    274  CB  TYR    30      70.890  67.990  84.240  1.00  0.00            
ATOM    275  HB1 TYR    30      71.180  67.160  84.870  1.00  0.00            
ATOM    276  HB2 TYR    30      71.530  68.850  84.460  1.00  0.00            
ATOM    277  CG  TYR    30      71.140  67.730  82.780  1.00  0.00            
ATOM    278  CD1 TYR    30      72.090  66.760  82.440  1.00  0.00            
ATOM    279  HD1 TYR    30      72.650  66.200  83.180  1.00  0.00            
ATOM    280  CE1 TYR    30      72.340  66.410  81.110  1.00  0.00            
ATOM    281  HE1 TYR    30      73.010  65.600  80.850  1.00  0.00            
ATOM    282  CZ  TYR    30      71.570  67.050  80.110  1.00  0.00            
ATOM    283  OH  TYR    30      71.700  66.790  78.780  1.00  0.00            
ATOM    284  HH  TYR    30      71.280  67.410  78.190  1.00  0.00            
ATOM    285  CE2 TYR    30      70.800  68.170  80.490  1.00  0.00            
ATOM    286  HE2 TYR    30      70.270  68.680  79.700  1.00  0.00            
ATOM    287  CD2 TYR    30      70.450  68.470  81.810  1.00  0.00            
ATOM    288  HD2 TYR    30      69.810  69.320  82.010  1.00  0.00            
ATOM    289  C   TYR    30      68.420  67.250  84.390  1.00  0.00            
ATOM    290  O   TYR    30      68.550  66.370  83.540  1.00  0.00            
ATOM    291  N   GLN    31      67.290  67.200  85.090  1.00  0.00            
ATOM    292  H   GLN    31      67.050  67.860  85.820  1.00  0.00            
ATOM    293  CA  GLN    31      66.240  66.200  85.000  1.00  0.00            
ATOM    294  HA  GLN    31      66.610  65.390  84.360  1.00  0.00            
ATOM    295  CB  GLN    31      66.060  65.600  86.380  1.00  0.00            
ATOM    296  HB1 GLN    31      65.370  64.760  86.250  1.00  0.00            
ATOM    297  HB2 GLN    31      65.530  66.360  86.950  1.00  0.00            
ATOM    298  CG  GLN    31      67.340  65.260  87.150  1.00  0.00            
ATOM    299  HG1 GLN    31      67.040  64.920  88.150  1.00  0.00            
ATOM    300  HG2 GLN    31      67.950  66.150  87.240  1.00  0.00            
ATOM    301  CD  GLN    31      68.200  64.140  86.580  1.00  0.00            
ATOM    302  OE1 GLN    31      69.190  64.370  85.870  1.00  0.00            
ATOM    303  NE2 GLN    31      67.730  62.920  86.810  1.00  0.00            
ATOM    304 1HE2 GLN    31      66.890  62.850  87.360  1.00  0.00            
ATOM    305 2HE2 GLN    31      68.360  62.160  86.600  1.00  0.00            
ATOM    306  C   GLN    31      64.920  66.660  84.400  1.00  0.00            
ATOM    307  O   GLN    31      64.230  65.910  83.720  1.00  0.00            
ATOM    308  N   SER    32      64.560  67.930  84.660  1.00  0.00            
ATOM    309  H   SER    32      65.160  68.470  85.270  1.00  0.00            
ATOM    310  CA  SER    32      63.320  68.520  84.220  1.00  0.00            
ATOM    311  HA  SER    32      62.610  67.720  84.000  1.00  0.00            
ATOM    312  CB  SER    32      62.730  69.340  85.360  1.00  0.00            
ATOM    313  HB1 SER    32      63.430  70.100  85.680  1.00  0.00            
ATOM    314  HB2 SER    32      62.570  68.610  86.160  1.00  0.00            
ATOM    315  OG  SER    32      61.500  69.940  85.020  1.00  0.00            
ATOM    316  HG  SER    32      60.950  69.850  85.810  1.00  0.00            
ATOM    317  C   SER    32      63.450  69.180  82.850  1.00  0.00            
ATOM    318  O   SER    32      64.510  69.690  82.500  1.00  0.00            
ATOM    319  N   GLU    33      62.350  69.290  82.120  1.00  0.00            
ATOM    320  H   GLU    33      61.520  68.970  82.580  1.00  0.00            
ATOM    321  CA  GLU    33      62.190  69.930  80.820  1.00  0.00            
ATOM    322  HA  GLU    33      62.680  69.260  80.120  1.00  0.00            
ATOM    323  CB  GLU    33      60.700  70.010  80.500  1.00  0.00            
ATOM    324  HB1 GLU    33      60.450  68.980  80.270  1.00  0.00            
ATOM    325  HB2 GLU    33      60.520  70.550  79.570  1.00  0.00            
ATOM    326  CG  GLU    33      59.650  70.490  81.510  1.00  0.00            
ATOM    327  HG1 GLU    33      59.670  71.570  81.460  1.00  0.00            
ATOM    328  HG2 GLU    33      59.980  70.080  82.470  1.00  0.00            
ATOM    329  CD  GLU    33      58.290  69.930  81.120  1.00  0.00            
ATOM    330  OE1 GLU    33      57.840  68.920  81.720  1.00  0.00            
ATOM    331  OE2 GLU    33      57.620  70.610  80.310  1.00  0.00            
ATOM    332  C   GLU    33      62.890  71.270  80.780  1.00  0.00            
ATOM    333  O   GLU    33      63.690  71.590  79.910  1.00  0.00            
ATOM    334  N   SER    34      62.630  72.120  81.770  1.00  0.00            
ATOM    335  H   SER    34      61.990  71.770  82.470  1.00  0.00            
ATOM    336  CA  SER    34      63.160  73.470  81.710  1.00  0.00            
ATOM    337  HA  SER    34      63.010  73.920  80.720  1.00  0.00            
ATOM    338  CB  SER    34      62.500  74.450  82.670  1.00  0.00            
ATOM    339  HB1 SER    34      61.460  74.690  82.430  1.00  0.00            
ATOM    340  HB2 SER    34      63.170  75.320  82.680  1.00  0.00            
ATOM    341  OG  SER    34      62.420  73.950  83.990  1.00  0.00            
ATOM    342  HG  SER    34      61.640  73.380  83.920  1.00  0.00            
ATOM    343  C   SER    34      64.660  73.390  81.970  1.00  0.00            
ATOM    344  O   SER    34      65.440  74.170  81.440  1.00  0.00            
ATOM    345  N   ASP    35      65.180  72.460  82.780  1.00  0.00            
ATOM    346  H   ASP    35      64.620  71.700  83.130  1.00  0.00            
ATOM    347  CA  ASP    35      66.610  72.270  82.980  1.00  0.00            
ATOM    348  HA  ASP    35      67.230  73.160  83.080  1.00  0.00            
ATOM    349  CB  ASP    35      66.760  71.430  84.250  1.00  0.00            
ATOM    350  HB1 ASP    35      67.790  71.090  84.180  1.00  0.00            
ATOM    351  HB2 ASP    35      66.050  70.600  84.210  1.00  0.00            
ATOM    352  CG  ASP    35      66.600  72.270  85.510  1.00  0.00            
ATOM    353  OD1 ASP    35      66.980  73.460  85.450  1.00  0.00            
ATOM    354  OD2 ASP    35      65.800  71.870  86.380  1.00  0.00            
ATOM    355  C   ASP    35      67.330  71.550  81.840  1.00  0.00            
ATOM    356  O   ASP    35      68.490  71.840  81.560  1.00  0.00            
ATOM    357  N   LEU    36      66.690  70.620  81.130  1.00  0.00            
ATOM    358  H   LEU    36      65.770  70.320  81.400  1.00  0.00            
ATOM    359  CA  LEU    36      67.180  70.180  79.840  1.00  0.00            
ATOM    360  HA  LEU    36      68.190  69.820  79.960  1.00  0.00            
ATOM    361  CB  LEU    36      66.300  69.060  79.290  1.00  0.00            
ATOM    362  HB1 LEU    36      66.800  68.700  78.380  1.00  0.00            
ATOM    363  HB2 LEU    36      65.400  69.570  78.990  1.00  0.00            
ATOM    364  CG  LEU    36      66.060  67.770  80.090  1.00  0.00            
ATOM    365  HG  LEU    36      65.560  68.010  81.030  1.00  0.00            
ATOM    366  CD1 LEU    36      65.110  66.930  79.230  1.00  0.00            
ATOM    367 1HD1 LEU    36      64.810  66.000  79.700  1.00  0.00            
ATOM    368 2HD1 LEU    36      64.200  67.480  78.960  1.00  0.00            
ATOM    369 3HD1 LEU    36      65.670  66.760  78.300  1.00  0.00            
ATOM    370  CD2 LEU    36      67.300  66.930  80.320  1.00  0.00            
ATOM    371 1HD2 LEU    36      67.820  67.390  81.160  1.00  0.00            
ATOM    372 2HD2 LEU    36      67.000  65.900  80.550  1.00  0.00            
ATOM    373 3HD2 LEU    36      68.040  66.920  79.520  1.00  0.00            
ATOM    374  C   LEU    36      67.280  71.260  78.780  1.00  0.00            
ATOM    375  O   LEU    36      68.240  71.280  78.010  1.00  0.00            
ATOM    376  N   GLU    37      66.340  72.210  78.790  1.00  0.00            
ATOM    377  H   GLU    37      65.550  72.000  79.370  1.00  0.00            
ATOM    378  CA  GLU    37      66.200  73.300  77.850  1.00  0.00            
ATOM    379  HA  GLU    37      66.330  72.910  76.830  1.00  0.00            
ATOM    380  CB  GLU    37      64.840  73.980  77.910  1.00  0.00            
ATOM    381  HB1 GLU    37      64.650  74.410  78.890  1.00  0.00            
ATOM    382  HB2 GLU    37      64.130  73.160  77.770  1.00  0.00            
ATOM    383  CG  GLU    37      64.680  75.060  76.840  1.00  0.00            
ATOM    384  HG1 GLU    37      63.990  74.550  76.170  1.00  0.00            
ATOM    385  HG2 GLU    37      65.580  75.380  76.300  1.00  0.00            
ATOM    386  CD  GLU    37      63.980  76.290  77.420  1.00  0.00            
ATOM    387  OE1 GLU    37      62.980  76.860  76.940  1.00  0.00            
ATOM    388  OE2 GLU    37      64.450  76.780  78.460  1.00  0.00            
ATOM    389  C   GLU    37      67.310  74.310  78.070  1.00  0.00            
ATOM    390  O   GLU    37      68.050  74.690  77.180  1.00  0.00            
ATOM    391  N   ARG    38      67.550  74.740  79.320  1.00  0.00            
ATOM    392  H   ARG    38      66.770  74.510  79.920  1.00  0.00            
ATOM    393  CA  ARG    38      68.560  75.720  79.690  1.00  0.00            
ATOM    394  HA  ARG    38      68.510  76.520  78.930  1.00  0.00            
ATOM    395  CB  ARG    38      68.180  76.560  80.900  1.00  0.00            
ATOM    396  HB1 ARG    38      67.150  76.880  80.770  1.00  0.00            
ATOM    397  HB2 ARG    38      68.790  77.420  81.190  1.00  0.00            
ATOM    398  CG  ARG    38      68.110  75.640  82.120  1.00  0.00            
ATOM    399  HG1 ARG    38      67.910  74.630  81.790  1.00  0.00            
ATOM    400  HG2 ARG    38      67.360  76.000  82.820  1.00  0.00            
ATOM    401  CD  ARG    38      69.450  75.480  82.830  1.00  0.00            
ATOM    402  HD1 ARG    38      69.880  76.470  82.980  1.00  0.00            
ATOM    403  HD2 ARG    38      70.090  74.860  82.210  1.00  0.00            
ATOM    404  NE  ARG    38      69.190  74.790  84.100  1.00  0.00            
ATOM    405  HE  ARG    38      68.280  74.490  84.390  1.00  0.00            
ATOM    406  CZ  ARG    38      70.050  74.530  85.100  1.00  0.00            
ATOM    407  NH1 ARG    38      71.320  74.940  85.070  1.00  0.00            
ATOM    408 1HH1 ARG    38      71.760  75.080  84.170  1.00  0.00            
ATOM    409 2HH1 ARG    38      71.790  74.600  85.890  1.00  0.00            
ATOM    410  NH2 ARG    38      69.690  73.800  86.180  1.00  0.00            
ATOM    411 1HH2 ARG    38      68.810  73.330  86.060  1.00  0.00            
ATOM    412 2HH2 ARG    38      70.290  73.850  86.990  1.00  0.00            
ATOM    413  C   ARG    38      69.980  75.190  79.650  1.00  0.00            
ATOM    414  O   ARG    38      70.890  75.990  79.430  1.00  0.00            
ATOM    415  N   GLU    39      70.150  73.870  79.650  1.00  0.00            
ATOM    416  H   GLU    39      69.320  73.300  79.630  1.00  0.00            
ATOM    417  CA  GLU    39      71.380  73.180  79.280  1.00  0.00            
ATOM    418  HA  GLU    39      72.230  73.770  79.650  1.00  0.00            
ATOM    419  CB  GLU    39      71.360  71.810  79.930  1.00  0.00            
ATOM    420  HB1 GLU    39      70.450  71.320  79.610  1.00  0.00            
ATOM    421  HB2 GLU    39      71.430  71.940  81.010  1.00  0.00            
ATOM    422  CG  GLU    39      72.610  70.950  79.700  1.00  0.00            
ATOM    423  HG1 GLU    39      72.820  70.780  78.640  1.00  0.00            
ATOM    424  HG2 GLU    39      72.490  69.960  80.130  1.00  0.00            
ATOM    425  CD  GLU    39      73.900  71.610  80.180  1.00  0.00            
ATOM    426  OE1 GLU    39      74.950  71.220  79.620  1.00  0.00            
ATOM    427  OE2 GLU    39      73.960  72.550  81.000  1.00  0.00            
ATOM    428  C   GLU    39      71.530  73.040  77.770  1.00  0.00            
ATOM    429  O   GLU    39      72.640  73.180  77.250  1.00  0.00            
ATOM    430  N   LEU    40      70.430  72.750  77.080  1.00  0.00            
ATOM    431  H   LEU    40      69.670  72.630  77.730  1.00  0.00            
ATOM    432  CA  LEU    40      70.460  72.470  75.650  1.00  0.00            
ATOM    433  HA  LEU    40      71.310  71.860  75.330  1.00  0.00            
ATOM    434  CB  LEU    40      69.180  71.830  75.120  1.00  0.00            
ATOM    435  HB1 LEU    40      68.310  72.320  75.560  1.00  0.00            
ATOM    436  HB2 LEU    40      69.150  70.820  75.530  1.00  0.00            
ATOM    437  CG  LEU    40      69.000  71.610  73.620  1.00  0.00            
ATOM    438  HG  LEU    40      68.990  72.530  73.020  1.00  0.00            
ATOM    439  CD1 LEU    40      70.170  70.780  73.130  1.00  0.00            
ATOM    440 1HD1 LEU    40      71.090  71.350  73.190  1.00  0.00            
ATOM    441 2HD1 LEU    40      70.330  69.980  73.860  1.00  0.00            
ATOM    442 3HD1 LEU    40      70.000  70.390  72.110  1.00  0.00            
ATOM    443  CD2 LEU    40      67.710  70.930  73.190  1.00  0.00            
ATOM    444 1HD2 LEU    40      66.840  71.530  73.450  1.00  0.00            
ATOM    445 2HD2 LEU    40      67.690  70.680  72.130  1.00  0.00            
ATOM    446 3HD2 LEU    40      67.690  69.970  73.720  1.00  0.00            
ATOM    447  C   LEU    40      70.770  73.770  74.910  1.00  0.00            
ATOM    448  O   LEU    40      71.710  73.780  74.130  1.00  0.00            
ATOM    449  N   ILE    41      70.070  74.860  75.220  1.00  0.00            
ATOM    450  H   ILE    41      69.340  74.730  75.890  1.00  0.00            
ATOM    451  CA  ILE    41      70.280  76.110  74.500  1.00  0.00            
ATOM    452  HA  ILE    41      70.190  75.870  73.450  1.00  0.00            
ATOM    453  CB  ILE    41      69.190  77.150  74.780  1.00  0.00            
ATOM    454  HB  ILE    41      68.240  76.630  74.800  1.00  0.00            
ATOM    455  CG2 ILE    41      69.280  77.790  76.150  1.00  0.00            
ATOM    456 1HG2 ILE    41      68.450  78.430  76.440  1.00  0.00            
ATOM    457 2HG2 ILE    41      69.420  76.970  76.870  1.00  0.00            
ATOM    458 3HG2 ILE    41      70.200  78.370  76.190  1.00  0.00            
ATOM    459  CG1 ILE    41      69.100  78.180  73.650  1.00  0.00            
ATOM    460 1HG1 ILE    41      70.120  78.510  73.430  1.00  0.00            
ATOM    461 2HG1 ILE    41      68.500  79.040  73.930  1.00  0.00            
ATOM    462  CD  ILE    41      68.380  77.560  72.460  1.00  0.00            
ATOM    463  HD1 ILE    41      67.410  77.180  72.730  1.00  0.00            
ATOM    464  HD2 ILE    41      68.180  78.360  71.740  1.00  0.00            
ATOM    465  HD3 ILE    41      68.870  76.660  72.060  1.00  0.00            
ATOM    466  C   ILE    41      71.680  76.700  74.630  1.00  0.00            
ATOM    467  O   ILE    41      72.300  77.240  73.720  1.00  0.00            
ATOM    468  N   GLN    42      72.260  76.530  75.830  1.00  0.00            
ATOM    469  H   GLN    42      71.720  75.990  76.490  1.00  0.00            
ATOM    470  CA  GLN    42      73.630  76.870  76.170  1.00  0.00            
ATOM    471  HA  GLN    42      73.890  77.830  75.720  1.00  0.00            
ATOM    472  CB  GLN    42      73.630  76.930  77.690  1.00  0.00            
ATOM    473  HB1 GLN    42      73.310  75.940  78.010  1.00  0.00            
ATOM    474  HB2 GLN    42      72.910  77.710  77.910  1.00  0.00            
ATOM    475  CG  GLN    42      74.950  77.270  78.380  1.00  0.00            
ATOM    476  HG1 GLN    42      75.730  76.550  78.100  1.00  0.00            
ATOM    477  HG2 GLN    42      74.670  77.300  79.430  1.00  0.00            
ATOM    478  CD  GLN    42      75.420  78.650  77.950  1.00  0.00            
ATOM    479  OE1 GLN    42      74.700  79.630  78.130  1.00  0.00            
ATOM    480  NE2 GLN    42      76.540  78.770  77.220  1.00  0.00            
ATOM    481 1HE2 GLN    42      77.150  78.000  76.990  1.00  0.00            
ATOM    482 2HE2 GLN    42      76.690  79.710  76.900  1.00  0.00            
ATOM    483  C   GLN    42      74.660  75.940  75.550  1.00  0.00            
ATOM    484  O   GLN    42      75.710  76.420  75.100  1.00  0.00            
ATOM    485  N   ASP    43      74.410  74.620  75.480  1.00  0.00            
ATOM    486  H   ASP    43      73.660  74.200  75.990  1.00  0.00            
ATOM    487  CA  ASP    43      75.210  73.710  74.680  1.00  0.00            
ATOM    488  HA  ASP    43      76.220  73.800  75.080  1.00  0.00            
ATOM    489  CB  ASP    43      74.760  72.290  75.030  1.00  0.00            
ATOM    490  HB1 ASP    43      73.740  72.130  74.680  1.00  0.00            
ATOM    491  HB2 ASP    43      74.760  72.140  76.110  1.00  0.00            
ATOM    492  CG  ASP    43      75.740  71.170  74.710  1.00  0.00            
ATOM    493  OD1 ASP    43      75.420  69.970  74.880  1.00  0.00            
ATOM    494  OD2 ASP    43      76.870  71.450  74.270  1.00  0.00            
ATOM    495  C   ASP    43      75.310  74.000  73.190  1.00  0.00            
ATOM    496  O   ASP    43      76.340  74.050  72.530  1.00  0.00            
ATOM    497  N   LEU    44      74.170  74.380  72.590  1.00  0.00            
ATOM    498  H   LEU    44      73.290  74.400  73.090  1.00  0.00            
ATOM    499  CA  LEU    44      74.200  74.730  71.190  1.00  0.00            
ATOM    500  HA  LEU    44      74.760  74.020  70.580  1.00  0.00            
ATOM    501  CB  LEU    44      72.780  74.680  70.630  1.00  0.00            
ATOM    502  HB1 LEU    44      72.830  75.050  69.600  1.00  0.00            
ATOM    503  HB2 LEU    44      72.230  75.300  71.330  1.00  0.00            
ATOM    504  CG  LEU    44      72.110  73.300  70.590  1.00  0.00            
ATOM    505  HG  LEU    44      72.240  72.850  71.570  1.00  0.00            
ATOM    506  CD1 LEU    44      70.600  73.420  70.450  1.00  0.00            
ATOM    507 1HD1 LEU    44      70.410  73.820  69.460  1.00  0.00            
ATOM    508 2HD1 LEU    44      70.150  72.420  70.520  1.00  0.00            
ATOM    509 3HD1 LEU    44      70.210  74.170  71.150  1.00  0.00            
ATOM    510  CD2 LEU    44      72.700  72.380  69.520  1.00  0.00            
ATOM    511 1HD2 LEU    44      72.590  72.910  68.570  1.00  0.00            
ATOM    512 2HD2 LEU    44      73.730  72.160  69.760  1.00  0.00            
ATOM    513 3HD2 LEU    44      72.120  71.460  69.470  1.00  0.00            
ATOM    514  C   LEU    44      74.890  76.070  70.950  1.00  0.00            
ATOM    515  O   LEU    44      75.640  76.240  69.980  1.00  0.00            
ATOM    516  N   ARG    45      74.730  77.070  71.820  1.00  0.00            
ATOM    517  H   ARG    45      74.190  76.890  72.660  1.00  0.00            
ATOM    518  CA  ARG    45      75.490  78.300  71.700  1.00  0.00            
ATOM    519  HA  ARG    45      75.470  78.580  70.650  1.00  0.00            
ATOM    520  CB  ARG    45      74.850  79.330  72.640  1.00  0.00            
ATOM    521  HB1 ARG    45      74.990  79.030  73.670  1.00  0.00            
ATOM    522  HB2 ARG    45      73.810  79.320  72.320  1.00  0.00            
ATOM    523  CG  ARG    45      75.270  80.790  72.620  1.00  0.00            
ATOM    524  HG1 ARG    45      75.010  81.130  71.620  1.00  0.00            
ATOM    525  HG2 ARG    45      76.360  80.850  72.750  1.00  0.00            
ATOM    526  CD  ARG    45      74.510  81.650  73.630  1.00  0.00            
ATOM    527  HD1 ARG    45      74.760  81.420  74.670  1.00  0.00            
ATOM    528  HD2 ARG    45      73.430  81.540  73.520  1.00  0.00            
ATOM    529  NE  ARG    45      74.780  83.060  73.370  1.00  0.00            
ATOM    530  HE  ARG    45      75.420  83.370  72.650  1.00  0.00            
ATOM    531  CZ  ARG    45      74.210  84.090  74.010  1.00  0.00            
ATOM    532  NH1 ARG    45      73.420  83.950  75.090  1.00  0.00            
ATOM    533 1HH1 ARG    45      73.270  83.040  75.510  1.00  0.00            
ATOM    534 2HH1 ARG    45      73.090  84.810  75.490  1.00  0.00            
ATOM    535  NH2 ARG    45      74.570  85.340  73.710  1.00  0.00            
ATOM    536 1HH2 ARG    45      75.340  85.490  73.080  1.00  0.00            
ATOM    537 2HH2 ARG    45      74.180  86.110  74.220  1.00  0.00            
ATOM    538  C   ARG    45      76.970  78.190  72.020  1.00  0.00            
ATOM    539  O   ARG    45      77.800  78.930  71.500  1.00  0.00            
ATOM    540  N   ASN    46      77.400  77.090  72.660  1.00  0.00            
ATOM    541  H   ASN    46      76.760  76.430  73.080  1.00  0.00            
ATOM    542  CA  ASN    46      78.770  76.700  72.860  1.00  0.00            
ATOM    543  HA  ASN    46      79.450  77.550  73.010  1.00  0.00            
ATOM    544  CB  ASN    46      78.790  76.010  74.230  1.00  0.00            
ATOM    545  HB1 ASN    46      78.070  75.190  74.190  1.00  0.00            
ATOM    546  HB2 ASN    46      78.470  76.720  75.000  1.00  0.00            
ATOM    547  CG  ASN    46      80.160  75.490  74.620  1.00  0.00            
ATOM    548  OD1 ASN    46      81.210  76.130  74.470  1.00  0.00            
ATOM    549  ND2 ASN    46      80.250  74.390  75.380  1.00  0.00            
ATOM    550 1HD2 ASN    46      79.420  74.000  75.780  1.00  0.00            
ATOM    551 2HD2 ASN    46      81.170  74.100  75.670  1.00  0.00            
ATOM    552  C   ASN    46      79.360  75.910  71.700  1.00  0.00            
ATOM    553  O   ASN    46      80.560  76.020  71.500  1.00  0.00            
ATOM    554  N   GLN    47      78.550  75.140  70.960  1.00  0.00            
ATOM    555  H   GLN    47      77.570  75.010  71.140  1.00  0.00            
ATOM    556  CA  GLN    47      78.940  74.700  69.630  1.00  0.00            
ATOM    557  HA  GLN    47      79.840  74.100  69.630  1.00  0.00            
ATOM    558  CB  GLN    47      77.950  73.690  69.070  1.00  0.00            
ATOM    559  HB1 GLN    47      78.190  73.610  68.010  1.00  0.00            
ATOM    560  HB2 GLN    47      76.910  74.020  69.080  1.00  0.00            
ATOM    561  CG  GLN    47      78.000  72.320  69.750  1.00  0.00            
ATOM    562  HG1 GLN    47      77.870  72.400  70.830  1.00  0.00            
ATOM    563  HG2 GLN    47      78.910  71.760  69.510  1.00  0.00            
ATOM    564  CD  GLN    47      76.920  71.400  69.200  1.00  0.00            
ATOM    565  OE1 GLN    47      75.900  71.650  68.570  1.00  0.00            
ATOM    566  NE2 GLN    47      77.150  70.090  69.290  1.00  0.00            
ATOM    567 1HE2 GLN    47      77.950  69.780  69.820  1.00  0.00            
ATOM    568 2HE2 GLN    47      76.340  69.480  69.280  1.00  0.00            
ATOM    569  C   GLN    47      79.230  75.820  68.630  1.00  0.00            
ATOM    570  O   GLN    47      80.330  75.840  68.110  1.00  0.00            
ATOM    571  N   GLY    48      78.310  76.780  68.530  1.00  0.00            
ATOM    572  H   GLY    48      77.560  76.830  69.200  1.00  0.00            
ATOM    573  CA  GLY    48      78.440  77.860  67.570  1.00  0.00            
ATOM    574  HA1 GLY    48      79.040  77.570  66.700  1.00  0.00            
ATOM    575  HA2 GLY    48      78.880  78.710  68.080  1.00  0.00            
ATOM    576  C   GLY    48      77.160  78.380  66.930  1.00  0.00            
ATOM    577  O   GLY    48      77.230  79.130  65.970  1.00  0.00            
ATOM    578  N   TYR    49      75.990  78.000  67.460  1.00  0.00            
ATOM    579  H   TYR    49      76.040  77.320  68.200  1.00  0.00            
ATOM    580  CA  TYR    49      74.720  78.450  66.910  1.00  0.00            
ATOM    581  HA  TYR    49      74.870  78.460  65.830  1.00  0.00            
ATOM    582  CB  TYR    49      73.570  77.510  67.250  1.00  0.00            
ATOM    583  HB1 TYR    49      72.690  78.050  66.910  1.00  0.00            
ATOM    584  HB2 TYR    49      73.620  77.450  68.340  1.00  0.00            
ATOM    585  CG  TYR    49      73.590  76.170  66.550  1.00  0.00            
ATOM    586  CD1 TYR    49      74.300  75.030  66.990  1.00  0.00            
ATOM    587  HD1 TYR    49      74.890  75.160  67.870  1.00  0.00            
ATOM    588  CE1 TYR    49      74.350  73.870  66.220  1.00  0.00            
ATOM    589  HE1 TYR    49      75.000  73.060  66.540  1.00  0.00            
ATOM    590  CZ  TYR    49      73.500  73.780  65.090  1.00  0.00            
ATOM    591  OH  TYR    49      73.530  72.800  64.140  1.00  0.00            
ATOM    592  HH  TYR    49      74.050  72.120  64.570  1.00  0.00            
ATOM    593  CE2 TYR    49      72.680  74.850  64.710  1.00  0.00            
ATOM    594  HE2 TYR    49      72.020  74.830  63.850  1.00  0.00            
ATOM    595  CD2 TYR    49      72.840  76.080  65.370  1.00  0.00            
ATOM    596  HD2 TYR    49      72.380  76.960  64.950  1.00  0.00            
ATOM    597  C   TYR    49      74.400  79.810  67.540  1.00  0.00            
ATOM    598  O   TYR    49      74.450  79.990  68.750  1.00  0.00            
ATOM    599  N   GLU    50      74.210  80.790  66.660  1.00  0.00            
ATOM    600  H   GLU    50      74.040  80.570  65.700  1.00  0.00            
ATOM    601  CA  GLU    50      73.850  82.130  67.080  1.00  0.00            
ATOM    602  HA  GLU    50      74.590  82.300  67.860  1.00  0.00            
ATOM    603  CB  GLU    50      74.190  83.180  66.020  1.00  0.00            
ATOM    604  HB1 GLU    50      73.640  82.970  65.100  1.00  0.00            
ATOM    605  HB2 GLU    50      75.250  83.160  65.770  1.00  0.00            
ATOM    606  CG  GLU    50      73.720  84.580  66.400  1.00  0.00            
ATOM    607  HG1 GLU    50      74.430  85.040  67.090  1.00  0.00            
ATOM    608  HG2 GLU    50      72.730  84.590  66.870  1.00  0.00            
ATOM    609  CD  GLU    50      73.680  85.420  65.140  1.00  0.00            
ATOM    610  OE1 GLU    50      74.590  86.250  64.890  1.00  0.00            
ATOM    611  OE2 GLU    50      72.760  85.230  64.330  1.00  0.00            
ATOM    612  C   GLU    50      72.450  82.070  67.680  1.00  0.00            
ATOM    613  O   GLU    50      71.500  81.510  67.150  1.00  0.00            
ATOM    614  N   PHE    51      72.300  82.810  68.790  1.00  0.00            
ATOM    615  H   PHE    51      73.140  83.220  69.170  1.00  0.00            
ATOM    616  CA  PHE    51      71.110  82.910  69.600  1.00  0.00            
ATOM    617  HA  PHE    51      70.320  82.240  69.250  1.00  0.00            
ATOM    618  CB  PHE    51      71.470  82.290  70.930  1.00  0.00            
ATOM    619  HB1 PHE    51      72.250  82.930  71.350  1.00  0.00            
ATOM    620  HB2 PHE    51      71.840  81.270  70.810  1.00  0.00            
ATOM    621  CG  PHE    51      70.430  82.370  72.020  1.00  0.00            
ATOM    622  CD1 PHE    51      69.320  81.500  71.980  1.00  0.00            
ATOM    623  HD1 PHE    51      69.160  80.820  71.150  1.00  0.00            
ATOM    624  CE1 PHE    51      68.410  81.490  73.030  1.00  0.00            
ATOM    625  HE1 PHE    51      67.510  80.910  72.880  1.00  0.00            
ATOM    626  CZ  PHE    51      68.610  82.310  74.150  1.00  0.00            
ATOM    627  HZ  PHE    51      67.910  82.410  74.970  1.00  0.00            
ATOM    628  CE2 PHE    51      69.760  83.100  74.240  1.00  0.00            
ATOM    629  HE2 PHE    51      69.910  83.650  75.150  1.00  0.00            
ATOM    630  CD2 PHE    51      70.650  83.160  73.160  1.00  0.00            
ATOM    631  HD2 PHE    51      71.520  83.790  73.240  1.00  0.00            
ATOM    632  C   PHE    51      70.520  84.310  69.650  1.00  0.00            
ATOM    633  O   PHE    51      71.280  85.280  69.680  1.00  0.00            
ATOM    634  N   ILE    52      69.190  84.360  69.450  1.00  0.00            
ATOM    635  H   ILE    52      68.700  83.500  69.600  1.00  0.00            
ATOM    636  CA  ILE    52      68.480  85.520  68.950  1.00  0.00            
ATOM    637  HA  ILE    52      68.990  86.420  69.300  1.00  0.00            
ATOM    638  CB  ILE    52      68.410  85.580  67.430  1.00  0.00            
ATOM    639  HB  ILE    52      67.680  86.350  67.190  1.00  0.00            
ATOM    640  CG2 ILE    52      69.740  86.040  66.860  1.00  0.00            
ATOM    641 1HG2 ILE    52      69.590  86.410  65.840  1.00  0.00            
ATOM    642 2HG2 ILE    52      70.150  86.890  67.420  1.00  0.00            
ATOM    643 3HG2 ILE    52      70.470  85.230  66.740  1.00  0.00            
ATOM    644  CG1 ILE    52      67.990  84.300  66.720  1.00  0.00            
ATOM    645 1HG1 ILE    52      66.930  84.080  66.880  1.00  0.00            
ATOM    646 2HG1 ILE    52      68.530  83.420  67.050  1.00  0.00            
ATOM    647  CD  ILE    52      68.050  84.380  65.200  1.00  0.00            
ATOM    648  HD1 ILE    52      69.080  84.160  64.930  1.00  0.00            
ATOM    649  HD2 ILE    52      67.500  83.590  64.670  1.00  0.00            
ATOM    650  HD3 ILE    52      67.650  85.300  64.770  1.00  0.00            
ATOM    651  C   ILE    52      67.040  85.590  69.450  1.00  0.00            
ATOM    652  O   ILE    52      66.440  84.620  69.900  1.00  0.00            
ATOM    653  N   SER    53      66.460  86.790  69.430  1.00  0.00            
ATOM    654  H   SER    53      66.870  87.590  68.980  1.00  0.00            
ATOM    655  CA  SER    53      65.280  87.190  70.190  1.00  0.00            
ATOM    656  HA  SER    53      65.210  86.480  71.020  1.00  0.00            
ATOM    657  CB  SER    53      65.600  88.550  70.820  1.00  0.00            
ATOM    658  HB1 SER    53      66.510  88.450  71.410  1.00  0.00            
ATOM    659  HB2 SER    53      64.730  88.780  71.420  1.00  0.00            
ATOM    660  OG  SER    53      65.670  89.490  69.780  1.00  0.00            
ATOM    661  HG  SER    53      65.560  90.320  70.230  1.00  0.00            
ATOM    662  C   SER    53      64.000  87.210  69.400  1.00  0.00            
ATOM    663  O   SER    53      62.920  87.390  69.960  1.00  0.00            
ATOM    664  N   VAL    54      63.990  87.050  68.070  1.00  0.00            
ATOM    665  H   VAL    54      64.910  87.140  67.680  1.00  0.00            
ATOM    666  CA  VAL    54      62.860  87.400  67.230  1.00  0.00            
ATOM    667  HA  VAL    54      62.450  88.370  67.520  1.00  0.00            
ATOM    668  CB  VAL    54      63.250  87.510  65.760  1.00  0.00            
ATOM    669  HB  VAL    54      62.330  87.880  65.300  1.00  0.00            
ATOM    670  CG1 VAL    54      64.290  88.590  65.490  1.00  0.00            
ATOM    671 1HG1 VAL    54      65.150  88.000  65.790  1.00  0.00            
ATOM    672 2HG1 VAL    54      64.290  88.930  64.440  1.00  0.00            
ATOM    673 3HG1 VAL    54      64.060  89.370  66.200  1.00  0.00            
ATOM    674  CG2 VAL    54      63.690  86.190  65.130  1.00  0.00            
ATOM    675 1HG2 VAL    54      63.700  86.180  64.040  1.00  0.00            
ATOM    676 2HG2 VAL    54      64.690  85.920  65.440  1.00  0.00            
ATOM    677 3HG2 VAL    54      62.990  85.410  65.430  1.00  0.00            
ATOM    678  C   VAL    54      61.620  86.540  67.380  1.00  0.00            
ATOM    679  O   VAL    54      61.690  85.340  67.610  1.00  0.00            
ATOM    680  N   LYS    55      60.450  87.210  67.380  1.00  0.00            
ATOM    681  H   LYS    55      60.510  88.210  67.220  1.00  0.00            
ATOM    682  CA  LYS    55      59.170  86.650  67.750  1.00  0.00            
ATOM    683  HA  LYS    55      59.190  85.590  67.950  1.00  0.00            
ATOM    684  CB  LYS    55      58.620  87.290  69.020  1.00  0.00            
ATOM    685  HB1 LYS    55      57.550  87.100  69.030  1.00  0.00            
ATOM    686  HB2 LYS    55      58.780  88.370  68.970  1.00  0.00            
ATOM    687  CG  LYS    55      59.230  86.690  70.290  1.00  0.00            
ATOM    688  HG1 LYS    55      60.310  86.540  70.230  1.00  0.00            
ATOM    689  HG2 LYS    55      58.970  85.640  70.290  1.00  0.00            
ATOM    690  CD  LYS    55      58.790  87.320  71.600  1.00  0.00            
ATOM    691  HD1 LYS    55      57.750  87.100  71.850  1.00  0.00            
ATOM    692  HD2 LYS    55      58.940  88.390  71.460  1.00  0.00            
ATOM    693  CE  LYS    55      59.770  86.920  72.700  1.00  0.00            
ATOM    694  HE1 LYS    55      60.810  87.090  72.420  1.00  0.00            
ATOM    695  HE2 LYS    55      59.570  85.880  72.940  1.00  0.00            
ATOM    696  NZ  LYS    55      59.350  87.590  73.930  1.00  0.00            
ATOM    697  HZ1 LYS    55      58.370  87.470  74.080  1.00  0.00            
ATOM    698  HZ2 LYS    55      59.750  87.320  74.820  1.00  0.00            
ATOM    699  HZ3 LYS    55      59.490  88.600  73.920  1.00  0.00            
ATOM    700  C   LYS    55      58.200  86.750  66.580  1.00  0.00            
ATOM    701  O   LYS    55      57.690  85.740  66.120  1.00  0.00            
ATOM    702  N   SER    56      58.010  87.960  66.050  1.00  0.00            
ATOM    703  H   SER    56      58.500  88.770  66.410  1.00  0.00            
ATOM    704  CA  SER    56      57.020  88.270  65.040  1.00  0.00            
ATOM    705  HA  SER    56      56.200  87.580  65.190  1.00  0.00            
ATOM    706  CB  SER    56      56.450  89.660  65.300  1.00  0.00            
ATOM    707  HB1 SER    56      56.160  89.790  66.340  1.00  0.00            
ATOM    708  HB2 SER    56      55.550  89.780  64.700  1.00  0.00            
ATOM    709  OG  SER    56      57.360  90.680  64.910  1.00  0.00            
ATOM    710  HG  SER    56      56.880  91.510  64.970  1.00  0.00            
ATOM    711  C   SER    56      57.520  88.030  63.630  1.00  0.00            
ATOM    712  O   SER    56      58.670  88.390  63.350  1.00  0.00            
ATOM    713  N   GLN    57      56.600  87.700  62.720  1.00  0.00            
ATOM    714  H   GLN    57      55.650  87.550  63.030  1.00  0.00            
ATOM    715  CA  GLN    57      56.850  87.240  61.380  1.00  0.00            
ATOM    716  HA  GLN    57      57.540  86.410  61.480  1.00  0.00            
ATOM    717  CB  GLN    57      55.580  86.730  60.680  1.00  0.00            
ATOM    718  HB1 GLN    57      54.970  87.630  60.590  1.00  0.00            
ATOM    719  HB2 GLN    57      55.220  86.000  61.390  1.00  0.00            
ATOM    720  CG  GLN    57      55.840  86.050  59.330  1.00  0.00            
ATOM    721  HG1 GLN    57      56.740  85.450  59.410  1.00  0.00            
ATOM    722  HG2 GLN    57      56.020  86.780  58.540  1.00  0.00            
ATOM    723  CD  GLN    57      54.680  85.340  58.640  1.00  0.00            
ATOM    724  OE1 GLN    57      54.790  84.260  58.070  1.00  0.00            
ATOM    725  NE2 GLN    57      53.510  85.970  58.630  1.00  0.00            
ATOM    726 1HE2 GLN    57      53.410  86.830  59.150  1.00  0.00            
ATOM    727 2HE2 GLN    57      52.660  85.540  58.270  1.00  0.00            
ATOM    728  C   GLN    57      57.540  88.300  60.540  1.00  0.00            
ATOM    729  O   GLN    57      58.400  88.000  59.710  1.00  0.00            
ATOM    730  N   SER    58      57.200  89.590  60.700  1.00  0.00            
ATOM    731  H   SER    58      56.460  89.830  61.350  1.00  0.00            
ATOM    732  CA  SER    58      57.940  90.700  60.150  1.00  0.00            
ATOM    733  HA  SER    58      57.590  90.700  59.130  1.00  0.00            
ATOM    734  CB  SER    58      57.410  92.090  60.520  1.00  0.00            
ATOM    735  HB1 SER    58      58.050  92.920  60.220  1.00  0.00            
ATOM    736  HB2 SER    58      57.330  92.210  61.600  1.00  0.00            
ATOM    737  OG  SER    58      56.050  92.090  60.190  1.00  0.00            
ATOM    738  HG  SER    58      55.670  91.600  60.920  1.00  0.00            
ATOM    739  C   SER    58      59.420  90.800  60.480  1.00  0.00            
ATOM    740  O   SER    58      60.240  90.910  59.560  1.00  0.00            
ATOM    741  N   ALA    59      59.780  90.620  61.760  1.00  0.00            
ATOM    742  H   ALA    59      59.060  90.560  62.460  1.00  0.00            
ATOM    743  CA  ALA    59      61.150  90.660  62.230  1.00  0.00            
ATOM    744  HA  ALA    59      61.720  91.420  61.690  1.00  0.00            
ATOM    745  CB  ALA    59      61.150  90.900  63.740  1.00  0.00            
ATOM    746  HB1 ALA    59      60.490  91.750  63.900  1.00  0.00            
ATOM    747  HB2 ALA    59      60.790  90.020  64.280  1.00  0.00            
ATOM    748  HB3 ALA    59      62.150  91.060  64.120  1.00  0.00            
ATOM    749  C   ALA    59      61.900  89.380  61.910  1.00  0.00            
ATOM    750  O   ALA    59      63.130  89.380  61.920  1.00  0.00            
ATOM    751  N   MET    60      61.190  88.260  61.740  1.00  0.00            
ATOM    752  H   MET    60      60.210  88.340  61.920  1.00  0.00            
ATOM    753  CA  MET    60      61.780  87.060  61.170  1.00  0.00            
ATOM    754  HA  MET    60      62.720  86.760  61.630  1.00  0.00            
ATOM    755  CB  MET    60      60.840  85.900  61.450  1.00  0.00            
ATOM    756  HB1 MET    60      61.170  85.000  60.930  1.00  0.00            
ATOM    757  HB2 MET    60      59.860  86.090  61.010  1.00  0.00            
ATOM    758  CG  MET    60      60.770  85.600  62.950  1.00  0.00            
ATOM    759  HG1 MET    60      60.210  86.450  63.340  1.00  0.00            
ATOM    760  HG2 MET    60      61.750  85.710  63.420  1.00  0.00            
ATOM    761  SD  MET    60      60.060  83.970  63.270  1.00  0.00            
ATOM    762  CE  MET    60      60.430  83.820  65.040  1.00  0.00            
ATOM    763  HE1 MET    60      59.770  84.520  65.560  1.00  0.00            
ATOM    764  HE2 MET    60      60.130  82.860  65.450  1.00  0.00            
ATOM    765  HE3 MET    60      61.450  84.090  65.300  1.00  0.00            
ATOM    766  C   MET    60      62.130  87.130  59.700  1.00  0.00            
ATOM    767  O   MET    60      63.250  86.710  59.360  1.00  0.00            
ATOM    768  N   LEU    61      61.390  87.790  58.810  1.00  0.00            
ATOM    769  H   LEU    61      60.460  88.090  59.060  1.00  0.00            
ATOM    770  CA  LEU    61      61.640  87.950  57.390  1.00  0.00            
ATOM    771  HA  LEU    61      61.990  86.980  57.030  1.00  0.00            
ATOM    772  CB  LEU    61      60.350  88.350  56.700  1.00  0.00            
ATOM    773  HB1 LEU    61      59.940  89.310  57.010  1.00  0.00            
ATOM    774  HB2 LEU    61      59.620  87.590  56.970  1.00  0.00            
ATOM    775  CG  LEU    61      60.330  88.180  55.180  1.00  0.00            
ATOM    776  HG  LEU    61      61.130  88.750  54.720  1.00  0.00            
ATOM    777  CD1 LEU    61      60.440  86.700  54.820  1.00  0.00            
ATOM    778 1HD1 LEU    61      60.490  86.620  53.740  1.00  0.00            
ATOM    779 2HD1 LEU    61      61.440  86.370  55.110  1.00  0.00            
ATOM    780 3HD1 LEU    61      59.640  86.070  55.200  1.00  0.00            
ATOM    781  CD2 LEU    61      58.990  88.540  54.530  1.00  0.00            
ATOM    782 1HD2 LEU    61      59.120  88.450  53.460  1.00  0.00            
ATOM    783 2HD2 LEU    61      58.130  88.100  55.040  1.00  0.00            
ATOM    784 3HD2 LEU    61      58.940  89.600  54.810  1.00  0.00            
ATOM    785  C   LEU    61      62.790  88.920  57.200  1.00  0.00            
ATOM    786  O   LEU    61      63.640  88.660  56.340  1.00  0.00            
ATOM    787  N   ALA    62      62.960  89.900  58.100  1.00  0.00            
ATOM    788  H   ALA    62      62.100  90.260  58.510  1.00  0.00            
ATOM    789  CA  ALA    62      64.160  90.680  58.270  1.00  0.00            
ATOM    790  HA  ALA    62      64.380  91.070  57.270  1.00  0.00            
ATOM    791  CB  ALA    62      63.840  92.000  58.970  1.00  0.00            
ATOM    792  HB1 ALA    62      64.650  92.720  58.810  1.00  0.00            
ATOM    793  HB2 ALA    62      62.980  92.410  58.430  1.00  0.00            
ATOM    794  HB3 ALA    62      63.490  91.910  59.990  1.00  0.00            
ATOM    795  C   ALA    62      65.400  89.900  58.690  1.00  0.00            
ATOM    796  O   ALA    62      66.490  90.200  58.220  1.00  0.00            
ATOM    797  N   ASN    63      65.240  88.820  59.460  1.00  0.00            
ATOM    798  H   ASN    63      64.370  88.510  59.850  1.00  0.00            
ATOM    799  CA  ASN    63      66.370  87.960  59.800  1.00  0.00            
ATOM    800  HA  ASN    63      67.250  88.600  59.930  1.00  0.00            
ATOM    801  CB  ASN    63      66.110  87.470  61.220  1.00  0.00            
ATOM    802  HB1 ASN    63      65.270  86.760  61.270  1.00  0.00            
ATOM    803  HB2 ASN    63      65.910  88.270  61.920  1.00  0.00            
ATOM    804  CG  ASN    63      67.280  86.620  61.670  1.00  0.00            
ATOM    805  OD1 ASN    63      68.460  86.930  61.600  1.00  0.00            
ATOM    806  ND2 ASN    63      66.960  85.410  62.140  1.00  0.00            
ATOM    807 1HD2 ASN    63      66.000  85.100  62.200  1.00  0.00            
ATOM    808 2HD2 ASN    63      67.710  84.780  62.410  1.00  0.00            
ATOM    809  C   ASN    63      66.580  86.950  58.680  1.00  0.00            
ATOM    810  O   ASN    63      67.730  86.590  58.470  1.00  0.00            
ATOM    811  N   VAL    64      65.540  86.660  57.880  1.00  0.00            
ATOM    812  H   VAL    64      64.620  86.800  58.260  1.00  0.00            
ATOM    813  CA  VAL    64      65.670  86.010  56.600  1.00  0.00            
ATOM    814  HA  VAL    64      66.310  85.170  56.850  1.00  0.00            
ATOM    815  CB  VAL    64      64.430  85.420  55.930  1.00  0.00            
ATOM    816  HB  VAL    64      63.840  86.290  55.640  1.00  0.00            
ATOM    817  CG1 VAL    64      64.820  84.610  54.690  1.00  0.00            
ATOM    818 1HG1 VAL    64      65.150  85.340  53.970  1.00  0.00            
ATOM    819 2HG1 VAL    64      65.560  83.840  54.880  1.00  0.00            
ATOM    820 3HG1 VAL    64      63.950  84.070  54.310  1.00  0.00            
ATOM    821  CG2 VAL    64      63.730  84.470  56.890  1.00  0.00            
ATOM    822 1HG2 VAL    64      64.430  83.700  57.260  1.00  0.00            
ATOM    823 2HG2 VAL    64      63.180  85.070  57.610  1.00  0.00            
ATOM    824 3HG2 VAL    64      62.940  83.950  56.350  1.00  0.00            
ATOM    825  C   VAL    64      66.490  86.840  55.610  1.00  0.00            
ATOM    826  O   VAL    64      67.520  86.350  55.160  1.00  0.00            
ATOM    827  N   ARG    65      66.160  88.120  55.530  1.00  0.00            
ATOM    828  H   ARG    65      65.280  88.330  56.000  1.00  0.00            
ATOM    829  CA  ARG    65      66.800  89.100  54.670  1.00  0.00            
ATOM    830  HA  ARG    65      66.680  88.670  53.670  1.00  0.00            
ATOM    831  CB  ARG    65      65.970  90.390  54.690  1.00  0.00            
ATOM    832  HB1 ARG    65      66.180  90.940  55.610  1.00  0.00            
ATOM    833  HB2 ARG    65      64.910  90.180  54.630  1.00  0.00            
ATOM    834  CG  ARG    65      66.540  91.340  53.640  1.00  0.00            
ATOM    835  HG1 ARG    65      66.470  90.860  52.660  1.00  0.00            
ATOM    836  HG2 ARG    65      67.570  91.610  53.870  1.00  0.00            
ATOM    837  CD  ARG    65      65.660  92.590  53.730  1.00  0.00            
ATOM    838  HD1 ARG    65      65.620  92.900  54.770  1.00  0.00            
ATOM    839  HD2 ARG    65      64.640  92.320  53.430  1.00  0.00            
ATOM    840  NE  ARG    65      66.140  93.650  52.840  1.00  0.00            
ATOM    841  HE  ARG    65      66.990  93.470  52.310  1.00  0.00            
ATOM    842  CZ  ARG    65      65.660  94.900  52.750  1.00  0.00            
ATOM    843  NH1 ARG    65      66.300  95.840  52.040  1.00  0.00            
ATOM    844 1HH1 ARG    65      67.250  95.810  51.720  1.00  0.00            
ATOM    845 2HH1 ARG    65      65.940  96.790  51.990  1.00  0.00            
ATOM    846  NH2 ARG    65      64.450  95.180  53.250  1.00  0.00            
ATOM    847 1HH2 ARG    65      63.980  94.530  53.870  1.00  0.00            
ATOM    848 2HH2 ARG    65      64.050  96.090  53.150  1.00  0.00            
ATOM    849  C   ARG    65      68.280  89.360  54.900  1.00  0.00            
ATOM    850  O   ARG    65      69.040  89.290  53.940  1.00  0.00            
ATOM    851  N   GLU    66      68.680  89.530  56.170  1.00  0.00            
ATOM    852  H   GLU    66      67.980  89.550  56.900  1.00  0.00            
ATOM    853  CA  GLU    66      70.050  89.870  56.500  1.00  0.00            
ATOM    854  HA  GLU    66      70.500  90.710  55.990  1.00  0.00            
ATOM    855  CB  GLU    66      70.290  90.170  57.970  1.00  0.00            
ATOM    856  HB1 GLU    66      70.270  89.220  58.520  1.00  0.00            
ATOM    857  HB2 GLU    66      69.490  90.770  58.400  1.00  0.00            
ATOM    858  CG  GLU    66      71.630  90.880  58.220  1.00  0.00            
ATOM    859  HG1 GLU    66      71.580  91.910  57.880  1.00  0.00            
ATOM    860  HG2 GLU    66      72.370  90.410  57.580  1.00  0.00            
ATOM    861  CD  GLU    66      72.230  90.850  59.620  1.00  0.00            
ATOM    862  OE1 GLU    66      72.290  89.730  60.180  1.00  0.00            
ATOM    863  OE2 GLU    66      72.660  91.860  60.220  1.00  0.00            
ATOM    864  C   GLU    66      70.890  88.690  56.050  1.00  0.00            
ATOM    865  O   GLU    66      71.960  88.920  55.490  1.00  0.00            
ATOM    866  N   GLN    67      70.490  87.450  56.350  1.00  0.00            
ATOM    867  H   GLN    67      69.580  87.380  56.790  1.00  0.00            
ATOM    868  CA  GLN    67      71.170  86.210  56.030  1.00  0.00            
ATOM    869  HA  GLN    67      72.180  86.360  56.400  1.00  0.00            
ATOM    870  CB  GLN    67      70.590  85.070  56.850  1.00  0.00            
ATOM    871  HB1 GLN    67      70.590  84.060  56.430  1.00  0.00            
ATOM    872  HB2 GLN    67      69.540  85.380  56.970  1.00  0.00            
ATOM    873  CG  GLN    67      71.170  85.020  58.260  1.00  0.00            
ATOM    874  HG1 GLN    67      71.070  86.000  58.720  1.00  0.00            
ATOM    875  HG2 GLN    67      72.200  84.650  58.210  1.00  0.00            
ATOM    876  CD  GLN    67      70.420  84.100  59.210  1.00  0.00            
ATOM    877  OE1 GLN    67      70.900  83.000  59.480  1.00  0.00            
ATOM    878  NE2 GLN    67      69.320  84.460  59.870  1.00  0.00            
ATOM    879 1HE2 GLN    67      68.820  85.310  59.620  1.00  0.00            
ATOM    880 2HE2 GLN    67      69.030  83.910  60.660  1.00  0.00            
ATOM    881  C   GLN    67      71.210  85.810  54.560  1.00  0.00            
ATOM    882  O   GLN    67      72.280  85.510  54.040  1.00  0.00            
ATOM    883  N   LEU    68      70.070  85.950  53.880  1.00  0.00            
ATOM    884  H   LEU    68      69.280  86.230  54.440  1.00  0.00            
ATOM    885  CA  LEU    68      69.920  85.730  52.450  1.00  0.00            
ATOM    886  HA  LEU    68      70.430  84.770  52.300  1.00  0.00            
ATOM    887  CB  LEU    68      68.460  85.800  52.030  1.00  0.00            
ATOM    888  HB1 LEU    68      68.420  86.090  50.990  1.00  0.00            
ATOM    889  HB2 LEU    68      67.960  86.590  52.590  1.00  0.00            
ATOM    890  CG  LEU    68      67.630  84.540  52.280  1.00  0.00            
ATOM    891  HG  LEU    68      67.330  84.540  53.330  1.00  0.00            
ATOM    892  CD1 LEU    68      66.310  84.490  51.520  1.00  0.00            
ATOM    893 1HD1 LEU    68      65.690  85.390  51.600  1.00  0.00            
ATOM    894 2HD1 LEU    68      66.570  84.310  50.470  1.00  0.00            
ATOM    895 3HD1 LEU    68      65.600  83.730  51.820  1.00  0.00            
ATOM    896  CD2 LEU    68      68.450  83.270  52.090  1.00  0.00            
ATOM    897 1HD2 LEU    68      68.810  83.250  51.060  1.00  0.00            
ATOM    898 2HD2 LEU    68      69.210  83.100  52.850  1.00  0.00            
ATOM    899 3HD2 LEU    68      67.770  82.420  52.240  1.00  0.00            
ATOM    900  C   LEU    68      70.760  86.710  51.640  1.00  0.00            
ATOM    901  O   LEU    68      71.370  86.350  50.630  1.00  0.00            
ATOM    902  N   GLN    69      70.950  87.910  52.200  1.00  0.00            
ATOM    903  H   GLN    69      70.380  88.050  53.010  1.00  0.00            
ATOM    904  CA  GLN    69      71.740  88.990  51.650  1.00  0.00            
ATOM    905  HA  GLN    69      71.540  89.010  50.570  1.00  0.00            
ATOM    906  CB  GLN    69      71.330  90.350  52.180  1.00  0.00            
ATOM    907  HB1 GLN    69      72.080  91.110  51.940  1.00  0.00            
ATOM    908  HB2 GLN    69      71.210  90.310  53.270  1.00  0.00            
ATOM    909  CG  GLN    69      70.060  90.940  51.570  1.00  0.00            
ATOM    910  HG1 GLN    69      69.280  90.200  51.720  1.00  0.00            
ATOM    911  HG2 GLN    69      70.340  91.160  50.540  1.00  0.00            
ATOM    912  CD  GLN    69      69.630  92.250  52.190  1.00  0.00            
ATOM    913  OE1 GLN    69      68.780  93.060  51.840  1.00  0.00            
ATOM    914  NE2 GLN    69      70.290  92.640  53.290  1.00  0.00            
ATOM    915 1HE2 GLN    69      70.990  91.970  53.580  1.00  0.00            
ATOM    916 2HE2 GLN    69      69.900  93.480  53.700  1.00  0.00            
ATOM    917  C   GLN    69      73.230  88.720  51.740  1.00  0.00            
ATOM    918  O   GLN    69      73.920  88.860  50.740  1.00  0.00            
ATOM    919  N   ASN    70      73.790  88.290  52.870  1.00  0.00            
ATOM    920  H   ASN    70      73.190  88.270  53.680  1.00  0.00            
ATOM    921  CA  ASN    70      75.140  87.790  53.000  1.00  0.00            
ATOM    922  HA  ASN    70      75.820  88.540  52.600  1.00  0.00            
ATOM    923  CB  ASN    70      75.370  87.510  54.480  1.00  0.00            
ATOM    924  HB1 ASN    70      74.790  86.660  54.860  1.00  0.00            
ATOM    925  HB2 ASN    70      75.210  88.460  55.010  1.00  0.00            
ATOM    926  CG  ASN    70      76.830  87.090  54.610  1.00  0.00            
ATOM    927  OD1 ASN    70      77.750  87.890  54.440  1.00  0.00            
ATOM    928  ND2 ASN    70      77.150  85.820  54.810  1.00  0.00            
ATOM    929 1HD2 ASN    70      76.450  85.170  55.140  1.00  0.00            
ATOM    930 2HD2 ASN    70      78.150  85.670  54.860  1.00  0.00            
ATOM    931  C   ASN    70      75.500  86.570  52.170  1.00  0.00            
ATOM    932  O   ASN    70      76.620  86.490  51.660  1.00  0.00            
ATOM    933  N   LEU    71      74.540  85.660  52.000  1.00  0.00            
ATOM    934  H   LEU    71      73.630  85.890  52.380  1.00  0.00            
ATOM    935  CA  LEU    71      74.660  84.460  51.200  1.00  0.00            
ATOM    936  HA  LEU    71      75.570  83.920  51.470  1.00  0.00            
ATOM    937  CB  LEU    71      73.480  83.600  51.670  1.00  0.00            
ATOM    938  HB1 LEU    71      72.590  84.200  51.520  1.00  0.00            
ATOM    939  HB2 LEU    71      73.510  83.320  52.720  1.00  0.00            
ATOM    940  CG  LEU    71      73.330  82.320  50.850  1.00  0.00            
ATOM    941  HG  LEU    71      73.290  82.540  49.790  1.00  0.00            
ATOM    942  CD1 LEU    71      74.390  81.280  51.190  1.00  0.00            
ATOM    943 1HD1 LEU    71      75.350  81.810  51.230  1.00  0.00            
ATOM    944 2HD1 LEU    71      74.280  80.920  52.220  1.00  0.00            
ATOM    945 3HD1 LEU    71      74.500  80.490  50.440  1.00  0.00            
ATOM    946  CD2 LEU    71      72.010  81.650  51.200  1.00  0.00            
ATOM    947 1HD2 LEU    71      72.020  80.640  50.760  1.00  0.00            
ATOM    948 2HD2 LEU    71      72.000  81.580  52.280  1.00  0.00            
ATOM    949 3HD2 LEU    71      71.230  82.240  50.720  1.00  0.00            
ATOM    950  C   LEU    71      74.660  84.740  49.710  1.00  0.00            
ATOM    951  O   LEU    71      75.470  84.100  49.040  1.00  0.00            
ATOM    952  N   ASN    72      73.870  85.700  49.220  1.00  0.00            
ATOM    953  H   ASN    72      73.130  86.100  49.780  1.00  0.00            
ATOM    954  CA  ASN    72      73.930  86.090  47.820  1.00  0.00            
ATOM    955  HA  ASN    72      74.480  85.330  47.260  1.00  0.00            
ATOM    956  CB  ASN    72      72.510  86.110  47.230  1.00  0.00            
ATOM    957  HB1 ASN    72      72.710  86.380  46.190  1.00  0.00            
ATOM    958  HB2 ASN    72      71.850  86.870  47.640  1.00  0.00            
ATOM    959  CG  ASN    72      71.830  84.750  47.370  1.00  0.00            
ATOM    960  OD1 ASN    72      72.210  83.850  46.620  1.00  0.00            
ATOM    961  ND2 ASN    72      70.970  84.490  48.350  1.00  0.00            
ATOM    962 1HD2 ASN    72      70.790  85.250  49.000  1.00  0.00            
ATOM    963 2HD2 ASN    72      70.610  83.550  48.480  1.00  0.00            
ATOM    964  C   ASN    72      74.730  87.340  47.510  1.00  0.00            
ATOM    965  O   ASN    72      74.580  87.910  46.430  1.00  0.00            
ATOM    966  N   GLY    73      75.450  87.890  48.490  1.00  0.00            
ATOM    967  H   GLY    73      75.390  87.470  49.410  1.00  0.00            
ATOM    968  CA  GLY    73      76.170  89.140  48.390  1.00  0.00            
ATOM    969  HA1 GLY    73      77.100  88.920  47.860  1.00  0.00            
ATOM    970  HA2 GLY    73      76.500  89.550  49.350  1.00  0.00            
ATOM    971  C   GLY    73      75.440  90.340  47.810  1.00  0.00            
ATOM    972  O   GLY    73      76.050  91.030  46.980  1.00  0.00            
ATOM    973  N   VAL    74      74.180  90.520  48.210  1.00  0.00            
ATOM    974  H   VAL    74      73.760  89.890  48.880  1.00  0.00            
ATOM    975  CA  VAL    74      73.260  91.380  47.500  1.00  0.00            
ATOM    976  HA  VAL    74      73.860  91.940  46.780  1.00  0.00            
ATOM    977  CB  VAL    74      72.180  90.570  46.800  1.00  0.00            
ATOM    978  HB  VAL    74      72.710  89.760  46.310  1.00  0.00            
ATOM    979  CG1 VAL    74      71.220  89.950  47.820  1.00  0.00            
ATOM    980 1HG1 VAL    74      71.670  89.130  48.380  1.00  0.00            
ATOM    981 2HG1 VAL    74      70.690  90.680  48.420  1.00  0.00            
ATOM    982 3HG1 VAL    74      70.470  89.380  47.260  1.00  0.00            
ATOM    983  CG2 VAL    74      71.310  91.370  45.830  1.00  0.00            
ATOM    984 1HG2 VAL    74      70.590  91.990  46.350  1.00  0.00            
ATOM    985 2HG2 VAL    74      71.940  91.860  45.090  1.00  0.00            
ATOM    986 3HG2 VAL    74      70.660  90.650  45.310  1.00  0.00            
ATOM    987  C   VAL    74      72.610  92.410  48.410  1.00  0.00            
ATOM    988  O   VAL    74      72.560  92.250  49.620  1.00  0.00            
ATOM    989  N   VAL    75      72.070  93.490  47.840  1.00  0.00            
ATOM    990  H   VAL    75      72.070  93.450  46.830  1.00  0.00            
ATOM    991  CA  VAL    75      71.390  94.540  48.590  1.00  0.00            
ATOM    992  HA  VAL    75      71.110  94.200  49.580  1.00  0.00            
ATOM    993  CB  VAL    75      72.310  95.740  48.770  1.00  0.00            
ATOM    994  HB  VAL    75      71.730  96.490  49.310  1.00  0.00            
ATOM    995  CG1 VAL    75      73.500  95.390  49.670  1.00  0.00            
ATOM    996 1HG1 VAL    75      74.060  96.290  49.880  1.00  0.00            
ATOM    997 2HG1 VAL    75      73.090  94.860  50.530  1.00  0.00            
ATOM    998 3HG1 VAL    75      74.120  94.780  49.030  1.00  0.00            
ATOM    999  CG2 VAL    75      72.650  96.340  47.410  1.00  0.00            
ATOM   1000 1HG2 VAL    75      73.250  95.640  46.830  1.00  0.00            
ATOM   1001 2HG2 VAL    75      71.800  96.690  46.830  1.00  0.00            
ATOM   1002 3HG2 VAL    75      73.330  97.180  47.600  1.00  0.00            
ATOM   1003  C   VAL    75      70.120  94.930  47.850  1.00  0.00            
ATOM   1004  O   VAL    75      70.070  94.850  46.620  1.00  0.00            
ATOM   1005  N   PHE    76      69.190  95.560  48.560  1.00  0.00            
ATOM   1006  H   PHE    76      69.350  95.690  49.550  1.00  0.00            
ATOM   1007  CA  PHE    76      67.950  96.060  48.000  1.00  0.00            
ATOM   1008  HA  PHE    76      68.110  96.210  46.930  1.00  0.00            
ATOM   1009  CB  PHE    76      66.860  95.040  48.320  1.00  0.00            
ATOM   1010  HB1 PHE    76      65.890  95.360  47.940  1.00  0.00            
ATOM   1011  HB2 PHE    76      66.640  95.020  49.390  1.00  0.00            
ATOM   1012  CG  PHE    76      66.830  93.620  47.830  1.00  0.00            
ATOM   1013  CD1 PHE    76      67.700  92.730  48.470  1.00  0.00            
ATOM   1014  HD1 PHE    76      68.360  93.070  49.260  1.00  0.00            
ATOM   1015  CE1 PHE    76      67.600  91.400  48.060  1.00  0.00            
ATOM   1016  HE1 PHE    76      68.130  90.600  48.570  1.00  0.00            
ATOM   1017  CZ  PHE    76      66.720  90.890  47.090  1.00  0.00            
ATOM   1018  HZ  PHE    76      66.630  89.870  46.750  1.00  0.00            
ATOM   1019  CE2 PHE    76      65.910  91.840  46.460  1.00  0.00            
ATOM   1020  HE2 PHE    76      65.280  91.580  45.630  1.00  0.00            
ATOM   1021  CD2 PHE    76      65.940  93.190  46.840  1.00  0.00            
ATOM   1022  HD2 PHE    76      65.310  93.830  46.250  1.00  0.00            
ATOM   1023  C   PHE    76      67.450  97.430  48.460  1.00  0.00            
ATOM   1024  O   PHE    76      67.680  97.770  49.620  1.00  0.00            
ATOM   1025  N   ASN    77      66.780  98.250  47.650  1.00  0.00            
ATOM   1026  H   ASN    77      66.630  97.910  46.700  1.00  0.00            
ATOM   1027  CA  ASN    77      65.840  99.180  48.220  1.00  0.00            
ATOM   1028  HA  ASN    77      66.340  99.860  48.920  1.00  0.00            
ATOM   1029  CB  ASN    77      65.270 100.050  47.100  1.00  0.00            
ATOM   1030  HB1 ASN    77      64.860  99.400  46.330  1.00  0.00            
ATOM   1031  HB2 ASN    77      66.140 100.500  46.630  1.00  0.00            
ATOM   1032  CG  ASN    77      64.160 101.030  47.430  1.00  0.00            
ATOM   1033  OD1 ASN    77      63.040 100.790  47.000  1.00  0.00            
ATOM   1034  ND2 ASN    77      64.380 102.120  48.170  1.00  0.00            
ATOM   1035 1HD2 ASN    77      65.370 102.310  48.240  1.00  0.00            
ATOM   1036 2HD2 ASN    77      63.650 102.810  48.300  1.00  0.00            
ATOM   1037  C   ASN    77      64.660  98.480  48.890  1.00  0.00            
ATOM   1038  O   ASN    77      64.260  97.430  48.390  1.00  0.00            
ATOM   1039  N   ASP    78      63.990  99.170  49.810  1.00  0.00            
ATOM   1040  H   ASP    78      64.350 100.070  50.100  1.00  0.00            
ATOM   1041  CA  ASP    78      62.840  98.760  50.600  1.00  0.00            
ATOM   1042  HA  ASP    78      63.180  98.070  51.360  1.00  0.00            
ATOM   1043  CB  ASP    78      62.310 100.030  51.270  1.00  0.00            
ATOM   1044  HB1 ASP    78      62.240 100.810  50.520  1.00  0.00            
ATOM   1045  HB2 ASP    78      62.990 100.350  52.050  1.00  0.00            
ATOM   1046  CG  ASP    78      60.960  99.870  51.960  1.00  0.00            
ATOM   1047  OD1 ASP    78      59.960 100.470  51.510  1.00  0.00            
ATOM   1048  OD2 ASP    78      60.780  99.180  52.980  1.00  0.00            
ATOM   1049  C   ASP    78      61.660  98.160  49.840  1.00  0.00            
ATOM   1050  O   ASP    78      61.160  97.100  50.210  1.00  0.00            
ATOM   1051  N   SER    79      61.300  98.870  48.770  1.00  0.00            
ATOM   1052  H   SER    79      61.920  99.570  48.430  1.00  0.00            
ATOM   1053  CA  SER    79      60.280  98.500  47.790  1.00  0.00            
ATOM   1054  HA  SER    79      59.440  98.080  48.350  1.00  0.00            
ATOM   1055  CB  SER    79      59.870  99.750  47.030  1.00  0.00            
ATOM   1056  HB1 SER    79      60.740 100.320  46.720  1.00  0.00            
ATOM   1057  HB2 SER    79      59.370 100.320  47.810  1.00  0.00            
ATOM   1058  OG  SER    79      59.030  99.600  45.910  1.00  0.00            
ATOM   1059  HG  SER    79      58.800 100.470  45.560  1.00  0.00            
ATOM   1060  C   SER    79      60.700  97.400  46.830  1.00  0.00            
ATOM   1061  O   SER    79      59.850  96.710  46.260  1.00  0.00            
ATOM   1062  N   GLU    80      62.010  97.150  46.690  1.00  0.00            
ATOM   1063  H   GLU    80      62.590  97.690  47.330  1.00  0.00            
ATOM   1064  CA  GLU    80      62.540  96.200  45.740  1.00  0.00            
ATOM   1065  HA  GLU    80      61.830  96.110  44.920  1.00  0.00            
ATOM   1066  CB  GLU    80      63.860  96.720  45.180  1.00  0.00            
ATOM   1067  HB1 GLU    80      64.360  95.840  44.770  1.00  0.00            
ATOM   1068  HB2 GLU    80      64.500  97.140  45.940  1.00  0.00            
ATOM   1069  CG  GLU    80      63.780  97.730  44.040  1.00  0.00            
ATOM   1070  HG1 GLU    80      64.820  97.830  43.760  1.00  0.00            
ATOM   1071  HG2 GLU    80      63.250  98.630  44.370  1.00  0.00            
ATOM   1072  CD  GLU    80      63.110  97.110  42.820  1.00  0.00            
ATOM   1073  OE1 GLU    80      63.800  96.670  41.870  1.00  0.00            
ATOM   1074  OE2 GLU    80      61.880  97.160  42.670  1.00  0.00            
ATOM   1075  C   GLU    80      62.630  94.850  46.430  1.00  0.00            
ATOM   1076  O   GLU    80      62.220  93.810  45.900  1.00  0.00            
ATOM   1077  N   TRP    81      63.100  94.790  47.680  1.00  0.00            
ATOM   1078  H   TRP    81      63.450  95.660  48.070  1.00  0.00            
ATOM   1079  CA  TRP    81      62.820  93.650  48.510  1.00  0.00            
ATOM   1080  HA  TRP    81      63.330  92.810  48.030  1.00  0.00            
ATOM   1081  CB  TRP    81      63.390  93.780  49.920  1.00  0.00            
ATOM   1082  HB1 TRP    81      63.150  94.770  50.310  1.00  0.00            
ATOM   1083  HB2 TRP    81      64.470  93.890  49.800  1.00  0.00            
ATOM   1084  CG  TRP    81      63.140  92.670  50.890  1.00  0.00            
ATOM   1085  CD1 TRP    81      62.230  92.660  51.890  1.00  0.00            
ATOM   1086  HD1 TRP    81      61.660  93.550  52.070  1.00  0.00            
ATOM   1087  NE1 TRP    81      62.210  91.520  52.680  1.00  0.00            
ATOM   1088  HE1 TRP    81      61.520  91.300  53.380  1.00  0.00            
ATOM   1089  CE2 TRP    81      63.140  90.660  52.130  1.00  0.00            
ATOM   1090  CZ2 TRP    81      63.480  89.360  52.490  1.00  0.00            
ATOM   1091  HZ2 TRP    81      62.870  88.950  53.290  1.00  0.00            
ATOM   1092  CH2 TRP    81      64.460  88.690  51.740  1.00  0.00            
ATOM   1093  HH2 TRP    81      64.700  87.670  52.040  1.00  0.00            
ATOM   1094  CZ3 TRP    81      65.080  89.380  50.700  1.00  0.00            
ATOM   1095  HZ3 TRP    81      65.940  88.900  50.250  1.00  0.00            
ATOM   1096  CE3 TRP    81      64.760  90.690  50.330  1.00  0.00            
ATOM   1097  HE3 TRP    81      65.130  91.230  49.460  1.00  0.00            
ATOM   1098  CD2 TRP    81      63.740  91.350  51.030  1.00  0.00            
ATOM   1099  C   TRP    81      61.330  93.380  48.670  1.00  0.00            
ATOM   1100  O   TRP    81      60.960  92.200  48.700  1.00  0.00            
ATOM   1101  N   ARG    82      60.450  94.380  48.660  1.00  0.00            
ATOM   1102  H   ARG    82      60.800  95.330  48.720  1.00  0.00            
ATOM   1103  CA  ARG    82      59.010  94.210  48.520  1.00  0.00            
ATOM   1104  HA  ARG    82      58.780  93.550  49.350  1.00  0.00            
ATOM   1105  CB  ARG    82      58.200  95.470  48.850  1.00  0.00            
ATOM   1106  HB1 ARG    82      58.080  96.060  47.940  1.00  0.00            
ATOM   1107  HB2 ARG    82      58.780  96.030  49.580  1.00  0.00            
ATOM   1108  CG  ARG    82      56.800  95.210  49.390  1.00  0.00            
ATOM   1109  HG1 ARG    82      56.980  94.460  50.150  1.00  0.00            
ATOM   1110  HG2 ARG    82      56.140  94.700  48.680  1.00  0.00            
ATOM   1111  CD  ARG    82      56.150  96.440  50.020  1.00  0.00            
ATOM   1112  HD1 ARG    82      55.140  96.150  50.290  1.00  0.00            
ATOM   1113  HD2 ARG    82      56.080  97.320  49.380  1.00  0.00            
ATOM   1114  NE  ARG    82      56.850  96.820  51.250  1.00  0.00            
ATOM   1115  HE  ARG    82      56.560  96.310  52.060  1.00  0.00            
ATOM   1116  CZ  ARG    82      57.820  97.730  51.450  1.00  0.00            
ATOM   1117  NH1 ARG    82      58.240  98.550  50.470  1.00  0.00            
ATOM   1118 1HH1 ARG    82      57.620  98.580  49.680  1.00  0.00            
ATOM   1119 2HH1 ARG    82      58.960  99.230  50.660  1.00  0.00            
ATOM   1120  NH2 ARG    82      58.470  97.800  52.620  1.00  0.00            
ATOM   1121 1HH2 ARG    82      58.150  97.340  53.460  1.00  0.00            
ATOM   1122 2HH2 ARG    82      59.160  98.520  52.690  1.00  0.00            
ATOM   1123  C   ARG    82      58.560  93.570  47.220  1.00  0.00            
ATOM   1124  O   ARG    82      57.630  92.770  47.290  1.00  0.00            
ATOM   1125  N   ARG    83      59.360  93.820  46.180  1.00  0.00            
ATOM   1126  H   ARG    83      60.090  94.490  46.370  1.00  0.00            
ATOM   1127  CA  ARG    83      59.200  93.170  44.910  1.00  0.00            
ATOM   1128  HA  ARG    83      58.170  92.940  44.590  1.00  0.00            
ATOM   1129  CB  ARG    83      59.700  94.130  43.840  1.00  0.00            
ATOM   1130  HB1 ARG    83      60.780  94.270  43.940  1.00  0.00            
ATOM   1131  HB2 ARG    83      59.210  95.080  44.070  1.00  0.00            
ATOM   1132  CG  ARG    83      59.380  93.620  42.440  1.00  0.00            
ATOM   1133  HG1 ARG    83      58.360  93.240  42.380  1.00  0.00            
ATOM   1134  HG2 ARG    83      60.100  92.860  42.140  1.00  0.00            
ATOM   1135  CD  ARG    83      59.670  94.620  41.340  1.00  0.00            
ATOM   1136  HD1 ARG    83      59.180  95.580  41.510  1.00  0.00            
ATOM   1137  HD2 ARG    83      59.300  94.270  40.380  1.00  0.00            
ATOM   1138  NE  ARG    83      61.090  94.940  41.110  1.00  0.00            
ATOM   1139  HE  ARG    83      61.410  95.780  41.560  1.00  0.00            
ATOM   1140  CZ  ARG    83      61.940  94.130  40.470  1.00  0.00            
ATOM   1141  NH1 ARG    83      63.250  94.410  40.540  1.00  0.00            
ATOM   1142 1HH1 ARG    83      63.500  95.270  41.020  1.00  0.00            
ATOM   1143 2HH1 ARG    83      64.020  93.900  40.160  1.00  0.00            
ATOM   1144  NH2 ARG    83      61.560  93.000  39.850  1.00  0.00            
ATOM   1145 1HH2 ARG    83      60.590  92.870  39.610  1.00  0.00            
ATOM   1146 2HH2 ARG    83      62.200  92.440  39.310  1.00  0.00            
ATOM   1147  C   ARG    83      59.850  91.800  44.790  1.00  0.00            
ATOM   1148  O   ARG    83      59.360  91.020  43.970  1.00  0.00            
ATOM   1149  N   PHE    84      60.850  91.440  45.590  1.00  0.00            
ATOM   1150  H   PHE    84      61.040  92.160  46.260  1.00  0.00            
ATOM   1151  CA  PHE    84      61.350  90.080  45.730  1.00  0.00            
ATOM   1152  HA  PHE    84      61.480  89.700  44.710  1.00  0.00            
ATOM   1153  CB  PHE    84      62.770  90.050  46.280  1.00  0.00            
ATOM   1154  HB1 PHE    84      62.880  90.570  47.230  1.00  0.00            
ATOM   1155  HB2 PHE    84      63.350  90.640  45.560  1.00  0.00            
ATOM   1156  CG  PHE    84      63.280  88.640  46.430  1.00  0.00            
ATOM   1157  CD1 PHE    84      63.600  87.810  45.340  1.00  0.00            
ATOM   1158  HD1 PHE    84      63.550  88.130  44.310  1.00  0.00            
ATOM   1159  CE1 PHE    84      64.270  86.590  45.500  1.00  0.00            
ATOM   1160  HE1 PHE    84      64.460  85.920  44.660  1.00  0.00            
ATOM   1161  CZ  PHE    84      64.720  86.190  46.760  1.00  0.00            
ATOM   1162  HZ  PHE    84      65.170  85.200  46.880  1.00  0.00            
ATOM   1163  CE2 PHE    84      64.310  86.970  47.840  1.00  0.00            
ATOM   1164  HE2 PHE    84      64.640  86.640  48.810  1.00  0.00            
ATOM   1165  CD2 PHE    84      63.600  88.180  47.710  1.00  0.00            
ATOM   1166  HD2 PHE    84      63.310  88.750  48.560  1.00  0.00            
ATOM   1167  C   PHE    84      60.490  89.130  46.560  1.00  0.00            
ATOM   1168  O   PHE    84      60.380  87.940  46.270  1.00  0.00            
ATOM   1169  N   THR    85      59.860  89.680  47.590  1.00  0.00            
ATOM   1170  H   THR    85      60.100  90.620  47.870  1.00  0.00            
ATOM   1171  CA  THR    85      58.980  88.920  48.450  1.00  0.00            
ATOM   1172  HA  THR    85      59.380  87.940  48.720  1.00  0.00            
ATOM   1173  CB  THR    85      58.600  89.650  49.740  1.00  0.00            
ATOM   1174  HB  THR    85      57.770  89.090  50.180  1.00  0.00            
ATOM   1175  CG2 THR    85      59.750  89.820  50.730  1.00  0.00            
ATOM   1176 1HG2 THR    85      59.950  88.830  51.160  1.00  0.00            
ATOM   1177 2HG2 THR    85      60.690  90.060  50.250  1.00  0.00            
ATOM   1178 3HG2 THR    85      59.510  90.590  51.460  1.00  0.00            
ATOM   1179  OG1 THR    85      58.110  90.960  49.550  1.00  0.00            
ATOM   1180  HG1 THR    85      57.830  91.270  50.410  1.00  0.00            
ATOM   1181  C   THR    85      57.720  88.630  47.660  1.00  0.00            
ATOM   1182  O   THR    85      57.250  87.490  47.670  1.00  0.00            
ATOM   1183  N   GLU    86      57.250  89.570  46.830  1.00  0.00            
ATOM   1184  H   GLU    86      57.530  90.530  46.980  1.00  0.00            
ATOM   1185  CA  GLU    86      56.140  89.340  45.940  1.00  0.00            
ATOM   1186  HA  GLU    86      55.350  88.800  46.470  1.00  0.00            
ATOM   1187  CB  GLU    86      55.510  90.680  45.540  1.00  0.00            
ATOM   1188  HB1 GLU    86      56.310  91.260  45.090  1.00  0.00            
ATOM   1189  HB2 GLU    86      55.240  91.170  46.460  1.00  0.00            
ATOM   1190  CG  GLU    86      54.250  90.580  44.680  1.00  0.00            
ATOM   1191  HG1 GLU    86      53.570  89.950  45.250  1.00  0.00            
ATOM   1192  HG2 GLU    86      54.470  90.140  43.700  1.00  0.00            
ATOM   1193  CD  GLU    86      53.610  91.960  44.650  1.00  0.00            
ATOM   1194  OE1 GLU    86      54.110  92.860  43.940  1.00  0.00            
ATOM   1195  OE2 GLU    86      52.710  92.290  45.450  1.00  0.00            
ATOM   1196  C   GLU    86      56.390  88.540  44.670  1.00  0.00            
ATOM   1197  O   GLU    86      55.510  87.870  44.110  1.00  0.00            
ATOM   1198  N   GLN    87      57.600  88.630  44.130  1.00  0.00            
ATOM   1199  H   GLN    87      58.280  89.320  44.420  1.00  0.00            
ATOM   1200  CA  GLN    87      58.020  87.600  43.210  1.00  0.00            
ATOM   1201  HA  GLN    87      57.350  87.490  42.340  1.00  0.00            
ATOM   1202  CB  GLN    87      59.360  87.990  42.600  1.00  0.00            
ATOM   1203  HB1 GLN    87      60.060  88.180  43.410  1.00  0.00            
ATOM   1204  HB2 GLN    87      59.210  89.010  42.250  1.00  0.00            
ATOM   1205  CG  GLN    87      59.920  86.990  41.590  1.00  0.00            
ATOM   1206  HG1 GLN    87      60.210  86.040  42.020  1.00  0.00            
ATOM   1207  HG2 GLN    87      60.880  87.380  41.260  1.00  0.00            
ATOM   1208  CD  GLN    87      58.990  86.720  40.410  1.00  0.00            
ATOM   1209  OE1 GLN    87      58.540  87.620  39.700  1.00  0.00            
ATOM   1210  NE2 GLN    87      58.510  85.490  40.240  1.00  0.00            
ATOM   1211 1HE2 GLN    87      58.720  84.830  40.980  1.00  0.00            
ATOM   1212 2HE2 GLN    87      57.720  85.290  39.650  1.00  0.00            
ATOM   1213  C   GLN    87      58.190  86.170  43.700  1.00  0.00            
ATOM   1214  O   GLN    87      57.690  85.230  43.090  1.00  0.00            
ATOM   1215  N   TYR    88      58.900  86.070  44.830  1.00  0.00            
ATOM   1216  H   TYR    88      59.330  86.870  45.250  1.00  0.00            
ATOM   1217  CA  TYR    88      59.530  84.860  45.340  1.00  0.00            
ATOM   1218  HA  TYR    88      59.140  84.090  44.680  1.00  0.00            
ATOM   1219  CB  TYR    88      61.040  84.920  45.160  1.00  0.00            
ATOM   1220  HB1 TYR    88      61.420  85.800  45.680  1.00  0.00            
ATOM   1221  HB2 TYR    88      61.180  85.000  44.080  1.00  0.00            
ATOM   1222  CG  TYR    88      61.680  83.670  45.700  1.00  0.00            
ATOM   1223  CD1 TYR    88      62.220  83.580  46.990  1.00  0.00            
ATOM   1224  HD1 TYR    88      62.130  84.370  47.720  1.00  0.00            
ATOM   1225  CE1 TYR    88      62.800  82.360  47.370  1.00  0.00            
ATOM   1226  HE1 TYR    88      63.300  82.220  48.310  1.00  0.00            
ATOM   1227  CZ  TYR    88      62.890  81.300  46.440  1.00  0.00            
ATOM   1228  OH  TYR    88      63.490  80.170  46.890  1.00  0.00            
ATOM   1229  HH  TYR    88      63.230  79.390  46.420  1.00  0.00            
ATOM   1230  CE2 TYR    88      62.300  81.400  45.150  1.00  0.00            
ATOM   1231  HE2 TYR    88      62.280  80.530  44.510  1.00  0.00            
ATOM   1232  CD2 TYR    88      61.680  82.600  44.800  1.00  0.00            
ATOM   1233  HD2 TYR    88      61.160  82.680  43.860  1.00  0.00            
ATOM   1234  C   TYR    88      59.120  84.480  46.760  1.00  0.00            
ATOM   1235  O   TYR    88      58.310  83.560  46.910  1.00  0.00            
ATOM   1236  N   LEU    89      59.620  85.140  47.810  1.00  0.00            
ATOM   1237  H   LEU    89      59.940  86.080  47.630  1.00  0.00            
ATOM   1238  CA  LEU    89      59.730  84.600  49.140  1.00  0.00            
ATOM   1239  HA  LEU    89      60.130  83.580  49.070  1.00  0.00            
ATOM   1240  CB  LEU    89      60.770  85.360  49.960  1.00  0.00            
ATOM   1241  HB1 LEU    89      60.260  86.130  50.550  1.00  0.00            
ATOM   1242  HB2 LEU    89      61.410  85.870  49.240  1.00  0.00            
ATOM   1243  CG  LEU    89      61.720  84.630  50.900  1.00  0.00            
ATOM   1244  HG  LEU    89      62.360  83.980  50.290  1.00  0.00            
ATOM   1245  CD1 LEU    89      62.610  85.660  51.590  1.00  0.00            
ATOM   1246 1HD1 LEU    89      63.020  86.380  50.880  1.00  0.00            
ATOM   1247 2HD1 LEU    89      62.040  86.200  52.340  1.00  0.00            
ATOM   1248 3HD1 LEU    89      63.460  85.100  52.000  1.00  0.00            
ATOM   1249  CD2 LEU    89      61.250  83.600  51.920  1.00  0.00            
ATOM   1250 1HD2 LEU    89      60.540  82.950  51.420  1.00  0.00            
ATOM   1251 2HD2 LEU    89      62.210  83.150  52.190  1.00  0.00            
ATOM   1252 3HD2 LEU    89      60.850  84.090  52.810  1.00  0.00            
ATOM   1253  C   LEU    89      58.440  84.540  49.940  1.00  0.00            
ATOM   1254  O   LEU    89      58.290  84.010  51.040  1.00  0.00            
ATOM   1255  N   ASP    90      57.340  85.080  49.420  1.00  0.00            
ATOM   1256  H   ASP    90      57.380  85.370  48.450  1.00  0.00            
ATOM   1257  CA  ASP    90      56.030  85.250  50.030  1.00  0.00            
ATOM   1258  HA  ASP    90      55.590  84.510  50.690  1.00  0.00            
ATOM   1259  CB  ASP    90      56.210  86.460  50.930  1.00  0.00            
ATOM   1260  HB1 ASP    90      56.170  87.350  50.290  1.00  0.00            
ATOM   1261  HB2 ASP    90      57.130  86.490  51.530  1.00  0.00            
ATOM   1262  CG  ASP    90      55.070  86.730  51.910  1.00  0.00            
ATOM   1263  OD1 ASP    90      54.640  85.880  52.710  1.00  0.00            
ATOM   1264  OD2 ASP    90      54.650  87.900  51.950  1.00  0.00            
ATOM   1265  C   ASP    90      55.010  85.480  48.930  1.00  0.00            
ATOM   1266  O   ASP    90      54.130  86.320  49.080  1.00  0.00            
ATOM   1267  N   ASN    91      55.170  84.860  47.750  1.00  0.00            
ATOM   1268  H   ASN    91      55.940  84.220  47.660  1.00  0.00            
ATOM   1269  CA  ASN    91      54.400  85.120  46.550  1.00  0.00            
ATOM   1270  HA  ASN    91      54.610  86.130  46.150  1.00  0.00            
ATOM   1271  CB  ASN    91      54.870  84.030  45.600  1.00  0.00            
ATOM   1272  HB1 ASN    91      55.910  84.220  45.300  1.00  0.00            
ATOM   1273  HB2 ASN    91      54.260  84.030  44.700  1.00  0.00            
ATOM   1274  CG  ASN    91      54.900  82.570  46.010  1.00  0.00            
ATOM   1275  OD1 ASN    91      53.990  81.760  45.830  1.00  0.00            
ATOM   1276  ND2 ASN    91      56.000  82.050  46.550  1.00  0.00            
ATOM   1277 1HD2 ASN    91      56.920  82.450  46.680  1.00  0.00            
ATOM   1278 2HD2 ASN    91      55.960  81.210  47.110  1.00  0.00            
ATOM   1279  C   ASN    91      52.930  84.850  46.770  1.00  0.00            
ATOM   1280  O   ASN    91      52.400  84.120  47.620  1.00  0.00            
ATOM   1281  N   PRO    92      52.130  85.220  45.770  1.00  0.00            
ATOM   1282  CD  PRO    92      52.460  86.170  44.740  1.00  0.00            
ATOM   1283  HD1 PRO    92      52.750  85.580  43.870  1.00  0.00            
ATOM   1284  HD2 PRO    92      53.190  86.920  45.040  1.00  0.00            
ATOM   1285  CG  PRO    92      51.190  86.970  44.440  1.00  0.00            
ATOM   1286  HG1 PRO    92      51.250  87.530  43.520  1.00  0.00            
ATOM   1287  HG2 PRO    92      51.100  87.660  45.280  1.00  0.00            
ATOM   1288  CB  PRO    92      50.200  85.800  44.520  1.00  0.00            
ATOM   1289  HB1 PRO    92      50.290  85.130  43.670  1.00  0.00            
ATOM   1290  HB2 PRO    92      49.170  86.160  44.670  1.00  0.00            
ATOM   1291  CA  PRO    92      50.690  85.010  45.720  1.00  0.00            
ATOM   1292  HA  PRO    92      50.330  85.470  46.640  1.00  0.00            
ATOM   1293  C   PRO    92      50.190  83.570  45.670  1.00  0.00            
ATOM   1294  O   PRO    92      48.970  83.390  45.660  1.00  0.00            
ATOM   1295  N   SER    93      51.070  82.560  45.670  1.00  0.00            
ATOM   1296  H   SER    93      52.050  82.760  45.520  1.00  0.00            
ATOM   1297  CA  SER    93      50.740  81.160  45.840  1.00  0.00            
ATOM   1298  HA  SER    93      49.670  80.990  45.960  1.00  0.00            
ATOM   1299  CB  SER    93      51.050  80.370  44.580  1.00  0.00            
ATOM   1300  HB1 SER    93      50.730  79.340  44.720  1.00  0.00            
ATOM   1301  HB2 SER    93      52.130  80.420  44.390  1.00  0.00            
ATOM   1302  OG  SER    93      50.410  80.770  43.390  1.00  0.00            
ATOM   1303  HG  SER    93      51.030  81.420  43.030  1.00  0.00            
ATOM   1304  C   SER    93      51.260  80.470  47.080  1.00  0.00            
ATOM   1305  O   SER    93      51.270  79.240  47.150  1.00  0.00            
ATOM   1306  N   ASP    94      51.770  81.220  48.080  1.00  0.00            
ATOM   1307  H   ASP    94      51.780  82.210  47.890  1.00  0.00            
ATOM   1308  CA  ASP    94      52.530  80.860  49.250  1.00  0.00            
ATOM   1309  HA  ASP    94      53.350  80.180  48.990  1.00  0.00            
ATOM   1310  CB  ASP    94      53.020  82.120  49.940  1.00  0.00            
ATOM   1311  HB1 ASP    94      52.380  82.970  49.710  1.00  0.00            
ATOM   1312  HB2 ASP    94      53.940  82.450  49.480  1.00  0.00            
ATOM   1313  CG  ASP    94      53.260  81.990  51.440  1.00  0.00            
ATOM   1314  OD1 ASP    94      54.340  81.510  51.840  1.00  0.00            
ATOM   1315  OD2 ASP    94      52.400  82.310  52.280  1.00  0.00            
ATOM   1316  C   ASP    94      51.660  80.010  50.160  1.00  0.00            
ATOM   1317  O   ASP    94      50.520  80.340  50.460  1.00  0.00            
ATOM   1318  N   GLY    95      52.270  78.980  50.750  1.00  0.00            
ATOM   1319  H   GLY    95      53.210  78.740  50.470  1.00  0.00            
ATOM   1320  CA  GLY    95      51.650  78.110  51.740  1.00  0.00            
ATOM   1321  HA1 GLY    95      50.670  77.770  51.380  1.00  0.00            
ATOM   1322  HA2 GLY    95      51.390  78.800  52.550  1.00  0.00            
ATOM   1323  C   GLY    95      52.510  76.950  52.190  1.00  0.00            
ATOM   1324  O   GLY    95      53.710  76.930  51.890  1.00  0.00            
ATOM   1325  N   ILE    96      52.020  75.900  52.860  1.00  0.00            
ATOM   1326  H   ILE    96      51.150  75.940  53.380  1.00  0.00            
ATOM   1327  CA  ILE    96      52.750  74.690  53.200  1.00  0.00            
ATOM   1328  HA  ILE    96      53.700  74.920  53.690  1.00  0.00            
ATOM   1329  CB  ILE    96      51.990  73.890  54.230  1.00  0.00            
ATOM   1330  HB  ILE    96      51.660  74.500  55.080  1.00  0.00            
ATOM   1331  CG2 ILE    96      50.680  73.300  53.720  1.00  0.00            
ATOM   1332 1HG2 ILE    96      50.030  72.980  54.520  1.00  0.00            
ATOM   1333 2HG2 ILE    96      50.110  74.070  53.190  1.00  0.00            
ATOM   1334 3HG2 ILE    96      50.960  72.510  53.020  1.00  0.00            
ATOM   1335  CG1 ILE    96      52.770  72.740  54.850  1.00  0.00            
ATOM   1336 1HG1 ILE    96      53.710  73.210  55.170  1.00  0.00            
ATOM   1337 2HG1 ILE    96      52.940  71.970  54.100  1.00  0.00            
ATOM   1338  CD  ILE    96      52.250  72.180  56.160  1.00  0.00            
ATOM   1339  HD1 ILE    96      51.790  73.010  56.690  1.00  0.00            
ATOM   1340  HD2 ILE    96      51.540  71.400  55.870  1.00  0.00            
ATOM   1341  HD3 ILE    96      52.970  71.600  56.740  1.00  0.00            
ATOM   1342  C   ILE    96      53.110  73.940  51.920  1.00  0.00            
ATOM   1343  O   ILE    96      54.240  73.440  51.860  1.00  0.00            
ATOM   1344  N   LEU    97      52.350  74.030  50.830  1.00  0.00            
ATOM   1345  H   LEU    97      51.510  74.580  50.860  1.00  0.00            
ATOM   1346  CA  LEU    97      52.730  73.500  49.540  1.00  0.00            
ATOM   1347  HA  LEU    97      53.200  72.520  49.700  1.00  0.00            
ATOM   1348  CB  LEU    97      51.520  73.560  48.620  1.00  0.00            
ATOM   1349  HB1 LEU    97      51.290  74.620  48.590  1.00  0.00            
ATOM   1350  HB2 LEU    97      50.630  73.170  49.130  1.00  0.00            
ATOM   1351  CG  LEU    97      51.730  72.910  47.260  1.00  0.00            
ATOM   1352  HG  LEU    97      52.460  73.480  46.700  1.00  0.00            
ATOM   1353  CD1 LEU    97      52.230  71.480  47.470  1.00  0.00            
ATOM   1354 1HD1 LEU    97      51.600  70.940  48.170  1.00  0.00            
ATOM   1355 2HD1 LEU    97      52.170  71.090  46.450  1.00  0.00            
ATOM   1356 3HD1 LEU    97      53.270  71.520  47.770  1.00  0.00            
ATOM   1357  CD2 LEU    97      50.400  73.090  46.520  1.00  0.00            
ATOM   1358 1HD2 LEU    97      50.280  72.580  45.560  1.00  0.00            
ATOM   1359 2HD2 LEU    97      49.490  72.790  47.040  1.00  0.00            
ATOM   1360 3HD2 LEU    97      50.320  74.140  46.250  1.00  0.00            
ATOM   1361  C   LEU    97      53.960  74.210  48.980  1.00  0.00            
ATOM   1362  O   LEU    97      54.870  73.620  48.400  1.00  0.00            
ATOM   1363  N   ASP    98      53.910  75.550  49.040  1.00  0.00            
ATOM   1364  H   ASP    98      53.090  75.980  49.460  1.00  0.00            
ATOM   1365  CA  ASP    98      54.990  76.320  48.480  1.00  0.00            
ATOM   1366  HA  ASP    98      55.290  75.930  47.500  1.00  0.00            
ATOM   1367  CB  ASP    98      54.570  77.780  48.330  1.00  0.00            
ATOM   1368  HB1 ASP    98      54.340  78.320  49.260  1.00  0.00            
ATOM   1369  HB2 ASP    98      53.670  77.730  47.710  1.00  0.00            
ATOM   1370  CG  ASP    98      55.540  78.700  47.610  1.00  0.00            
ATOM   1371  OD1 ASP    98      55.720  78.460  46.390  1.00  0.00            
ATOM   1372  OD2 ASP    98      55.960  79.740  48.140  1.00  0.00            
ATOM   1373  C   ASP    98      56.290  76.210  49.270  1.00  0.00            
ATOM   1374  O   ASP    98      57.340  76.050  48.650  1.00  0.00            
ATOM   1375  N   LYS    99      56.270  76.370  50.590  1.00  0.00            
ATOM   1376  H   LYS    99      55.310  76.400  50.910  1.00  0.00            
ATOM   1377  CA  LYS    99      57.380  76.200  51.510  1.00  0.00            
ATOM   1378  HA  LYS    99      58.110  76.980  51.300  1.00  0.00            
ATOM   1379  CB  LYS    99      56.910  76.390  52.940  1.00  0.00            
ATOM   1380  HB1 LYS    99      57.600  76.010  53.690  1.00  0.00            
ATOM   1381  HB2 LYS    99      56.010  75.790  53.110  1.00  0.00            
ATOM   1382  CG  LYS    99      56.590  77.860  53.210  1.00  0.00            
ATOM   1383  HG1 LYS    99      55.890  78.200  52.450  1.00  0.00            
ATOM   1384  HG2 LYS    99      57.490  78.460  53.090  1.00  0.00            
ATOM   1385  CD  LYS    99      56.080  78.140  54.620  1.00  0.00            
ATOM   1386  HD1 LYS    99      56.840  77.780  55.320  1.00  0.00            
ATOM   1387  HD2 LYS    99      55.160  77.560  54.650  1.00  0.00            
ATOM   1388  CE  LYS    99      55.860  79.640  54.760  1.00  0.00            
ATOM   1389  HE1 LYS    99      56.760  80.100  54.350  1.00  0.00            
ATOM   1390  HE2 LYS    99      55.810  79.940  55.800  1.00  0.00            
ATOM   1391  NZ  LYS    99      54.590  80.040  54.140  1.00  0.00            
ATOM   1392  HZ1 LYS    99      54.650  80.280  53.150  1.00  0.00            
ATOM   1393  HZ2 LYS    99      53.830  79.390  54.300  1.00  0.00            
ATOM   1394  HZ3 LYS    99      54.220  80.890  54.550  1.00  0.00            
ATOM   1395  C   LYS    99      58.070  74.860  51.340  1.00  0.00            
ATOM   1396  O   LYS    99      59.300  74.830  51.330  1.00  0.00            
ATOM   1397  N   THR   100      57.410  73.700  51.290  1.00  0.00            
ATOM   1398  H   THR   100      56.470  73.710  51.650  1.00  0.00            
ATOM   1399  CA  THR   100      58.030  72.420  51.010  1.00  0.00            
ATOM   1400  HA  THR   100      58.790  72.330  51.780  1.00  0.00            
ATOM   1401  CB  THR   100      57.000  71.310  51.210  1.00  0.00            
ATOM   1402  HB  THR   100      57.440  70.380  50.860  1.00  0.00            
ATOM   1403  CG2 THR   100      56.630  71.240  52.690  1.00  0.00            
ATOM   1404 1HG2 THR   100      57.370  70.660  53.220  1.00  0.00            
ATOM   1405 2HG2 THR   100      56.600  72.210  53.160  1.00  0.00            
ATOM   1406 3HG2 THR   100      55.650  70.770  52.780  1.00  0.00            
ATOM   1407  OG1 THR   100      55.830  71.630  50.490  1.00  0.00            
ATOM   1408  HG1 THR   100      55.280  72.210  51.040  1.00  0.00            
ATOM   1409  C   THR   100      58.690  72.320  49.640  1.00  0.00            
ATOM   1410  O   THR   100      59.830  71.850  49.650  1.00  0.00            
ATOM   1411  N   ARG   101      58.170  72.990  48.610  1.00  0.00            
ATOM   1412  H   ARG   101      57.240  73.360  48.760  1.00  0.00            
ATOM   1413  CA  ARG   101      58.840  73.050  47.320  1.00  0.00            
ATOM   1414  HA  ARG   101      59.230  72.050  47.090  1.00  0.00            
ATOM   1415  CB  ARG   101      57.920  73.460  46.180  1.00  0.00            
ATOM   1416  HB1 ARG   101      58.520  73.550  45.280  1.00  0.00            
ATOM   1417  HB2 ARG   101      57.350  74.350  46.460  1.00  0.00            
ATOM   1418  CG  ARG   101      56.900  72.360  45.890  1.00  0.00            
ATOM   1419  HG1 ARG   101      56.360  72.110  46.800  1.00  0.00            
ATOM   1420  HG2 ARG   101      57.520  71.480  45.730  1.00  0.00            
ATOM   1421  CD  ARG   101      55.990  72.810  44.750  1.00  0.00            
ATOM   1422  HD1 ARG   101      56.550  72.800  43.820  1.00  0.00            
ATOM   1423  HD2 ARG   101      55.610  73.830  44.840  1.00  0.00            
ATOM   1424  NE  ARG   101      54.930  71.810  44.590  1.00  0.00            
ATOM   1425  HE  ARG   101      55.080  70.890  44.970  1.00  0.00            
ATOM   1426  CZ  ARG   101      53.730  72.040  44.050  1.00  0.00            
ATOM   1427  NH1 ARG   101      53.400  73.160  43.410  1.00  0.00            
ATOM   1428 1HH1 ARG   101      54.040  73.950  43.300  1.00  0.00            
ATOM   1429 2HH1 ARG   101      52.530  73.180  42.900  1.00  0.00            
ATOM   1430  NH2 ARG   101      52.890  70.990  44.030  1.00  0.00            
ATOM   1431 1HH2 ARG   101      53.180  70.090  44.390  1.00  0.00            
ATOM   1432 2HH2 ARG   101      51.970  71.070  43.650  1.00  0.00            
ATOM   1433  C   ARG   101      60.050  73.960  47.420  1.00  0.00            
ATOM   1434  O   ARG   101      61.090  73.560  46.890  1.00  0.00            
ATOM   1435  N   LYS   102      59.900  75.110  48.080  1.00  0.00            
ATOM   1436  H   LYS   102      58.970  75.310  48.410  1.00  0.00            
ATOM   1437  CA  LYS   102      60.900  76.160  48.210  1.00  0.00            
ATOM   1438  HA  LYS   102      61.120  76.540  47.220  1.00  0.00            
ATOM   1439  CB  LYS   102      60.350  77.380  48.920  1.00  0.00            
ATOM   1440  HB1 LYS   102      61.180  78.020  49.230  1.00  0.00            
ATOM   1441  HB2 LYS   102      59.800  77.110  49.820  1.00  0.00            
ATOM   1442  CG  LYS   102      59.380  78.210  48.070  1.00  0.00            
ATOM   1443  HG1 LYS   102      58.640  78.630  48.750  1.00  0.00            
ATOM   1444  HG2 LYS   102      58.900  77.610  47.300  1.00  0.00            
ATOM   1445  CD  LYS   102      60.090  79.380  47.400  1.00  0.00            
ATOM   1446  HD1 LYS   102      60.810  79.010  46.670  1.00  0.00            
ATOM   1447  HD2 LYS   102      60.670  79.920  48.150  1.00  0.00            
ATOM   1448  CE  LYS   102      59.030  80.380  46.950  1.00  0.00            
ATOM   1449  HE1 LYS   102      59.530  81.250  46.530  1.00  0.00            
ATOM   1450  HE2 LYS   102      58.440  80.760  47.780  1.00  0.00            
ATOM   1451  NZ  LYS   102      58.110  79.820  45.940  1.00  0.00            
ATOM   1452  HZ1 LYS   102      58.590  79.260  45.260  1.00  0.00            
ATOM   1453  HZ2 LYS   102      57.410  79.150  46.220  1.00  0.00            
ATOM   1454  HZ3 LYS   102      57.690  80.570  45.410  1.00  0.00            
ATOM   1455  C   LYS   102      62.190  75.790  48.950  1.00  0.00            
ATOM   1456  O   LYS   102      63.240  76.190  48.450  1.00  0.00            
ATOM   1457  N   ILE   103      62.180  74.980  50.010  1.00  0.00            
ATOM   1458  H   ILE   103      61.300  74.910  50.500  1.00  0.00            
ATOM   1459  CA  ILE   103      63.350  74.400  50.630  1.00  0.00            
ATOM   1460  HA  ILE   103      64.120  75.140  50.500  1.00  0.00            
ATOM   1461  CB  ILE   103      63.030  74.190  52.110  1.00  0.00            
ATOM   1462  HB  ILE   103      62.510  75.080  52.450  1.00  0.00            
ATOM   1463  CG2 ILE   103      62.140  72.950  52.130  1.00  0.00            
ATOM   1464 1HG2 ILE   103      61.730  72.890  53.140  1.00  0.00            
ATOM   1465 2HG2 ILE   103      61.320  73.240  51.470  1.00  0.00            
ATOM   1466 3HG2 ILE   103      62.590  72.010  51.840  1.00  0.00            
ATOM   1467  CG1 ILE   103      64.260  73.910  52.980  1.00  0.00            
ATOM   1468 1HG1 ILE   103      64.770  72.970  52.790  1.00  0.00            
ATOM   1469 2HG1 ILE   103      63.950  73.810  54.020  1.00  0.00            
ATOM   1470  CD  ILE   103      65.380  74.940  52.940  1.00  0.00            
ATOM   1471  HD1 ILE   103      66.250  74.620  53.520  1.00  0.00            
ATOM   1472  HD2 ILE   103      65.620  75.030  51.880  1.00  0.00            
ATOM   1473  HD3 ILE   103      64.910  75.810  53.390  1.00  0.00            
ATOM   1474  C   ILE   103      63.870  73.160  49.920  1.00  0.00            
ATOM   1475  O   ILE   103      64.790  72.540  50.450  1.00  0.00            
ATOM   1476  N   HIS   104      63.310  72.820  48.760  1.00  0.00            
ATOM   1477  H   HIS   104      62.660  73.490  48.340  1.00  0.00            
ATOM   1478  CA  HIS   104      63.700  71.710  47.920  1.00  0.00            
ATOM   1479  HA  HIS   104      64.640  71.310  48.300  1.00  0.00            
ATOM   1480  CB  HIS   104      62.810  70.470  47.970  1.00  0.00            
ATOM   1481  HB1 HIS   104      63.250  69.700  47.350  1.00  0.00            
ATOM   1482  HB2 HIS   104      61.810  70.720  47.630  1.00  0.00            
ATOM   1483  CG  HIS   104      62.760  69.830  49.340  1.00  0.00            
ATOM   1484  ND1 HIS   104      61.860  70.150  50.350  1.00  0.00            
ATOM   1485  HD1 HIS   104      61.240  70.940  50.270  1.00  0.00            
ATOM   1486  CE1 HIS   104      62.290  69.410  51.380  1.00  0.00            
ATOM   1487  HE1 HIS   104      61.940  69.590  52.390  1.00  0.00            
ATOM   1488  NE2 HIS   104      63.330  68.620  51.070  1.00  0.00            
ATOM   1489  HE2 HIS   104      63.990  68.190  51.710  1.00  0.00            
ATOM   1490  CD2 HIS   104      63.660  68.880  49.760  1.00  0.00            
ATOM   1491  HD2 HIS   104      64.420  68.420  49.130  1.00  0.00            
ATOM   1492  C   HIS   104      64.050  72.160  46.510  1.00  0.00            
ATOM   1493  O   HIS   104      65.190  72.510  46.230  1.00  0.00            
ATOM   1494  N   ILE   105      63.060  72.180  45.610  1.00  0.00            
ATOM   1495  H   ILE   105      62.130  72.140  45.990  1.00  0.00            
ATOM   1496  CA  ILE   105      63.160  72.390  44.180  1.00  0.00            
ATOM   1497  HA  ILE   105      64.080  71.940  43.810  1.00  0.00            
ATOM   1498  CB  ILE   105      62.090  71.580  43.460  1.00  0.00            
ATOM   1499  HB  ILE   105      62.180  71.850  42.400  1.00  0.00            
ATOM   1500  CG2 ILE   105      62.490  70.110  43.560  1.00  0.00            
ATOM   1501 1HG2 ILE   105      62.590  69.810  44.610  1.00  0.00            
ATOM   1502 2HG2 ILE   105      61.600  69.480  43.380  1.00  0.00            
ATOM   1503 3HG2 ILE   105      63.320  69.840  42.920  1.00  0.00            
ATOM   1504  CG1 ILE   105      60.690  71.860  44.000  1.00  0.00            
ATOM   1505 1HG1 ILE   105      60.720  72.930  44.190  1.00  0.00            
ATOM   1506 2HG1 ILE   105      60.520  71.370  44.960  1.00  0.00            
ATOM   1507  CD  ILE   105      59.550  71.450  43.080  1.00  0.00            
ATOM   1508  HD1 ILE   105      59.940  71.470  42.050  1.00  0.00            
ATOM   1509  HD2 ILE   105      59.380  70.400  43.290  1.00  0.00            
ATOM   1510  HD3 ILE   105      58.660  72.010  43.330  1.00  0.00            
ATOM   1511  C   ILE   105      63.190  73.840  43.720  1.00  0.00            
ATOM   1512  O   ILE   105      63.810  74.080  42.680  1.00  0.00            
ATOM   1513  N   ASP   106      62.460  74.730  44.390  1.00  0.00            
ATOM   1514  H   ASP   106      61.850  74.330  45.090  1.00  0.00            
ATOM   1515  CA  ASP   106      62.290  76.130  44.050  1.00  0.00            
ATOM   1516  HA  ASP   106      62.560  76.180  42.990  1.00  0.00            
ATOM   1517  CB  ASP   106      60.780  76.350  44.140  1.00  0.00            
ATOM   1518  HB1 ASP   106      60.510  76.240  45.180  1.00  0.00            
ATOM   1519  HB2 ASP   106      60.260  75.600  43.550  1.00  0.00            
ATOM   1520  CG  ASP   106      60.340  77.710  43.580  1.00  0.00            
ATOM   1521  OD1 ASP   106      60.820  78.190  42.530  1.00  0.00            
ATOM   1522  OD2 ASP   106      59.350  78.250  44.120  1.00  0.00            
ATOM   1523  C   ASP   106      63.210  77.050  44.810  1.00  0.00            
ATOM   1524  O   ASP   106      62.810  78.160  45.140  1.00  0.00            
ATOM   1525  N   TYR   107      64.450  76.640  45.120  1.00  0.00            
ATOM   1526  H   TYR   107      64.730  75.750  44.730  1.00  0.00            
ATOM   1527  CA  TYR   107      65.370  77.180  46.100  1.00  0.00            
ATOM   1528  HA  TYR   107      64.680  77.630  46.820  1.00  0.00            
ATOM   1529  CB  TYR   107      66.210  76.050  46.700  1.00  0.00            
ATOM   1530  HB1 TYR   107      65.560  75.210  46.960  1.00  0.00            
ATOM   1531  HB2 TYR   107      66.580  76.430  47.650  1.00  0.00            
ATOM   1532  CG  TYR   107      67.380  75.520  45.900  1.00  0.00            
ATOM   1533  CD1 TYR   107      67.130  74.680  44.810  1.00  0.00            
ATOM   1534  HD1 TYR   107      66.110  74.480  44.530  1.00  0.00            
ATOM   1535  CE1 TYR   107      68.210  74.110  44.120  1.00  0.00            
ATOM   1536  HE1 TYR   107      68.090  73.560  43.190  1.00  0.00            
ATOM   1537  CZ  TYR   107      69.540  74.350  44.520  1.00  0.00            
ATOM   1538  OH  TYR   107      70.510  73.810  43.730  1.00  0.00            
ATOM   1539  HH  TYR   107      71.360  73.860  44.190  1.00  0.00            
ATOM   1540  CE2 TYR   107      69.770  75.210  45.610  1.00  0.00            
ATOM   1541  HE2 TYR   107      70.790  75.520  45.830  1.00  0.00            
ATOM   1542  CD2 TYR   107      68.700  75.780  46.310  1.00  0.00            
ATOM   1543  HD2 TYR   107      68.870  76.390  47.170  1.00  0.00            
ATOM   1544  C   TYR   107      66.180  78.330  45.550  1.00  0.00            
ATOM   1545  O   TYR   107      67.120  78.830  46.180  1.00  0.00            
ATOM   1546  N   ILE   108      65.860  78.770  44.330  1.00  0.00            
ATOM   1547  H   ILE   108      65.160  78.280  43.790  1.00  0.00            
ATOM   1548  CA  ILE   108      66.700  79.600  43.490  1.00  0.00            
ATOM   1549  HA  ILE   108      67.380  80.170  44.120  1.00  0.00            
ATOM   1550  CB  ILE   108      67.630  78.840  42.540  1.00  0.00            
ATOM   1551  HB  ILE   108      67.980  79.420  41.680  1.00  0.00            
ATOM   1552  CG2 ILE   108      68.880  78.470  43.330  1.00  0.00            
ATOM   1553 1HG2 ILE   108      69.640  78.170  42.610  1.00  0.00            
ATOM   1554 2HG2 ILE   108      69.210  79.290  43.970  1.00  0.00            
ATOM   1555 3HG2 ILE   108      68.810  77.590  43.980  1.00  0.00            
ATOM   1556  CG1 ILE   108      67.100  77.580  41.880  1.00  0.00            
ATOM   1557 1HG1 ILE   108      66.110  77.590  41.410  1.00  0.00            
ATOM   1558 2HG1 ILE   108      67.000  76.770  42.590  1.00  0.00            
ATOM   1559  CD  ILE   108      67.980  77.160  40.700  1.00  0.00            
ATOM   1560  HD1 ILE   108      67.420  76.410  40.130  1.00  0.00            
ATOM   1561  HD2 ILE   108      68.140  77.960  39.970  1.00  0.00            
ATOM   1562  HD3 ILE   108      68.880  76.680  41.060  1.00  0.00            
ATOM   1563  C   ILE   108      65.770  80.500  42.700  1.00  0.00            
ATOM   1564  O   ILE   108      64.810  79.970  42.160  1.00  0.00            
ATOM   1565  N   CYS   109      65.920  81.840  42.700  1.00  0.00            
ATOM   1566  H   CYS   109      66.590  82.270  43.310  1.00  0.00            
ATOM   1567  CA  CYS   109      65.230  82.760  41.840  1.00  0.00            
ATOM   1568  HA  CYS   109      64.870  82.280  40.920  1.00  0.00            
ATOM   1569  CB  CYS   109      64.050  83.290  42.650  1.00  0.00            
ATOM   1570  HB1 CYS   109      64.360  83.520  43.670  1.00  0.00            
ATOM   1571  HB2 CYS   109      63.390  82.420  42.770  1.00  0.00            
ATOM   1572  SG  CYS   109      63.090  84.650  41.930  1.00  0.00            
ATOM   1573  HG  CYS   109      64.190  85.410  42.000  1.00  0.00            
ATOM   1574  C   CYS   109      66.170  83.870  41.400  1.00  0.00            
ATOM   1575  O   CYS   109      66.920  84.450  42.190  1.00  0.00            
ATOM   1576  N   ASP   110      66.010  84.260  40.140  1.00  0.00            
ATOM   1577  H   ASP   110      65.390  83.760  39.510  1.00  0.00            
ATOM   1578  CA  ASP   110      66.750  85.340  39.510  1.00  0.00            
ATOM   1579  HA  ASP   110      67.650  85.520  40.090  1.00  0.00            
ATOM   1580  CB  ASP   110      67.290  84.850  38.160  1.00  0.00            
ATOM   1581  HB1 ASP   110      68.040  84.080  38.360  1.00  0.00            
ATOM   1582  HB2 ASP   110      67.890  85.670  37.770  1.00  0.00            
ATOM   1583  CG  ASP   110      66.220  84.400  37.180  1.00  0.00            
ATOM   1584  OD1 ASP   110      66.360  84.810  36.000  1.00  0.00            
ATOM   1585  OD2 ASP   110      65.360  83.540  37.480  1.00  0.00            
ATOM   1586  C   ASP   110      65.980  86.650  39.390  1.00  0.00            
ATOM   1587  O   ASP   110      64.810  86.720  39.020  1.00  0.00            
ATOM   1588  N   PHE   111      66.760  87.680  39.730  1.00  0.00            
ATOM   1589  H   PHE   111      67.720  87.560  40.000  1.00  0.00            
ATOM   1590  CA  PHE   111      66.150  88.940  40.120  1.00  0.00            
ATOM   1591  HA  PHE   111      65.170  89.040  39.640  1.00  0.00            
ATOM   1592  CB  PHE   111      65.830  89.000  41.600  1.00  0.00            
ATOM   1593  HB1 PHE   111      66.730  88.980  42.230  1.00  0.00            
ATOM   1594  HB2 PHE   111      65.260  88.100  41.790  1.00  0.00            
ATOM   1595  CG  PHE   111      65.040  90.220  42.000  1.00  0.00            
ATOM   1596  CD1 PHE   111      63.640  90.140  42.000  1.00  0.00            
ATOM   1597  HD1 PHE   111      63.140  89.250  41.650  1.00  0.00            
ATOM   1598  CE1 PHE   111      62.870  91.180  42.510  1.00  0.00            
ATOM   1599  HE1 PHE   111      61.790  91.070  42.430  1.00  0.00            
ATOM   1600  CZ  PHE   111      63.480  92.320  43.050  1.00  0.00            
ATOM   1601  HZ  PHE   111      62.920  93.160  43.440  1.00  0.00            
ATOM   1602  CE2 PHE   111      64.870  92.430  43.010  1.00  0.00            
ATOM   1603  HE2 PHE   111      65.310  93.320  43.440  1.00  0.00            
ATOM   1604  CD2 PHE   111      65.640  91.410  42.430  1.00  0.00            
ATOM   1605  HD2 PHE   111      66.700  91.540  42.520  1.00  0.00            
ATOM   1606  C   PHE   111      66.990  90.050  39.510  1.00  0.00            
ATOM   1607  O   PHE   111      68.220  90.080  39.590  1.00  0.00            
ATOM   1608  N   ILE   112      66.350  91.090  38.960  1.00  0.00            
ATOM   1609  H   ILE   112      65.340  91.030  39.080  1.00  0.00            
ATOM   1610  CA  ILE   112      66.910  92.160  38.170  1.00  0.00            
ATOM   1611  HA  ILE   112      67.990  92.100  38.310  1.00  0.00            
ATOM   1612  CB  ILE   112      66.700  91.950  36.670  1.00  0.00            
ATOM   1613  HB  ILE   112      66.940  90.890  36.560  1.00  0.00            
ATOM   1614  CG2 ILE   112      65.220  92.100  36.370  1.00  0.00            
ATOM   1615 1HG2 ILE   112      64.570  91.510  37.020  1.00  0.00            
ATOM   1616 2HG2 ILE   112      64.930  93.150  36.400  1.00  0.00            
ATOM   1617 3HG2 ILE   112      65.030  91.740  35.360  1.00  0.00            
ATOM   1618  CG1 ILE   112      67.720  92.680  35.790  1.00  0.00            
ATOM   1619 1HG1 ILE   112      68.740  92.340  35.940  1.00  0.00            
ATOM   1620 2HG1 ILE   112      67.650  93.730  36.030  1.00  0.00            
ATOM   1621  CD  ILE   112      67.460  92.500  34.290  1.00  0.00            
ATOM   1622  HD1 ILE   112      67.450  91.490  33.890  1.00  0.00            
ATOM   1623  HD2 ILE   112      66.460  92.880  34.140  1.00  0.00            
ATOM   1624  HD3 ILE   112      68.100  93.180  33.720  1.00  0.00            
ATOM   1625  C   ILE   112      66.670  93.570  38.690  1.00  0.00            
ATOM   1626  O   ILE   112      65.500  93.890  38.910  1.00  0.00            
ATOM   1627  N   PHE   113      67.690  94.430  38.800  1.00  0.00            
ATOM   1628  H   PHE   113      68.620  94.090  38.590  1.00  0.00            
ATOM   1629  CA  PHE   113      67.510  95.710  39.440  1.00  0.00            
ATOM   1630  HA  PHE   113      66.480  95.850  39.770  1.00  0.00            
ATOM   1631  CB  PHE   113      68.470  95.890  40.600  1.00  0.00            
ATOM   1632  HB1 PHE   113      68.200  96.890  40.960  1.00  0.00            
ATOM   1633  HB2 PHE   113      69.490  95.870  40.200  1.00  0.00            
ATOM   1634  CG  PHE   113      68.320  94.970  41.790  1.00  0.00            
ATOM   1635  CD1 PHE   113      69.170  93.860  41.760  1.00  0.00            
ATOM   1636  HD1 PHE   113      69.690  93.620  40.850  1.00  0.00            
ATOM   1637  CE1 PHE   113      69.320  93.100  42.920  1.00  0.00            
ATOM   1638  HE1 PHE   113      69.950  92.220  42.830  1.00  0.00            
ATOM   1639  CZ  PHE   113      68.590  93.460  44.060  1.00  0.00            
ATOM   1640  HZ  PHE   113      68.740  92.850  44.950  1.00  0.00            
ATOM   1641  CE2 PHE   113      67.780  94.600  44.150  1.00  0.00            
ATOM   1642  HE2 PHE   113      67.370  94.970  45.080  1.00  0.00            
ATOM   1643  CD2 PHE   113      67.590  95.270  42.940  1.00  0.00            
ATOM   1644  HD2 PHE   113      66.870  96.080  42.960  1.00  0.00            
ATOM   1645  C   PHE   113      67.780  96.800  38.420  1.00  0.00            
ATOM   1646  O   PHE   113      68.430  96.560  37.410  1.00  0.00            
ATOM   1647  N   ASP   114      67.170  97.970  38.630  1.00  0.00            
ATOM   1648  H   ASP   114      66.850  98.120  39.560  1.00  0.00            
ATOM   1649  CA  ASP   114      67.230  99.140  37.770  1.00  0.00            
ATOM   1650  HA  ASP   114      66.920  98.830  36.780  1.00  0.00            
ATOM   1651  CB  ASP   114      66.110 100.110  38.120  1.00  0.00            
ATOM   1652  HB1 ASP   114      66.200 100.350  39.180  1.00  0.00            
ATOM   1653  HB2 ASP   114      65.170  99.600  37.910  1.00  0.00            
ATOM   1654  CG  ASP   114      66.120 101.410  37.330  1.00  0.00            
ATOM   1655  OD1 ASP   114      66.080 101.340  36.080  1.00  0.00            
ATOM   1656  OD2 ASP   114      65.980 102.530  37.860  1.00  0.00            
ATOM   1657  C   ASP   114      68.610  99.800  37.800  1.00  0.00            
ATOM   1658  O   ASP   114      69.010 100.440  36.830  1.00  0.00            
ATOM   1659  N   ASP   115      69.440  99.520  38.800  1.00  0.00            
ATOM   1660  H   ASP   115      69.000  99.070  39.600  1.00  0.00            
ATOM   1661  CA  ASP   115      70.800  99.980  38.970  1.00  0.00            
ATOM   1662  HA  ASP   115      70.800 100.900  38.360  1.00  0.00            
ATOM   1663  CB  ASP   115      71.010 100.490  40.390  1.00  0.00            
ATOM   1664  HB1 ASP   115      70.220 101.190  40.660  1.00  0.00            
ATOM   1665  HB2 ASP   115      71.920 101.100  40.280  1.00  0.00            
ATOM   1666  CG  ASP   115      71.090  99.390  41.440  1.00  0.00            
ATOM   1667  OD1 ASP   115      70.190  98.520  41.480  1.00  0.00            
ATOM   1668  OD2 ASP   115      72.020  99.320  42.280  1.00  0.00            
ATOM   1669  C   ASP   115      71.770  99.010  38.310  1.00  0.00            
ATOM   1670  O   ASP   115      72.920  98.830  38.710  1.00  0.00            
ATOM   1671  N   GLU   116      71.280  98.270  37.310  1.00  0.00            
ATOM   1672  H   GLU   116      70.280  98.220  37.120  1.00  0.00            
ATOM   1673  CA  GLU   116      72.150  97.650  36.350  1.00  0.00            
ATOM   1674  HA  GLU   116      71.550  97.150  35.580  1.00  0.00            
ATOM   1675  CB  GLU   116      73.040  98.590  35.550  1.00  0.00            
ATOM   1676  HB1 GLU   116      73.440  98.010  34.720  1.00  0.00            
ATOM   1677  HB2 GLU   116      73.760  99.060  36.220  1.00  0.00            
ATOM   1678  CG  GLU   116      72.310  99.790  34.940  1.00  0.00            
ATOM   1679  HG1 GLU   116      72.280 100.490  35.770  1.00  0.00            
ATOM   1680  HG2 GLU   116      71.350  99.450  34.540  1.00  0.00            
ATOM   1681  CD  GLU   116      73.080 100.370  33.760  1.00  0.00            
ATOM   1682  OE1 GLU   116      73.930 101.270  33.910  1.00  0.00            
ATOM   1683  OE2 GLU   116      72.990  99.860  32.620  1.00  0.00            
ATOM   1684  C   GLU   116      72.900  96.450  36.920  1.00  0.00            
ATOM   1685  O   GLU   116      74.090  96.200  36.740  1.00  0.00            
ATOM   1686  N   ARG   117      72.170  95.710  37.740  1.00  0.00            
ATOM   1687  H   ARG   117      71.190  95.950  37.750  1.00  0.00            
ATOM   1688  CA  ARG   117      72.570  94.480  38.400  1.00  0.00            
ATOM   1689  HA  ARG   117      73.620  94.260  38.180  1.00  0.00            
ATOM   1690  CB  ARG   117      72.420  94.630  39.920  1.00  0.00            
ATOM   1691  HB1 ARG   117      72.240  93.640  40.340  1.00  0.00            
ATOM   1692  HB2 ARG   117      71.560  95.270  40.100  1.00  0.00            
ATOM   1693  CG  ARG   117      73.680  95.250  40.510  1.00  0.00            
ATOM   1694  HG1 ARG   117      73.780  96.240  40.050  1.00  0.00            
ATOM   1695  HG2 ARG   117      74.600  94.710  40.260  1.00  0.00            
ATOM   1696  CD  ARG   117      73.660  95.340  42.030  1.00  0.00            
ATOM   1697  HD1 ARG   117      74.580  95.870  42.300  1.00  0.00            
ATOM   1698  HD2 ARG   117      73.650  94.370  42.530  1.00  0.00            
ATOM   1699  NE  ARG   117      72.590  96.210  42.530  1.00  0.00            
ATOM   1700  HE  ARG   117      72.470  97.080  42.040  1.00  0.00            
ATOM   1701  CZ  ARG   117      71.710  95.950  43.500  1.00  0.00            
ATOM   1702  NH1 ARG   117      71.740  94.930  44.360  1.00  0.00            
ATOM   1703 1HH1 ARG   117      72.620  94.420  44.420  1.00  0.00            
ATOM   1704 2HH1 ARG   117      70.980  94.820  45.010  1.00  0.00            
ATOM   1705  NH2 ARG   117      70.730  96.850  43.620  1.00  0.00            
ATOM   1706 1HH2 ARG   117      70.740  97.600  42.950  1.00  0.00            
ATOM   1707 2HH2 ARG   117      69.940  96.760  44.240  1.00  0.00            
ATOM   1708  C   ARG   117      71.810  93.270  37.890  1.00  0.00            
ATOM   1709  O   ARG   117      70.690  93.530  37.460  1.00  0.00            
ATOM   1710  N   LEU   118      72.360  92.060  37.990  1.00  0.00            
ATOM   1711  H   LEU   118      73.300  92.110  38.350  1.00  0.00            
ATOM   1712  CA  LEU   118      71.580  90.840  37.970  1.00  0.00            
ATOM   1713  HA  LEU   118      70.600  91.210  38.270  1.00  0.00            
ATOM   1714  CB  LEU   118      71.380  90.320  36.550  1.00  0.00            
ATOM   1715  HB1 LEU   118      72.240  89.690  36.320  1.00  0.00            
ATOM   1716  HB2 LEU   118      71.430  91.170  35.860  1.00  0.00            
ATOM   1717  CG  LEU   118      70.060  89.630  36.180  1.00  0.00            
ATOM   1718  HG  LEU   118      69.260  90.280  36.510  1.00  0.00            
ATOM   1719  CD1 LEU   118      70.100  89.350  34.680  1.00  0.00            
ATOM   1720 1HD1 LEU   118      69.070  89.080  34.450  1.00  0.00            
ATOM   1721 2HD1 LEU   118      70.360  90.270  34.170  1.00  0.00            
ATOM   1722 3HD1 LEU   118      70.860  88.650  34.370  1.00  0.00            
ATOM   1723  CD2 LEU   118      69.820  88.410  37.070  1.00  0.00            
ATOM   1724 1HD2 LEU   118      69.040  87.770  36.650  1.00  0.00            
ATOM   1725 2HD2 LEU   118      70.790  87.910  37.030  1.00  0.00            
ATOM   1726 3HD2 LEU   118      69.620  88.670  38.110  1.00  0.00            
ATOM   1727  C   LEU   118      72.120  89.800  38.950  1.00  0.00            
ATOM   1728  O   LEU   118      73.330  89.610  38.920  1.00  0.00            
ATOM   1729  N   GLU   119      71.340  89.190  39.850  1.00  0.00            
ATOM   1730  H   GLU   119      70.350  89.330  39.810  1.00  0.00            
ATOM   1731  CA  GLU   119      71.740  88.230  40.870  1.00  0.00            
ATOM   1732  HA  GLU   119      72.680  87.720  40.650  1.00  0.00            
ATOM   1733  CB  GLU   119      71.920  88.940  42.200  1.00  0.00            
ATOM   1734  HB1 GLU   119      71.000  89.180  42.720  1.00  0.00            
ATOM   1735  HB2 GLU   119      72.400  89.910  42.050  1.00  0.00            
ATOM   1736  CG  GLU   119      72.710  88.100  43.200  1.00  0.00            
ATOM   1737  HG1 GLU   119      72.220  87.170  43.440  1.00  0.00            
ATOM   1738  HG2 GLU   119      72.810  88.600  44.160  1.00  0.00            
ATOM   1739  CD  GLU   119      74.170  87.910  42.800  1.00  0.00            
ATOM   1740  OE1 GLU   119      74.530  86.770  42.410  1.00  0.00            
ATOM   1741  OE2 GLU   119      74.990  88.860  42.900  1.00  0.00            
ATOM   1742  C   GLU   119      70.750  87.090  40.990  1.00  0.00            
ATOM   1743  O   GLU   119      69.550  87.300  41.170  1.00  0.00            
ATOM   1744  N   ASN   120      71.250  85.860  40.940  1.00  0.00            
ATOM   1745  H   ASN   120      72.250  85.850  40.740  1.00  0.00            
ATOM   1746  CA  ASN   120      70.600  84.610  41.280  1.00  0.00            
ATOM   1747  HA  ASN   120      69.560  84.730  40.990  1.00  0.00            
ATOM   1748  CB  ASN   120      71.340  83.550  40.470  1.00  0.00            
ATOM   1749  HB1 ASN   120      72.340  83.470  40.890  1.00  0.00            
ATOM   1750  HB2 ASN   120      71.520  84.010  39.490  1.00  0.00            
ATOM   1751  CG  ASN   120      70.670  82.200  40.360  1.00  0.00            
ATOM   1752  OD1 ASN   120      69.550  81.990  40.820  1.00  0.00            
ATOM   1753  ND2 ASN   120      71.310  81.200  39.750  1.00  0.00            
ATOM   1754 1HD2 ASN   120      72.080  81.340  39.120  1.00  0.00            
ATOM   1755 2HD2 ASN   120      71.030  80.280  40.080  1.00  0.00            
ATOM   1756  C   ASN   120      70.540  84.280  42.770  1.00  0.00            
ATOM   1757  O   ASN   120      71.540  83.840  43.330  1.00  0.00            
ATOM   1758  N   ILE   121      69.410  84.590  43.420  1.00  0.00            
ATOM   1759  H   ILE   121      68.720  84.960  42.800  1.00  0.00            
ATOM   1760  CA  ILE   121      69.230  84.460  44.850  1.00  0.00            
ATOM   1761  HA  ILE   121      70.230  84.720  45.220  1.00  0.00            
ATOM   1762  CB  ILE   121      68.240  85.500  45.350  1.00  0.00            
ATOM   1763  HB  ILE   121      67.220  85.140  45.230  1.00  0.00            
ATOM   1764  CG2 ILE   121      68.410  85.710  46.860  1.00  0.00            
ATOM   1765 1HG2 ILE   121      68.350  84.720  47.280  1.00  0.00            
ATOM   1766 2HG2 ILE   121      69.400  86.120  47.040  1.00  0.00            
ATOM   1767 3HG2 ILE   121      67.620  86.300  47.310  1.00  0.00            
ATOM   1768  CG1 ILE   121      68.410  86.860  44.660  1.00  0.00            
ATOM   1769 1HG1 ILE   121      68.130  86.780  43.610  1.00  0.00            
ATOM   1770 2HG1 ILE   121      69.470  87.130  44.660  1.00  0.00            
ATOM   1771  CD  ILE   121      67.610  88.000  45.300  1.00  0.00            
ATOM   1772  HD1 ILE   121      68.070  88.330  46.230  1.00  0.00            
ATOM   1773  HD2 ILE   121      67.660  88.850  44.620  1.00  0.00            
ATOM   1774  HD3 ILE   121      66.580  87.670  45.470  1.00  0.00            
ATOM   1775  C   ILE   121      68.900  83.050  45.320  1.00  0.00            
ATOM   1776  O   ILE   121      67.880  82.470  44.960  1.00  0.00            
ATOM   1777  N   TYR   122      69.750  82.440  46.150  1.00  0.00            
ATOM   1778  H   TYR   122      70.610  82.940  46.320  1.00  0.00            
ATOM   1779  CA  TYR   122      69.630  81.100  46.710  1.00  0.00            
ATOM   1780  HA  TYR   122      68.930  80.560  46.070  1.00  0.00            
ATOM   1781  CB  TYR   122      70.950  80.350  46.790  1.00  0.00            
ATOM   1782  HB1 TYR   122      70.970  79.720  47.680  1.00  0.00            
ATOM   1783  HB2 TYR   122      71.780  81.000  47.030  1.00  0.00            
ATOM   1784  CG  TYR   122      71.480  79.670  45.540  1.00  0.00            
ATOM   1785  CD1 TYR   122      71.980  80.550  44.580  1.00  0.00            
ATOM   1786  HD1 TYR   122      71.860  81.610  44.700  1.00  0.00            
ATOM   1787  CE1 TYR   122      72.630  79.990  43.470  1.00  0.00            
ATOM   1788  HE1 TYR   122      73.020  80.640  42.700  1.00  0.00            
ATOM   1789  CZ  TYR   122      72.710  78.600  43.310  1.00  0.00            
ATOM   1790  OH  TYR   122      73.340  78.110  42.200  1.00  0.00            
ATOM   1791  HH  TYR   122      73.730  78.880  41.780  1.00  0.00            
ATOM   1792  CE2 TYR   122      72.230  77.720  44.320  1.00  0.00            
ATOM   1793  HE2 TYR   122      72.250  76.660  44.200  1.00  0.00            
ATOM   1794  CD2 TYR   122      71.660  78.280  45.470  1.00  0.00            
ATOM   1795  HD2 TYR   122      71.330  77.660  46.290  1.00  0.00            
ATOM   1796  C   TYR   122      69.040  81.290  48.100  1.00  0.00            
ATOM   1797  O   TYR   122      69.550  82.070  48.910  1.00  0.00            
ATOM   1798  N   LEU   123      68.060  80.410  48.330  1.00  0.00            
ATOM   1799  H   LEU   123      67.720  80.040  47.440  1.00  0.00            
ATOM   1800  CA  LEU   123      67.370  80.310  49.590  1.00  0.00            
ATOM   1801  HA  LEU   123      67.340  81.260  50.110  1.00  0.00            
ATOM   1802  CB  LEU   123      65.910  79.900  49.350  1.00  0.00            
ATOM   1803  HB1 LEU   123      66.060  78.990  48.780  1.00  0.00            
ATOM   1804  HB2 LEU   123      65.530  80.700  48.720  1.00  0.00            
ATOM   1805  CG  LEU   123      65.070  79.580  50.590  1.00  0.00            
ATOM   1806  HG  LEU   123      65.590  78.840  51.210  1.00  0.00            
ATOM   1807  CD1 LEU   123      64.830  80.850  51.410  1.00  0.00            
ATOM   1808 1HD1 LEU   123      65.820  81.120  51.760  1.00  0.00            
ATOM   1809 2HD1 LEU   123      64.300  81.630  50.860  1.00  0.00            
ATOM   1810 3HD1 LEU   123      64.280  80.540  52.300  1.00  0.00            
ATOM   1811  CD2 LEU   123      63.740  78.940  50.190  1.00  0.00            
ATOM   1812 1HD2 LEU   123      63.860  77.940  49.780  1.00  0.00            
ATOM   1813 2HD2 LEU   123      63.090  78.800  51.050  1.00  0.00            
ATOM   1814 3HD2 LEU   123      63.160  79.660  49.610  1.00  0.00            
ATOM   1815  C   LEU   123      68.100  79.370  50.520  1.00  0.00            
ATOM   1816  O   LEU   123      68.130  79.580  51.730  1.00  0.00            
ATOM   1817  N   ILE   124      68.850  78.370  50.020  1.00  0.00            
ATOM   1818  H   ILE   124      68.720  78.160  49.050  1.00  0.00            
ATOM   1819  CA  ILE   124      69.840  77.580  50.730  1.00  0.00            
ATOM   1820  HA  ILE   124      70.250  78.180  51.530  1.00  0.00            
ATOM   1821  CB  ILE   124      69.370  76.270  51.340  1.00  0.00            
ATOM   1822  HB  ILE   124      70.290  75.710  51.510  1.00  0.00            
ATOM   1823  CG2 ILE   124      68.850  76.520  52.750  1.00  0.00            
ATOM   1824 1HG2 ILE   124      68.840  75.610  53.340  1.00  0.00            
ATOM   1825 2HG2 ILE   124      69.420  77.240  53.330  1.00  0.00            
ATOM   1826 3HG2 ILE   124      67.870  77.020  52.760  1.00  0.00            
ATOM   1827  CG1 ILE   124      68.380  75.520  50.460  1.00  0.00            
ATOM   1828 1HG1 ILE   124      68.650  75.550  49.400  1.00  0.00            
ATOM   1829 2HG1 ILE   124      67.350  75.830  50.600  1.00  0.00            
ATOM   1830  CD  ILE   124      68.450  74.060  50.910  1.00  0.00            
ATOM   1831  HD1 ILE   124      68.170  73.970  51.960  1.00  0.00            
ATOM   1832  HD2 ILE   124      67.680  73.480  50.400  1.00  0.00            
ATOM   1833  HD3 ILE   124      69.400  73.580  50.690  1.00  0.00            
ATOM   1834  C   ILE   124      70.970  77.220  49.770  1.00  0.00            
ATOM   1835  O   ILE   124      70.670  76.840  48.640  1.00  0.00            
ATOM   1836  N   ASP   125      72.250  77.260  50.140  1.00  0.00            
ATOM   1837  H   ASP   125      72.430  77.420  51.130  1.00  0.00            
ATOM   1838  CA  ASP   125      73.330  76.640  49.400  1.00  0.00            
ATOM   1839  HA  ASP   125      73.320  76.810  48.330  1.00  0.00            
ATOM   1840  CB  ASP   125      74.680  77.190  49.870  1.00  0.00            
ATOM   1841  HB1 ASP   125      75.090  76.810  50.800  1.00  0.00            
ATOM   1842  HB2 ASP   125      74.550  78.270  49.970  1.00  0.00            
ATOM   1843  CG  ASP   125      75.800  77.000  48.860  1.00  0.00            
ATOM   1844  OD1 ASP   125      75.900  75.940  48.190  1.00  0.00            
ATOM   1845  OD2 ASP   125      76.610  77.930  48.710  1.00  0.00            
ATOM   1846  C   ASP   125      73.260  75.130  49.560  1.00  0.00            
ATOM   1847  O   ASP   125      73.090  74.670  50.690  1.00  0.00            
ATOM   1848  N   LYS   126      73.470  74.320  48.530  1.00  0.00            
ATOM   1849  H   LYS   126      73.520  74.860  47.670  1.00  0.00            
ATOM   1850  CA  LYS   126      73.620  72.880  48.590  1.00  0.00            
ATOM   1851  HA  LYS   126      73.660  72.640  49.660  1.00  0.00            
ATOM   1852  CB  LYS   126      72.500  72.210  47.800  1.00  0.00            
ATOM   1853  HB1 LYS   126      72.580  71.120  47.780  1.00  0.00            
ATOM   1854  HB2 LYS   126      72.640  72.490  46.760  1.00  0.00            
ATOM   1855  CG  LYS   126      71.080  72.670  48.090  1.00  0.00            
ATOM   1856  HG1 LYS   126      70.970  73.710  47.820  1.00  0.00            
ATOM   1857  HG2 LYS   126      70.790  72.630  49.150  1.00  0.00            
ATOM   1858  CD  LYS   126      70.140  71.720  47.360  1.00  0.00            
ATOM   1859  HD1 LYS   126      70.100  70.700  47.770  1.00  0.00            
ATOM   1860  HD2 LYS   126      70.470  71.670  46.330  1.00  0.00            
ATOM   1861  CE  LYS   126      68.720  72.270  47.410  1.00  0.00            
ATOM   1862  HE1 LYS   126      68.780  73.310  47.070  1.00  0.00            
ATOM   1863  HE2 LYS   126      68.230  72.160  48.370  1.00  0.00            
ATOM   1864  NZ  LYS   126      67.960  71.520  46.400  1.00  0.00            
ATOM   1865  HZ1 LYS   126      68.590  71.440  45.600  1.00  0.00            
ATOM   1866  HZ2 LYS   126      67.830  70.560  46.690  1.00  0.00            
ATOM   1867  HZ3 LYS   126      67.080  71.970  46.140  1.00  0.00            
ATOM   1868  C   LYS   126      75.000  72.370  48.190  1.00  0.00            
ATOM   1869  O   LYS   126      75.310  71.230  48.510  1.00  0.00            
ATOM   1870  N   LYS   127      75.800  73.130  47.440  1.00  0.00            
ATOM   1871  H   LYS   127      75.570  74.110  47.390  1.00  0.00            
ATOM   1872  CA  LYS   127      77.070  72.760  46.850  1.00  0.00            
ATOM   1873  HA  LYS   127      77.200  71.680  46.730  1.00  0.00            
ATOM   1874  CB  LYS   127      77.210  73.320  45.440  1.00  0.00            
ATOM   1875  HB1 LYS   127      77.450  74.380  45.480  1.00  0.00            
ATOM   1876  HB2 LYS   127      76.300  73.300  44.850  1.00  0.00            
ATOM   1877  CG  LYS   127      78.280  72.680  44.580  1.00  0.00            
ATOM   1878  HG1 LYS   127      78.040  71.640  44.380  1.00  0.00            
ATOM   1879  HG2 LYS   127      79.270  72.690  45.060  1.00  0.00            
ATOM   1880  CD  LYS   127      78.290  73.200  43.150  1.00  0.00            
ATOM   1881  HD1 LYS   127      78.400  74.280  43.010  1.00  0.00            
ATOM   1882  HD2 LYS   127      77.380  72.960  42.600  1.00  0.00            
ATOM   1883  CE  LYS   127      79.510  72.570  42.470  1.00  0.00            
ATOM   1884  HE1 LYS   127      79.540  71.480  42.540  1.00  0.00            
ATOM   1885  HE2 LYS   127      80.420  72.950  42.920  1.00  0.00            
ATOM   1886  NZ  LYS   127      79.640  72.930  41.040  1.00  0.00            
ATOM   1887  HZ1 LYS   127      79.550  73.940  40.960  1.00  0.00            
ATOM   1888  HZ2 LYS   127      80.510  72.710  40.590  1.00  0.00            
ATOM   1889  HZ3 LYS   127      78.970  72.400  40.510  1.00  0.00            
ATOM   1890  C   LYS   127      78.210  73.180  47.780  1.00  0.00            
ATOM   1891  O   LYS   127      79.310  72.640  47.870  1.00  0.00            
ATOM   1892  N   ASN   128      78.010  74.280  48.520  1.00  0.00            
ATOM   1893  H   ASN   128      77.130  74.730  48.330  1.00  0.00            
ATOM   1894  CA  ASN   128      78.730  74.660  49.720  1.00  0.00            
ATOM   1895  HA  ASN   128      79.470  73.920  50.020  1.00  0.00            
ATOM   1896  CB  ASN   128      79.600  75.870  49.380  1.00  0.00            
ATOM   1897  HB1 ASN   128      78.920  76.650  49.040  1.00  0.00            
ATOM   1898  HB2 ASN   128      80.330  75.480  48.660  1.00  0.00            
ATOM   1899  CG  ASN   128      80.360  76.440  50.560  1.00  0.00            
ATOM   1900  OD1 ASN   128      80.250  75.910  51.670  1.00  0.00            
ATOM   1901  ND2 ASN   128      81.110  77.530  50.370  1.00  0.00            
ATOM   1902 1HD2 ASN   128      81.180  77.820  49.400  1.00  0.00            
ATOM   1903 2HD2 ASN   128      81.620  77.930  51.140  1.00  0.00            
ATOM   1904  C   ASN   128      77.770  74.660  50.900  1.00  0.00            
ATOM   1905  O   ASN   128      77.310  75.710  51.360  1.00  0.00            
ATOM   1906  N   LEU   129      77.500  73.470  51.420  1.00  0.00            
ATOM   1907  H   LEU   129      77.980  72.750  50.910  1.00  0.00            
ATOM   1908  CA  LEU   129      76.410  73.270  52.360  1.00  0.00            
ATOM   1909  HA  LEU   129      75.530  73.720  51.910  1.00  0.00            
ATOM   1910  CB  LEU   129      76.150  71.780  52.580  1.00  0.00            
ATOM   1911  HB1 LEU   129      77.060  71.390  53.030  1.00  0.00            
ATOM   1912  HB2 LEU   129      76.030  71.370  51.580  1.00  0.00            
ATOM   1913  CG  LEU   129      74.930  71.350  53.380  1.00  0.00            
ATOM   1914  HG  LEU   129      74.910  71.740  54.410  1.00  0.00            
ATOM   1915  CD1 LEU   129      73.630  71.760  52.700  1.00  0.00            
ATOM   1916 1HD1 LEU   129      72.850  71.470  53.420  1.00  0.00            
ATOM   1917 2HD1 LEU   129      73.530  72.840  52.550  1.00  0.00            
ATOM   1918 3HD1 LEU   129      73.520  71.200  51.780  1.00  0.00            
ATOM   1919  CD2 LEU   129      74.890  69.820  53.340  1.00  0.00            
ATOM   1920 1HD2 LEU   129      75.890  69.490  53.650  1.00  0.00            
ATOM   1921 2HD2 LEU   129      74.170  69.340  53.990  1.00  0.00            
ATOM   1922 3HD2 LEU   129      74.750  69.440  52.340  1.00  0.00            
ATOM   1923  C   LEU   129      76.620  74.040  53.660  1.00  0.00            
ATOM   1924  O   LEU   129      75.750  74.310  54.480  1.00  0.00            
ATOM   1925  N   MET   130      77.890  74.270  54.000  1.00  0.00            
ATOM   1926  H   MET   130      78.550  73.770  53.440  1.00  0.00            
ATOM   1927  CA  MET   130      78.320  74.820  55.280  1.00  0.00            
ATOM   1928  HA  MET   130      77.540  74.560  56.000  1.00  0.00            
ATOM   1929  CB  MET   130      79.640  74.200  55.730  1.00  0.00            
ATOM   1930  HB1 MET   130      80.030  74.820  56.530  1.00  0.00            
ATOM   1931  HB2 MET   130      80.410  74.140  54.960  1.00  0.00            
ATOM   1932  CG  MET   130      79.480  72.740  56.150  1.00  0.00            
ATOM   1933  HG1 MET   130      80.450  72.290  56.370  1.00  0.00            
ATOM   1934  HG2 MET   130      79.000  72.180  55.360  1.00  0.00            
ATOM   1935  SD  MET   130      78.500  72.540  57.660  1.00  0.00            
ATOM   1936  CE  MET   130      79.830  72.950  58.810  1.00  0.00            
ATOM   1937  HE1 MET   130      80.070  74.010  58.710  1.00  0.00            
ATOM   1938  HE2 MET   130      79.550  72.680  59.820  1.00  0.00            
ATOM   1939  HE3 MET   130      80.780  72.460  58.610  1.00  0.00            
ATOM   1940  C   MET   130      78.360  76.340  55.190  1.00  0.00            
ATOM   1941  O   MET   130      78.520  76.880  56.280  1.00  0.00            
ATOM   1942  N   ARG   131      78.200  76.970  54.020  1.00  0.00            
ATOM   1943  H   ARG   131      78.030  76.390  53.220  1.00  0.00            
ATOM   1944  CA  ARG   131      78.050  78.400  53.860  1.00  0.00            
ATOM   1945  HA  ARG   131      78.860  78.890  54.400  1.00  0.00            
ATOM   1946  CB  ARG   131      78.140  78.740  52.380  1.00  0.00            
ATOM   1947  HB1 ARG   131      77.170  78.600  51.900  1.00  0.00            
ATOM   1948  HB2 ARG   131      78.820  78.000  51.940  1.00  0.00            
ATOM   1949  CG  ARG   131      78.800  80.070  52.020  1.00  0.00            
ATOM   1950  HG1 ARG   131      79.790  80.110  52.480  1.00  0.00            
ATOM   1951  HG2 ARG   131      78.220  80.920  52.370  1.00  0.00            
ATOM   1952  CD  ARG   131      79.020  80.340  50.530  1.00  0.00            
ATOM   1953  HD1 ARG   131      79.860  79.740  50.170  1.00  0.00            
ATOM   1954  HD2 ARG   131      79.350  81.370  50.450  1.00  0.00            
ATOM   1955  NE  ARG   131      77.870  80.100  49.670  1.00  0.00            
ATOM   1956  HE  ARG   131      77.530  79.160  49.540  1.00  0.00            
ATOM   1957  CZ  ARG   131      77.280  81.020  48.890  1.00  0.00            
ATOM   1958  NH1 ARG   131      77.530  82.330  49.050  1.00  0.00            
ATOM   1959 1HH1 ARG   131      78.210  82.550  49.750  1.00  0.00            
ATOM   1960 2HH1 ARG   131      76.810  82.970  48.760  1.00  0.00            
ATOM   1961  NH2 ARG   131      76.360  80.810  47.930  1.00  0.00            
ATOM   1962 1HH2 ARG   131      76.180  79.850  47.720  1.00  0.00            
ATOM   1963 2HH2 ARG   131      76.030  81.640  47.440  1.00  0.00            
ATOM   1964  C   ARG   131      76.730  78.960  54.400  1.00  0.00            
ATOM   1965  O   ARG   131      76.760  80.080  54.910  1.00  0.00            
ATOM   1966  N   ASN   132      75.610  78.230  54.420  1.00  0.00            
ATOM   1967  H   ASN   132      75.730  77.330  53.970  1.00  0.00            
ATOM   1968  CA  ASN   132      74.410  78.630  55.140  1.00  0.00            
ATOM   1969  HA  ASN   132      74.050  79.490  54.580  1.00  0.00            
ATOM   1970  CB  ASN   132      73.360  77.530  55.070  1.00  0.00            
ATOM   1971  HB1 ASN   132      72.370  77.830  55.430  1.00  0.00            
ATOM   1972  HB2 ASN   132      73.760  76.680  55.630  1.00  0.00            
ATOM   1973  CG  ASN   132      73.060  77.040  53.660  1.00  0.00            
ATOM   1974  OD1 ASN   132      72.410  77.760  52.920  1.00  0.00            
ATOM   1975  ND2 ASN   132      73.650  75.930  53.180  1.00  0.00            
ATOM   1976 1HD2 ASN   132      74.270  75.430  53.800  1.00  0.00            
ATOM   1977 2HD2 ASN   132      73.380  75.680  52.230  1.00  0.00            
ATOM   1978  C   ASN   132      74.680  78.970  56.600  1.00  0.00            
ATOM   1979  O   ASN   132      75.420  78.210  57.240  1.00  0.00            
ATOM   1980  N   LYS   133      74.060  80.010  57.170  1.00  0.00            
ATOM   1981  H   LYS   133      73.280  80.410  56.660  1.00  0.00            
ATOM   1982  CA  LYS   133      74.100  80.310  58.580  1.00  0.00            
ATOM   1983  HA  LYS   133      74.980  79.910  59.100  1.00  0.00            
ATOM   1984  CB  LYS   133      74.050  81.790  58.920  1.00  0.00            
ATOM   1985  HB1 LYS   133      73.090  82.190  58.580  1.00  0.00            
ATOM   1986  HB2 LYS   133      74.880  82.220  58.370  1.00  0.00            
ATOM   1987  CG  LYS   133      74.270  82.180  60.380  1.00  0.00            
ATOM   1988  HG1 LYS   133      75.240  81.870  60.750  1.00  0.00            
ATOM   1989  HG2 LYS   133      73.410  81.790  60.950  1.00  0.00            
ATOM   1990  CD  LYS   133      74.210  83.710  60.470  1.00  0.00            
ATOM   1991  HD1 LYS   133      73.250  84.110  60.160  1.00  0.00            
ATOM   1992  HD2 LYS   133      74.960  84.210  59.860  1.00  0.00            
ATOM   1993  CE  LYS   133      74.550  84.200  61.880  1.00  0.00            
ATOM   1994  HE1 LYS   133      75.440  83.680  62.190  1.00  0.00            
ATOM   1995  HE2 LYS   133      73.690  83.840  62.460  1.00  0.00            
ATOM   1996  NZ  LYS   133      74.550  85.670  61.960  1.00  0.00            
ATOM   1997  HZ1 LYS   133      75.510  85.900  61.770  1.00  0.00            
ATOM   1998  HZ2 LYS   133      73.980  86.130  61.280  1.00  0.00            
ATOM   1999  HZ3 LYS   133      74.260  85.970  62.890  1.00  0.00            
ATOM   2000  C   LYS   133      73.030  79.640  59.430  1.00  0.00            
ATOM   2001  O   LYS   133      71.930  79.390  58.940  1.00  0.00            
ATOM   2002  N   VAL   134      73.380  79.300  60.670  1.00  0.00            
ATOM   2003  H   VAL   134      74.350  79.320  60.950  1.00  0.00            
ATOM   2004  CA  VAL   134      72.640  78.490  61.620  1.00  0.00            
ATOM   2005  HA  VAL   134      71.600  78.440  61.290  1.00  0.00            
ATOM   2006  CB  VAL   134      73.120  77.050  61.650  1.00  0.00            
ATOM   2007  HB  VAL   134      72.430  76.480  62.280  1.00  0.00            
ATOM   2008  CG1 VAL   134      73.160  76.380  60.280  1.00  0.00            
ATOM   2009 1HG1 VAL   134      73.320  75.300  60.370  1.00  0.00            
ATOM   2010 2HG1 VAL   134      72.260  76.480  59.690  1.00  0.00            
ATOM   2011 3HG1 VAL   134      73.990  76.750  59.680  1.00  0.00            
ATOM   2012  CG2 VAL   134      74.510  76.770  62.250  1.00  0.00            
ATOM   2013 1HG2 VAL   134      74.410  76.900  63.330  1.00  0.00            
ATOM   2014 2HG2 VAL   134      74.820  75.730  62.080  1.00  0.00            
ATOM   2015 3HG2 VAL   134      75.230  77.470  61.840  1.00  0.00            
ATOM   2016  C   VAL   134      72.460  79.190  62.950  1.00  0.00            
ATOM   2017  O   VAL   134      73.460  79.700  63.470  1.00  0.00            
ATOM   2018  N   GLN   135      71.240  79.220  63.480  1.00  0.00            
ATOM   2019  H   GLN   135      70.510  78.700  63.010  1.00  0.00            
ATOM   2020  CA  GLN   135      70.760  80.010  64.610  1.00  0.00            
ATOM   2021  HA  GLN   135      71.550  80.240  65.330  1.00  0.00            
ATOM   2022  CB  GLN   135      70.140  81.290  64.060  1.00  0.00            
ATOM   2023  HB1 GLN   135      69.420  81.720  64.760  1.00  0.00            
ATOM   2024  HB2 GLN   135      69.470  80.900  63.290  1.00  0.00            
ATOM   2025  CG  GLN   135      71.050  82.360  63.460  1.00  0.00            
ATOM   2026  HG1 GLN   135      71.800  81.980  62.760  1.00  0.00            
ATOM   2027  HG2 GLN   135      71.610  82.760  64.300  1.00  0.00            
ATOM   2028  CD  GLN   135      70.220  83.480  62.840  1.00  0.00            
ATOM   2029  OE1 GLN   135      69.110  83.210  62.400  1.00  0.00            
ATOM   2030  NE2 GLN   135      70.600  84.760  62.760  1.00  0.00            
ATOM   2031 1HE2 GLN   135      71.490  84.920  63.190  1.00  0.00            
ATOM   2032 2HE2 GLN   135      70.040  85.510  62.380  1.00  0.00            
ATOM   2033  C   GLN   135      69.760  79.210  65.420  1.00  0.00            
ATOM   2034  O   GLN   135      69.270  78.180  64.960  1.00  0.00            
ATOM   2035  N   ILE   136      69.490  79.560  66.680  1.00  0.00            
ATOM   2036  H   ILE   136      69.980  80.360  67.070  1.00  0.00            
ATOM   2037  CA  ILE   136      68.570  78.930  67.600  1.00  0.00            
ATOM   2038  HA  ILE   136      67.960  78.310  66.950  1.00  0.00            
ATOM   2039  CB  ILE   136      69.340  78.050  68.580  1.00  0.00            
ATOM   2040  HB  ILE   136      68.750  77.770  69.460  1.00  0.00            
ATOM   2041  CG2 ILE   136      69.750  76.720  67.970  1.00  0.00            
ATOM   2042 1HG2 ILE   136      70.240  76.880  67.000  1.00  0.00            
ATOM   2043 2HG2 ILE   136      70.540  76.170  68.500  1.00  0.00            
ATOM   2044 3HG2 ILE   136      68.810  76.200  67.870  1.00  0.00            
ATOM   2045  CG1 ILE   136      70.570  78.840  69.040  1.00  0.00            
ATOM   2046 1HG1 ILE   136      70.400  79.870  69.330  1.00  0.00            
ATOM   2047 2HG1 ILE   136      71.280  78.880  68.210  1.00  0.00            
ATOM   2048  CD  ILE   136      71.300  78.290  70.270  1.00  0.00            
ATOM   2049  HD1 ILE   136      70.810  78.490  71.220  1.00  0.00            
ATOM   2050  HD2 ILE   136      71.390  77.200  70.160  1.00  0.00            
ATOM   2051  HD3 ILE   136      72.370  78.490  70.270  1.00  0.00            
ATOM   2052  C   ILE   136      67.660  79.960  68.270  1.00  0.00            
ATOM   2053  O   ILE   136      68.140  81.050  68.550  1.00  0.00            
ATOM   2054  N   ILE   137      66.460  79.530  68.640  1.00  0.00            
ATOM   2055  H   ILE   137      66.120  78.610  68.370  1.00  0.00            
ATOM   2056  CA  ILE   137      65.600  80.300  69.520  1.00  0.00            
ATOM   2057  HA  ILE   137      66.180  81.130  69.940  1.00  0.00            
ATOM   2058  CB  ILE   137      64.450  80.970  68.750  1.00  0.00            
ATOM   2059  HB  ILE   137      63.770  81.470  69.440  1.00  0.00            
ATOM   2060  CG2 ILE   137      64.990  82.110  67.890  1.00  0.00            
ATOM   2061 1HG2 ILE   137      65.570  81.680  67.090  1.00  0.00            
ATOM   2062 2HG2 ILE   137      64.090  82.710  67.660  1.00  0.00            
ATOM   2063 3HG2 ILE   137      65.700  82.740  68.450  1.00  0.00            
ATOM   2064  CG1 ILE   137      63.470  80.030  68.060  1.00  0.00            
ATOM   2065 1HG1 ILE   137      63.100  79.340  68.810  1.00  0.00            
ATOM   2066 2HG1 ILE   137      63.920  79.400  67.300  1.00  0.00            
ATOM   2067  CD  ILE   137      62.270  80.840  67.550  1.00  0.00            
ATOM   2068  HD1 ILE   137      61.380  80.280  67.820  1.00  0.00            
ATOM   2069  HD2 ILE   137      62.160  81.790  68.090  1.00  0.00            
ATOM   2070  HD3 ILE   137      62.460  80.930  66.490  1.00  0.00            
ATOM   2071  C   ILE   137      64.990  79.590  70.710  1.00  0.00            
ATOM   2072  O   ILE   137      64.700  78.410  70.550  1.00  0.00            
ATOM   2073  N   GLN   138      64.810  80.200  71.880  1.00  0.00            
ATOM   2074  H   GLN   138      65.120  81.170  71.880  1.00  0.00            
ATOM   2075  CA  GLN   138      64.250  79.720  73.130  1.00  0.00            
ATOM   2076  HA  GLN   138      64.240  78.630  73.070  1.00  0.00            
ATOM   2077  CB  GLN   138      65.090  80.050  74.360  1.00  0.00            
ATOM   2078  HB1 GLN   138      65.140  81.140  74.360  1.00  0.00            
ATOM   2079  HB2 GLN   138      66.080  79.690  74.140  1.00  0.00            
ATOM   2080  CG  GLN   138      64.740  79.630  75.780  1.00  0.00            
ATOM   2081  HG1 GLN   138      64.510  78.560  75.730  1.00  0.00            
ATOM   2082  HG2 GLN   138      63.860  80.190  76.060  1.00  0.00            
ATOM   2083  CD  GLN   138      65.820  79.910  76.820  1.00  0.00            
ATOM   2084  OE1 GLN   138      66.690  80.790  76.740  1.00  0.00            
ATOM   2085  NE2 GLN   138      65.810  79.230  77.960  1.00  0.00            
ATOM   2086 1HE2 GLN   138      65.130  78.480  78.010  1.00  0.00            
ATOM   2087 2HE2 GLN   138      66.440  79.450  78.710  1.00  0.00            
ATOM   2088  C   GLN   138      62.770  80.090  73.240  1.00  0.00            
ATOM   2089  O   GLN   138      62.400  80.930  72.430  1.00  0.00            
ATOM   2090  N   GLN   139      62.020  79.540  74.200  1.00  0.00            
ATOM   2091  H   GLN   139      62.400  78.740  74.680  1.00  0.00            
ATOM   2092  CA  GLN   139      60.580  79.700  74.280  1.00  0.00            
ATOM   2093  HA  GLN   139      60.230  78.860  73.680  1.00  0.00            
ATOM   2094  CB  GLN   139      60.080  79.520  75.720  1.00  0.00            
ATOM   2095  HB1 GLN   139      60.000  80.450  76.270  1.00  0.00            
ATOM   2096  HB2 GLN   139      60.910  78.980  76.170  1.00  0.00            
ATOM   2097  CG  GLN   139      58.760  78.800  75.970  1.00  0.00            
ATOM   2098  HG1 GLN   139      58.620  77.970  75.300  1.00  0.00            
ATOM   2099  HG2 GLN   139      57.990  79.570  75.820  1.00  0.00            
ATOM   2100  CD  GLN   139      58.610  78.510  77.470  1.00  0.00            
ATOM   2101  OE1 GLN   139      58.830  79.360  78.330  1.00  0.00            
ATOM   2102  NE2 GLN   139      58.170  77.290  77.750  1.00  0.00            
ATOM   2103 1HE2 GLN   139      57.820  76.670  77.020  1.00  0.00            
ATOM   2104 2HE2 GLN   139      58.000  77.000  78.700  1.00  0.00            
ATOM   2105  C   GLN   139      60.100  81.060  73.780  1.00  0.00            
ATOM   2106  O   GLN   139      60.450  82.130  74.260  1.00  0.00            
ATOM   2107  N   PHE   140      59.140  80.990  72.860  1.00  0.00            
ATOM   2108  H   PHE   140      58.920  80.050  72.570  1.00  0.00            
ATOM   2109  CA  PHE   140      58.580  82.120  72.140  1.00  0.00            
ATOM   2110  HA  PHE   140      58.610  83.040  72.730  1.00  0.00            
ATOM   2111  CB  PHE   140      59.380  82.410  70.870  1.00  0.00            
ATOM   2112  HB1 PHE   140      60.450  82.390  71.010  1.00  0.00            
ATOM   2113  HB2 PHE   140      59.120  83.400  70.500  1.00  0.00            
ATOM   2114  CG  PHE   140      59.040  81.420  69.800  1.00  0.00            
ATOM   2115  CD1 PHE   140      59.570  80.130  69.890  1.00  0.00            
ATOM   2116  HD1 PHE   140      60.310  79.900  70.640  1.00  0.00            
ATOM   2117  CE1 PHE   140      59.230  79.170  68.920  1.00  0.00            
ATOM   2118  HE1 PHE   140      59.730  78.210  68.870  1.00  0.00            
ATOM   2119  CZ  PHE   140      58.400  79.450  67.820  1.00  0.00            
ATOM   2120  HZ  PHE   140      58.130  78.700  67.100  1.00  0.00            
ATOM   2121  CE2 PHE   140      57.700  80.660  67.870  1.00  0.00            
ATOM   2122  HE2 PHE   140      57.020  80.990  67.100  1.00  0.00            
ATOM   2123  CD2 PHE   140      58.070  81.630  68.800  1.00  0.00            
ATOM   2124  HD2 PHE   140      57.620  82.590  68.560  1.00  0.00            
ATOM   2125  C   PHE   140      57.120  81.880  71.800  1.00  0.00            
ATOM   2126  O   PHE   140      56.540  82.710  71.100  1.00  0.00            
ATOM   2127  N   GLU   141      56.530  80.740  72.190  1.00  0.00            
ATOM   2128  H   GLU   141      57.060  80.080  72.740  1.00  0.00            
ATOM   2129  CA  GLU   141      55.160  80.410  71.860  1.00  0.00            
ATOM   2130  HA  GLU   141      54.730  81.280  71.370  1.00  0.00            
ATOM   2131  CB  GLU   141      54.940  79.210  70.930  1.00  0.00            
ATOM   2132  HB1 GLU   141      54.990  78.360  71.630  1.00  0.00            
ATOM   2133  HB2 GLU   141      55.620  79.260  70.090  1.00  0.00            
ATOM   2134  CG  GLU   141      53.590  79.110  70.250  1.00  0.00            
ATOM   2135  HG1 GLU   141      52.730  79.090  70.920  1.00  0.00            
ATOM   2136  HG2 GLU   141      53.430  78.170  69.710  1.00  0.00            
ATOM   2137  CD  GLU   141      53.450  80.290  69.290  1.00  0.00            
ATOM   2138  OE1 GLU   141      53.940  80.270  68.140  1.00  0.00            
ATOM   2139  OE2 GLU   141      52.790  81.290  69.650  1.00  0.00            
ATOM   2140  C   GLU   141      54.340  80.270  73.130  1.00  0.00            
ATOM   2141  O   GLU   141      54.790  79.900  74.220  1.00  0.00            
ATOM   2142  N   GLN   142      53.070  80.670  73.020  1.00  0.00            
ATOM   2143  H   GLN   142      52.740  81.030  72.140  1.00  0.00            
ATOM   2144  CA  GLN   142      52.080  80.590  74.080  1.00  0.00            
ATOM   2145  HA  GLN   142      52.380  79.920  74.890  1.00  0.00            
ATOM   2146  CB  GLN   142      51.820  82.000  74.610  1.00  0.00            
ATOM   2147  HB1 GLN   142      51.190  81.930  75.490  1.00  0.00            
ATOM   2148  HB2 GLN   142      51.310  82.660  73.900  1.00  0.00            
ATOM   2149  CG  GLN   142      53.070  82.750  75.050  1.00  0.00            
ATOM   2150  HG1 GLN   142      53.730  82.980  74.210  1.00  0.00            
ATOM   2151  HG2 GLN   142      53.690  82.170  75.740  1.00  0.00            
ATOM   2152  CD  GLN   142      52.680  84.110  75.610  1.00  0.00            
ATOM   2153  OE1 GLN   142      51.990  84.280  76.610  1.00  0.00            
ATOM   2154  NE2 GLN   142      52.990  85.140  74.820  1.00  0.00            
ATOM   2155 1HE2 GLN   142      53.450  85.020  73.930  1.00  0.00            
ATOM   2156 2HE2 GLN   142      52.780  86.040  75.230  1.00  0.00            
ATOM   2157  C   GLN   142      50.730  80.110  73.600  1.00  0.00            
ATOM   2158  O   GLN   142      50.460  79.960  72.410  1.00  0.00            
ATOM   2159  N   ALA   143      49.870  79.910  74.610  1.00  0.00            
ATOM   2160  H   ALA   143      50.280  79.960  75.530  1.00  0.00            
ATOM   2161  CA  ALA   143      48.470  79.520  74.540  1.00  0.00            
ATOM   2162  HA  ALA   143      48.080  79.450  75.550  1.00  0.00            
ATOM   2163  CB  ALA   143      47.630  80.620  73.890  1.00  0.00            
ATOM   2164  HB1 ALA   143      47.700  80.630  72.810  1.00  0.00            
ATOM   2165  HB2 ALA   143      46.600  80.460  74.180  1.00  0.00            
ATOM   2166  HB3 ALA   143      47.990  81.590  74.260  1.00  0.00            
ATOM   2167  C   ALA   143      48.250  78.150  73.950  1.00  0.00            
ATOM   2168  O   ALA   143      49.190  77.550  73.420  1.00  0.00            
ATOM   2169  N   GLY   144      47.020  77.630  74.040  1.00  0.00            
ATOM   2170  H   GLY   144      46.300  78.220  74.420  1.00  0.00            
ATOM   2171  CA  GLY   144      46.740  76.450  73.230  1.00  0.00            
ATOM   2172  HA1 GLY   144      46.970  76.710  72.200  1.00  0.00            
ATOM   2173  HA2 GLY   144      45.660  76.290  73.190  1.00  0.00            
ATOM   2174  C   GLY   144      47.550  75.200  73.530  1.00  0.00            
ATOM   2175  O   GLY   144      47.800  74.920  74.700  1.00  0.00            
ATOM   2176  N   SER   145      47.920  74.390  72.540  1.00  0.00            
ATOM   2177  H   SER   145      47.680  74.680  71.600  1.00  0.00            
ATOM   2178  CA  SER   145      48.940  73.370  72.670  1.00  0.00            
ATOM   2179  HA  SER   145      48.720  72.790  73.570  1.00  0.00            
ATOM   2180  CB  SER   145      48.870  72.440  71.460  1.00  0.00            
ATOM   2181  HB1 SER   145      47.880  71.990  71.390  1.00  0.00            
ATOM   2182  HB2 SER   145      49.750  71.830  71.660  1.00  0.00            
ATOM   2183  OG  SER   145      49.050  73.160  70.260  1.00  0.00            
ATOM   2184  HG  SER   145      49.540  72.640  69.620  1.00  0.00            
ATOM   2185  C   SER   145      50.380  73.790  72.940  1.00  0.00            
ATOM   2186  O   SER   145      51.260  72.930  72.920  1.00  0.00            
ATOM   2187  N   HIS   146      50.630  75.090  73.120  1.00  0.00            
ATOM   2188  H   HIS   146      49.800  75.640  73.110  1.00  0.00            
ATOM   2189  CA  HIS   146      51.960  75.650  73.330  1.00  0.00            
ATOM   2190  HA  HIS   146      52.690  74.840  73.310  1.00  0.00            
ATOM   2191  CB  HIS   146      52.440  76.530  72.190  1.00  0.00            
ATOM   2192  HB1 HIS   146      53.400  77.020  72.350  1.00  0.00            
ATOM   2193  HB2 HIS   146      51.710  77.330  72.080  1.00  0.00            
ATOM   2194  CG  HIS   146      52.570  75.730  70.920  1.00  0.00            
ATOM   2195  ND1 HIS   146      53.640  74.940  70.550  1.00  0.00            
ATOM   2196  HD1 HIS   146      54.480  74.700  71.070  1.00  0.00            
ATOM   2197  CE1 HIS   146      53.390  74.520  69.300  1.00  0.00            
ATOM   2198  HE1 HIS   146      54.120  73.960  68.730  1.00  0.00            
ATOM   2199  NE2 HIS   146      52.240  75.030  68.840  1.00  0.00            
ATOM   2200  HE2 HIS   146      51.780  74.930  67.950  1.00  0.00            
ATOM   2201  CD2 HIS   146      51.670  75.730  69.890  1.00  0.00            
ATOM   2202  HD2 HIS   146      50.780  76.330  69.740  1.00  0.00            
ATOM   2203  C   HIS   146      52.020  76.400  74.660  1.00  0.00            
ATOM   2204  O   HIS   146      52.930  77.210  74.880  1.00  0.00            
ATOM   2205  N   ALA   147      51.120  76.140  75.600  1.00  0.00            
ATOM   2206  H   ALA   147      50.520  75.370  75.400  1.00  0.00            
ATOM   2207  CA  ALA   147      50.830  76.830  76.850  1.00  0.00            
ATOM   2208  HA  ALA   147      51.090  77.870  76.700  1.00  0.00            
ATOM   2209  CB  ALA   147      49.340  76.760  77.180  1.00  0.00            
ATOM   2210  HB1 ALA   147      48.710  77.260  76.440  1.00  0.00            
ATOM   2211  HB2 ALA   147      49.000  75.720  77.270  1.00  0.00            
ATOM   2212  HB3 ALA   147      49.180  77.260  78.130  1.00  0.00            
ATOM   2213  C   ALA   147      51.740  76.430  77.990  1.00  0.00            
ATOM   2214  O   ALA   147      52.210  77.280  78.730  1.00  0.00            
ATOM   2215  N   ASN   148      52.030  75.120  78.070  1.00  0.00            
ATOM   2216  H   ASN   148      51.550  74.500  77.440  1.00  0.00            
ATOM   2217  CA  ASN   148      52.870  74.500  79.070  1.00  0.00            
ATOM   2218  HA  ASN   148      53.440  75.260  79.610  1.00  0.00            
ATOM   2219  CB  ASN   148      51.930  73.810  80.050  1.00  0.00            
ATOM   2220  HB1 ASN   148      51.520  72.880  79.660  1.00  0.00            
ATOM   2221  HB2 ASN   148      51.080  74.460  80.250  1.00  0.00            
ATOM   2222  CG  ASN   148      52.640  73.510  81.370  1.00  0.00            
ATOM   2223  OD1 ASN   148      53.690  74.090  81.610  1.00  0.00            
ATOM   2224  ND2 ASN   148      52.220  72.620  82.270  1.00  0.00            
ATOM   2225 1HD2 ASN   148      51.470  71.960  82.200  1.00  0.00            
ATOM   2226 2HD2 ASN   148      52.560  72.690  83.220  1.00  0.00            
ATOM   2227  C   ASN   148      53.930  73.590  78.480  1.00  0.00            
ATOM   2228  O   ASN   148      53.940  72.410  78.820  1.00  0.00            
ATOM   2229  N   ARG   149      54.720  74.110  77.530  1.00  0.00            
ATOM   2230  H   ARG   149      54.770  75.110  77.450  1.00  0.00            
ATOM   2231  CA  ARG   149      55.550  73.300  76.660  1.00  0.00            
ATOM   2232  HA  ARG   149      55.710  72.300  77.050  1.00  0.00            
ATOM   2233  CB  ARG   149      54.730  73.280  75.380  1.00  0.00            
ATOM   2234  HB1 ARG   149      54.710  74.280  74.960  1.00  0.00            
ATOM   2235  HB2 ARG   149      53.690  73.100  75.670  1.00  0.00            
ATOM   2236  CG  ARG   149      55.190  72.240  74.360  1.00  0.00            
ATOM   2237  HG1 ARG   149      55.240  71.310  74.910  1.00  0.00            
ATOM   2238  HG2 ARG   149      56.150  72.580  73.950  1.00  0.00            
ATOM   2239  CD  ARG   149      54.140  72.160  73.260  1.00  0.00            
ATOM   2240  HD1 ARG   149      53.900  73.170  72.910  1.00  0.00            
ATOM   2241  HD2 ARG   149      53.240  71.790  73.740  1.00  0.00            
ATOM   2242  NE  ARG   149      54.480  71.420  72.040  1.00  0.00            
ATOM   2243  HE  ARG   149      55.370  70.940  72.040  1.00  0.00            
ATOM   2244  CZ  ARG   149      53.760  71.350  70.910  1.00  0.00            
ATOM   2245  NH1 ARG   149      54.190  70.590  69.900  1.00  0.00            
ATOM   2246 1HH1 ARG   149      55.040  70.060  70.030  1.00  0.00            
ATOM   2247 2HH1 ARG   149      53.560  70.390  69.140  1.00  0.00            
ATOM   2248  NH2 ARG   149      52.450  71.660  70.840  1.00  0.00            
ATOM   2249 1HH2 ARG   149      51.990  72.170  71.580  1.00  0.00            
ATOM   2250 2HH2 ARG   149      51.930  71.350  70.030  1.00  0.00            
ATOM   2251  C   ARG   149      56.940  73.910  76.470  1.00  0.00            
ATOM   2252  O   ARG   149      57.040  75.140  76.380  1.00  0.00            
ATOM   2253  N   TYR   150      58.030  73.150  76.470  1.00  0.00            
ATOM   2254  H   TYR   150      57.790  72.180  76.510  1.00  0.00            
ATOM   2255  CA  TYR   150      59.390  73.610  76.260  1.00  0.00            
ATOM   2256  HA  TYR   150      59.420  74.690  76.110  1.00  0.00            
ATOM   2257  CB  TYR   150      60.250  73.320  77.490  1.00  0.00            
ATOM   2258  HB1 TYR   150      61.290  73.460  77.220  1.00  0.00            
ATOM   2259  HB2 TYR   150      60.030  72.290  77.820  1.00  0.00            
ATOM   2260  CG  TYR   150      59.910  74.130  78.720  1.00  0.00            
ATOM   2261  CD1 TYR   150      60.550  75.330  79.030  1.00  0.00            
ATOM   2262  HD1 TYR   150      61.340  75.720  78.420  1.00  0.00            
ATOM   2263  CE1 TYR   150      60.160  76.040  80.170  1.00  0.00            
ATOM   2264  HE1 TYR   150      60.620  76.980  80.480  1.00  0.00            
ATOM   2265  CZ  TYR   150      59.180  75.530  81.040  1.00  0.00            
ATOM   2266  OH  TYR   150      58.760  76.110  82.200  1.00  0.00            
ATOM   2267  HH  TYR   150      57.980  75.720  82.590  1.00  0.00            
ATOM   2268  CE2 TYR   150      58.450  74.390  80.650  1.00  0.00            
ATOM   2269  HE2 TYR   150      57.590  74.020  81.170  1.00  0.00            
ATOM   2270  CD2 TYR   150      58.900  73.620  79.560  1.00  0.00            
ATOM   2271  HD2 TYR   150      58.430  72.670  79.340  1.00  0.00            
ATOM   2272  C   TYR   150      60.010  72.990  75.010  1.00  0.00            
ATOM   2273  O   TYR   150      59.810  71.820  74.710  1.00  0.00            
ATOM   2274  N   ASP   151      60.500  73.890  74.160  1.00  0.00            
ATOM   2275  H   ASP   151      60.540  74.850  74.460  1.00  0.00            
ATOM   2276  CA  ASP   151      61.130  73.630  72.880  1.00  0.00            
ATOM   2277  HA  ASP   151      61.500  72.590  72.920  1.00  0.00            
ATOM   2278  CB  ASP   151      60.050  73.590  71.800  1.00  0.00            
ATOM   2279  HB1 ASP   151      59.340  72.830  72.100  1.00  0.00            
ATOM   2280  HB2 ASP   151      60.400  73.310  70.810  1.00  0.00            
ATOM   2281  CG  ASP   151      59.140  74.810  71.730  1.00  0.00            
ATOM   2282  OD1 ASP   151      59.710  75.920  71.670  1.00  0.00            
ATOM   2283  OD2 ASP   151      57.890  74.710  71.740  1.00  0.00            
ATOM   2284  C   ASP   151      62.340  74.470  72.530  1.00  0.00            
ATOM   2285  O   ASP   151      62.550  75.590  73.000  1.00  0.00            
ATOM   2286  N   VAL   152      63.230  73.990  71.650  1.00  0.00            
ATOM   2287  H   VAL   152      63.000  73.080  71.260  1.00  0.00            
ATOM   2288  CA  VAL   152      64.340  74.700  71.060  1.00  0.00            
ATOM   2289  HA  VAL   152      64.300  75.790  71.120  1.00  0.00            
ATOM   2290  CB  VAL   152      65.630  74.160  71.680  1.00  0.00            
ATOM   2291  HB  VAL   152      65.640  73.070  71.720  1.00  0.00            
ATOM   2292  CG1 VAL   152      66.830  74.560  70.830  1.00  0.00            
ATOM   2293 1HG1 VAL   152      66.750  75.620  70.630  1.00  0.00            
ATOM   2294 2HG1 VAL   152      67.730  74.260  71.360  1.00  0.00            
ATOM   2295 3HG1 VAL   152      66.830  73.920  69.950  1.00  0.00            
ATOM   2296  CG2 VAL   152      65.760  74.530  73.160  1.00  0.00            
ATOM   2297 1HG2 VAL   152      64.860  74.360  73.760  1.00  0.00            
ATOM   2298 2HG2 VAL   152      66.720  74.210  73.540  1.00  0.00            
ATOM   2299 3HG2 VAL   152      65.700  75.620  73.180  1.00  0.00            
ATOM   2300  C   VAL   152      64.310  74.430  69.570  1.00  0.00            
ATOM   2301  O   VAL   152      64.040  73.300  69.160  1.00  0.00            
ATOM   2302  N   THR   153      64.390  75.480  68.740  1.00  0.00            
ATOM   2303  H   THR   153      64.590  76.380  69.160  1.00  0.00            
ATOM   2304  CA  THR   153      64.290  75.400  67.300  1.00  0.00            
ATOM   2305  HA  THR   153      64.140  74.350  67.010  1.00  0.00            
ATOM   2306  CB  THR   153      63.060  76.200  66.880  1.00  0.00            
ATOM   2307  HB  THR   153      63.000  77.240  67.180  1.00  0.00            
ATOM   2308  CG2 THR   153      62.680  76.140  65.410  1.00  0.00            
ATOM   2309 1HG2 THR   153      62.510  75.100  65.110  1.00  0.00            
ATOM   2310 2HG2 THR   153      61.690  76.600  65.260  1.00  0.00            
ATOM   2311 3HG2 THR   153      63.410  76.650  64.790  1.00  0.00            
ATOM   2312  OG1 THR   153      61.850  75.720  67.420  1.00  0.00            
ATOM   2313  HG1 THR   153      61.900  76.030  68.330  1.00  0.00            
ATOM   2314  C   THR   153      65.540  75.910  66.590  1.00  0.00            
ATOM   2315  O   THR   153      66.040  76.970  66.930  1.00  0.00            
ATOM   2316  N   ILE   154      66.010  75.180  65.580  1.00  0.00            
ATOM   2317  H   ILE   154      65.550  74.310  65.360  1.00  0.00            
ATOM   2318  CA  ILE   154      67.230  75.430  64.830  1.00  0.00            
ATOM   2319  HA  ILE   154      67.870  76.150  65.330  1.00  0.00            
ATOM   2320  CB  ILE   154      68.010  74.120  64.780  1.00  0.00            
ATOM   2321  HB  ILE   154      67.470  73.300  64.290  1.00  0.00            
ATOM   2322  CG2 ILE   154      69.250  74.430  63.960  1.00  0.00            
ATOM   2323 1HG2 ILE   154      69.040  74.910  63.000  1.00  0.00            
ATOM   2324 2HG2 ILE   154      69.880  75.160  64.480  1.00  0.00            
ATOM   2325 3HG2 ILE   154      69.890  73.570  63.770  1.00  0.00            
ATOM   2326  CG1 ILE   154      68.340  73.660  66.210  1.00  0.00            
ATOM   2327 1HG1 ILE   154      67.440  73.550  66.820  1.00  0.00            
ATOM   2328 2HG1 ILE   154      69.020  74.420  66.620  1.00  0.00            
ATOM   2329  CD  ILE   154      69.050  72.310  66.230  1.00  0.00            
ATOM   2330  HD1 ILE   154      69.160  72.050  67.290  1.00  0.00            
ATOM   2331  HD2 ILE   154      68.350  71.550  65.890  1.00  0.00            
ATOM   2332  HD3 ILE   154      69.930  72.330  65.590  1.00  0.00            
ATOM   2333  C   ILE   154      66.840  75.990  63.480  1.00  0.00            
ATOM   2334  O   ILE   154      66.170  75.350  62.670  1.00  0.00            
ATOM   2335  N   LEU   155      67.340  77.180  63.150  1.00  0.00            
ATOM   2336  H   LEU   155      67.750  77.660  63.950  1.00  0.00            
ATOM   2337  CA  LEU   155      67.180  78.010  61.960  1.00  0.00            
ATOM   2338  HA  LEU   155      66.270  77.730  61.430  1.00  0.00            
ATOM   2339  CB  LEU   155      67.030  79.480  62.390  1.00  0.00            
ATOM   2340  HB1 LEU   155      67.280  79.960  61.450  1.00  0.00            
ATOM   2341  HB2 LEU   155      67.760  79.640  63.180  1.00  0.00            
ATOM   2342  CG  LEU   155      65.650  79.930  62.820  1.00  0.00            
ATOM   2343  HG  LEU   155      64.970  80.070  61.980  1.00  0.00            
ATOM   2344  CD1 LEU   155      65.000  79.030  63.860  1.00  0.00            
ATOM   2345 1HD1 LEU   155      64.840  78.010  63.500  1.00  0.00            
ATOM   2346 2HD1 LEU   155      65.620  79.030  64.750  1.00  0.00            
ATOM   2347 3HD1 LEU   155      64.020  79.410  64.170  1.00  0.00            
ATOM   2348  CD2 LEU   155      65.770  81.320  63.440  1.00  0.00            
ATOM   2349 1HD2 LEU   155      66.350  81.300  64.380  1.00  0.00            
ATOM   2350 2HD2 LEU   155      66.400  81.990  62.850  1.00  0.00            
ATOM   2351 3HD2 LEU   155      64.760  81.710  63.580  1.00  0.00            
ATOM   2352  C   LEU   155      68.350  77.730  61.040  1.00  0.00            
ATOM   2353  O   LEU   155      69.480  77.450  61.440  1.00  0.00            
ATOM   2354  N   VAL   156      68.120  77.820  59.730  1.00  0.00            
ATOM   2355  H   VAL   156      67.150  77.970  59.520  1.00  0.00            
ATOM   2356  CA  VAL   156      69.000  77.780  58.580  1.00  0.00            
ATOM   2357  HA  VAL   156      70.030  78.020  58.850  1.00  0.00            
ATOM   2358  CB  VAL   156      68.970  76.420  57.880  1.00  0.00            
ATOM   2359  HB  VAL   156      67.940  76.300  57.530  1.00  0.00            
ATOM   2360  CG1 VAL   156      69.900  76.360  56.670  1.00  0.00            
ATOM   2361 1HG1 VAL   156      69.640  75.530  56.030  1.00  0.00            
ATOM   2362 2HG1 VAL   156      69.860  77.250  56.040  1.00  0.00            
ATOM   2363 3HG1 VAL   156      70.940  76.320  56.960  1.00  0.00            
ATOM   2364  CG2 VAL   156      69.260  75.230  58.800  1.00  0.00            
ATOM   2365 1HG2 VAL   156      68.390  75.070  59.440  1.00  0.00            
ATOM   2366 2HG2 VAL   156      69.330  74.380  58.120  1.00  0.00            
ATOM   2367 3HG2 VAL   156      70.150  75.330  59.410  1.00  0.00            
ATOM   2368  C   VAL   156      68.630  78.880  57.590  1.00  0.00            
ATOM   2369  O   VAL   156      67.570  78.890  56.970  1.00  0.00            
ATOM   2370  N   ASN   157      69.540  79.820  57.360  1.00  0.00            
ATOM   2371  H   ASN   157      70.510  79.710  57.650  1.00  0.00            
ATOM   2372  CA  ASN   157      69.340  81.110  56.710  1.00  0.00            
ATOM   2373  HA  ASN   157      70.200  81.700  57.000  1.00  0.00            
ATOM   2374  CB  ASN   157      69.360  80.940  55.190  1.00  0.00            
ATOM   2375  HB1 ASN   157      69.290  81.950  54.790  1.00  0.00            
ATOM   2376  HB2 ASN   157      68.500  80.390  54.850  1.00  0.00            
ATOM   2377  CG  ASN   157      70.660  80.390  54.610  1.00  0.00            
ATOM   2378  OD1 ASN   157      71.730  80.400  55.220  1.00  0.00            
ATOM   2379  ND2 ASN   157      70.560  79.780  53.430  1.00  0.00            
ATOM   2380 1HD2 ASN   157      69.590  79.730  53.150  1.00  0.00            
ATOM   2381 2HD2 ASN   157      71.250  79.090  53.170  1.00  0.00            
ATOM   2382  C   ASN   157      68.130  81.870  57.250  1.00  0.00            
ATOM   2383  O   ASN   157      67.420  82.560  56.550  1.00  0.00            
ATOM   2384  N   GLY   158      67.810  81.690  58.540  1.00  0.00            
ATOM   2385  H   GLY   158      68.420  81.130  59.120  1.00  0.00            
ATOM   2386  CA  GLY   158      66.610  82.210  59.160  1.00  0.00            
ATOM   2387  HA1 GLY   158      66.500  83.240  58.810  1.00  0.00            
ATOM   2388  HA2 GLY   158      66.710  82.440  60.230  1.00  0.00            
ATOM   2389  C   GLY   158      65.300  81.470  59.010  1.00  0.00            
ATOM   2390  O   GLY   158      64.280  81.870  59.590  1.00  0.00            
ATOM   2391  N   LEU   159      65.290  80.420  58.190  1.00  0.00            
ATOM   2392  H   LEU   159      66.140  80.210  57.690  1.00  0.00            
ATOM   2393  CA  LEU   159      64.190  79.500  57.960  1.00  0.00            
ATOM   2394  HA  LEU   159      63.260  80.060  57.850  1.00  0.00            
ATOM   2395  CB  LEU   159      64.360  78.800  56.610  1.00  0.00            
ATOM   2396  HB1 LEU   159      63.530  78.160  56.330  1.00  0.00            
ATOM   2397  HB2 LEU   159      65.190  78.100  56.700  1.00  0.00            
ATOM   2398  CG  LEU   159      64.760  79.660  55.420  1.00  0.00            
ATOM   2399  HG  LEU   159      65.610  80.290  55.710  1.00  0.00            
ATOM   2400  CD1 LEU   159      65.200  78.840  54.210  1.00  0.00            
ATOM   2401 1HD1 LEU   159      65.750  79.550  53.580  1.00  0.00            
ATOM   2402 2HD1 LEU   159      65.970  78.130  54.480  1.00  0.00            
ATOM   2403 3HD1 LEU   159      64.390  78.350  53.660  1.00  0.00            
ATOM   2404  CD2 LEU   159      63.600  80.590  55.090  1.00  0.00            
ATOM   2405 1HD2 LEU   159      63.140  81.050  55.970  1.00  0.00            
ATOM   2406 2HD2 LEU   159      64.040  81.360  54.470  1.00  0.00            
ATOM   2407 3HD2 LEU   159      62.840  79.920  54.670  1.00  0.00            
ATOM   2408  C   LEU   159      64.160  78.480  59.080  1.00  0.00            
ATOM   2409  O   LEU   159      65.270  77.990  59.330  1.00  0.00            
ATOM   2410  N   PRO   160      63.080  78.320  59.850  1.00  0.00            
ATOM   2411  CD  PRO   160      61.860  79.100  59.750  1.00  0.00            
ATOM   2412  HD1 PRO   160      61.410  79.060  58.750  1.00  0.00            
ATOM   2413  HD2 PRO   160      62.050  80.160  59.880  1.00  0.00            
ATOM   2414  CG  PRO   160      60.960  78.630  60.880  1.00  0.00            
ATOM   2415  HG1 PRO   160      60.090  78.110  60.480  1.00  0.00            
ATOM   2416  HG2 PRO   160      60.610  79.570  61.310  1.00  0.00            
ATOM   2417  CB  PRO   160      61.880  77.870  61.830  1.00  0.00            
ATOM   2418  HB1 PRO   160      61.330  77.020  62.250  1.00  0.00            
ATOM   2419  HB2 PRO   160      62.260  78.620  62.530  1.00  0.00            
ATOM   2420  CA  PRO   160      63.060  77.410  60.980  1.00  0.00            
ATOM   2421  HA  PRO   160      63.990  77.340  61.530  1.00  0.00            
ATOM   2422  C   PRO   160      62.870  75.990  60.450  1.00  0.00            
ATOM   2423  O   PRO   160      61.780  75.650  59.980  1.00  0.00            
ATOM   2424  N   LEU   161      63.830  75.090  60.590  1.00  0.00            
ATOM   2425  H   LEU   161      64.720  75.390  60.970  1.00  0.00            
ATOM   2426  CA  LEU   161      63.880  73.820  59.880  1.00  0.00            
ATOM   2427  HA  LEU   161      62.980  73.640  59.270  1.00  0.00            
ATOM   2428  CB  LEU   161      65.050  73.740  58.920  1.00  0.00            
ATOM   2429  HB1 LEU   161      65.010  72.740  58.490  1.00  0.00            
ATOM   2430  HB2 LEU   161      66.070  73.850  59.300  1.00  0.00            
ATOM   2431  CG  LEU   161      64.850  74.730  57.770  1.00  0.00            
ATOM   2432  HG  LEU   161      65.130  75.720  58.130  1.00  0.00            
ATOM   2433  CD1 LEU   161      65.830  74.300  56.690  1.00  0.00            
ATOM   2434 1HD1 LEU   161      66.860  74.370  57.040  1.00  0.00            
ATOM   2435 2HD1 LEU   161      65.460  73.320  56.390  1.00  0.00            
ATOM   2436 3HD1 LEU   161      65.700  74.960  55.820  1.00  0.00            
ATOM   2437  CD2 LEU   161      63.480  74.830  57.110  1.00  0.00            
ATOM   2438 1HD2 LEU   161      63.390  75.720  56.480  1.00  0.00            
ATOM   2439 2HD2 LEU   161      63.310  73.860  56.640  1.00  0.00            
ATOM   2440 3HD2 LEU   161      62.750  75.090  57.890  1.00  0.00            
ATOM   2441  C   LEU   161      63.770  72.630  60.820  1.00  0.00            
ATOM   2442  O   LEU   161      63.410  71.560  60.340  1.00  0.00            
ATOM   2443  N   VAL   162      64.190  72.680  62.090  1.00  0.00            
ATOM   2444  H   VAL   162      64.570  73.570  62.380  1.00  0.00            
ATOM   2445  CA  VAL   162      64.250  71.640  63.100  1.00  0.00            
ATOM   2446  HA  VAL   162      63.560  70.800  62.940  1.00  0.00            
ATOM   2447  CB  VAL   162      65.660  71.070  63.250  1.00  0.00            
ATOM   2448  HB  VAL   162      66.280  71.620  63.950  1.00  0.00            
ATOM   2449  CG1 VAL   162      65.550  69.660  63.810  1.00  0.00            
ATOM   2450 1HG1 VAL   162      65.370  69.680  64.890  1.00  0.00            
ATOM   2451 2HG1 VAL   162      64.740  69.170  63.280  1.00  0.00            
ATOM   2452 3HG1 VAL   162      66.470  69.120  63.570  1.00  0.00            
ATOM   2453  CG2 VAL   162      66.410  70.930  61.920  1.00  0.00            
ATOM   2454 1HG2 VAL   162      67.250  70.240  61.950  1.00  0.00            
ATOM   2455 2HG2 VAL   162      65.760  70.530  61.150  1.00  0.00            
ATOM   2456 3HG2 VAL   162      66.690  71.930  61.600  1.00  0.00            
ATOM   2457  C   VAL   162      63.730  72.150  64.430  1.00  0.00            
ATOM   2458  O   VAL   162      64.040  73.270  64.830  1.00  0.00            
ATOM   2459  N   GLN   163      63.020  71.310  65.190  1.00  0.00            
ATOM   2460  H   GLN   163      62.920  70.370  64.830  1.00  0.00            
ATOM   2461  CA  GLN   163      62.610  71.630  66.540  1.00  0.00            
ATOM   2462  HA  GLN   163      63.220  72.460  66.880  1.00  0.00            
ATOM   2463  CB  GLN   163      61.170  72.150  66.610  1.00  0.00            
ATOM   2464  HB1 GLN   163      60.450  71.390  66.260  1.00  0.00            
ATOM   2465  HB2 GLN   163      61.050  73.030  65.980  1.00  0.00            
ATOM   2466  CG  GLN   163      60.760  72.470  68.040  1.00  0.00            
ATOM   2467  HG1 GLN   163      61.560  73.140  68.350  1.00  0.00            
ATOM   2468  HG2 GLN   163      60.620  71.510  68.540  1.00  0.00            
ATOM   2469  CD  GLN   163      59.440  73.220  67.910  1.00  0.00            
ATOM   2470  OE1 GLN   163      58.350  72.690  68.080  1.00  0.00            
ATOM   2471  NE2 GLN   163      59.330  74.540  67.730  1.00  0.00            
ATOM   2472 1HE2 GLN   163      60.220  75.020  67.780  1.00  0.00            
ATOM   2473 2HE2 GLN   163      58.420  74.930  67.890  1.00  0.00            
ATOM   2474  C   GLN   163      62.850  70.450  67.470  1.00  0.00            
ATOM   2475  O   GLN   163      62.560  69.300  67.140  1.00  0.00            
ATOM   2476  N   ILE   164      63.340  70.640  68.690  1.00  0.00            
ATOM   2477  H   ILE   164      63.680  71.570  68.890  1.00  0.00            
ATOM   2478  CA  ILE   164      63.560  69.710  69.770  1.00  0.00            
ATOM   2479  HA  ILE   164      63.290  68.710  69.430  1.00  0.00            
ATOM   2480  CB  ILE   164      65.020  69.770  70.220  1.00  0.00            
ATOM   2481  HB  ILE   164      65.210  70.630  70.860  1.00  0.00            
ATOM   2482  CG2 ILE   164      65.200  68.490  71.040  1.00  0.00            
ATOM   2483 1HG2 ILE   164      64.380  68.460  71.780  1.00  0.00            
ATOM   2484 2HG2 ILE   164      65.070  67.640  70.370  1.00  0.00            
ATOM   2485 3HG2 ILE   164      66.180  68.420  71.510  1.00  0.00            
ATOM   2486  CG1 ILE   164      66.010  69.690  69.060  1.00  0.00            
ATOM   2487 1HG1 ILE   164      65.380  69.630  68.170  1.00  0.00            
ATOM   2488 2HG1 ILE   164      66.570  68.760  68.970  1.00  0.00            
ATOM   2489  CD  ILE   164      66.890  70.930  68.880  1.00  0.00            
ATOM   2490  HD1 ILE   164      66.160  71.730  68.750  1.00  0.00            
ATOM   2491  HD2 ILE   164      67.510  71.030  69.770  1.00  0.00            
ATOM   2492  HD3 ILE   164      67.490  70.800  67.990  1.00  0.00            
ATOM   2493  C   ILE   164      62.590  70.090  70.890  1.00  0.00            
ATOM   2494  O   ILE   164      62.760  71.120  71.540  1.00  0.00            
ATOM   2495  N   GLU   165      61.610  69.220  71.130  1.00  0.00            
ATOM   2496  H   GLU   165      61.530  68.420  70.530  1.00  0.00            
ATOM   2497  CA  GLU   165      60.840  69.300  72.350  1.00  0.00            
ATOM   2498  HA  GLU   165      60.770  70.320  72.740  1.00  0.00            
ATOM   2499  CB  GLU   165      59.430  68.790  72.050  1.00  0.00            
ATOM   2500  HB1 GLU   165      58.960  68.350  72.920  1.00  0.00            
ATOM   2501  HB2 GLU   165      59.440  68.030  71.280  1.00  0.00            
ATOM   2502  CG  GLU   165      58.610  69.980  71.560  1.00  0.00            
ATOM   2503  HG1 GLU   165      59.000  70.470  70.670  1.00  0.00            
ATOM   2504  HG2 GLU   165      58.640  70.760  72.320  1.00  0.00            
ATOM   2505  CD  GLU   165      57.140  69.640  71.310  1.00  0.00            
ATOM   2506  OE1 GLU   165      56.710  69.570  70.140  1.00  0.00            
ATOM   2507  OE2 GLU   165      56.330  69.470  72.250  1.00  0.00            
ATOM   2508  C   GLU   165      61.460  68.540  73.520  1.00  0.00            
ATOM   2509  O   GLU   165      62.130  67.530  73.260  1.00  0.00            
ATOM   2510  N   LEU   166      61.200  68.960  74.750  1.00  0.00            
ATOM   2511  H   LEU   166      60.670  69.820  74.810  1.00  0.00            
ATOM   2512  CA  LEU   166      61.720  68.520  76.020  1.00  0.00            
ATOM   2513  HA  LEU   166      62.350  67.670  75.740  1.00  0.00            
ATOM   2514  CB  LEU   166      62.540  69.680  76.580  1.00  0.00            
ATOM   2515  HB1 LEU   166      62.880  69.400  77.570  1.00  0.00            
ATOM   2516  HB2 LEU   166      61.860  70.530  76.620  1.00  0.00            
ATOM   2517  CG  LEU   166      63.850  70.130  75.930  1.00  0.00            
ATOM   2518  HG  LEU   166      64.430  70.640  76.690  1.00  0.00            
ATOM   2519  CD1 LEU   166      64.750  68.940  75.600  1.00  0.00            
ATOM   2520 1HD1 LEU   166      64.890  68.220  76.400  1.00  0.00            
ATOM   2521 2HD1 LEU   166      64.190  68.350  74.870  1.00  0.00            
ATOM   2522 3HD1 LEU   166      65.760  69.280  75.360  1.00  0.00            
ATOM   2523  CD2 LEU   166      63.830  71.030  74.700  1.00  0.00            
ATOM   2524 1HD2 LEU   166      63.400  70.500  73.840  1.00  0.00            
ATOM   2525 2HD2 LEU   166      63.370  72.000  74.860  1.00  0.00            
ATOM   2526 3HD2 LEU   166      64.810  71.210  74.270  1.00  0.00            
ATOM   2527  C   LEU   166      60.650  68.060  77.000  1.00  0.00            
ATOM   2528  O   LEU   166      59.850  68.840  77.500  1.00  0.00            
ATOM   2529  N   LYS   167      60.780  66.820  77.460  1.00  0.00            
ATOM   2530  H   LYS   167      61.510  66.250  77.040  1.00  0.00            
ATOM   2531  CA  LYS   167      60.060  66.260  78.600  1.00  0.00            
ATOM   2532  HA  LYS   167      59.430  67.040  79.040  1.00  0.00            
ATOM   2533  CB  LYS   167      59.200  65.080  78.180  1.00  0.00            
ATOM   2534  HB1 LYS   167      58.760  64.610  79.050  1.00  0.00            
ATOM   2535  HB2 LYS   167      59.870  64.350  77.710  1.00  0.00            
ATOM   2536  CG  LYS   167      58.040  65.460  77.260  1.00  0.00            
ATOM   2537  HG1 LYS   167      57.400  64.570  77.210  1.00  0.00            
ATOM   2538  HG2 LYS   167      58.500  65.690  76.300  1.00  0.00            
ATOM   2539  CD  LYS   167      57.090  66.590  77.650  1.00  0.00            
ATOM   2540  HD1 LYS   167      57.640  67.490  77.920  1.00  0.00            
ATOM   2541  HD2 LYS   167      56.470  66.430  78.520  1.00  0.00            
ATOM   2542  CE  LYS   167      56.230  67.000  76.460  1.00  0.00            
ATOM   2543  HE1 LYS   167      55.350  66.380  76.340  1.00  0.00            
ATOM   2544  HE2 LYS   167      56.800  67.080  75.540  1.00  0.00            
ATOM   2545  NZ  LYS   167      55.770  68.390  76.590  1.00  0.00            
ATOM   2546  HZ1 LYS   167      55.350  68.400  77.510  1.00  0.00            
ATOM   2547  HZ2 LYS   167      56.550  69.040  76.570  1.00  0.00            
ATOM   2548  HZ3 LYS   167      55.130  68.720  75.880  1.00  0.00            
ATOM   2549  C   LYS   167      61.000  65.900  79.750  1.00  0.00            
ATOM   2550  O   LYS   167      62.210  65.780  79.550  1.00  0.00            
ATOM   2551  N   LYS   168      60.410  65.680  80.920  1.00  0.00            
ATOM   2552  H   LYS   168      59.410  65.790  81.030  1.00  0.00            
ATOM   2553  CA  LYS   168      61.190  65.280  82.080  1.00  0.00            
ATOM   2554  HA  LYS   168      62.090  65.890  82.220  1.00  0.00            
ATOM   2555  CB  LYS   168      60.370  65.550  83.330  1.00  0.00            
ATOM   2556  HB1 LYS   168      60.990  65.380  84.210  1.00  0.00            
ATOM   2557  HB2 LYS   168      59.490  64.890  83.410  1.00  0.00            
ATOM   2558  CG  LYS   168      59.900  66.990  83.520  1.00  0.00            
ATOM   2559  HG1 LYS   168      59.150  67.270  82.780  1.00  0.00            
ATOM   2560  HG2 LYS   168      60.720  67.700  83.430  1.00  0.00            
ATOM   2561  CD  LYS   168      59.120  67.190  84.810  1.00  0.00            
ATOM   2562  HD1 LYS   168      59.650  67.010  85.740  1.00  0.00            
ATOM   2563  HD2 LYS   168      58.300  66.460  84.810  1.00  0.00            
ATOM   2564  CE  LYS   168      58.460  68.570  84.820  1.00  0.00            
ATOM   2565  HE1 LYS   168      59.040  69.200  84.150  1.00  0.00            
ATOM   2566  HE2 LYS   168      58.490  68.930  85.850  1.00  0.00            
ATOM   2567  NZ  LYS   168      57.090  68.600  84.290  1.00  0.00            
ATOM   2568  HZ1 LYS   168      57.050  68.630  83.290  1.00  0.00            
ATOM   2569  HZ2 LYS   168      56.470  67.820  84.500  1.00  0.00            
ATOM   2570  HZ3 LYS   168      56.570  69.430  84.530  1.00  0.00            
ATOM   2571  C   LYS   168      61.570  63.800  82.130  1.00  0.00            
ATOM   2572  O   LYS   168      60.810  63.040  81.530  1.00  0.00            
ATOM   2573  N   ARG   169      62.620  63.430  82.850  1.00  0.00            
ATOM   2574  H   ARG   169      63.180  64.110  83.330  1.00  0.00            
ATOM   2575  CA  ARG   169      62.890  62.020  83.090  1.00  0.00            
ATOM   2576  HA  ARG   169      62.940  61.470  82.160  1.00  0.00            
ATOM   2577  CB  ARG   169      64.310  62.020  83.640  1.00  0.00            
ATOM   2578  HB1 ARG   169      64.640  60.990  83.790  1.00  0.00            
ATOM   2579  HB2 ARG   169      64.150  62.550  84.580  1.00  0.00            
ATOM   2580  CG  ARG   169      65.420  62.750  82.910  1.00  0.00            
ATOM   2581  HG1 ARG   169      65.230  63.820  82.870  1.00  0.00            
ATOM   2582  HG2 ARG   169      65.500  62.390  81.880  1.00  0.00            
ATOM   2583  CD  ARG   169      66.730  62.460  83.640  1.00  0.00            
ATOM   2584  HD1 ARG   169      67.010  61.440  83.410  1.00  0.00            
ATOM   2585  HD2 ARG   169      66.500  62.540  84.710  1.00  0.00            
ATOM   2586  NE  ARG   169      67.770  63.380  83.150  1.00  0.00            
ATOM   2587  HE  ARG   169      68.000  64.190  83.710  1.00  0.00            
ATOM   2588  CZ  ARG   169      68.610  63.180  82.130  1.00  0.00            
ATOM   2589  NH1 ARG   169      68.630  62.180  81.250  1.00  0.00            
ATOM   2590 1HH1 ARG   169      67.960  61.430  81.230  1.00  0.00            
ATOM   2591 2HH1 ARG   169      69.420  62.130  80.620  1.00  0.00            
ATOM   2592  NH2 ARG   169      69.490  64.180  81.970  1.00  0.00            
ATOM   2593 1HH2 ARG   169      69.310  65.010  82.520  1.00  0.00            
ATOM   2594 2HH2 ARG   169      69.990  64.270  81.110  1.00  0.00            
ATOM   2595  C   ARG   169      61.920  61.340  84.050  1.00  0.00            
ATOM   2596  O   ARG   169      61.480  61.860  85.070  1.00  0.00            
ATOM   2597  N   GLY   170      61.530  60.160  83.570  1.00  0.00            
ATOM   2598  H   GLY   170      62.080  59.690  82.870  1.00  0.00            
ATOM   2599  CA  GLY   170      60.400  59.350  83.970  1.00  0.00            
ATOM   2600  HA1 GLY   170      60.010  59.750  84.910  1.00  0.00            
ATOM   2601  HA2 GLY   170      60.670  58.340  84.290  1.00  0.00            
ATOM   2602  C   GLY   170      59.130  59.450  83.140  1.00  0.00            
ATOM   2603  O   GLY   170      58.320  58.530  83.130  1.00  0.00            
ATOM   2604  N   VAL   171      59.030  60.410  82.210  1.00  0.00            
ATOM   2605  H   VAL   171      59.780  61.070  82.100  1.00  0.00            
ATOM   2606  CA  VAL   171      57.880  60.570  81.340  1.00  0.00            
ATOM   2607  HA  VAL   171      56.990  60.300  81.910  1.00  0.00            
ATOM   2608  CB  VAL   171      57.690  62.020  80.890  1.00  0.00            
ATOM   2609  HB  VAL   171      58.650  62.360  80.520  1.00  0.00            
ATOM   2610  CG1 VAL   171      56.620  62.170  79.800  1.00  0.00            
ATOM   2611 1HG1 VAL   171      55.810  61.480  79.990  1.00  0.00            
ATOM   2612 2HG1 VAL   171      56.230  63.200  79.790  1.00  0.00            
ATOM   2613 3HG1 VAL   171      57.090  61.910  78.850  1.00  0.00            
ATOM   2614  CG2 VAL   171      57.220  62.900  82.050  1.00  0.00            
ATOM   2615 1HG2 VAL   171      57.060  63.910  81.680  1.00  0.00            
ATOM   2616 2HG2 VAL   171      56.210  62.570  82.280  1.00  0.00            
ATOM   2617 3HG2 VAL   171      58.010  63.050  82.780  1.00  0.00            
ATOM   2618  C   VAL   171      58.010  59.580  80.190  1.00  0.00            
ATOM   2619  O   VAL   171      58.980  59.580  79.430  1.00  0.00            
ATOM   2620  N   ALA   172      57.050  58.710  79.910  1.00  0.00            
ATOM   2621  H   ALA   172      56.190  58.730  80.460  1.00  0.00            
ATOM   2622  CA  ALA   172      57.060  57.710  78.860  1.00  0.00            
ATOM   2623  HA  ALA   172      58.020  57.200  78.960  1.00  0.00            
ATOM   2624  CB  ALA   172      55.930  56.720  79.110  1.00  0.00            
ATOM   2625  HB1 ALA   172      56.210  56.170  80.000  1.00  0.00            
ATOM   2626  HB2 ALA   172      54.940  57.190  79.160  1.00  0.00            
ATOM   2627  HB3 ALA   172      55.780  56.020  78.300  1.00  0.00            
ATOM   2628  C   ALA   172      57.030  58.410  77.500  1.00  0.00            
ATOM   2629  O   ALA   172      56.020  59.040  77.220  1.00  0.00            
ATOM   2630  N   ILE   173      58.120  58.450  76.720  1.00  0.00            
ATOM   2631  H   ILE   173      58.870  57.890  77.080  1.00  0.00            
ATOM   2632  CA  ILE   173      58.380  59.170  75.500  1.00  0.00            
ATOM   2633  HA  ILE   173      58.150  60.210  75.680  1.00  0.00            
ATOM   2634  CB  ILE   173      59.880  59.150  75.170  1.00  0.00            
ATOM   2635  HB  ILE   173      60.310  59.310  76.150  1.00  0.00            
ATOM   2636  CG2 ILE   173      60.270  57.790  74.600  1.00  0.00            
ATOM   2637 1HG2 ILE   173      61.340  57.630  74.430  1.00  0.00            
ATOM   2638 2HG2 ILE   173      59.950  56.970  75.230  1.00  0.00            
ATOM   2639 3HG2 ILE   173      59.770  57.720  73.630  1.00  0.00            
ATOM   2640  CG1 ILE   173      60.330  60.370  74.370  1.00  0.00            
ATOM   2641 1HG1 ILE   173      59.920  61.270  74.820  1.00  0.00            
ATOM   2642 2HG1 ILE   173      60.040  60.230  73.330  1.00  0.00            
ATOM   2643  CD  ILE   173      61.830  60.590  74.170  1.00  0.00            
ATOM   2644  HD1 ILE   173      62.410  60.700  75.090  1.00  0.00            
ATOM   2645  HD2 ILE   173      62.350  59.780  73.650  1.00  0.00            
ATOM   2646  HD3 ILE   173      62.000  61.530  73.640  1.00  0.00            
ATOM   2647  C   ILE   173      57.470  58.640  74.400  1.00  0.00            
ATOM   2648  O   ILE   173      57.220  59.400  73.460  1.00  0.00            
ATOM   2649  N   ARG   174      56.940  57.420  74.500  1.00  0.00            
ATOM   2650  H   ARG   174      57.310  56.750  75.160  1.00  0.00            
ATOM   2651  CA  ARG   174      55.880  56.930  73.650  1.00  0.00            
ATOM   2652  HA  ARG   174      56.160  57.200  72.640  1.00  0.00            
ATOM   2653  CB  ARG   174      55.840  55.400  73.760  1.00  0.00            
ATOM   2654  HB1 ARG   174      55.380  55.250  74.730  1.00  0.00            
ATOM   2655  HB2 ARG   174      56.860  55.030  73.620  1.00  0.00            
ATOM   2656  CG  ARG   174      54.920  54.740  72.740  1.00  0.00            
ATOM   2657  HG1 ARG   174      55.140  55.100  71.730  1.00  0.00            
ATOM   2658  HG2 ARG   174      53.900  55.100  72.880  1.00  0.00            
ATOM   2659  CD  ARG   174      54.850  53.220  72.870  1.00  0.00            
ATOM   2660  HD1 ARG   174      54.770  52.910  73.910  1.00  0.00            
ATOM   2661  HD2 ARG   174      55.810  52.870  72.470  1.00  0.00            
ATOM   2662  NE  ARG   174      53.700  52.640  72.160  1.00  0.00            
ATOM   2663  HE  ARG   174      52.880  52.930  72.660  1.00  0.00            
ATOM   2664  CZ  ARG   174      53.500  52.120  70.940  1.00  0.00            
ATOM   2665  NH1 ARG   174      54.510  51.800  70.130  1.00  0.00            
ATOM   2666 1HH1 ARG   174      55.430  51.660  70.510  1.00  0.00            
ATOM   2667 2HH1 ARG   174      54.230  51.570  69.190  1.00  0.00            
ATOM   2668  NH2 ARG   174      52.260  52.130  70.440  1.00  0.00            
ATOM   2669 1HH2 ARG   174      51.500  52.610  70.890  1.00  0.00            
ATOM   2670 2HH2 ARG   174      52.100  51.800  69.500  1.00  0.00            
ATOM   2671  C   ARG   174      54.540  57.620  73.860  1.00  0.00            
ATOM   2672  O   ARG   174      53.870  57.960  72.900  1.00  0.00            
ATOM   2673  N   GLU   175      54.190  57.880  75.130  1.00  0.00            
ATOM   2674  H   GLU   175      54.790  57.660  75.920  1.00  0.00            
ATOM   2675  CA  GLU   175      52.980  58.590  75.470  1.00  0.00            
ATOM   2676  HA  GLU   175      52.160  58.260  74.840  1.00  0.00            
ATOM   2677  CB  GLU   175      52.600  58.260  76.910  1.00  0.00            
ATOM   2678  HB1 GLU   175      51.930  58.980  77.370  1.00  0.00            
ATOM   2679  HB2 GLU   175      53.530  58.320  77.500  1.00  0.00            
ATOM   2680  CG  GLU   175      52.000  56.870  77.150  1.00  0.00            
ATOM   2681  HG1 GLU   175      52.310  56.600  78.160  1.00  0.00            
ATOM   2682  HG2 GLU   175      52.430  56.110  76.500  1.00  0.00            
ATOM   2683  CD  GLU   175      50.500  57.060  76.990  1.00  0.00            
ATOM   2684  OE1 GLU   175      50.050  57.560  75.940  1.00  0.00            
ATOM   2685  OE2 GLU   175      49.760  56.540  77.860  1.00  0.00            
ATOM   2686  C   GLU   175      53.180  60.070  75.180  1.00  0.00            
ATOM   2687  O   GLU   175      52.210  60.760  74.860  1.00  0.00            
ATOM   2688  N   ALA   176      54.390  60.630  75.230  1.00  0.00            
ATOM   2689  H   ALA   176      55.100  60.040  75.620  1.00  0.00            
ATOM   2690  CA  ALA   176      54.600  62.010  74.850  1.00  0.00            
ATOM   2691  HA  ALA   176      53.820  62.610  75.340  1.00  0.00            
ATOM   2692  CB  ALA   176      56.000  62.490  75.200  1.00  0.00            
ATOM   2693  HB1 ALA   176      56.050  62.650  76.270  1.00  0.00            
ATOM   2694  HB2 ALA   176      56.740  61.820  74.750  1.00  0.00            
ATOM   2695  HB3 ALA   176      56.080  63.490  74.760  1.00  0.00            
ATOM   2696  C   ALA   176      54.360  62.220  73.360  1.00  0.00            
ATOM   2697  O   ALA   176      53.660  63.140  72.940  1.00  0.00            
ATOM   2698  N   PHE   177      54.760  61.240  72.540  1.00  0.00            
ATOM   2699  H   PHE   177      55.280  60.460  72.900  1.00  0.00            
ATOM   2700  CA  PHE   177      54.450  61.220  71.130  1.00  0.00            
ATOM   2701  HA  PHE   177      54.870  62.090  70.620  1.00  0.00            
ATOM   2702  CB  PHE   177      55.180  60.040  70.480  1.00  0.00            
ATOM   2703  HB1 PHE   177      55.200  59.110  71.050  1.00  0.00            
ATOM   2704  HB2 PHE   177      56.260  60.070  70.640  1.00  0.00            
ATOM   2705  CG  PHE   177      55.040  59.870  68.990  1.00  0.00            
ATOM   2706  CD1 PHE   177      56.050  60.390  68.150  1.00  0.00            
ATOM   2707  HD1 PHE   177      56.910  60.750  68.680  1.00  0.00            
ATOM   2708  CE1 PHE   177      55.910  60.340  66.750  1.00  0.00            
ATOM   2709  HE1 PHE   177      56.770  60.640  66.170  1.00  0.00            
ATOM   2710  CZ  PHE   177      54.700  59.890  66.210  1.00  0.00            
ATOM   2711  HZ  PHE   177      54.540  59.890  65.150  1.00  0.00            
ATOM   2712  CE2 PHE   177      53.680  59.430  67.060  1.00  0.00            
ATOM   2713  HE2 PHE   177      52.740  59.290  66.540  1.00  0.00            
ATOM   2714  CD2 PHE   177      53.850  59.410  68.450  1.00  0.00            
ATOM   2715  HD2 PHE   177      53.030  59.160  69.110  1.00  0.00            
ATOM   2716  C   PHE   177      52.980  61.110  70.760  1.00  0.00            
ATOM   2717  O   PHE   177      52.540  61.730  69.790  1.00  0.00            
ATOM   2718  N   ASN   178      52.220  60.290  71.480  1.00  0.00            
ATOM   2719  H   ASN   178      52.600  59.750  72.250  1.00  0.00            
ATOM   2720  CA  ASN   178      50.840  59.980  71.150  1.00  0.00            
ATOM   2721  HA  ASN   178      50.760  59.840  70.060  1.00  0.00            
ATOM   2722  CB  ASN   178      50.510  58.660  71.820  1.00  0.00            
ATOM   2723  HB1 ASN   178      50.750  58.710  72.890  1.00  0.00            
ATOM   2724  HB2 ASN   178      51.170  57.870  71.460  1.00  0.00            
ATOM   2725  CG  ASN   178      49.080  58.130  71.750  1.00  0.00            
ATOM   2726  OD1 ASN   178      48.420  58.080  70.710  1.00  0.00            
ATOM   2727  ND2 ASN   178      48.450  57.570  72.780  1.00  0.00            
ATOM   2728 1HD2 ASN   178      48.970  57.510  73.640  1.00  0.00            
ATOM   2729 2HD2 ASN   178      47.540  57.150  72.700  1.00  0.00            
ATOM   2730  C   ASN   178      49.860  61.080  71.530  1.00  0.00            
ATOM   2731  O   ASN   178      48.980  61.460  70.760  1.00  0.00            
ATOM   2732  N   GLN   179      50.230  61.860  72.540  1.00  0.00            
ATOM   2733  H   GLN   179      51.060  61.610  73.050  1.00  0.00            
ATOM   2734  CA  GLN   179      49.440  62.970  73.030  1.00  0.00            
ATOM   2735  HA  GLN   179      48.420  62.580  73.080  1.00  0.00            
ATOM   2736  CB  GLN   179      49.860  63.470  74.410  1.00  0.00            
ATOM   2737  HB1 GLN   179      50.930  63.630  74.410  1.00  0.00            
ATOM   2738  HB2 GLN   179      49.790  62.730  75.210  1.00  0.00            
ATOM   2739  CG  GLN   179      49.120  64.730  74.840  1.00  0.00            
ATOM   2740  HG1 GLN   179      49.360  65.530  74.140  1.00  0.00            
ATOM   2741  HG2 GLN   179      49.530  64.920  75.840  1.00  0.00            
ATOM   2742  CD  GLN   179      47.600  64.560  74.910  1.00  0.00            
ATOM   2743  OE1 GLN   179      47.050  63.450  74.810  1.00  0.00            
ATOM   2744  NE2 GLN   179      46.790  65.580  75.190  1.00  0.00            
ATOM   2745 1HE2 GLN   179      47.140  66.500  75.410  1.00  0.00            
ATOM   2746 2HE2 GLN   179      45.800  65.430  75.250  1.00  0.00            
ATOM   2747  C   GLN   179      49.290  64.070  71.990  1.00  0.00            
ATOM   2748  O   GLN   179      48.140  64.390  71.680  1.00  0.00            
ATOM   2749  N   ILE   180      50.390  64.500  71.350  1.00  0.00            
ATOM   2750  H   ILE   180      51.310  64.180  71.560  1.00  0.00            
ATOM   2751  CA  ILE   180      50.340  65.600  70.410  1.00  0.00            
ATOM   2752  HA  ILE   180      49.480  66.200  70.680  1.00  0.00            
ATOM   2753  CB  ILE   180      51.520  66.490  70.770  1.00  0.00            
ATOM   2754  HB  ILE   180      51.580  66.510  71.860  1.00  0.00            
ATOM   2755  CG2 ILE   180      52.900  65.990  70.320  1.00  0.00            
ATOM   2756 1HG2 ILE   180      53.050  66.330  69.300  1.00  0.00            
ATOM   2757 2HG2 ILE   180      53.610  66.430  71.020  1.00  0.00            
ATOM   2758 3HG2 ILE   180      52.960  64.910  70.270  1.00  0.00            
ATOM   2759  CG1 ILE   180      51.390  67.970  70.410  1.00  0.00            
ATOM   2760 1HG1 ILE   180      51.480  68.140  69.340  1.00  0.00            
ATOM   2761 2HG1 ILE   180      52.170  68.440  71.020  1.00  0.00            
ATOM   2762  CD  ILE   180      50.090  68.660  70.810  1.00  0.00            
ATOM   2763  HD1 ILE   180      50.220  69.730  70.670  1.00  0.00            
ATOM   2764  HD2 ILE   180      49.240  68.300  70.260  1.00  0.00            
ATOM   2765  HD3 ILE   180      49.910  68.450  71.870  1.00  0.00            
ATOM   2766  C   ILE   180      50.200  65.240  68.930  1.00  0.00            
ATOM   2767  O   ILE   180      49.740  66.150  68.240  1.00  0.00            
ATOM   2768  N   HIS   181      50.450  64.010  68.490  1.00  0.00            
ATOM   2769  H   HIS   181      50.860  63.350  69.130  1.00  0.00            
ATOM   2770  CA  HIS   181      50.420  63.620  67.090  1.00  0.00            
ATOM   2771  HA  HIS   181      50.190  64.480  66.450  1.00  0.00            
ATOM   2772  CB  HIS   181      51.730  63.000  66.630  1.00  0.00            
ATOM   2773  HB1 HIS   181      51.630  62.670  65.590  1.00  0.00            
ATOM   2774  HB2 HIS   181      51.880  62.140  67.280  1.00  0.00            
ATOM   2775  CG  HIS   181      52.950  63.870  66.780  1.00  0.00            
ATOM   2776  ND1 HIS   181      53.100  65.140  66.230  1.00  0.00            
ATOM   2777  HD1 HIS   181      52.410  65.640  65.700  1.00  0.00            
ATOM   2778  CE1 HIS   181      54.320  65.570  66.570  1.00  0.00            
ATOM   2779  HE1 HIS   181      54.830  66.410  66.130  1.00  0.00            
ATOM   2780  NE2 HIS   181      54.910  64.690  67.400  1.00  0.00            
ATOM   2781  HE2 HIS   181      55.810  64.770  67.830  1.00  0.00            
ATOM   2782  CD2 HIS   181      54.060  63.600  67.530  1.00  0.00            
ATOM   2783  HD2 HIS   181      54.250  62.630  67.960  1.00  0.00            
ATOM   2784  C   HIS   181      49.250  62.700  66.770  1.00  0.00            
ATOM   2785  O   HIS   181      49.030  62.490  65.580  1.00  0.00            
ATOM   2786  N   ARG   182      48.570  62.060  67.730  1.00  0.00            
ATOM   2787  H   ARG   182      48.850  62.260  68.680  1.00  0.00            
ATOM   2788  CA  ARG   182      47.470  61.150  67.460  1.00  0.00            
ATOM   2789  HA  ARG   182      47.070  61.220  66.450  1.00  0.00            
ATOM   2790  CB  ARG   182      48.000  59.750  67.800  1.00  0.00            
ATOM   2791  HB1 ARG   182      47.070  59.230  68.050  1.00  0.00            
ATOM   2792  HB2 ARG   182      48.700  59.840  68.630  1.00  0.00            
ATOM   2793  CG  ARG   182      48.780  59.100  66.660  1.00  0.00            
ATOM   2794  HG1 ARG   182      49.740  59.600  66.510  1.00  0.00            
ATOM   2795  HG2 ARG   182      48.160  59.140  65.760  1.00  0.00            
ATOM   2796  CD  ARG   182      49.060  57.650  67.040  1.00  0.00            
ATOM   2797  HD1 ARG   182      48.130  57.100  67.210  1.00  0.00            
ATOM   2798  HD2 ARG   182      49.610  57.580  67.970  1.00  0.00            
ATOM   2799  NE  ARG   182      49.730  57.000  65.910  1.00  0.00            
ATOM   2800  HE  ARG   182      50.400  57.580  65.430  1.00  0.00            
ATOM   2801  CZ  ARG   182      49.630  55.710  65.550  1.00  0.00            
ATOM   2802  NH1 ARG   182      48.790  54.910  66.210  1.00  0.00            
ATOM   2803 1HH1 ARG   182      48.220  55.250  66.980  1.00  0.00            
ATOM   2804 2HH1 ARG   182      48.640  53.970  65.860  1.00  0.00            
ATOM   2805  NH2 ARG   182      50.330  55.330  64.470  1.00  0.00            
ATOM   2806 1HH2 ARG   182      50.670  56.030  63.840  1.00  0.00            
ATOM   2807 2HH2 ARG   182      50.330  54.370  64.140  1.00  0.00            
ATOM   2808  C   ARG   182      46.290  61.610  68.310  1.00  0.00            
ATOM   2809  O   ARG   182      45.320  62.120  67.790  1.00  0.00            
ATOM   2810  N   TYR   183      46.340  61.390  69.620  1.00  0.00            
ATOM   2811  H   TYR   183      47.100  60.920  70.080  1.00  0.00            
ATOM   2812  CA  TYR   183      45.170  61.590  70.460  1.00  0.00            
ATOM   2813  HA  TYR   183      44.340  61.090  69.960  1.00  0.00            
ATOM   2814  CB  TYR   183      45.350  60.680  71.670  1.00  0.00            
ATOM   2815  HB1 TYR   183      45.990  61.240  72.350  1.00  0.00            
ATOM   2816  HB2 TYR   183      45.790  59.700  71.460  1.00  0.00            
ATOM   2817  CG  TYR   183      44.050  60.380  72.390  1.00  0.00            
ATOM   2818  CD1 TYR   183      43.260  59.350  71.890  1.00  0.00            
ATOM   2819  HD1 TYR   183      43.420  58.830  70.950  1.00  0.00            
ATOM   2820  CE1 TYR   183      42.140  58.980  72.650  1.00  0.00            
ATOM   2821  HE1 TYR   183      41.510  58.150  72.360  1.00  0.00            
ATOM   2822  CZ  TYR   183      41.760  59.730  73.790  1.00  0.00            
ATOM   2823  OH  TYR   183      40.700  59.380  74.560  1.00  0.00            
ATOM   2824  HH  TYR   183      39.960  58.900  74.170  1.00  0.00            
ATOM   2825  CE2 TYR   183      42.630  60.700  74.330  1.00  0.00            
ATOM   2826  HE2 TYR   183      42.290  61.270  75.190  1.00  0.00            
ATOM   2827  CD2 TYR   183      43.780  61.020  73.600  1.00  0.00            
ATOM   2828  HD2 TYR   183      44.390  61.860  73.940  1.00  0.00            
ATOM   2829  C   TYR   183      44.700  63.000  70.800  1.00  0.00            
ATOM   2830  O   TYR   183      43.570  63.070  71.270  1.00  0.00            
ATOM   2831  N   SER   184      45.500  64.040  70.540  1.00  0.00            
ATOM   2832  H   SER   184      46.390  63.870  70.100  1.00  0.00            
ATOM   2833  CA  SER   184      45.110  65.440  70.580  1.00  0.00            
ATOM   2834  HA  SER   184      44.020  65.530  70.470  1.00  0.00            
ATOM   2835  CB  SER   184      45.530  66.040  71.920  1.00  0.00            
ATOM   2836  HB1 SER   184      46.420  66.680  71.880  1.00  0.00            
ATOM   2837  HB2 SER   184      45.650  65.270  72.670  1.00  0.00            
ATOM   2838  OG  SER   184      44.430  66.820  72.340  1.00  0.00            
ATOM   2839  HG  SER   184      44.710  67.490  72.970  1.00  0.00            
ATOM   2840  C   SER   184      45.650  66.150  69.360  1.00  0.00            
ATOM   2841  O   SER   184      46.600  65.720  68.710  1.00  0.00            
ATOM   2842  N   LYS   185      45.060  67.300  69.030  1.00  0.00            
ATOM   2843  H   LYS   185      44.160  67.590  69.410  1.00  0.00            
ATOM   2844  CA  LYS   185      45.370  68.060  67.840  1.00  0.00            
ATOM   2845  HA  LYS   185      45.770  67.480  67.000  1.00  0.00            
ATOM   2846  CB  LYS   185      44.080  68.670  67.290  1.00  0.00            
ATOM   2847  HB1 LYS   185      44.320  69.110  66.320  1.00  0.00            
ATOM   2848  HB2 LYS   185      43.750  69.460  67.970  1.00  0.00            
ATOM   2849  CG  LYS   185      42.900  67.710  67.070  1.00  0.00            
ATOM   2850  HG1 LYS   185      42.000  68.290  67.250  1.00  0.00            
ATOM   2851  HG2 LYS   185      42.900  66.980  67.880  1.00  0.00            
ATOM   2852  CD  LYS   185      42.950  67.040  65.700  1.00  0.00            
ATOM   2853  HD1 LYS   185      43.970  66.790  65.440  1.00  0.00            
ATOM   2854  HD2 LYS   185      42.720  67.800  64.960  1.00  0.00            
ATOM   2855  CE  LYS   185      41.950  65.910  65.520  1.00  0.00            
ATOM   2856  HE1 LYS   185      40.960  66.250  65.800  1.00  0.00            
ATOM   2857  HE2 LYS   185      42.160  65.110  66.250  1.00  0.00            
ATOM   2858  NZ  LYS   185      42.030  65.270  64.200  1.00  0.00            
ATOM   2859  HZ1 LYS   185      42.990  65.200  63.920  1.00  0.00            
ATOM   2860  HZ2 LYS   185      41.500  64.410  64.130  1.00  0.00            
ATOM   2861  HZ3 LYS   185      41.610  65.880  63.510  1.00  0.00            
ATOM   2862  C   LYS   185      46.470  69.090  68.030  1.00  0.00            
ATOM   2863  O   LYS   185      46.660  69.520  69.170  1.00  0.00            
ATOM   2864  N   GLU   186      47.130  69.560  66.980  1.00  0.00            
ATOM   2865  H   GLU   186      46.960  69.130  66.080  1.00  0.00            
ATOM   2866  CA  GLU   186      48.150  70.580  67.030  1.00  0.00            
ATOM   2867  HA  GLU   186      48.470  70.750  68.060  1.00  0.00            
ATOM   2868  CB  GLU   186      49.380  70.150  66.240  1.00  0.00            
ATOM   2869  HB1 GLU   186      49.070  70.080  65.190  1.00  0.00            
ATOM   2870  HB2 GLU   186      49.630  69.150  66.610  1.00  0.00            
ATOM   2871  CG  GLU   186      50.600  71.070  66.350  1.00  0.00            
ATOM   2872  HG1 GLU   186      50.280  72.060  66.020  1.00  0.00            
ATOM   2873  HG2 GLU   186      51.420  70.810  65.690  1.00  0.00            
ATOM   2874  CD  GLU   186      51.140  71.190  67.770  1.00  0.00            
ATOM   2875  OE1 GLU   186      52.180  70.590  68.100  1.00  0.00            
ATOM   2876  OE2 GLU   186      50.520  71.950  68.530  1.00  0.00            
ATOM   2877  C   GLU   186      47.570  71.910  66.560  1.00  0.00            
ATOM   2878  O   GLU   186      46.660  71.880  65.730  1.00  0.00            
ATOM   2879  N   SER   187      48.100  73.050  67.020  1.00  0.00            
ATOM   2880  H   SER   187      48.950  72.980  67.560  1.00  0.00            
ATOM   2881  CA  SER   187      47.820  74.400  66.610  1.00  0.00            
ATOM   2882  HA  SER   187      47.340  74.430  65.610  1.00  0.00            
ATOM   2883  CB  SER   187      46.780  74.940  67.590  1.00  0.00            
ATOM   2884  HB1 SER   187      45.840  74.400  67.650  1.00  0.00            
ATOM   2885  HB2 SER   187      46.680  76.000  67.380  1.00  0.00            
ATOM   2886  OG  SER   187      47.340  75.090  68.880  1.00  0.00            
ATOM   2887  HG  SER   187      47.710  74.240  69.120  1.00  0.00            
ATOM   2888  C   SER   187      49.100  75.220  66.500  1.00  0.00            
ATOM   2889  O   SER   187      50.040  74.980  67.250  1.00  0.00            
ATOM   2890  N   PHE   188      49.060  76.200  65.590  1.00  0.00            
ATOM   2891  H   PHE   188      48.200  76.260  65.060  1.00  0.00            
ATOM   2892  CA  PHE   188      50.030  77.220  65.280  1.00  0.00            
ATOM   2893  HA  PHE   188      50.940  76.940  65.800  1.00  0.00            
ATOM   2894  CB  PHE   188      50.390  77.170  63.800  1.00  0.00            
ATOM   2895  HB1 PHE   188      51.180  77.890  63.650  1.00  0.00            
ATOM   2896  HB2 PHE   188      49.500  77.470  63.240  1.00  0.00            
ATOM   2897  CG  PHE   188      51.040  75.870  63.380  1.00  0.00            
ATOM   2898  CD1 PHE   188      50.340  74.670  63.300  1.00  0.00            
ATOM   2899  HD1 PHE   188      49.320  74.530  63.650  1.00  0.00            
ATOM   2900  CE1 PHE   188      51.040  73.490  62.990  1.00  0.00            
ATOM   2901  HE1 PHE   188      50.430  72.600  63.010  1.00  0.00            
ATOM   2902  CZ  PHE   188      52.420  73.430  62.770  1.00  0.00            
ATOM   2903  HZ  PHE   188      52.820  72.440  62.680  1.00  0.00            
ATOM   2904  CE2 PHE   188      53.110  74.650  62.720  1.00  0.00            
ATOM   2905  HE2 PHE   188      54.170  74.690  62.560  1.00  0.00            
ATOM   2906  CD2 PHE   188      52.390  75.820  63.020  1.00  0.00            
ATOM   2907  HD2 PHE   188      52.910  76.760  62.900  1.00  0.00            
ATOM   2908  C   PHE   188      49.500  78.610  65.620  1.00  0.00            
ATOM   2909  O   PHE   188      48.300  78.750  65.910  1.00  0.00            
ATOM   2910  N   ASN   189      50.350  79.630  65.710  1.00  0.00            
ATOM   2911  H   ASN   189      51.340  79.420  65.700  1.00  0.00            
ATOM   2912  CA  ASN   189      50.070  81.040  65.910  1.00  0.00            
ATOM   2913  HA  ASN   189      49.580  81.020  66.890  1.00  0.00            
ATOM   2914  CB  ASN   189      51.320  81.910  65.830  1.00  0.00            
ATOM   2915  HB1 ASN   189      51.480  82.060  64.770  1.00  0.00            
ATOM   2916  HB2 ASN   189      52.190  81.330  66.160  1.00  0.00            
ATOM   2917  CG  ASN   189      51.130  83.170  66.670  1.00  0.00            
ATOM   2918  OD1 ASN   189      50.590  84.170  66.210  1.00  0.00            
ATOM   2919  ND2 ASN   189      51.470  83.190  67.960  1.00  0.00            
ATOM   2920 1HD2 ASN   189      51.910  82.450  68.480  1.00  0.00            
ATOM   2921 2HD2 ASN   189      51.330  84.110  68.390  1.00  0.00            
ATOM   2922  C   ASN   189      49.110  81.630  64.880  1.00  0.00            
ATOM   2923  O   ASN   189      49.100  81.250  63.710  1.00  0.00            
ATOM   2924  N   SER   190      48.310  82.610  65.330  1.00  0.00            
ATOM   2925  H   SER   190      48.230  82.790  66.310  1.00  0.00            
ATOM   2926  CA  SER   190      47.360  83.310  64.490  1.00  0.00            
ATOM   2927  HA  SER   190      46.670  82.610  64.000  1.00  0.00            
ATOM   2928  CB  SER   190      46.600  84.350  65.290  1.00  0.00            
ATOM   2929  HB1 SER   190      45.890  84.780  64.580  1.00  0.00            
ATOM   2930  HB2 SER   190      47.220  85.110  65.770  1.00  0.00            
ATOM   2931  OG  SER   190      45.800  83.770  66.300  1.00  0.00            
ATOM   2932  HG  SER   190      45.260  84.480  66.670  1.00  0.00            
ATOM   2933  C   SER   190      48.060  84.110  63.390  1.00  0.00            
ATOM   2934  O   SER   190      47.570  84.240  62.270  1.00  0.00            
ATOM   2935  N   GLU   191      49.190  84.760  63.680  1.00  0.00            
ATOM   2936  H   GLU   191      49.630  84.580  64.570  1.00  0.00            
ATOM   2937  CA  GLU   191      49.820  85.770  62.850  1.00  0.00            
ATOM   2938  HA  GLU   191      49.100  85.960  62.060  1.00  0.00            
ATOM   2939  CB  GLU   191      50.040  87.090  63.590  1.00  0.00            
ATOM   2940  HB1 GLU   191      50.480  87.780  62.870  1.00  0.00            
ATOM   2941  HB2 GLU   191      50.820  87.010  64.340  1.00  0.00            
ATOM   2942  CG  GLU   191      48.720  87.650  64.110  1.00  0.00            
ATOM   2943  HG1 GLU   191      49.050  88.530  64.640  1.00  0.00            
ATOM   2944  HG2 GLU   191      48.220  86.960  64.810  1.00  0.00            
ATOM   2945  CD  GLU   191      47.780  88.220  63.060  1.00  0.00            
ATOM   2946  OE1 GLU   191      46.570  88.380  63.350  1.00  0.00            
ATOM   2947  OE2 GLU   191      48.190  88.480  61.910  1.00  0.00            
ATOM   2948  C   GLU   191      51.140  85.350  62.190  1.00  0.00            
ATOM   2949  O   GLU   191      51.720  86.150  61.460  1.00  0.00            
ATOM   2950  N   ASN   192      51.650  84.150  62.430  1.00  0.00            
ATOM   2951  H   ASN   192      51.120  83.510  63.010  1.00  0.00            
ATOM   2952  CA  ASN   192      52.880  83.770  61.780  1.00  0.00            
ATOM   2953  HA  ASN   192      53.260  84.520  61.100  1.00  0.00            
ATOM   2954  CB  ASN   192      53.950  83.670  62.870  1.00  0.00            
ATOM   2955  HB1 ASN   192      53.770  82.850  63.570  1.00  0.00            
ATOM   2956  HB2 ASN   192      54.010  84.540  63.520  1.00  0.00            
ATOM   2957  CG  ASN   192      55.340  83.420  62.290  1.00  0.00            
ATOM   2958  OD1 ASN   192      55.510  83.460  61.080  1.00  0.00            
ATOM   2959  ND2 ASN   192      56.370  83.360  63.140  1.00  0.00            
ATOM   2960 1HD2 ASN   192      56.120  83.480  64.110  1.00  0.00            
ATOM   2961 2HD2 ASN   192      57.290  83.210  62.770  1.00  0.00            
ATOM   2962  C   ASN   192      52.700  82.540  60.900  1.00  0.00            
ATOM   2963  O   ASN   192      52.020  81.650  61.390  1.00  0.00            
ATOM   2964  N   SER   193      53.210  82.550  59.660  1.00  0.00            
ATOM   2965  H   SER   193      53.780  83.310  59.340  1.00  0.00            
ATOM   2966  CA  SER   193      53.030  81.470  58.710  1.00  0.00            
ATOM   2967  HA  SER   193      52.410  80.710  59.180  1.00  0.00            
ATOM   2968  CB  SER   193      52.390  81.960  57.410  1.00  0.00            
ATOM   2969  HB1 SER   193      52.540  81.130  56.710  1.00  0.00            
ATOM   2970  HB2 SER   193      52.980  82.840  57.170  1.00  0.00            
ATOM   2971  OG  SER   193      51.010  82.200  57.550  1.00  0.00            
ATOM   2972  HG  SER   193      50.660  82.620  56.750  1.00  0.00            
ATOM   2973  C   SER   193      54.340  80.740  58.410  1.00  0.00            
ATOM   2974  O   SER   193      54.380  79.810  57.610  1.00  0.00            
ATOM   2975  N   LEU   194      55.490  81.190  58.940  1.00  0.00            
ATOM   2976  H   LEU   194      55.370  81.870  59.680  1.00  0.00            
ATOM   2977  CA  LEU   194      56.810  80.760  58.570  1.00  0.00            
ATOM   2978  HA  LEU   194      56.720  80.720  57.480  1.00  0.00            
ATOM   2979  CB  LEU   194      57.780  81.820  59.070  1.00  0.00            
ATOM   2980  HB1 LEU   194      57.900  81.850  60.160  1.00  0.00            
ATOM   2981  HB2 LEU   194      57.360  82.780  58.820  1.00  0.00            
ATOM   2982  CG  LEU   194      59.120  81.780  58.340  1.00  0.00            
ATOM   2983  HG  LEU   194      59.540  80.770  58.320  1.00  0.00            
ATOM   2984  CD1 LEU   194      58.890  82.240  56.910  1.00  0.00            
ATOM   2985 1HD1 LEU   194      58.240  81.510  56.420  1.00  0.00            
ATOM   2986 2HD1 LEU   194      58.460  83.250  56.910  1.00  0.00            
ATOM   2987 3HD1 LEU   194      59.840  82.250  56.390  1.00  0.00            
ATOM   2988  CD2 LEU   194      60.050  82.770  59.010  1.00  0.00            
ATOM   2989 1HD2 LEU   194      59.590  83.750  59.200  1.00  0.00            
ATOM   2990 2HD2 LEU   194      60.310  82.380  60.000  1.00  0.00            
ATOM   2991 3HD2 LEU   194      61.030  82.710  58.540  1.00  0.00            
ATOM   2992  C   LEU   194      57.140  79.360  59.070  1.00  0.00            
ATOM   2993  O   LEU   194      57.960  78.680  58.460  1.00  0.00            
ATOM   2994  N   PHE   195      56.730  79.010  60.300  1.00  0.00            
ATOM   2995  H   PHE   195      56.020  79.620  60.680  1.00  0.00            
ATOM   2996  CA  PHE   195      56.970  77.740  60.940  1.00  0.00            
ATOM   2997  HA  PHE   195      58.050  77.710  60.970  1.00  0.00            
ATOM   2998  CB  PHE   195      56.590  77.880  62.420  1.00  0.00            
ATOM   2999  HB1 PHE   195      56.490  76.890  62.870  1.00  0.00            
ATOM   3000  HB2 PHE   195      55.640  78.370  62.570  1.00  0.00            
ATOM   3001  CG  PHE   195      57.550  78.620  63.330  1.00  0.00            
ATOM   3002  CD1 PHE   195      58.710  78.030  63.870  1.00  0.00            
ATOM   3003  HD1 PHE   195      58.820  76.970  63.720  1.00  0.00            
ATOM   3004  CE1 PHE   195      59.560  78.820  64.640  1.00  0.00            
ATOM   3005  HE1 PHE   195      60.330  78.270  65.160  1.00  0.00            
ATOM   3006  CZ  PHE   195      59.300  80.170  64.910  1.00  0.00            
ATOM   3007  HZ  PHE   195      59.960  80.740  65.540  1.00  0.00            
ATOM   3008  CE2 PHE   195      58.180  80.740  64.290  1.00  0.00            
ATOM   3009  HE2 PHE   195      57.920  81.750  64.580  1.00  0.00            
ATOM   3010  CD2 PHE   195      57.310  79.990  63.490  1.00  0.00            
ATOM   3011  HD2 PHE   195      56.560  80.510  62.910  1.00  0.00            
ATOM   3012  C   PHE   195      56.460  76.540  60.170  1.00  0.00            
ATOM   3013  O   PHE   195      56.720  75.380  60.490  1.00  0.00            
ATOM   3014  N   LYS   196      55.620  76.730  59.150  1.00  0.00            
ATOM   3015  H   LYS   196      55.220  77.650  59.020  1.00  0.00            
ATOM   3016  CA  LYS   196      55.330  75.710  58.160  1.00  0.00            
ATOM   3017  HA  LYS   196      54.960  74.790  58.610  1.00  0.00            
ATOM   3018  CB  LYS   196      54.240  76.310  57.280  1.00  0.00            
ATOM   3019  HB1 LYS   196      54.280  75.850  56.280  1.00  0.00            
ATOM   3020  HB2 LYS   196      54.390  77.380  57.110  1.00  0.00            
ATOM   3021  CG  LYS   196      52.810  75.910  57.660  1.00  0.00            
ATOM   3022  HG1 LYS   196      52.810  74.820  57.560  1.00  0.00            
ATOM   3023  HG2 LYS   196      52.100  76.320  56.940  1.00  0.00            
ATOM   3024  CD  LYS   196      52.260  76.370  59.000  1.00  0.00            
ATOM   3025  HD1 LYS   196      52.100  77.440  59.050  1.00  0.00            
ATOM   3026  HD2 LYS   196      52.970  76.110  59.790  1.00  0.00            
ATOM   3027  CE  LYS   196      50.890  75.750  59.280  1.00  0.00            
ATOM   3028  HE1 LYS   196      50.690  75.800  60.350  1.00  0.00            
ATOM   3029  HE2 LYS   196      50.880  74.680  59.060  1.00  0.00            
ATOM   3030  NZ  LYS   196      49.810  76.450  58.550  1.00  0.00            
ATOM   3031  HZ1 LYS   196      49.770  76.140  57.600  1.00  0.00            
ATOM   3032  HZ2 LYS   196      48.870  76.330  58.890  1.00  0.00            
ATOM   3033  HZ3 LYS   196      49.950  77.450  58.620  1.00  0.00            
ATOM   3034  C   LYS   196      56.500  75.220  57.330  1.00  0.00            
ATOM   3035  O   LYS   196      56.410  74.250  56.580  1.00  0.00            
ATOM   3036  N   TYR   197      57.620  75.930  57.420  1.00  0.00            
ATOM   3037  H   TYR   197      57.730  76.780  57.960  1.00  0.00            
ATOM   3038  CA  TYR   197      58.900  75.450  56.920  1.00  0.00            
ATOM   3039  HA  TYR   197      58.790  75.040  55.910  1.00  0.00            
ATOM   3040  CB  TYR   197      59.880  76.620  56.800  1.00  0.00            
ATOM   3041  HB1 TYR   197      60.820  76.090  56.690  1.00  0.00            
ATOM   3042  HB2 TYR   197      59.890  77.330  57.630  1.00  0.00            
ATOM   3043  CG  TYR   197      60.030  77.320  55.480  1.00  0.00            
ATOM   3044  CD1 TYR   197      59.880  78.720  55.420  1.00  0.00            
ATOM   3045  HD1 TYR   197      59.640  79.200  56.350  1.00  0.00            
ATOM   3046  CE1 TYR   197      60.000  79.330  54.170  1.00  0.00            
ATOM   3047  HE1 TYR   197      59.960  80.400  54.050  1.00  0.00            
ATOM   3048  CZ  TYR   197      60.470  78.570  53.080  1.00  0.00            
ATOM   3049  OH  TYR   197      60.460  79.100  51.820  1.00  0.00            
ATOM   3050  HH  TYR   197      60.260  80.040  51.800  1.00  0.00            
ATOM   3051  CE2 TYR   197      60.680  77.180  53.140  1.00  0.00            
ATOM   3052  HE2 TYR   197      60.930  76.620  52.250  1.00  0.00            
ATOM   3053  CD2 TYR   197      60.420  76.560  54.370  1.00  0.00            
ATOM   3054  HD2 TYR   197      60.520  75.480  54.450  1.00  0.00            
ATOM   3055  C   TYR   197      59.500  74.340  57.750  1.00  0.00            
ATOM   3056  O   TYR   197      60.390  73.670  57.230  1.00  0.00            
ATOM   3057  N   LEU   198      59.020  74.000  58.960  1.00  0.00            
ATOM   3058  H   LEU   198      58.170  74.380  59.340  1.00  0.00            
ATOM   3059  CA  LEU   198      59.590  72.950  59.760  1.00  0.00            
ATOM   3060  HA  LEU   198      60.640  73.140  60.000  1.00  0.00            
ATOM   3061  CB  LEU   198      58.840  72.850  61.100  1.00  0.00            
ATOM   3062  HB1 LEU   198      58.980  71.830  61.480  1.00  0.00            
ATOM   3063  HB2 LEU   198      57.800  73.000  60.850  1.00  0.00            
ATOM   3064  CG  LEU   198      59.200  73.850  62.190  1.00  0.00            
ATOM   3065  HG  LEU   198      59.050  74.850  61.770  1.00  0.00            
ATOM   3066  CD1 LEU   198      58.330  73.670  63.440  1.00  0.00            
ATOM   3067 1HD1 LEU   198      58.770  72.950  64.130  1.00  0.00            
ATOM   3068 2HD1 LEU   198      58.340  74.620  63.970  1.00  0.00            
ATOM   3069 3HD1 LEU   198      57.350  73.330  63.150  1.00  0.00            
ATOM   3070  CD2 LEU   198      60.640  73.610  62.640  1.00  0.00            
ATOM   3071 1HD2 LEU   198      61.370  73.940  61.900  1.00  0.00            
ATOM   3072 2HD2 LEU   198      60.880  74.200  63.510  1.00  0.00            
ATOM   3073 3HD2 LEU   198      60.810  72.540  62.820  1.00  0.00            
ATOM   3074  C   LEU   198      59.520  71.590  59.070  1.00  0.00            
ATOM   3075  O   LEU   198      58.460  71.040  58.790  1.00  0.00            
ATOM   3076  N   GLN   199      60.690  70.990  58.880  1.00  0.00            
ATOM   3077  H   GLN   199      61.530  71.400  59.280  1.00  0.00            
ATOM   3078  CA  GLN   199      60.920  69.840  58.040  1.00  0.00            
ATOM   3079  HA  GLN   199      60.080  69.680  57.370  1.00  0.00            
ATOM   3080  CB  GLN   199      62.150  70.040  57.150  1.00  0.00            
ATOM   3081  HB1 GLN   199      62.500  69.060  56.820  1.00  0.00            
ATOM   3082  HB2 GLN   199      62.970  70.400  57.770  1.00  0.00            
ATOM   3083  CG  GLN   199      62.160  70.980  55.950  1.00  0.00            
ATOM   3084  HG1 GLN   199      63.010  70.770  55.300  1.00  0.00            
ATOM   3085  HG2 GLN   199      62.250  71.960  56.420  1.00  0.00            
ATOM   3086  CD  GLN   199      60.920  70.860  55.070  1.00  0.00            
ATOM   3087  OE1 GLN   199      60.740  69.930  54.290  1.00  0.00            
ATOM   3088  NE2 GLN   199      59.940  71.760  55.240  1.00  0.00            
ATOM   3089 1HE2 GLN   199      59.920  72.470  55.960  1.00  0.00            
ATOM   3090 2HE2 GLN   199      59.010  71.580  54.910  1.00  0.00            
ATOM   3091  C   GLN   199      61.130  68.530  58.800  1.00  0.00            
ATOM   3092  O   GLN   199      60.880  67.380  58.460  1.00  0.00            
ATOM   3093  N   LEU   200      61.790  68.760  59.940  1.00  0.00            
ATOM   3094  H   LEU   200      62.010  69.710  60.150  1.00  0.00            
ATOM   3095  CA  LEU   200      62.450  67.790  60.780  1.00  0.00            
ATOM   3096  HA  LEU   200      61.990  66.820  60.560  1.00  0.00            
ATOM   3097  CB  LEU   200      63.950  67.800  60.490  1.00  0.00            
ATOM   3098  HB1 LEU   200      64.420  68.520  61.160  1.00  0.00            
ATOM   3099  HB2 LEU   200      64.220  68.100  59.480  1.00  0.00            
ATOM   3100  CG  LEU   200      64.590  66.460  60.850  1.00  0.00            
ATOM   3101  HG  LEU   200      64.290  66.070  61.820  1.00  0.00            
ATOM   3102  CD1 LEU   200      64.340  65.330  59.860  1.00  0.00            
ATOM   3103 1HD1 LEU   200      64.860  64.440  60.220  1.00  0.00            
ATOM   3104 2HD1 LEU   200      63.270  65.140  59.820  1.00  0.00            
ATOM   3105 3HD1 LEU   200      64.730  65.580  58.870  1.00  0.00            
ATOM   3106  CD2 LEU   200      66.110  66.600  60.700  1.00  0.00            
ATOM   3107 1HD2 LEU   200      66.650  65.880  61.320  1.00  0.00            
ATOM   3108 2HD2 LEU   200      66.570  66.420  59.730  1.00  0.00            
ATOM   3109 3HD2 LEU   200      66.470  67.530  61.130  1.00  0.00            
ATOM   3110  C   LEU   200      62.090  68.070  62.240  1.00  0.00            
ATOM   3111  O   LEU   200      61.760  69.220  62.530  1.00  0.00            
ATOM   3112  N   PHE   201      61.970  67.040  63.070  1.00  0.00            
ATOM   3113  H   PHE   201      62.110  66.090  62.760  1.00  0.00            
ATOM   3114  CA  PHE   201      61.470  67.120  64.430  1.00  0.00            
ATOM   3115  HA  PHE   201      61.660  68.120  64.800  1.00  0.00            
ATOM   3116  CB  PHE   201      59.950  66.910  64.420  1.00  0.00            
ATOM   3117  HB1 PHE   201      59.550  66.820  65.420  1.00  0.00            
ATOM   3118  HB2 PHE   201      59.740  66.020  63.820  1.00  0.00            
ATOM   3119  CG  PHE   201      59.140  68.010  63.780  1.00  0.00            
ATOM   3120  CD1 PHE   201      58.540  67.870  62.520  1.00  0.00            
ATOM   3121  HD1 PHE   201      58.680  66.930  62.000  1.00  0.00            
ATOM   3122  CE1 PHE   201      57.770  68.920  62.010  1.00  0.00            
ATOM   3123  HE1 PHE   201      57.200  68.790  61.110  1.00  0.00            
ATOM   3124  CZ  PHE   201      57.540  70.090  62.750  1.00  0.00            
ATOM   3125  HZ  PHE   201      56.900  70.860  62.350  1.00  0.00            
ATOM   3126  CE2 PHE   201      58.050  70.240  64.050  1.00  0.00            
ATOM   3127  HE2 PHE   201      57.850  71.120  64.640  1.00  0.00            
ATOM   3128  CD2 PHE   201      58.870  69.200  64.470  1.00  0.00            
ATOM   3129  HD2 PHE   201      59.250  69.320  65.490  1.00  0.00            
ATOM   3130  C   PHE   201      62.140  66.100  65.340  1.00  0.00            
ATOM   3131  O   PHE   201      62.620  65.060  64.910  1.00  0.00            
ATOM   3132  N   VAL   202      62.380  66.490  66.600  1.00  0.00            
ATOM   3133  H   VAL   202      62.180  67.430  66.920  1.00  0.00            
ATOM   3134  CA  VAL   202      63.010  65.670  67.600  1.00  0.00            
ATOM   3135  HA  VAL   202      62.960  64.600  67.380  1.00  0.00            
ATOM   3136  CB  VAL   202      64.490  65.980  67.770  1.00  0.00            
ATOM   3137  HB  VAL   202      64.450  66.830  68.440  1.00  0.00            
ATOM   3138  CG1 VAL   202      65.290  64.900  68.500  1.00  0.00            
ATOM   3139 1HG1 VAL   202      64.730  64.450  69.320  1.00  0.00            
ATOM   3140 2HG1 VAL   202      65.500  64.100  67.800  1.00  0.00            
ATOM   3141 3HG1 VAL   202      66.220  65.350  68.870  1.00  0.00            
ATOM   3142  CG2 VAL   202      65.210  66.460  66.510  1.00  0.00            
ATOM   3143 1HG2 VAL   202      66.160  66.860  66.840  1.00  0.00            
ATOM   3144 2HG2 VAL   202      65.260  65.650  65.770  1.00  0.00            
ATOM   3145 3HG2 VAL   202      64.590  67.200  66.010  1.00  0.00            
ATOM   3146  C   VAL   202      62.270  65.860  68.910  1.00  0.00            
ATOM   3147  O   VAL   202      61.810  66.940  69.250  1.00  0.00            
ATOM   3148  N   ILE   203      62.080  64.740  69.630  1.00  0.00            
ATOM   3149  H   ILE   203      62.490  63.880  69.300  1.00  0.00            
ATOM   3150  CA  ILE   203      61.540  64.700  70.970  1.00  0.00            
ATOM   3151  HA  ILE   203      61.210  65.690  71.250  1.00  0.00            
ATOM   3152  CB  ILE   203      60.250  63.890  70.970  1.00  0.00            
ATOM   3153  HB  ILE   203      59.560  64.450  70.340  1.00  0.00            
ATOM   3154  CG2 ILE   203      60.150  62.460  70.460  1.00  0.00            
ATOM   3155 1HG2 ILE   203      60.170  61.840  71.360  1.00  0.00            
ATOM   3156 2HG2 ILE   203      59.360  62.300  69.720  1.00  0.00            
ATOM   3157 3HG2 ILE   203      61.050  62.220  69.890  1.00  0.00            
ATOM   3158  CG1 ILE   203      59.580  63.910  72.330  1.00  0.00            
ATOM   3159 1HG1 ILE   203      60.110  63.310  73.070  1.00  0.00            
ATOM   3160 2HG1 ILE   203      58.690  63.270  72.240  1.00  0.00            
ATOM   3161  CD  ILE   203      59.180  65.280  72.880  1.00  0.00            
ATOM   3162  HD1 ILE   203      60.100  65.800  73.170  1.00  0.00            
ATOM   3163  HD2 ILE   203      58.720  65.810  72.040  1.00  0.00            
ATOM   3164  HD3 ILE   203      58.460  65.100  73.670  1.00  0.00            
ATOM   3165  C   ILE   203      62.560  64.070  71.920  1.00  0.00            
ATOM   3166  O   ILE   203      63.260  63.120  71.580  1.00  0.00            
ATOM   3167  N   SER   204      62.610  64.570  73.150  1.00  0.00            
ATOM   3168  H   SER   204      62.010  65.360  73.300  1.00  0.00            
ATOM   3169  CA  SER   204      63.530  64.150  74.190  1.00  0.00            
ATOM   3170  HA  SER   204      63.800  63.110  73.980  1.00  0.00            
ATOM   3171  CB  SER   204      64.700  65.140  74.180  1.00  0.00            
ATOM   3172  HB1 SER   204      64.380  66.130  74.510  1.00  0.00            
ATOM   3173  HB2 SER   204      65.050  65.240  73.160  1.00  0.00            
ATOM   3174  OG  SER   204      65.660  64.560  75.050  1.00  0.00            
ATOM   3175  HG  SER   204      66.160  63.910  74.570  1.00  0.00            
ATOM   3176  C   SER   204      62.800  64.050  75.510  1.00  0.00            
ATOM   3177  O   SER   204      61.870  64.800  75.770  1.00  0.00            
ATOM   3178  N   ASN   205      63.290  63.140  76.370  1.00  0.00            
ATOM   3179  H   ASN   205      64.080  62.620  76.040  1.00  0.00            
ATOM   3180  CA  ASN   205      62.950  63.120  77.780  1.00  0.00            
ATOM   3181  HA  ASN   205      62.450  64.060  78.020  1.00  0.00            
ATOM   3182  CB  ASN   205      61.880  62.070  78.060  1.00  0.00            
ATOM   3183  HB1 ASN   205      61.040  62.130  77.360  1.00  0.00            
ATOM   3184  HB2 ASN   205      61.510  62.230  79.080  1.00  0.00            
ATOM   3185  CG  ASN   205      62.420  60.660  78.240  1.00  0.00            
ATOM   3186  OD1 ASN   205      63.360  60.270  77.560  1.00  0.00            
ATOM   3187  ND2 ASN   205      62.010  59.900  79.260  1.00  0.00            
ATOM   3188 1HD2 ASN   205      61.080  60.110  79.610  1.00  0.00            
ATOM   3189 2HD2 ASN   205      62.490  59.030  79.370  1.00  0.00            
ATOM   3190  C   ASN   205      64.130  63.120  78.750  1.00  0.00            
ATOM   3191  O   ASN   205      64.010  62.530  79.810  1.00  0.00            
ATOM   3192  N   GLY   206      65.210  63.730  78.260  1.00  0.00            
ATOM   3193  H   GLY   206      65.170  64.380  77.490  1.00  0.00            
ATOM   3194  CA  GLY   206      66.510  63.620  78.900  1.00  0.00            
ATOM   3195  HA1 GLY   206      66.360  63.620  79.990  1.00  0.00            
ATOM   3196  HA2 GLY   206      67.240  64.400  78.660  1.00  0.00            
ATOM   3197  C   GLY   206      67.150  62.320  78.470  1.00  0.00            
ATOM   3198  O   GLY   206      68.080  62.350  77.660  1.00  0.00            
ATOM   3199  N   THR   207      66.650  61.190  78.980  1.00  0.00            
ATOM   3200  H   THR   207      65.880  61.280  79.630  1.00  0.00            
ATOM   3201  CA  THR   207      67.260  59.870  78.940  1.00  0.00            
ATOM   3202  HA  THR   207      68.320  60.080  79.050  1.00  0.00            
ATOM   3203  CB  THR   207      66.860  59.060  80.160  1.00  0.00            
ATOM   3204  HB  THR   207      67.400  58.120  80.230  1.00  0.00            
ATOM   3205  CG2 THR   207      65.340  58.830  80.170  1.00  0.00            
ATOM   3206 1HG2 THR   207      64.960  58.340  81.060  1.00  0.00            
ATOM   3207 2HG2 THR   207      64.850  59.800  80.030  1.00  0.00            
ATOM   3208 3HG2 THR   207      65.110  58.170  79.330  1.00  0.00            
ATOM   3209  OG1 THR   207      67.080  59.890  81.270  1.00  0.00            
ATOM   3210  HG1 THR   207      66.710  59.510  82.080  1.00  0.00            
ATOM   3211  C   THR   207      67.040  59.170  77.600  1.00  0.00            
ATOM   3212  O   THR   207      67.700  58.150  77.370  1.00  0.00            
ATOM   3213  N   ASP   208      66.090  59.570  76.770  1.00  0.00            
ATOM   3214  H   ASP   208      65.350  60.100  77.220  1.00  0.00            
ATOM   3215  CA  ASP   208      65.750  59.170  75.420  1.00  0.00            
ATOM   3216  HA  ASP   208      66.620  58.610  75.040  1.00  0.00            
ATOM   3217  CB  ASP   208      64.550  58.240  75.420  1.00  0.00            
ATOM   3218  HB1 ASP   208      63.650  58.840  75.270  1.00  0.00            
ATOM   3219  HB2 ASP   208      64.450  57.700  76.360  1.00  0.00            
ATOM   3220  CG  ASP   208      64.640  57.220  74.290  1.00  0.00            
ATOM   3221  OD1 ASP   208      64.580  57.720  73.150  1.00  0.00            
ATOM   3222  OD2 ASP   208      64.610  55.980  74.520  1.00  0.00            
ATOM   3223  C   ASP   208      65.620  60.400  74.550  1.00  0.00            
ATOM   3224  O   ASP   208      65.380  61.500  75.060  1.00  0.00            
ATOM   3225  N   THR   209      65.820  60.280  73.240  1.00  0.00            
ATOM   3226  H   THR   209      65.890  59.380  72.790  1.00  0.00            
ATOM   3227  CA  THR   209      65.820  61.410  72.330  1.00  0.00            
ATOM   3228  HA  THR   209      64.910  61.970  72.510  1.00  0.00            
ATOM   3229  CB  THR   209      67.080  62.280  72.300  1.00  0.00            
ATOM   3230  HB  THR   209      67.880  61.650  71.930  1.00  0.00            
ATOM   3231  CG2 THR   209      66.970  63.500  71.400  1.00  0.00            
ATOM   3232 1HG2 THR   209      67.930  64.010  71.390  1.00  0.00            
ATOM   3233 2HG2 THR   209      66.700  63.170  70.400  1.00  0.00            
ATOM   3234 3HG2 THR   209      66.190  64.210  71.720  1.00  0.00            
ATOM   3235  OG1 THR   209      67.380  62.890  73.540  1.00  0.00            
ATOM   3236  HG1 THR   209      67.630  62.130  74.080  1.00  0.00            
ATOM   3237  C   THR   209      65.630  60.770  70.950  1.00  0.00            
ATOM   3238  O   THR   209      66.520  59.980  70.630  1.00  0.00            
ATOM   3239  N   ARG   210      64.540  60.970  70.220  1.00  0.00            
ATOM   3240  H   ARG   210      63.860  61.620  70.600  1.00  0.00            
ATOM   3241  CA  ARG   210      64.350  60.350  68.920  1.00  0.00            
ATOM   3242  HA  ARG   210      65.330  59.980  68.650  1.00  0.00            
ATOM   3243  CB  ARG   210      63.340  59.200  68.920  1.00  0.00            
ATOM   3244  HB1 ARG   210      63.350  58.660  67.970  1.00  0.00            
ATOM   3245  HB2 ARG   210      62.330  59.630  68.990  1.00  0.00            
ATOM   3246  CG  ARG   210      63.570  58.220  70.060  1.00  0.00            
ATOM   3247  HG1 ARG   210      63.620  58.690  71.050  1.00  0.00            
ATOM   3248  HG2 ARG   210      64.600  57.870  69.950  1.00  0.00            
ATOM   3249  CD  ARG   210      62.670  57.000  70.180  1.00  0.00            
ATOM   3250  HD1 ARG   210      62.880  56.370  69.300  1.00  0.00            
ATOM   3251  HD2 ARG   210      61.620  57.280  70.130  1.00  0.00            
ATOM   3252  NE  ARG   210      62.970  56.250  71.400  1.00  0.00            
ATOM   3253  HE  ARG   210      63.320  56.790  72.190  1.00  0.00            
ATOM   3254  CZ  ARG   210      62.620  55.000  71.740  1.00  0.00            
ATOM   3255  NH1 ARG   210      61.930  54.170  70.950  1.00  0.00            
ATOM   3256 1HH1 ARG   210      61.590  54.370  70.010  1.00  0.00            
ATOM   3257 2HH1 ARG   210      61.750  53.220  71.240  1.00  0.00            
ATOM   3258  NH2 ARG   210      63.000  54.520  72.930  1.00  0.00            
ATOM   3259 1HH2 ARG   210      63.490  55.010  73.650  1.00  0.00            
ATOM   3260 2HH2 ARG   210      62.920  53.530  73.150  1.00  0.00            
ATOM   3261  C   ARG   210      63.990  61.390  67.880  1.00  0.00            
ATOM   3262  O   ARG   210      63.170  62.230  68.240  1.00  0.00            
ATOM   3263  N   TYR   211      64.590  61.440  66.680  1.00  0.00            
ATOM   3264  H   TYR   211      65.160  60.600  66.620  1.00  0.00            
ATOM   3265  CA  TYR   211      64.320  62.370  65.600  1.00  0.00            
ATOM   3266  HA  TYR   211      63.880  63.250  66.070  1.00  0.00            
ATOM   3267  CB  TYR   211      65.620  62.850  64.970  1.00  0.00            
ATOM   3268  HB1 TYR   211      66.360  63.030  65.750  1.00  0.00            
ATOM   3269  HB2 TYR   211      65.500  63.820  64.470  1.00  0.00            
ATOM   3270  CG  TYR   211      66.310  62.000  63.930  1.00  0.00            
ATOM   3271  CD1 TYR   211      66.960  60.840  64.350  1.00  0.00            
ATOM   3272  HD1 TYR   211      66.960  60.500  65.390  1.00  0.00            
ATOM   3273  CE1 TYR   211      67.580  60.060  63.370  1.00  0.00            
ATOM   3274  HE1 TYR   211      68.100  59.180  63.690  1.00  0.00            
ATOM   3275  CZ  TYR   211      67.640  60.460  62.010  1.00  0.00            
ATOM   3276  OH  TYR   211      68.340  59.740  61.090  1.00  0.00            
ATOM   3277  HH  TYR   211      68.190  60.090  60.210  1.00  0.00            
ATOM   3278  CE2 TYR   211      66.920  61.600  61.590  1.00  0.00            
ATOM   3279  HE2 TYR   211      67.020  61.910  60.560  1.00  0.00            
ATOM   3280  CD2 TYR   211      66.210  62.320  62.560  1.00  0.00            
ATOM   3281  HD2 TYR   211      65.670  63.210  62.310  1.00  0.00            
ATOM   3282  C   TYR   211      63.370  61.740  64.590  1.00  0.00            
ATOM   3283  O   TYR   211      63.200  60.520  64.510  1.00  0.00            
ATOM   3284  N   PHE   212      62.520  62.550  63.960  1.00  0.00            
ATOM   3285  H   PHE   212      62.730  63.540  63.920  1.00  0.00            
ATOM   3286  CA  PHE   212      61.530  62.110  62.990  1.00  0.00            
ATOM   3287  HA  PHE   212      61.980  61.290  62.440  1.00  0.00            
ATOM   3288  CB  PHE   212      60.260  61.560  63.630  1.00  0.00            
ATOM   3289  HB1 PHE   212      60.580  60.830  64.370  1.00  0.00            
ATOM   3290  HB2 PHE   212      59.580  61.010  62.970  1.00  0.00            
ATOM   3291  CG  PHE   212      59.440  62.570  64.380  1.00  0.00            
ATOM   3292  CD1 PHE   212      58.210  63.050  63.910  1.00  0.00            
ATOM   3293  HD1 PHE   212      57.780  62.630  63.010  1.00  0.00            
ATOM   3294  CE1 PHE   212      57.500  64.010  64.640  1.00  0.00            
ATOM   3295  HE1 PHE   212      56.560  64.360  64.230  1.00  0.00            
ATOM   3296  CZ  PHE   212      58.010  64.510  65.840  1.00  0.00            
ATOM   3297  HZ  PHE   212      57.460  65.240  66.420  1.00  0.00            
ATOM   3298  CE2 PHE   212      59.200  64.000  66.380  1.00  0.00            
ATOM   3299  HE2 PHE   212      59.490  64.370  67.350  1.00  0.00            
ATOM   3300  CD2 PHE   212      59.880  63.050  65.620  1.00  0.00            
ATOM   3301  HD2 PHE   212      60.780  62.660  66.090  1.00  0.00            
ATOM   3302  C   PHE   212      61.250  63.120  61.900  1.00  0.00            
ATOM   3303  O   PHE   212      61.650  64.290  61.960  1.00  0.00            
ATOM   3304  N   ALA   213      60.530  62.770  60.830  1.00  0.00            
ATOM   3305  H   ALA   213      60.260  61.800  60.760  1.00  0.00            
ATOM   3306  CA  ALA   213      60.010  63.660  59.810  1.00  0.00            
ATOM   3307  HA  ALA   213      60.710  64.430  59.500  1.00  0.00            
ATOM   3308  CB  ALA   213      59.740  62.750  58.620  1.00  0.00            
ATOM   3309  HB1 ALA   213      60.680  62.360  58.240  1.00  0.00            
ATOM   3310  HB2 ALA   213      59.100  61.930  58.930  1.00  0.00            
ATOM   3311  HB3 ALA   213      59.220  63.320  57.850  1.00  0.00            
ATOM   3312  C   ALA   213      58.750  64.440  60.200  1.00  0.00            
ATOM   3313  O   ALA   213      58.180  64.290  61.290  1.00  0.00            
ATOM   3314  N   ASN   214      58.360  65.320  59.290  1.00  0.00            
ATOM   3315  H   ASN   214      58.800  65.270  58.380  1.00  0.00            
ATOM   3316  CA  ASN   214      57.070  65.970  59.350  1.00  0.00            
ATOM   3317  HA  ASN   214      56.840  66.260  60.370  1.00  0.00            
ATOM   3318  CB  ASN   214      57.200  67.270  58.540  1.00  0.00            
ATOM   3319  HB1 ASN   214      57.980  67.850  59.020  1.00  0.00            
ATOM   3320  HB2 ASN   214      56.280  67.850  58.430  1.00  0.00            
ATOM   3321  CG  ASN   214      57.540  66.980  57.080  1.00  0.00            
ATOM   3322  OD1 ASN   214      57.720  65.880  56.550  1.00  0.00            
ATOM   3323  ND2 ASN   214      57.580  68.030  56.270  1.00  0.00            
ATOM   3324 1HD2 ASN   214      57.370  68.960  56.610  1.00  0.00            
ATOM   3325 2HD2 ASN   214      57.710  67.830  55.290  1.00  0.00            
ATOM   3326  C   ASN   214      55.910  65.130  58.850  1.00  0.00            
ATOM   3327  O   ASN   214      55.110  65.660  58.080  1.00  0.00            
ATOM   3328  N   THR   215      55.730  63.920  59.390  1.00  0.00            
ATOM   3329  H   THR   215      56.440  63.740  60.080  1.00  0.00            
ATOM   3330  CA  THR   215      54.640  62.990  59.150  1.00  0.00            
ATOM   3331  HA  THR   215      54.480  63.080  58.060  1.00  0.00            
ATOM   3332  CB  THR   215      55.030  61.570  59.540  1.00  0.00            
ATOM   3333  HB  THR   215      54.210  60.890  59.300  1.00  0.00            
ATOM   3334  CG2 THR   215      56.200  61.050  58.700  1.00  0.00            
ATOM   3335 1HG2 THR   215      56.930  61.860  58.830  1.00  0.00            
ATOM   3336 2HG2 THR   215      56.600  60.090  59.030  1.00  0.00            
ATOM   3337 3HG2 THR   215      55.870  61.050  57.670  1.00  0.00            
ATOM   3338  OG1 THR   215      55.380  61.370  60.900  1.00  0.00            
ATOM   3339  HG1 THR   215      55.770  60.520  61.110  1.00  0.00            
ATOM   3340  C   THR   215      53.370  63.420  59.840  1.00  0.00            
ATOM   3341  O   THR   215      53.470  64.210  60.780  1.00  0.00            
ATOM   3342  N   THR   216      52.210  63.060  59.270  1.00  0.00            
ATOM   3343  H   THR   216      52.290  62.350  58.560  1.00  0.00            
ATOM   3344  CA  THR   216      50.880  63.470  59.660  1.00  0.00            
ATOM   3345  HA  THR   216      50.800  63.580  60.750  1.00  0.00            
ATOM   3346  CB  THR   216      50.490  64.710  58.870  1.00  0.00            
ATOM   3347  HB  THR   216      49.500  65.050  59.180  1.00  0.00            
ATOM   3348  CG2 THR   216      51.490  65.860  58.960  1.00  0.00            
ATOM   3349 1HG2 THR   216      52.300  65.550  58.300  1.00  0.00            
ATOM   3350 2HG2 THR   216      51.100  66.770  58.490  1.00  0.00            
ATOM   3351 3HG2 THR   216      51.880  66.160  59.930  1.00  0.00            
ATOM   3352  OG1 THR   216      50.170  64.470  57.530  1.00  0.00            
ATOM   3353  HG1 THR   216      49.840  65.290  57.160  1.00  0.00            
ATOM   3354  C   THR   216      49.780  62.450  59.410  1.00  0.00            
ATOM   3355  O   THR   216      48.750  62.540  60.060  1.00  0.00            
ATOM   3356  N   LYS   217      49.950  61.510  58.480  1.00  0.00            
ATOM   3357  H   LYS   217      50.800  61.480  57.930  1.00  0.00            
ATOM   3358  CA  LYS   217      48.940  60.570  58.070  1.00  0.00            
ATOM   3359  HA  LYS   217      47.950  60.940  58.320  1.00  0.00            
ATOM   3360  CB  LYS   217      49.000  60.460  56.540  1.00  0.00            
ATOM   3361  HB1 LYS   217      48.320  59.640  56.320  1.00  0.00            
ATOM   3362  HB2 LYS   217      50.010  60.180  56.240  1.00  0.00            
ATOM   3363  CG  LYS   217      48.480  61.680  55.770  1.00  0.00            
ATOM   3364  HG1 LYS   217      48.980  61.610  54.810  1.00  0.00            
ATOM   3365  HG2 LYS   217      48.740  62.610  56.270  1.00  0.00            
ATOM   3366  CD  LYS   217      46.980  61.540  55.520  1.00  0.00            
ATOM   3367  HD1 LYS   217      46.470  61.310  56.450  1.00  0.00            
ATOM   3368  HD2 LYS   217      46.770  60.740  54.820  1.00  0.00            
ATOM   3369  CE  LYS   217      46.580  62.870  54.890  1.00  0.00            
ATOM   3370  HE1 LYS   217      47.230  63.180  54.070  1.00  0.00            
ATOM   3371  HE2 LYS   217      46.650  63.640  55.650  1.00  0.00            
ATOM   3372  NZ  LYS   217      45.190  62.860  54.410  1.00  0.00            
ATOM   3373  HZ1 LYS   217      45.040  62.420  53.510  1.00  0.00            
ATOM   3374  HZ2 LYS   217      44.650  62.420  55.130  1.00  0.00            
ATOM   3375  HZ3 LYS   217      44.840  63.810  54.320  1.00  0.00            
ATOM   3376  C   LYS   217      49.130  59.180  58.680  1.00  0.00            
ATOM   3377  O   LYS   217      50.250  58.820  59.020  1.00  0.00            
ATOM   3378  N   ARG   218      48.110  58.320  58.710  1.00  0.00            
ATOM   3379  H   ARG   218      47.300  58.580  58.170  1.00  0.00            
ATOM   3380  CA  ARG   218      48.010  57.160  59.560  1.00  0.00            
ATOM   3381  HA  ARG   218      48.460  57.500  60.490  1.00  0.00            
ATOM   3382  CB  ARG   218      46.540  56.760  59.680  1.00  0.00            
ATOM   3383  HB1 ARG   218      46.250  56.170  58.820  1.00  0.00            
ATOM   3384  HB2 ARG   218      45.950  57.670  59.770  1.00  0.00            
ATOM   3385  CG  ARG   218      46.140  55.990  60.930  1.00  0.00            
ATOM   3386  HG1 ARG   218      46.650  55.020  60.860  1.00  0.00            
ATOM   3387  HG2 ARG   218      45.060  55.810  60.960  1.00  0.00            
ATOM   3388  CD  ARG   218      46.610  56.610  62.250  1.00  0.00            
ATOM   3389  HD1 ARG   218      46.050  57.550  62.310  1.00  0.00            
ATOM   3390  HD2 ARG   218      47.660  56.830  62.450  1.00  0.00            
ATOM   3391  NE  ARG   218      46.240  55.720  63.350  1.00  0.00            
ATOM   3392  HE  ARG   218      46.230  54.740  63.090  1.00  0.00            
ATOM   3393  CZ  ARG   218      46.020  56.140  64.600  1.00  0.00            
ATOM   3394  NH1 ARG   218      46.120  57.410  65.050  1.00  0.00            
ATOM   3395 1HH1 ARG   218      46.380  58.130  64.400  1.00  0.00            
ATOM   3396 2HH1 ARG   218      45.870  57.600  66.000  1.00  0.00            
ATOM   3397  NH2 ARG   218      45.780  55.160  65.480  1.00  0.00            
ATOM   3398 1HH2 ARG   218      45.960  54.260  65.060  1.00  0.00            
ATOM   3399 2HH2 ARG   218      45.750  55.330  66.480  1.00  0.00            
ATOM   3400  C   ARG   218      48.850  56.010  59.000  1.00  0.00            
ATOM   3401  O   ARG   218      49.050  55.060  59.760  1.00  0.00            
ATOM   3402  N   ASP   219      49.570  56.140  57.890  1.00  0.00            
ATOM   3403  H   ASP   219      49.490  56.960  57.300  1.00  0.00            
ATOM   3404  CA  ASP   219      50.560  55.150  57.540  1.00  0.00            
ATOM   3405  HA  ASP   219      50.230  54.200  57.950  1.00  0.00            
ATOM   3406  CB  ASP   219      50.610  54.880  56.040  1.00  0.00            
ATOM   3407  HB1 ASP   219      49.630  54.760  55.550  1.00  0.00            
ATOM   3408  HB2 ASP   219      51.160  53.950  55.850  1.00  0.00            
ATOM   3409  CG  ASP   219      51.320  55.990  55.290  1.00  0.00            
ATOM   3410  OD1 ASP   219      52.120  55.730  54.380  1.00  0.00            
ATOM   3411  OD2 ASP   219      50.940  57.160  55.540  1.00  0.00            
ATOM   3412  C   ASP   219      51.950  55.410  58.120  1.00  0.00            
ATOM   3413  O   ASP   219      52.750  54.490  58.040  1.00  0.00            
ATOM   3414  N   LYS   220      52.220  56.620  58.610  1.00  0.00            
ATOM   3415  H   LYS   220      51.440  57.240  58.770  1.00  0.00            
ATOM   3416  CA  LYS   220      53.570  56.970  59.000  1.00  0.00            
ATOM   3417  HA  LYS   220      54.170  56.080  59.110  1.00  0.00            
ATOM   3418  CB  LYS   220      54.060  57.990  57.980  1.00  0.00            
ATOM   3419  HB1 LYS   220      53.840  59.010  58.280  1.00  0.00            
ATOM   3420  HB2 LYS   220      53.430  57.840  57.100  1.00  0.00            
ATOM   3421  CG  LYS   220      55.520  57.690  57.640  1.00  0.00            
ATOM   3422  HG1 LYS   220      56.130  57.530  58.520  1.00  0.00            
ATOM   3423  HG2 LYS   220      55.880  58.550  57.080  1.00  0.00            
ATOM   3424  CD  LYS   220      55.720  56.370  56.890  1.00  0.00            
ATOM   3425  HD1 LYS   220      55.110  56.460  55.990  1.00  0.00            
ATOM   3426  HD2 LYS   220      55.370  55.480  57.420  1.00  0.00            
ATOM   3427  CE  LYS   220      57.220  56.290  56.600  1.00  0.00            
ATOM   3428  HE1 LYS   220      57.800  56.300  57.520  1.00  0.00            
ATOM   3429  HE2 LYS   220      57.540  57.180  56.060  1.00  0.00            
ATOM   3430  NZ  LYS   220      57.620  55.150  55.740  1.00  0.00            
ATOM   3431  HZ1 LYS   220      58.480  55.320  55.240  1.00  0.00            
ATOM   3432  HZ2 LYS   220      57.780  54.330  56.290  1.00  0.00            
ATOM   3433  HZ3 LYS   220      56.940  54.980  55.010  1.00  0.00            
ATOM   3434  C   LYS   220      53.680  57.620  60.380  1.00  0.00            
ATOM   3435  O   LYS   220      54.740  57.750  60.970  1.00  0.00            
ATOM   3436  N   ASN   221      52.580  58.310  60.710  1.00  0.00            
ATOM   3437  H   ASN   221      51.760  58.220  60.130  1.00  0.00            
ATOM   3438  CA  ASN   221      52.400  59.050  61.940  1.00  0.00            
ATOM   3439  HA  ASN   221      53.200  59.780  62.050  1.00  0.00            
ATOM   3440  CB  ASN   221      51.060  59.780  61.750  1.00  0.00            
ATOM   3441  HB1 ASN   221      50.330  58.970  61.670  1.00  0.00            
ATOM   3442  HB2 ASN   221      51.010  60.430  60.890  1.00  0.00            
ATOM   3443  CG  ASN   221      50.790  60.600  62.990  1.00  0.00            
ATOM   3444  OD1 ASN   221      51.650  60.810  63.850  1.00  0.00            
ATOM   3445  ND2 ASN   221      49.510  60.880  63.300  1.00  0.00            
ATOM   3446 1HD2 ASN   221      48.860  60.620  62.580  1.00  0.00            
ATOM   3447 2HD2 ASN   221      49.290  61.580  64.010  1.00  0.00            
ATOM   3448  C   ASN   221      52.450  58.240  63.230  1.00  0.00            
ATOM   3449  O   ASN   221      51.460  57.930  63.890  1.00  0.00            
ATOM   3450  N   SER   222      53.640  57.690  63.450  1.00  0.00            
ATOM   3451  H   SER   222      54.370  57.900  62.780  1.00  0.00            
ATOM   3452  CA  SER   222      53.950  56.700  64.470  1.00  0.00            
ATOM   3453  HA  SER   222      53.210  56.850  65.250  1.00  0.00            
ATOM   3454  CB  SER   222      53.810  55.300  63.870  1.00  0.00            
ATOM   3455  HB1 SER   222      52.870  55.280  63.320  1.00  0.00            
ATOM   3456  HB2 SER   222      53.800  54.480  64.590  1.00  0.00            
ATOM   3457  OG  SER   222      54.840  55.080  62.930  1.00  0.00            
ATOM   3458  HG  SER   222      54.620  54.260  62.480  1.00  0.00            
ATOM   3459  C   SER   222      55.280  56.960  65.150  1.00  0.00            
ATOM   3460  O   SER   222      56.200  57.510  64.560  1.00  0.00            
ATOM   3461  N   PHE   223      55.370  56.390  66.350  1.00  0.00            
ATOM   3462  H   PHE   223      54.600  55.820  66.660  1.00  0.00            
ATOM   3463  CA  PHE   223      56.550  56.360  67.200  1.00  0.00            
ATOM   3464  HA  PHE   223      57.080  57.310  67.150  1.00  0.00            
ATOM   3465  CB  PHE   223      56.130  56.190  68.660  1.00  0.00            
ATOM   3466  HB1 PHE   223      55.540  55.290  68.830  1.00  0.00            
ATOM   3467  HB2 PHE   223      55.460  56.980  69.000  1.00  0.00            
ATOM   3468  CG  PHE   223      57.280  56.110  69.630  1.00  0.00            
ATOM   3469  CD1 PHE   223      57.950  57.230  70.150  1.00  0.00            
ATOM   3470  HD1 PHE   223      57.600  58.160  69.730  1.00  0.00            
ATOM   3471  CE1 PHE   223      58.930  57.110  71.150  1.00  0.00            
ATOM   3472  HE1 PHE   223      59.350  57.980  71.610  1.00  0.00            
ATOM   3473  CZ  PHE   223      59.180  55.840  71.700  1.00  0.00            
ATOM   3474  HZ  PHE   223      59.900  55.750  72.500  1.00  0.00            
ATOM   3475  CE2 PHE   223      58.450  54.740  71.250  1.00  0.00            
ATOM   3476  HE2 PHE   223      58.660  53.800  71.730  1.00  0.00            
ATOM   3477  CD2 PHE   223      57.530  54.850  70.200  1.00  0.00            
ATOM   3478  HD2 PHE   223      56.950  53.980  69.940  1.00  0.00            
ATOM   3479  C   PHE   223      57.410  55.200  66.700  1.00  0.00            
ATOM   3480  O   PHE   223      58.630  55.230  66.820  1.00  0.00            
ATOM   3481  N   ASP   224      56.840  54.250  65.960  1.00  0.00            
ATOM   3482  H   ASP   224      55.840  54.120  65.930  1.00  0.00            
ATOM   3483  CA  ASP   224      57.570  53.300  65.130  1.00  0.00            
ATOM   3484  HA  ASP   224      58.290  52.830  65.800  1.00  0.00            
ATOM   3485  CB  ASP   224      56.660  52.240  64.520  1.00  0.00            
ATOM   3486  HB1 ASP   224      57.240  51.570  63.890  1.00  0.00            
ATOM   3487  HB2 ASP   224      55.930  52.750  63.880  1.00  0.00            
ATOM   3488  CG  ASP   224      55.980  51.380  65.580  1.00  0.00            
ATOM   3489  OD1 ASP   224      54.890  50.860  65.230  1.00  0.00            
ATOM   3490  OD2 ASP   224      56.650  51.020  66.570  1.00  0.00            
ATOM   3491  C   ASP   224      58.410  53.930  64.040  1.00  0.00            
ATOM   3492  O   ASP   224      59.480  53.380  63.730  1.00  0.00            
ATOM   3493  N   PHE   225      57.980  54.990  63.360  1.00  0.00            
ATOM   3494  H   PHE   225      57.070  55.410  63.520  1.00  0.00            
ATOM   3495  CA  PHE   225      58.750  55.800  62.440  1.00  0.00            
ATOM   3496  HA  PHE   225      59.590  55.170  62.150  1.00  0.00            
ATOM   3497  CB  PHE   225      58.000  56.230  61.170  1.00  0.00            
ATOM   3498  HB1 PHE   225      58.600  56.950  60.610  1.00  0.00            
ATOM   3499  HB2 PHE   225      57.100  56.730  61.500  1.00  0.00            
ATOM   3500  CG  PHE   225      57.700  55.120  60.190  1.00  0.00            
ATOM   3501  CD1 PHE   225      56.400  54.650  60.040  1.00  0.00            
ATOM   3502  HD1 PHE   225      55.650  55.120  60.670  1.00  0.00            
ATOM   3503  CE1 PHE   225      56.090  53.710  59.040  1.00  0.00            
ATOM   3504  HE1 PHE   225      55.070  53.370  58.970  1.00  0.00            
ATOM   3505  CZ  PHE   225      57.070  53.160  58.230  1.00  0.00            
ATOM   3506  HZ  PHE   225      56.770  52.390  57.540  1.00  0.00            
ATOM   3507  CE2 PHE   225      58.380  53.670  58.340  1.00  0.00            
ATOM   3508  HE2 PHE   225      59.220  53.290  57.780  1.00  0.00            
ATOM   3509  CD2 PHE   225      58.660  54.660  59.280  1.00  0.00            
ATOM   3510  HD2 PHE   225      59.660  55.080  59.330  1.00  0.00            
ATOM   3511  C   PHE   225      59.590  56.940  62.990  1.00  0.00            
ATOM   3512  O   PHE   225      59.920  57.900  62.290  1.00  0.00            
ATOM   3513  N   THR   226      60.020  56.760  64.240  1.00  0.00            
ATOM   3514  H   THR   226      59.620  56.030  64.810  1.00  0.00            
ATOM   3515  CA  THR   226      60.970  57.580  64.960  1.00  0.00            
ATOM   3516  HA  THR   226      61.140  58.430  64.300  1.00  0.00            
ATOM   3517  CB  THR   226      60.450  58.200  66.250  1.00  0.00            
ATOM   3518  HB  THR   226      61.010  59.060  66.630  1.00  0.00            
ATOM   3519  CG2 THR   226      59.020  58.710  66.080  1.00  0.00            
ATOM   3520 1HG2 THR   226      58.690  59.230  66.980  1.00  0.00            
ATOM   3521 2HG2 THR   226      58.980  59.520  65.350  1.00  0.00            
ATOM   3522 3HG2 THR   226      58.270  57.980  65.790  1.00  0.00            
ATOM   3523  OG1 THR   226      60.430  57.230  67.260  1.00  0.00            
ATOM   3524  HG1 THR   226      59.760  56.550  67.180  1.00  0.00            
ATOM   3525  C   THR   226      62.260  56.810  65.260  1.00  0.00            
ATOM   3526  O   THR   226      62.180  55.610  65.510  1.00  0.00            
ATOM   3527  N   MET   227      63.380  57.510  65.350  1.00  0.00            
ATOM   3528  H   MET   227      63.320  58.490  65.130  1.00  0.00            
ATOM   3529  CA  MET   227      64.650  56.840  65.580  1.00  0.00            
ATOM   3530  HA  MET   227      64.360  55.890  66.000  1.00  0.00            
ATOM   3531  CB  MET   227      65.330  56.440  64.270  1.00  0.00            
ATOM   3532  HB1 MET   227      64.900  55.490  63.970  1.00  0.00            
ATOM   3533  HB2 MET   227      66.400  56.340  64.440  1.00  0.00            
ATOM   3534  CG  MET   227      65.090  57.410  63.110  1.00  0.00            
ATOM   3535  HG1 MET   227      65.880  57.260  62.390  1.00  0.00            
ATOM   3536  HG2 MET   227      65.420  58.360  63.550  1.00  0.00            
ATOM   3537  SD  MET   227      63.550  57.590  62.170  1.00  0.00            
ATOM   3538  CE  MET   227      63.940  59.210  61.480  1.00  0.00            
ATOM   3539  HE1 MET   227      62.970  59.650  61.200  1.00  0.00            
ATOM   3540  HE2 MET   227      64.500  59.800  62.200  1.00  0.00            
ATOM   3541  HE3 MET   227      64.560  59.060  60.600  1.00  0.00            
ATOM   3542  C   MET   227      65.590  57.590  66.510  1.00  0.00            
ATOM   3543  O   MET   227      65.820  58.800  66.380  1.00  0.00            
ATOM   3544  N   ASN   228      66.430  56.870  67.250  1.00  0.00            
ATOM   3545  H   ASN   228      66.330  55.860  67.210  1.00  0.00            
ATOM   3546  CA  ASN   228      67.530  57.410  68.020  1.00  0.00            
ATOM   3547  HA  ASN   228      67.190  58.330  68.500  1.00  0.00            
ATOM   3548  CB  ASN   228      67.840  56.360  69.080  1.00  0.00            
ATOM   3549  HB1 ASN   228      68.850  56.480  69.470  1.00  0.00            
ATOM   3550  HB2 ASN   228      67.930  55.400  68.550  1.00  0.00            
ATOM   3551  CG  ASN   228      66.900  56.230  70.270  1.00  0.00            
ATOM   3552  OD1 ASN   228      66.420  55.130  70.510  1.00  0.00            
ATOM   3553  ND2 ASN   228      66.750  57.240  71.130  1.00  0.00            
ATOM   3554 1HD2 ASN   228      67.030  58.180  70.900  1.00  0.00            
ATOM   3555 2HD2 ASN   228      66.030  57.050  71.810  1.00  0.00            
ATOM   3556  C   ASN   228      68.700  57.660  67.090  1.00  0.00            
ATOM   3557  O   ASN   228      68.750  57.200  65.950  1.00  0.00            
ATOM   3558  N   TRP   229      69.720  58.410  67.500  1.00  0.00            
ATOM   3559  H   TRP   229      69.610  58.650  68.470  1.00  0.00            
ATOM   3560  CA  TRP   229      71.030  58.540  66.870  1.00  0.00            
ATOM   3561  HA  TRP   229      70.940  58.640  65.780  1.00  0.00            
ATOM   3562  CB  TRP   229      71.690  59.860  67.230  1.00  0.00            
ATOM   3563  HB1 TRP   229      72.020  59.790  68.270  1.00  0.00            
ATOM   3564  HB2 TRP   229      70.930  60.660  67.200  1.00  0.00            
ATOM   3565  CG  TRP   229      72.770  60.340  66.320  1.00  0.00            
ATOM   3566  CD1 TRP   229      74.070  60.500  66.650  1.00  0.00            
ATOM   3567  HD1 TRP   229      74.430  60.280  67.660  1.00  0.00            
ATOM   3568  NE1 TRP   229      74.820  61.010  65.620  1.00  0.00            
ATOM   3569  HE1 TRP   229      75.820  61.200  65.620  1.00  0.00            
ATOM   3570  CE2 TRP   229      74.050  61.100  64.480  1.00  0.00            
ATOM   3571  CZ2 TRP   229      74.290  61.490  63.150  1.00  0.00            
ATOM   3572  HZ2 TRP   229      75.290  61.750  62.850  1.00  0.00            
ATOM   3573  CH2 TRP   229      73.260  61.570  62.210  1.00  0.00            
ATOM   3574  HH2 TRP   229      73.500  61.990  61.240  1.00  0.00            
ATOM   3575  CZ3 TRP   229      71.960  61.320  62.670  1.00  0.00            
ATOM   3576  HZ3 TRP   229      71.100  61.470  62.040  1.00  0.00            
ATOM   3577  CE3 TRP   229      71.710  60.940  63.990  1.00  0.00            
ATOM   3578  HE3 TRP   229      70.700  60.660  64.230  1.00  0.00            
ATOM   3579  CD2 TRP   229      72.750  60.750  64.920  1.00  0.00            
ATOM   3580  C   TRP   229      71.980  57.390  67.130  1.00  0.00            
ATOM   3581  O   TRP   229      71.590  56.390  67.750  1.00  0.00            
ATOM   3582  N   ALA   230      73.200  57.360  66.620  1.00  0.00            
ATOM   3583  H   ALA   230      73.540  58.200  66.160  1.00  0.00            
ATOM   3584  CA  ALA   230      74.030  56.170  66.750  1.00  0.00            
ATOM   3585  HA  ALA   230      74.020  55.760  67.760  1.00  0.00            
ATOM   3586  CB  ALA   230      73.550  55.150  65.740  1.00  0.00            
ATOM   3587  HB1 ALA   230      72.490  55.250  65.490  1.00  0.00            
ATOM   3588  HB2 ALA   230      74.060  55.370  64.800  1.00  0.00            
ATOM   3589  HB3 ALA   230      73.880  54.220  66.210  1.00  0.00            
ATOM   3590  C   ALA   230      75.490  56.380  66.370  1.00  0.00            
ATOM   3591  O   ALA   230      75.900  57.220  65.570  1.00  0.00            
ATOM   3592  N   LYS   231      76.330  55.520  66.940  1.00  0.00            
ATOM   3593  H   LYS   231      75.980  54.920  67.670  1.00  0.00            
ATOM   3594  CA  LYS   231      77.780  55.590  66.810  1.00  0.00            
ATOM   3595  HA  LYS   231      78.020  56.660  66.850  1.00  0.00            
ATOM   3596  CB  LYS   231      78.430  54.820  67.950  1.00  0.00            
ATOM   3597  HB1 LYS   231      79.500  54.930  67.810  1.00  0.00            
ATOM   3598  HB2 LYS   231      78.120  53.770  67.910  1.00  0.00            
ATOM   3599  CG  LYS   231      78.260  55.490  69.310  1.00  0.00            
ATOM   3600  HG1 LYS   231      77.240  55.290  69.630  1.00  0.00            
ATOM   3601  HG2 LYS   231      78.480  56.550  69.220  1.00  0.00            
ATOM   3602  CD  LYS   231      79.260  54.920  70.310  1.00  0.00            
ATOM   3603  HD1 LYS   231      80.270  55.200  70.040  1.00  0.00            
ATOM   3604  HD2 LYS   231      79.120  53.840  70.450  1.00  0.00            
ATOM   3605  CE  LYS   231      79.030  55.470  71.720  1.00  0.00            
ATOM   3606  HE1 LYS   231      79.030  54.600  72.380  1.00  0.00            
ATOM   3607  HE2 LYS   231      77.990  55.800  71.660  1.00  0.00            
ATOM   3608  NZ  LYS   231      79.960  56.540  72.090  1.00  0.00            
ATOM   3609  HZ1 LYS   231      80.400  56.870  71.240  1.00  0.00            
ATOM   3610  HZ2 LYS   231      79.510  57.300  72.570  1.00  0.00            
ATOM   3611  HZ3 LYS   231      80.720  56.190  72.650  1.00  0.00            
ATOM   3612  C   LYS   231      78.320  55.140  65.460  1.00  0.00            
ATOM   3613  O   LYS   231      77.560  54.670  64.610  1.00  0.00            
ATOM   3614  N   SER   232      79.630  55.150  65.260  1.00  0.00            
ATOM   3615  H   SER   232      80.210  55.510  66.010  1.00  0.00            
ATOM   3616  CA  SER   232      80.240  54.800  63.990  1.00  0.00            
ATOM   3617  HA  SER   232      79.640  55.330  63.240  1.00  0.00            
ATOM   3618  CB  SER   232      81.650  55.390  63.950  1.00  0.00            
ATOM   3619  HB1 SER   232      81.560  56.450  64.220  1.00  0.00            
ATOM   3620  HB2 SER   232      82.050  55.150  62.970  1.00  0.00            
ATOM   3621  OG  SER   232      82.510  54.780  64.880  1.00  0.00            
ATOM   3622  HG  SER   232      83.390  54.810  64.530  1.00  0.00            
ATOM   3623  C   SER   232      80.210  53.350  63.580  1.00  0.00            
ATOM   3624  O   SER   232      80.500  53.090  62.410  1.00  0.00            
ATOM   3625  N   ASP   233      79.910  52.410  64.480  1.00  0.00            
ATOM   3626  H   ASP   233      79.490  52.710  65.350  1.00  0.00            
ATOM   3627  CA  ASP   233      79.880  50.980  64.210  1.00  0.00            
ATOM   3628  HA  ASP   233      80.110  50.700  63.180  1.00  0.00            
ATOM   3629  CB  ASP   233      80.880  50.300  65.130  1.00  0.00            
ATOM   3630  HB1 ASP   233      80.580  50.320  66.180  1.00  0.00            
ATOM   3631  HB2 ASP   233      81.860  50.750  64.960  1.00  0.00            
ATOM   3632  CG  ASP   233      81.060  48.830  64.730  1.00  0.00            
ATOM   3633  OD1 ASP   233      80.770  47.980  65.600  1.00  0.00            
ATOM   3634  OD2 ASP   233      81.490  48.600  63.580  1.00  0.00            
ATOM   3635  C   ASP   233      78.500  50.450  64.560  1.00  0.00            
ATOM   3636  O   ASP   233      77.730  49.910  63.770  1.00  0.00            
ATOM   3637  N   ASN   234      78.140  50.570  65.830  1.00  0.00            
ATOM   3638  H   ASN   234      78.800  50.910  66.520  1.00  0.00            
ATOM   3639  CA  ASN   234      77.050  49.770  66.370  1.00  0.00            
ATOM   3640  HA  ASN   234      76.410  49.410  65.550  1.00  0.00            
ATOM   3641  CB  ASN   234      77.650  48.520  66.990  1.00  0.00            
ATOM   3642  HB1 ASN   234      78.330  48.670  67.840  1.00  0.00            
ATOM   3643  HB2 ASN   234      78.340  48.100  66.260  1.00  0.00            
ATOM   3644  CG  ASN   234      76.630  47.470  67.390  1.00  0.00            
ATOM   3645  OD1 ASN   234      75.480  47.670  67.010  1.00  0.00            
ATOM   3646  ND2 ASN   234      76.980  46.300  67.920  1.00  0.00            
ATOM   3647 1HD2 ASN   234      77.980  46.200  68.030  1.00  0.00            
ATOM   3648 2HD2 ASN   234      76.280  45.660  68.250  1.00  0.00            
ATOM   3649  C   ASN   234      76.090  50.460  67.320  1.00  0.00            
ATOM   3650  O   ASN   234      74.950  50.780  66.980  1.00  0.00            
ATOM   3651  N   THR   235      76.510  50.770  68.550  1.00  0.00            
ATOM   3652  H   THR   235      77.520  50.800  68.640  1.00  0.00            
ATOM   3653  CA  THR   235      75.710  51.210  69.680  1.00  0.00            
ATOM   3654  HA  THR   235      74.970  50.480  69.990  1.00  0.00            
ATOM   3655  CB  THR   235      76.590  51.470  70.900  1.00  0.00            
ATOM   3656  HB  THR   235      77.170  52.360  70.650  1.00  0.00            
ATOM   3657  CG2 THR   235      75.900  51.790  72.220  1.00  0.00            
ATOM   3658 1HG2 THR   235      76.660  51.810  73.000  1.00  0.00            
ATOM   3659 2HG2 THR   235      75.550  52.810  72.140  1.00  0.00            
ATOM   3660 3HG2 THR   235      75.170  51.070  72.600  1.00  0.00            
ATOM   3661  OG1 THR   235      77.430  50.360  71.140  1.00  0.00            
ATOM   3662  HG1 THR   235      76.860  49.620  71.350  1.00  0.00            
ATOM   3663  C   THR   235      74.850  52.440  69.410  1.00  0.00            
ATOM   3664  O   THR   235      75.190  53.310  68.610  1.00  0.00            
ATOM   3665  N   LEU   236      73.800  52.680  70.190  1.00  0.00            
ATOM   3666  H   LEU   236      73.540  52.120  70.990  1.00  0.00            
ATOM   3667  CA  LEU   236      72.970  53.870  70.080  1.00  0.00            
ATOM   3668  HA  LEU   236      72.980  54.170  69.040  1.00  0.00            
ATOM   3669  CB  LEU   236      71.540  53.650  70.560  1.00  0.00            
ATOM   3670  HB1 LEU   236      71.100  54.650  70.600  1.00  0.00            
ATOM   3671  HB2 LEU   236      71.620  53.320  71.600  1.00  0.00            
ATOM   3672  CG  LEU   236      70.680  52.710  69.710  1.00  0.00            
ATOM   3673  HG  LEU   236      71.060  51.700  69.590  1.00  0.00            
ATOM   3674  CD1 LEU   236      69.320  52.660  70.390  1.00  0.00            
ATOM   3675 1HD1 LEU   236      68.990  53.710  70.320  1.00  0.00            
ATOM   3676 2HD1 LEU   236      68.680  52.010  69.780  1.00  0.00            
ATOM   3677 3HD1 LEU   236      69.370  52.290  71.410  1.00  0.00            
ATOM   3678  CD2 LEU   236      70.620  53.320  68.320  1.00  0.00            
ATOM   3679 1HD2 LEU   236      69.830  52.770  67.820  1.00  0.00            
ATOM   3680 2HD2 LEU   236      70.290  54.360  68.420  1.00  0.00            
ATOM   3681 3HD2 LEU   236      71.600  53.220  67.850  1.00  0.00            
ATOM   3682  C   LEU   236      73.500  55.110  70.800  1.00  0.00            
ATOM   3683  O   LEU   236      74.130  55.020  71.840  1.00  0.00            
ATOM   3684  N   ILE   237      73.100  56.270  70.290  1.00  0.00            
ATOM   3685  H   ILE   237      72.570  56.220  69.430  1.00  0.00            
ATOM   3686  CA  ILE   237      73.070  57.530  71.010  1.00  0.00            
ATOM   3687  HA  ILE   237      73.550  57.380  71.980  1.00  0.00            
ATOM   3688  CB  ILE   237      73.800  58.620  70.250  1.00  0.00            
ATOM   3689  HB  ILE   237      73.520  58.660  69.200  1.00  0.00            
ATOM   3690  CG2 ILE   237      73.500  60.000  70.800  1.00  0.00            
ATOM   3691 1HG2 ILE   237      73.720  60.050  71.870  1.00  0.00            
ATOM   3692 2HG2 ILE   237      74.120  60.720  70.270  1.00  0.00            
ATOM   3693 3HG2 ILE   237      72.460  60.300  70.610  1.00  0.00            
ATOM   3694  CG1 ILE   237      75.270  58.240  70.080  1.00  0.00            
ATOM   3695 1HG1 ILE   237      75.730  59.000  69.440  1.00  0.00            
ATOM   3696 2HG1 ILE   237      75.350  57.300  69.550  1.00  0.00            
ATOM   3697  CD  ILE   237      75.990  58.100  71.410  1.00  0.00            
ATOM   3698  HD1 ILE   237      75.850  58.980  72.050  1.00  0.00            
ATOM   3699  HD2 ILE   237      75.770  57.140  71.870  1.00  0.00            
ATOM   3700  HD3 ILE   237      77.070  58.150  71.250  1.00  0.00            
ATOM   3701  C   ILE   237      71.620  57.870  71.320  1.00  0.00            
ATOM   3702  O   ILE   237      70.760  57.880  70.460  1.00  0.00            
ATOM   3703  N   LYS   238      71.370  58.240  72.580  1.00  0.00            
ATOM   3704  H   LYS   238      72.170  58.410  73.160  1.00  0.00            
ATOM   3705  CA  LYS   238      70.070  58.170  73.240  1.00  0.00            
ATOM   3706  HA  LYS   238      69.210  58.170  72.560  1.00  0.00            
ATOM   3707  CB  LYS   238      70.010  56.900  74.070  1.00  0.00            
ATOM   3708  HB1 LYS   238      69.730  57.230  75.080  1.00  0.00            
ATOM   3709  HB2 LYS   238      70.900  56.280  74.010  1.00  0.00            
ATOM   3710  CG  LYS   238      68.910  56.090  73.390  1.00  0.00            
ATOM   3711  HG1 LYS   238      69.260  55.830  72.390  1.00  0.00            
ATOM   3712  HG2 LYS   238      68.050  56.750  73.260  1.00  0.00            
ATOM   3713  CD  LYS   238      68.640  54.790  74.120  1.00  0.00            
ATOM   3714  HD1 LYS   238      68.320  55.090  75.120  1.00  0.00            
ATOM   3715  HD2 LYS   238      69.580  54.270  74.330  1.00  0.00            
ATOM   3716  CE  LYS   238      67.750  53.760  73.410  1.00  0.00            
ATOM   3717  HE1 LYS   238      67.700  52.820  73.970  1.00  0.00            
ATOM   3718  HE2 LYS   238      68.090  53.600  72.400  1.00  0.00            
ATOM   3719  NZ  LYS   238      66.380  54.230  73.190  1.00  0.00            
ATOM   3720  HZ1 LYS   238      66.010  54.800  73.930  1.00  0.00            
ATOM   3721  HZ2 LYS   238      66.410  54.790  72.340  1.00  0.00            
ATOM   3722  HZ3 LYS   238      65.710  53.480  73.140  1.00  0.00            
ATOM   3723  C   LYS   238      69.820  59.440  74.040  1.00  0.00            
ATOM   3724  O   LYS   238      68.870  60.140  73.720  1.00  0.00            
ATOM   3725  N   ASP   239      70.660  59.760  75.030  1.00  0.00            
ATOM   3726  H   ASP   239      71.490  59.220  75.210  1.00  0.00            
ATOM   3727  CA  ASP   239      70.440  60.840  75.980  1.00  0.00            
ATOM   3728  HA  ASP   239      69.400  60.860  76.310  1.00  0.00            
ATOM   3729  CB  ASP   239      71.320  60.530  77.180  1.00  0.00            
ATOM   3730  HB1 ASP   239      72.350  60.390  76.870  1.00  0.00            
ATOM   3731  HB2 ASP   239      70.990  59.550  77.530  1.00  0.00            
ATOM   3732  CG  ASP   239      71.210  61.560  78.290  1.00  0.00            
ATOM   3733  OD1 ASP   239      70.610  61.300  79.350  1.00  0.00            
ATOM   3734  OD2 ASP   239      71.920  62.600  78.260  1.00  0.00            
ATOM   3735  C   ASP   239      70.780  62.160  75.300  1.00  0.00            
ATOM   3736  O   ASP   239      71.660  62.200  74.440  1.00  0.00            
ATOM   3737  N   LEU   240      70.070  63.210  75.700  1.00  0.00            
ATOM   3738  H   LEU   240      69.220  63.040  76.240  1.00  0.00            
ATOM   3739  CA  LEU   240      70.160  64.560  75.200  1.00  0.00            
ATOM   3740  HA  LEU   240      69.900  64.460  74.150  1.00  0.00            
ATOM   3741  CB  LEU   240      69.260  65.440  76.060  1.00  0.00            
ATOM   3742  HB1 LEU   240      69.700  65.580  77.040  1.00  0.00            
ATOM   3743  HB2 LEU   240      68.320  64.940  76.320  1.00  0.00            
ATOM   3744  CG  LEU   240      69.120  66.850  75.490  1.00  0.00            
ATOM   3745  HG  LEU   240      70.090  67.350  75.480  1.00  0.00            
ATOM   3746  CD1 LEU   240      68.530  66.990  74.100  1.00  0.00            
ATOM   3747 1HD1 LEU   240      69.000  66.390  73.330  1.00  0.00            
ATOM   3748 2HD1 LEU   240      67.460  66.830  73.900  1.00  0.00            
ATOM   3749 3HD1 LEU   240      68.730  68.040  73.880  1.00  0.00            
ATOM   3750  CD2 LEU   240      68.150  67.650  76.350  1.00  0.00            
ATOM   3751 1HD2 LEU   240      67.190  67.120  76.430  1.00  0.00            
ATOM   3752 2HD2 LEU   240      68.440  67.650  77.400  1.00  0.00            
ATOM   3753 3HD2 LEU   240      68.030  68.670  76.000  1.00  0.00            
ATOM   3754  C   LEU   240      71.550  65.180  75.100  1.00  0.00            
ATOM   3755  O   LEU   240      71.780  65.930  74.140  1.00  0.00            
ATOM   3756  N   LYS   241      72.540  64.840  75.930  1.00  0.00            
ATOM   3757  H   LYS   241      72.260  64.260  76.700  1.00  0.00            
ATOM   3758  CA  LYS   241      73.880  65.380  76.030  1.00  0.00            
ATOM   3759  HA  LYS   241      73.770  66.440  75.820  1.00  0.00            
ATOM   3760  CB  LYS   241      74.440  65.110  77.420  1.00  0.00            
ATOM   3761  HB1 LYS   241      74.490  64.030  77.530  1.00  0.00            
ATOM   3762  HB2 LYS   241      73.660  65.490  78.100  1.00  0.00            
ATOM   3763  CG  LYS   241      75.820  65.690  77.720  1.00  0.00            
ATOM   3764  HG1 LYS   241      76.580  65.090  77.220  1.00  0.00            
ATOM   3765  HG2 LYS   241      76.090  65.630  78.770  1.00  0.00            
ATOM   3766  CD  LYS   241      76.070  67.110  77.210  1.00  0.00            
ATOM   3767  HD1 LYS   241      75.940  67.210  76.130  1.00  0.00            
ATOM   3768  HD2 LYS   241      77.060  67.470  77.470  1.00  0.00            
ATOM   3769  CE  LYS   241      75.070  68.020  77.930  1.00  0.00            
ATOM   3770  HE1 LYS   241      75.030  67.720  78.980  1.00  0.00            
ATOM   3771  HE2 LYS   241      74.030  67.780  77.670  1.00  0.00            
ATOM   3772  NZ  LYS   241      75.520  69.380  77.610  1.00  0.00            
ATOM   3773  HZ1 LYS   241      76.430  69.550  78.020  1.00  0.00            
ATOM   3774  HZ2 LYS   241      75.450  69.640  76.640  1.00  0.00            
ATOM   3775  HZ3 LYS   241      74.940  69.990  78.160  1.00  0.00            
ATOM   3776  C   LYS   241      74.730  64.860  74.880  1.00  0.00            
ATOM   3777  O   LYS   241      75.310  65.680  74.180  1.00  0.00            
ATOM   3778  N   ASP   242      74.750  63.540  74.700  1.00  0.00            
ATOM   3779  H   ASP   242      74.130  63.010  75.300  1.00  0.00            
ATOM   3780  CA  ASP   242      75.410  62.920  73.560  1.00  0.00            
ATOM   3781  HA  ASP   242      76.420  63.310  73.500  1.00  0.00            
ATOM   3782  CB  ASP   242      75.580  61.430  73.800  1.00  0.00            
ATOM   3783  HB1 ASP   242      75.860  61.050  72.820  1.00  0.00            
ATOM   3784  HB2 ASP   242      74.590  60.960  73.900  1.00  0.00            
ATOM   3785  CG  ASP   242      76.540  61.000  74.900  1.00  0.00            
ATOM   3786  OD1 ASP   242      76.160  60.980  76.080  1.00  0.00            
ATOM   3787  OD2 ASP   242      77.740  60.800  74.560  1.00  0.00            
ATOM   3788  C   ASP   242      74.690  63.220  72.250  1.00  0.00            
ATOM   3789  O   ASP   242      75.410  63.460  71.280  1.00  0.00            
ATOM   3790  N   PHE   243      73.350  63.240  72.270  1.00  0.00            
ATOM   3791  H   PHE   243      72.840  63.000  73.100  1.00  0.00            
ATOM   3792  CA  PHE   243      72.570  63.600  71.100  1.00  0.00            
ATOM   3793  HA  PHE   243      72.930  62.930  70.310  1.00  0.00            
ATOM   3794  CB  PHE   243      71.090  63.280  71.220  1.00  0.00            
ATOM   3795  HB1 PHE   243      70.640  64.220  71.560  1.00  0.00            
ATOM   3796  HB2 PHE   243      71.050  62.600  72.060  1.00  0.00            
ATOM   3797  CG  PHE   243      70.420  62.700  70.010  1.00  0.00            
ATOM   3798  CD1 PHE   243      70.190  63.420  68.830  1.00  0.00            
ATOM   3799  HD1 PHE   243      70.460  64.450  68.810  1.00  0.00            
ATOM   3800  CE1 PHE   243      69.370  62.870  67.820  1.00  0.00            
ATOM   3801  HE1 PHE   243      69.180  63.440  66.930  1.00  0.00            
ATOM   3802  CZ  PHE   243      68.730  61.630  67.980  1.00  0.00            
ATOM   3803  HZ  PHE   243      68.000  61.290  67.240  1.00  0.00            
ATOM   3804  CE2 PHE   243      69.040  60.910  69.120  1.00  0.00            
ATOM   3805  HE2 PHE   243      68.610  59.960  69.410  1.00  0.00            
ATOM   3806  CD2 PHE   243      69.950  61.380  70.090  1.00  0.00            
ATOM   3807  HD2 PHE   243      70.120  60.780  70.960  1.00  0.00            
ATOM   3808  C   PHE   243      72.890  64.980  70.550  1.00  0.00            
ATOM   3809  O   PHE   243      73.000  65.120  69.330  1.00  0.00            
ATOM   3810  N   THR   244      73.240  65.920  71.430  1.00  0.00            
ATOM   3811  H   THR   244      73.230  65.600  72.380  1.00  0.00            
ATOM   3812  CA  THR   244      73.790  67.210  71.090  1.00  0.00            
ATOM   3813  HA  THR   244      73.160  67.500  70.250  1.00  0.00            
ATOM   3814  CB  THR   244      73.690  68.160  72.270  1.00  0.00            
ATOM   3815  HB  THR   244      74.360  67.860  73.080  1.00  0.00            
ATOM   3816  CG2 THR   244      74.090  69.540  71.750  1.00  0.00            
ATOM   3817 1HG2 THR   244      73.870  70.260  72.530  1.00  0.00            
ATOM   3818 2HG2 THR   244      75.160  69.570  71.540  1.00  0.00            
ATOM   3819 3HG2 THR   244      73.560  69.740  70.820  1.00  0.00            
ATOM   3820  OG1 THR   244      72.380  68.170  72.800  1.00  0.00            
ATOM   3821  HG1 THR   244      72.070  67.290  73.030  1.00  0.00            
ATOM   3822  C   THR   244      75.240  67.210  70.620  1.00  0.00            
ATOM   3823  O   THR   244      75.500  67.610  69.490  1.00  0.00            
ATOM   3824  N   ALA   245      76.150  66.620  71.410  1.00  0.00            
ATOM   3825  H   ALA   245      75.800  66.110  72.210  1.00  0.00            
ATOM   3826  CA  ALA   245      77.510  66.340  70.990  1.00  0.00            
ATOM   3827  HA  ALA   245      78.050  67.280  71.040  1.00  0.00            
ATOM   3828  CB  ALA   245      78.290  65.580  72.050  1.00  0.00            
ATOM   3829  HB1 ALA   245      77.940  65.740  73.070  1.00  0.00            
ATOM   3830  HB2 ALA   245      78.230  64.510  71.840  1.00  0.00            
ATOM   3831  HB3 ALA   245      79.350  65.780  71.910  1.00  0.00            
ATOM   3832  C   ALA   245      77.710  65.860  69.560  1.00  0.00            
ATOM   3833  O   ALA   245      78.500  66.360  68.760  1.00  0.00            
ATOM   3834  N   THR   246      76.930  64.810  69.290  1.00  0.00            
ATOM   3835  H   THR   246      76.330  64.430  70.020  1.00  0.00            
ATOM   3836  CA  THR   246      77.100  63.980  68.120  1.00  0.00            
ATOM   3837  HA  THR   246      78.110  64.040  67.710  1.00  0.00            
ATOM   3838  CB  THR   246      76.980  62.480  68.380  1.00  0.00            
ATOM   3839  HB  THR   246      77.040  62.010  67.400  1.00  0.00            
ATOM   3840  CG2 THR   246      78.130  61.980  69.250  1.00  0.00            
ATOM   3841 1HG2 THR   246      79.060  62.500  69.000  1.00  0.00            
ATOM   3842 2HG2 THR   246      77.770  62.200  70.250  1.00  0.00            
ATOM   3843 3HG2 THR   246      78.200  60.920  69.060  1.00  0.00            
ATOM   3844  OG1 THR   246      75.750  62.130  68.950  1.00  0.00            
ATOM   3845  HG1 THR   246      75.910  62.540  69.810  1.00  0.00            
ATOM   3846  C   THR   246      76.240  64.410  66.940  1.00  0.00            
ATOM   3847  O   THR   246      76.820  64.590  65.860  1.00  0.00            
ATOM   3848  N   CYS   247      74.920  64.530  67.130  1.00  0.00            
ATOM   3849  H   CYS   247      74.520  64.290  68.020  1.00  0.00            
ATOM   3850  CA  CYS   247      74.090  64.940  66.010  1.00  0.00            
ATOM   3851  HA  CYS   247      74.530  64.510  65.110  1.00  0.00            
ATOM   3852  CB  CYS   247      72.670  64.450  66.220  1.00  0.00            
ATOM   3853  HB1 CYS   247      72.060  65.170  66.770  1.00  0.00            
ATOM   3854  HB2 CYS   247      72.630  63.480  66.700  1.00  0.00            
ATOM   3855  SG  CYS   247      71.840  64.390  64.610  1.00  0.00            
ATOM   3856  HG  CYS   247      72.800  63.700  63.980  1.00  0.00            
ATOM   3857  C   CYS   247      74.130  66.450  65.830  1.00  0.00            
ATOM   3858  O   CYS   247      74.210  66.810  64.660  1.00  0.00            
ATOM   3859  N   PHE   248      73.980  67.300  66.850  1.00  0.00            
ATOM   3860  H   PHE   248      73.990  66.960  67.800  1.00  0.00            
ATOM   3861  CA  PHE   248      73.520  68.640  66.520  1.00  0.00            
ATOM   3862  HA  PHE   248      72.780  68.520  65.720  1.00  0.00            
ATOM   3863  CB  PHE   248      72.740  69.220  67.690  1.00  0.00            
ATOM   3864  HB1 PHE   248      72.480  70.220  67.370  1.00  0.00            
ATOM   3865  HB2 PHE   248      73.450  69.320  68.510  1.00  0.00            
ATOM   3866  CG  PHE   248      71.430  68.590  68.120  1.00  0.00            
ATOM   3867  CD1 PHE   248      70.740  67.680  67.290  1.00  0.00            
ATOM   3868  HD1 PHE   248      71.200  67.360  66.360  1.00  0.00            
ATOM   3869  CE1 PHE   248      69.560  67.040  67.670  1.00  0.00            
ATOM   3870  HE1 PHE   248      69.090  66.370  66.970  1.00  0.00            
ATOM   3871  CZ  PHE   248      69.030  67.260  68.950  1.00  0.00            
ATOM   3872  HZ  PHE   248      68.070  66.820  69.170  1.00  0.00            
ATOM   3873  CE2 PHE   248      69.750  68.100  69.800  1.00  0.00            
ATOM   3874  HE2 PHE   248      69.300  68.180  70.780  1.00  0.00            
ATOM   3875  CD2 PHE   248      70.950  68.730  69.420  1.00  0.00            
ATOM   3876  HD2 PHE   248      71.440  69.410  70.110  1.00  0.00            
ATOM   3877  C   PHE   248      74.620  69.570  66.020  1.00  0.00            
ATOM   3878  O   PHE   248      74.270  70.670  65.590  1.00  0.00            
ATOM   3879  N   GLN   249      75.890  69.200  66.060  1.00  0.00            
ATOM   3880  H   GLN   249      76.130  68.240  66.290  1.00  0.00            
ATOM   3881  CA  GLN   249      76.960  69.960  65.440  1.00  0.00            
ATOM   3882  HA  GLN   249      76.870  70.930  65.970  1.00  0.00            
ATOM   3883  CB  GLN   249      78.350  69.390  65.730  1.00  0.00            
ATOM   3884  HB1 GLN   249      78.570  69.730  66.740  1.00  0.00            
ATOM   3885  HB2 GLN   249      79.090  69.700  64.980  1.00  0.00            
ATOM   3886  CG  GLN   249      78.360  67.880  65.760  1.00  0.00            
ATOM   3887  HG1 GLN   249      77.830  67.450  64.910  1.00  0.00            
ATOM   3888  HG2 GLN   249      77.890  67.430  66.640  1.00  0.00            
ATOM   3889  CD  GLN   249      79.800  67.380  65.670  1.00  0.00            
ATOM   3890  OE1 GLN   249      80.450  67.300  64.630  1.00  0.00            
ATOM   3891  NE2 GLN   249      80.450  67.080  66.800  1.00  0.00            
ATOM   3892 1HE2 GLN   249      79.870  66.960  67.620  1.00  0.00            
ATOM   3893 2HE2 GLN   249      81.310  66.570  66.690  1.00  0.00            
ATOM   3894  C   GLN   249      76.670  70.120  63.960  1.00  0.00            
ATOM   3895  O   GLN   249      76.390  69.160  63.250  1.00  0.00            
ATOM   3896  N   LYS   250      76.900  71.270  63.320  1.00  0.00            
ATOM   3897  H   LYS   250      77.370  71.890  63.970  1.00  0.00            
ATOM   3898  CA  LYS   250      76.530  71.820  62.030  1.00  0.00            
ATOM   3899  HA  LYS   250      75.450  71.970  61.990  1.00  0.00            
ATOM   3900  CB  LYS   250      77.060  73.250  61.960  1.00  0.00            
ATOM   3901  HB1 LYS   250      78.140  73.290  62.160  1.00  0.00            
ATOM   3902  HB2 LYS   250      76.650  73.770  62.820  1.00  0.00            
ATOM   3903  CG  LYS   250      76.760  73.960  60.640  1.00  0.00            
ATOM   3904  HG1 LYS   250      75.670  73.950  60.590  1.00  0.00            
ATOM   3905  HG2 LYS   250      77.170  73.350  59.830  1.00  0.00            
ATOM   3906  CD  LYS   250      77.480  75.300  60.600  1.00  0.00            
ATOM   3907  HD1 LYS   250      78.520  74.980  60.640  1.00  0.00            
ATOM   3908  HD2 LYS   250      77.170  75.910  61.440  1.00  0.00            
ATOM   3909  CE  LYS   250      77.190  75.980  59.260  1.00  0.00            
ATOM   3910  HE1 LYS   250      76.100  75.970  59.190  1.00  0.00            
ATOM   3911  HE2 LYS   250      77.590  75.400  58.440  1.00  0.00            
ATOM   3912  NZ  LYS   250      77.590  77.380  59.120  1.00  0.00            
ATOM   3913  HZ1 LYS   250      77.480  77.910  59.980  1.00  0.00            
ATOM   3914  HZ2 LYS   250      78.590  77.500  59.000  1.00  0.00            
ATOM   3915  HZ3 LYS   250      77.170  77.770  58.290  1.00  0.00            
ATOM   3916  C   LYS   250      76.910  70.960  60.840  1.00  0.00            
ATOM   3917  O   LYS   250      76.000  70.580  60.110  1.00  0.00            
ATOM   3918  N   HIS   251      78.100  70.340  60.830  1.00  0.00            
ATOM   3919  H   HIS   251      78.710  70.650  61.570  1.00  0.00            
ATOM   3920  CA  HIS   251      78.610  69.410  59.840  1.00  0.00            
ATOM   3921  HA  HIS   251      78.680  69.860  58.850  1.00  0.00            
ATOM   3922  CB  HIS   251      80.020  69.070  60.300  1.00  0.00            
ATOM   3923  HB1 HIS   251      79.930  68.640  61.290  1.00  0.00            
ATOM   3924  HB2 HIS   251      80.630  69.970  60.390  1.00  0.00            
ATOM   3925  CG  HIS   251      80.750  68.160  59.350  1.00  0.00            
ATOM   3926  ND1 HIS   251      81.570  67.140  59.810  1.00  0.00            
ATOM   3927  HD1 HIS   251      81.740  66.770  60.730  1.00  0.00            
ATOM   3928  CE1 HIS   251      82.080  66.610  58.690  1.00  0.00            
ATOM   3929  HE1 HIS   251      82.770  65.780  58.680  1.00  0.00            
ATOM   3930  NE2 HIS   251      81.640  67.220  57.580  1.00  0.00            
ATOM   3931  HE2 HIS   251      81.930  66.940  56.650  1.00  0.00            
ATOM   3932  CD2 HIS   251      80.830  68.250  57.990  1.00  0.00            
ATOM   3933  HD2 HIS   251      80.340  68.990  57.370  1.00  0.00            
ATOM   3934  C   HIS   251      77.760  68.160  59.730  1.00  0.00            
ATOM   3935  O   HIS   251      77.800  67.520  58.670  1.00  0.00            
ATOM   3936  N   THR   252      77.230  67.680  60.850  1.00  0.00            
ATOM   3937  H   THR   252      77.330  68.300  61.620  1.00  0.00            
ATOM   3938  CA  THR   252      76.330  66.530  60.870  1.00  0.00            
ATOM   3939  HA  THR   252      76.530  65.900  60.000  1.00  0.00            
ATOM   3940  CB  THR   252      76.450  65.820  62.220  1.00  0.00            
ATOM   3941  HB  THR   252      76.390  66.520  63.050  1.00  0.00            
ATOM   3942  CG2 THR   252      75.470  64.670  62.390  1.00  0.00            
ATOM   3943 1HG2 THR   252      75.850  64.070  63.210  1.00  0.00            
ATOM   3944 2HG2 THR   252      74.460  65.050  62.540  1.00  0.00            
ATOM   3945 3HG2 THR   252      75.490  64.090  61.470  1.00  0.00            
ATOM   3946  OG1 THR   252      77.740  65.220  62.280  1.00  0.00            
ATOM   3947  HG1 THR   252      77.600  64.280  62.250  1.00  0.00            
ATOM   3948  C   THR   252      74.920  67.010  60.610  1.00  0.00            
ATOM   3949  O   THR   252      74.370  66.520  59.630  1.00  0.00            
ATOM   3950  N   LEU   253      74.380  67.970  61.370  1.00  0.00            
ATOM   3951  H   LEU   253      74.900  68.210  62.200  1.00  0.00            
ATOM   3952  CA  LEU   253      73.020  68.470  61.340  1.00  0.00            
ATOM   3953  HA  LEU   253      72.320  67.650  61.510  1.00  0.00            
ATOM   3954  CB  LEU   253      72.740  69.520  62.400  1.00  0.00            
ATOM   3955  HB1 LEU   253      73.340  70.420  62.250  1.00  0.00            
ATOM   3956  HB2 LEU   253      73.010  69.100  63.360  1.00  0.00            
ATOM   3957  CG  LEU   253      71.290  70.010  62.490  1.00  0.00            
ATOM   3958  HG  LEU   253      71.180  70.390  63.500  1.00  0.00            
ATOM   3959  CD1 LEU   253      70.860  71.000  61.410  1.00  0.00            
ATOM   3960 1HD1 LEU   253      71.710  71.540  60.970  1.00  0.00            
ATOM   3961 2HD1 LEU   253      70.430  70.520  60.540  1.00  0.00            
ATOM   3962 3HD1 LEU   253      70.140  71.710  61.810  1.00  0.00            
ATOM   3963  CD2 LEU   253      70.200  68.940  62.500  1.00  0.00            
ATOM   3964 1HD2 LEU   253      70.060  68.500  61.520  1.00  0.00            
ATOM   3965 2HD2 LEU   253      70.500  68.140  63.180  1.00  0.00            
ATOM   3966 3HD2 LEU   253      69.220  69.350  62.740  1.00  0.00            
ATOM   3967  C   LEU   253      72.620  68.880  59.930  1.00  0.00            
ATOM   3968  O   LEU   253      71.580  68.390  59.490  1.00  0.00            
ATOM   3969  N   LEU   254      73.360  69.750  59.220  1.00  0.00            
ATOM   3970  H   LEU   254      74.290  69.960  59.540  1.00  0.00            
ATOM   3971  CA  LEU   254      72.950  70.090  57.870  1.00  0.00            
ATOM   3972  HA  LEU   254      71.900  70.390  57.890  1.00  0.00            
ATOM   3973  CB  LEU   254      73.840  71.270  57.480  1.00  0.00            
ATOM   3974  HB1 LEU   254      73.710  71.430  56.420  1.00  0.00            
ATOM   3975  HB2 LEU   254      74.870  70.960  57.660  1.00  0.00            
ATOM   3976  CG  LEU   254      73.630  72.590  58.200  1.00  0.00            
ATOM   3977  HG  LEU   254      73.830  72.480  59.270  1.00  0.00            
ATOM   3978  CD1 LEU   254      74.590  73.680  57.730  1.00  0.00            
ATOM   3979 1HD1 LEU   254      74.400  74.710  58.050  1.00  0.00            
ATOM   3980 2HD1 LEU   254      75.620  73.400  57.950  1.00  0.00            
ATOM   3981 3HD1 LEU   254      74.710  73.610  56.650  1.00  0.00            
ATOM   3982  CD2 LEU   254      72.180  73.070  58.030  1.00  0.00            
ATOM   3983 1HD2 LEU   254      71.840  73.120  56.980  1.00  0.00            
ATOM   3984 2HD2 LEU   254      71.480  72.270  58.250  1.00  0.00            
ATOM   3985 3HD2 LEU   254      71.920  73.950  58.610  1.00  0.00            
ATOM   3986  C   LEU   254      73.150  68.960  56.860  1.00  0.00            
ATOM   3987  O   LEU   254      72.280  68.850  56.000  1.00  0.00            
ATOM   3988  N   ASN   255      74.060  67.990  56.940  1.00  0.00            
ATOM   3989  H   ASN   255      74.590  67.940  57.790  1.00  0.00            
ATOM   3990  CA  ASN   255      74.050  66.930  55.960  1.00  0.00            
ATOM   3991  HA  ASN   255      74.110  67.340  54.960  1.00  0.00            
ATOM   3992  CB  ASN   255      75.310  66.080  56.050  1.00  0.00            
ATOM   3993  HB1 ASN   255      75.100  65.090  55.650  1.00  0.00            
ATOM   3994  HB2 ASN   255      75.550  65.990  57.110  1.00  0.00            
ATOM   3995  CG  ASN   255      76.420  66.730  55.240  1.00  0.00            
ATOM   3996  OD1 ASN   255      76.510  66.690  54.010  1.00  0.00            
ATOM   3997  ND2 ASN   255      77.500  67.200  55.880  1.00  0.00            
ATOM   3998 1HD2 ASN   255      77.490  67.360  56.880  1.00  0.00            
ATOM   3999 2HD2 ASN   255      78.160  67.720  55.320  1.00  0.00            
ATOM   4000  C   ASN   255      72.830  66.060  56.250  1.00  0.00            
ATOM   4001  O   ASN   255      72.240  65.600  55.280  1.00  0.00            
ATOM   4002  N   VAL   256      72.340  65.920  57.480  1.00  0.00            
ATOM   4003  H   VAL   256      73.020  66.110  58.200  1.00  0.00            
ATOM   4004  CA  VAL   256      71.150  65.120  57.750  1.00  0.00            
ATOM   4005  HA  VAL   256      71.290  64.180  57.230  1.00  0.00            
ATOM   4006  CB  VAL   256      71.060  64.820  59.240  1.00  0.00            
ATOM   4007  HB  VAL   256      71.060  65.730  59.850  1.00  0.00            
ATOM   4008  CG1 VAL   256      69.750  64.100  59.500  1.00  0.00            
ATOM   4009 1HG1 VAL   256      68.910  64.800  59.490  1.00  0.00            
ATOM   4010 2HG1 VAL   256      69.630  63.220  58.860  1.00  0.00            
ATOM   4011 3HG1 VAL   256      69.860  63.750  60.530  1.00  0.00            
ATOM   4012  CG2 VAL   256      72.200  63.940  59.730  1.00  0.00            
ATOM   4013 1HG2 VAL   256      73.160  64.440  59.630  1.00  0.00            
ATOM   4014 2HG2 VAL   256      71.990  63.780  60.780  1.00  0.00            
ATOM   4015 3HG2 VAL   256      72.170  62.980  59.220  1.00  0.00            
ATOM   4016  C   VAL   256      69.870  65.730  57.180  1.00  0.00            
ATOM   4017  O   VAL   256      68.980  65.120  56.600  1.00  0.00            
ATOM   4018  N   LEU   257      69.740  67.040  57.370  1.00  0.00            
ATOM   4019  H   LEU   257      70.490  67.490  57.870  1.00  0.00            
ATOM   4020  CA  LEU   257      68.650  67.870  56.920  1.00  0.00            
ATOM   4021  HA  LEU   257      67.770  67.500  57.460  1.00  0.00            
ATOM   4022  CB  LEU   257      68.810  69.280  57.490  1.00  0.00            
ATOM   4023  HB1 LEU   257      69.800  69.570  57.170  1.00  0.00            
ATOM   4024  HB2 LEU   257      68.960  69.180  58.560  1.00  0.00            
ATOM   4025  CG  LEU   257      67.750  70.360  57.270  1.00  0.00            
ATOM   4026  HG  LEU   257      67.650  70.610  56.210  1.00  0.00            
ATOM   4027  CD1 LEU   257      66.380  69.980  57.820  1.00  0.00            
ATOM   4028 1HD1 LEU   257      66.000  69.070  57.350  1.00  0.00            
ATOM   4029 2HD1 LEU   257      66.410  69.810  58.890  1.00  0.00            
ATOM   4030 3HD1 LEU   257      65.640  70.730  57.570  1.00  0.00            
ATOM   4031  CD2 LEU   257      68.210  71.660  57.920  1.00  0.00            
ATOM   4032 1HD2 LEU   257      68.560  71.540  58.950  1.00  0.00            
ATOM   4033 2HD2 LEU   257      69.010  71.990  57.240  1.00  0.00            
ATOM   4034 3HD2 LEU   257      67.370  72.340  57.990  1.00  0.00            
ATOM   4035  C   LEU   257      68.500  67.830  55.410  1.00  0.00            
ATOM   4036  O   LEU   257      67.400  67.810  54.860  1.00  0.00            
ATOM   4037  N   VAL   258      69.550  68.050  54.610  1.00  0.00            
ATOM   4038  H   VAL   258      70.450  68.200  55.060  1.00  0.00            
ATOM   4039  CA  VAL   258      69.570  68.450  53.220  1.00  0.00            
ATOM   4040  HA  VAL   258      68.530  68.530  52.900  1.00  0.00            
ATOM   4041  CB  VAL   258      70.260  69.820  53.100  1.00  0.00            
ATOM   4042  HB  VAL   258      71.310  69.640  53.360  1.00  0.00            
ATOM   4043  CG1 VAL   258      70.320  70.310  51.650  1.00  0.00            
ATOM   4044 1HG1 VAL   258      69.360  70.080  51.180  1.00  0.00            
ATOM   4045 2HG1 VAL   258      70.480  71.370  51.500  1.00  0.00            
ATOM   4046 3HG1 VAL   258      71.120  69.790  51.120  1.00  0.00            
ATOM   4047  CG2 VAL   258      69.690  70.930  53.970  1.00  0.00            
ATOM   4048 1HG2 VAL   258      70.190  71.860  53.720  1.00  0.00            
ATOM   4049 2HG2 VAL   258      68.600  70.840  53.840  1.00  0.00            
ATOM   4050 3HG2 VAL   258      69.970  70.710  54.990  1.00  0.00            
ATOM   4051  C   VAL   258      70.280  67.430  52.360  1.00  0.00            
ATOM   4052  O   VAL   258      69.810  67.130  51.260  1.00  0.00            
ATOM   4053  N   ASN   259      71.340  66.730  52.780  1.00  0.00            
ATOM   4054  H   ASN   259      71.630  66.900  53.720  1.00  0.00            
ATOM   4055  CA  ASN   259      72.070  65.860  51.880  1.00  0.00            
ATOM   4056  HA  ASN   259      71.940  66.100  50.820  1.00  0.00            
ATOM   4057  CB  ASN   259      73.570  66.100  52.090  1.00  0.00            
ATOM   4058  HB1 ASN   259      73.790  65.960  53.160  1.00  0.00            
ATOM   4059  HB2 ASN   259      73.800  67.140  51.890  1.00  0.00            
ATOM   4060  CG  ASN   259      74.540  65.340  51.190  1.00  0.00            
ATOM   4061  OD1 ASN   259      74.230  64.890  50.090  1.00  0.00            
ATOM   4062  ND2 ASN   259      75.790  65.360  51.640  1.00  0.00            
ATOM   4063 1HD2 ASN   259      76.070  65.930  52.420  1.00  0.00            
ATOM   4064 2HD2 ASN   259      76.500  64.910  51.060  1.00  0.00            
ATOM   4065  C   ASN   259      71.640  64.400  51.870  1.00  0.00            
ATOM   4066  O   ASN   259      71.500  63.800  50.810  1.00  0.00            
ATOM   4067  N   TYR   260      71.390  63.870  53.070  1.00  0.00            
ATOM   4068  H   TYR   260      71.470  64.460  53.890  1.00  0.00            
ATOM   4069  CA  TYR   260      70.970  62.520  53.360  1.00  0.00            
ATOM   4070  HA  TYR   260      71.220  61.900  52.490  1.00  0.00            
ATOM   4071  CB  TYR   260      71.890  62.000  54.460  1.00  0.00            
ATOM   4072  HB1 TYR   260      71.420  61.120  54.880  1.00  0.00            
ATOM   4073  HB2 TYR   260      71.940  62.710  55.290  1.00  0.00            
ATOM   4074  CG  TYR   260      73.320  61.720  54.060  1.00  0.00            
ATOM   4075  CD1 TYR   260      74.220  62.790  53.940  1.00  0.00            
ATOM   4076  HD1 TYR   260      73.790  63.770  54.070  1.00  0.00            
ATOM   4077  CE1 TYR   260      75.590  62.680  53.680  1.00  0.00            
ATOM   4078  HE1 TYR   260      76.200  63.510  53.390  1.00  0.00            
ATOM   4079  CZ  TYR   260      76.070  61.360  53.510  1.00  0.00            
ATOM   4080  OH  TYR   260      77.400  61.140  53.220  1.00  0.00            
ATOM   4081  HH  TYR   260      77.900  61.950  53.120  1.00  0.00            
ATOM   4082  CE2 TYR   260      75.200  60.260  53.610  1.00  0.00            
ATOM   4083  HE2 TYR   260      75.650  59.270  53.630  1.00  0.00            
ATOM   4084  CD2 TYR   260      73.850  60.430  53.950  1.00  0.00            
ATOM   4085  HD2 TYR   260      73.160  59.600  54.010  1.00  0.00            
ATOM   4086  C   TYR   260      69.460  62.490  53.490  1.00  0.00            
ATOM   4087  O   TYR   260      68.910  61.660  54.210  1.00  0.00            
ATOM   4088  N   SER   261      68.710  63.360  52.810  1.00  0.00            
ATOM   4089  H   SER   261      69.180  64.060  52.240  1.00  0.00            
ATOM   4090  CA  SER   261      67.270  63.300  52.710  1.00  0.00            
ATOM   4091  HA  SER   261      66.920  62.460  53.310  1.00  0.00            
ATOM   4092  CB  SER   261      66.630  64.470  53.450  1.00  0.00            
ATOM   4093  HB1 SER   261      66.860  64.340  54.510  1.00  0.00            
ATOM   4094  HB2 SER   261      65.560  64.230  53.440  1.00  0.00            
ATOM   4095  OG  SER   261      67.000  65.760  53.050  1.00  0.00            
ATOM   4096  HG  SER   261      67.130  66.340  53.810  1.00  0.00            
ATOM   4097  C   SER   261      66.870  63.180  51.240  1.00  0.00            
ATOM   4098  O   SER   261      67.660  63.460  50.350  1.00  0.00            
ATOM   4099  N   VAL   262      65.640  62.750  50.940  1.00  0.00            
ATOM   4100  H   VAL   262      65.050  62.480  51.720  1.00  0.00            
ATOM   4101  CA  VAL   262      64.990  62.930  49.660  1.00  0.00            
ATOM   4102  HA  VAL   262      65.600  63.580  49.050  1.00  0.00            
ATOM   4103  CB  VAL   262      65.030  61.670  48.800  1.00  0.00            
ATOM   4104  HB  VAL   262      64.350  61.770  47.950  1.00  0.00            
ATOM   4105  CG1 VAL   262      66.440  61.450  48.270  1.00  0.00            
ATOM   4106 1HG1 VAL   262      66.880  62.200  47.620  1.00  0.00            
ATOM   4107 2HG1 VAL   262      67.120  61.240  49.100  1.00  0.00            
ATOM   4108 3HG1 VAL   262      66.510  60.570  47.630  1.00  0.00            
ATOM   4109  CG2 VAL   262      64.510  60.400  49.470  1.00  0.00            
ATOM   4110 1HG2 VAL   262      64.390  59.580  48.770  1.00  0.00            
ATOM   4111 2HG2 VAL   262      65.130  60.070  50.310  1.00  0.00            
ATOM   4112 3HG2 VAL   262      63.560  60.570  49.970  1.00  0.00            
ATOM   4113  C   VAL   262      63.560  63.450  49.810  1.00  0.00            
ATOM   4114  O   VAL   262      62.860  63.120  50.760  1.00  0.00            
ATOM   4115  N   PHE   263      63.140  64.150  48.750  1.00  0.00            
ATOM   4116  H   PHE   263      63.740  64.200  47.950  1.00  0.00            
ATOM   4117  CA  PHE   263      61.830  64.760  48.630  1.00  0.00            
ATOM   4118  HA  PHE   263      61.170  64.290  49.360  1.00  0.00            
ATOM   4119  CB  PHE   263      61.980  66.200  49.100  1.00  0.00            
ATOM   4120  HB1 PHE   263      62.980  66.620  48.950  1.00  0.00            
ATOM   4121  HB2 PHE   263      61.970  66.210  50.190  1.00  0.00            
ATOM   4122  CG  PHE   263      60.900  67.140  48.590  1.00  0.00            
ATOM   4123  CD1 PHE   263      59.940  67.470  49.570  1.00  0.00            
ATOM   4124  HD1 PHE   263      59.920  67.050  50.560  1.00  0.00            
ATOM   4125  CE1 PHE   263      59.000  68.450  49.240  1.00  0.00            
ATOM   4126  HE1 PHE   263      58.150  68.680  49.860  1.00  0.00            
ATOM   4127  CZ  PHE   263      59.020  69.100  48.010  1.00  0.00            
ATOM   4128  HZ  PHE   263      58.330  69.920  47.810  1.00  0.00            
ATOM   4129  CE2 PHE   263      60.010  68.780  47.070  1.00  0.00            
ATOM   4130  HE2 PHE   263      60.060  69.360  46.160  1.00  0.00            
ATOM   4131  CD2 PHE   263      60.920  67.760  47.340  1.00  0.00            
ATOM   4132  HD2 PHE   263      61.680  67.470  46.630  1.00  0.00            
ATOM   4133  C   PHE   263      61.290  64.620  47.220  1.00  0.00            
ATOM   4134  O   PHE   263      61.880  64.950  46.200  1.00  0.00            
ATOM   4135  N   ASP   264      60.000  64.270  47.160  1.00  0.00            
ATOM   4136  H   ASP   264      59.530  64.150  48.040  1.00  0.00            
ATOM   4137  CA  ASP   264      59.210  63.900  46.010  1.00  0.00            
ATOM   4138  HA  ASP   264      59.860  63.940  45.140  1.00  0.00            
ATOM   4139  CB  ASP   264      58.740  62.460  46.220  1.00  0.00            
ATOM   4140  HB1 ASP   264      58.220  62.540  47.180  1.00  0.00            
ATOM   4141  HB2 ASP   264      59.610  61.810  46.380  1.00  0.00            
ATOM   4142  CG  ASP   264      57.790  61.820  45.220  1.00  0.00            
ATOM   4143  OD1 ASP   264      58.260  61.400  44.150  1.00  0.00            
ATOM   4144  OD2 ASP   264      56.570  61.710  45.510  1.00  0.00            
ATOM   4145  C   ASP   264      58.070  64.870  45.710  1.00  0.00            
ATOM   4146  O   ASP   264      57.190  64.590  44.900  1.00  0.00            
ATOM   4147  N   SER   265      58.080  66.050  46.320  1.00  0.00            
ATOM   4148  H   SER   265      58.870  66.270  46.910  1.00  0.00            
ATOM   4149  CA  SER   265      56.980  66.980  46.180  1.00  0.00            
ATOM   4150  HA  SER   265      57.140  67.810  46.880  1.00  0.00            
ATOM   4151  CB  SER   265      57.000  67.690  44.830  1.00  0.00            
ATOM   4152  HB1 SER   265      56.750  66.960  44.060  1.00  0.00            
ATOM   4153  HB2 SER   265      58.050  67.890  44.630  1.00  0.00            
ATOM   4154  OG  SER   265      56.240  68.870  44.710  1.00  0.00            
ATOM   4155  HG  SER   265      56.160  69.070  43.780  1.00  0.00            
ATOM   4156  C   SER   265      55.680  66.370  46.680  1.00  0.00            
ATOM   4157  O   SER   265      54.670  66.390  45.990  1.00  0.00            
ATOM   4158  N   SER   266      55.600  65.960  47.950  1.00  0.00            
ATOM   4159  H   SER   266      56.480  66.000  48.450  1.00  0.00            
ATOM   4160  CA  SER   266      54.450  65.360  48.600  1.00  0.00            
ATOM   4161  HA  SER   266      53.580  65.560  47.970  1.00  0.00            
ATOM   4162  CB  SER   266      54.680  63.850  48.510  1.00  0.00            
ATOM   4163  HB1 SER   266      55.090  63.630  47.520  1.00  0.00            
ATOM   4164  HB2 SER   266      53.720  63.390  48.710  1.00  0.00            
ATOM   4165  OG  SER   266      55.660  63.400  49.420  1.00  0.00            
ATOM   4166  HG  SER   266      55.460  62.460  49.490  1.00  0.00            
ATOM   4167  C   SER   266      54.230  65.890  50.010  1.00  0.00            
ATOM   4168  O   SER   266      53.500  65.310  50.800  1.00  0.00            
ATOM   4169  N   GLN   267      54.880  67.020  50.340  1.00  0.00            
ATOM   4170  H   GLN   267      55.600  67.260  49.690  1.00  0.00            
ATOM   4171  CA  GLN   267      55.170  67.660  51.600  1.00  0.00            
ATOM   4172  HA  GLN   267      55.800  68.520  51.380  1.00  0.00            
ATOM   4173  CB  GLN   267      53.970  68.150  52.410  1.00  0.00            
ATOM   4174  HB1 GLN   267      54.310  68.670  53.300  1.00  0.00            
ATOM   4175  HB2 GLN   267      53.430  67.270  52.760  1.00  0.00            
ATOM   4176  CG  GLN   267      53.060  69.020  51.540  1.00  0.00            
ATOM   4177  HG1 GLN   267      52.590  68.420  50.760  1.00  0.00            
ATOM   4178  HG2 GLN   267      53.620  69.880  51.180  1.00  0.00            
ATOM   4179  CD  GLN   267      51.970  69.690  52.370  1.00  0.00            
ATOM   4180  OE1 GLN   267      51.880  69.580  53.590  1.00  0.00            
ATOM   4181  NE2 GLN   267      51.070  70.430  51.700  1.00  0.00            
ATOM   4182 1HE2 GLN   267      51.040  70.380  50.690  1.00  0.00            
ATOM   4183 2HE2 GLN   267      50.220  70.690  52.150  1.00  0.00            
ATOM   4184  C   GLN   267      56.070  66.870  52.540  1.00  0.00            
ATOM   4185  O   GLN   267      56.940  67.430  53.210  1.00  0.00            
ATOM   4186  N   THR   268      56.000  65.540  52.630  1.00  0.00            
ATOM   4187  H   THR   268      55.260  65.160  52.070  1.00  0.00            
ATOM   4188  CA  THR   268      56.710  64.640  53.530  1.00  0.00            
ATOM   4189  HA  THR   268      56.570  65.060  54.520  1.00  0.00            
ATOM   4190  CB  THR   268      56.080  63.260  53.650  1.00  0.00            
ATOM   4191  HB  THR   268      56.820  62.520  53.950  1.00  0.00            
ATOM   4192  CG2 THR   268      54.870  63.220  54.580  1.00  0.00            
ATOM   4193 1HG2 THR   268      55.130  63.440  55.610  1.00  0.00            
ATOM   4194 2HG2 THR   268      54.120  63.920  54.200  1.00  0.00            
ATOM   4195 3HG2 THR   268      54.380  62.250  54.610  1.00  0.00            
ATOM   4196  OG1 THR   268      55.460  62.740  52.490  1.00  0.00            
ATOM   4197  HG1 THR   268      56.180  62.500  51.890  1.00  0.00            
ATOM   4198  C   THR   268      58.210  64.530  53.280  1.00  0.00            
ATOM   4199  O   THR   268      58.670  64.080  52.240  1.00  0.00            
ATOM   4200  N   LEU   269      59.070  64.960  54.200  1.00  0.00            
ATOM   4201  H   LEU   269      58.680  65.410  55.020  1.00  0.00            
ATOM   4202  CA  LEU   269      60.490  64.670  54.200  1.00  0.00            
ATOM   4203  HA  LEU   269      60.810  64.880  53.170  1.00  0.00            
ATOM   4204  CB  LEU   269      61.240  65.660  55.090  1.00  0.00            
ATOM   4205  HB1 LEU   269      60.880  65.600  56.120  1.00  0.00            
ATOM   4206  HB2 LEU   269      60.870  66.610  54.690  1.00  0.00            
ATOM   4207  CG  LEU   269      62.750  65.530  54.930  1.00  0.00            
ATOM   4208  HG  LEU   269      63.170  64.510  54.900  1.00  0.00            
ATOM   4209  CD1 LEU   269      63.170  66.080  53.580  1.00  0.00            
ATOM   4210 1HD1 LEU   269      62.840  67.120  53.510  1.00  0.00            
ATOM   4211 2HD1 LEU   269      64.250  66.250  53.660  1.00  0.00            
ATOM   4212 3HD1 LEU   269      62.900  65.530  52.670  1.00  0.00            
ATOM   4213  CD2 LEU   269      63.440  66.190  56.130  1.00  0.00            
ATOM   4214 1HD2 LEU   269      63.680  65.410  56.850  1.00  0.00            
ATOM   4215 2HD2 LEU   269      64.350  66.700  55.810  1.00  0.00            
ATOM   4216 3HD2 LEU   269      62.870  66.930  56.680  1.00  0.00            
ATOM   4217  C   LEU   269      60.810  63.230  54.570  1.00  0.00            
ATOM   4218  O   LEU   269      60.310  62.730  55.570  1.00  0.00            
ATOM   4219  N   LEU   270      61.630  62.540  53.770  1.00  0.00            
ATOM   4220  H   LEU   270      62.010  63.010  52.960  1.00  0.00            
ATOM   4221  CA  LEU   270      62.100  61.190  54.030  1.00  0.00            
ATOM   4222  HA  LEU   270      61.590  60.770  54.910  1.00  0.00            
ATOM   4223  CB  LEU   270      61.720  60.340  52.830  1.00  0.00            
ATOM   4224  HB1 LEU   270      62.080  60.710  51.860  1.00  0.00            
ATOM   4225  HB2 LEU   270      60.660  60.240  52.600  1.00  0.00            
ATOM   4226  CG  LEU   270      62.260  58.910  52.940  1.00  0.00            
ATOM   4227  HG  LEU   270      63.320  58.950  53.210  1.00  0.00            
ATOM   4228  CD1 LEU   270      61.570  58.110  54.030  1.00  0.00            
ATOM   4229 1HD1 LEU   270      61.880  58.590  54.950  1.00  0.00            
ATOM   4230 2HD1 LEU   270      60.510  58.310  53.860  1.00  0.00            
ATOM   4231 3HD1 LEU   270      61.970  57.100  53.910  1.00  0.00            
ATOM   4232  CD2 LEU   270      62.080  58.080  51.670  1.00  0.00            
ATOM   4233 1HD2 LEU   270      62.750  58.460  50.910  1.00  0.00            
ATOM   4234 2HD2 LEU   270      62.340  57.040  51.850  1.00  0.00            
ATOM   4235 3HD2 LEU   270      61.070  58.260  51.280  1.00  0.00            
ATOM   4236  C   LEU   270      63.590  61.260  54.290  1.00  0.00            
ATOM   4237  O   LEU   270      64.310  61.860  53.500  1.00  0.00            
ATOM   4238  N   VAL   271      64.100  60.610  55.330  1.00  0.00            
ATOM   4239  H   VAL   271      63.570  60.160  56.070  1.00  0.00            
ATOM   4240  CA  VAL   271      65.490  60.620  55.720  1.00  0.00            
ATOM   4241  HA  VAL   271      66.050  61.090  54.920  1.00  0.00            
ATOM   4242  CB  VAL   271      65.680  61.360  57.040  1.00  0.00            
ATOM   4243  HB  VAL   271      66.710  61.180  57.350  1.00  0.00            
ATOM   4244  CG1 VAL   271      65.600  62.870  56.870  1.00  0.00            
ATOM   4245 1HG1 VAL   271      64.580  63.120  56.560  1.00  0.00            
ATOM   4246 2HG1 VAL   271      65.750  63.370  57.840  1.00  0.00            
ATOM   4247 3HG1 VAL   271      66.400  63.320  56.270  1.00  0.00            
ATOM   4248  CG2 VAL   271      64.830  61.000  58.250  1.00  0.00            
ATOM   4249 1HG2 VAL   271      63.800  61.330  58.130  1.00  0.00            
ATOM   4250 2HG2 VAL   271      64.890  59.930  58.450  1.00  0.00            
ATOM   4251 3HG2 VAL   271      65.250  61.520  59.120  1.00  0.00            
ATOM   4252  C   VAL   271      66.070  59.220  55.940  1.00  0.00            
ATOM   4253  O   VAL   271      65.360  58.340  56.420  1.00  0.00            
ATOM   4254  N   MET   272      67.390  59.110  55.800  1.00  0.00            
ATOM   4255  H   MET   272      67.850  59.970  55.550  1.00  0.00            
ATOM   4256  CA  MET   272      68.220  57.940  56.050  1.00  0.00            
ATOM   4257  HA  MET   272      67.720  57.110  55.560  1.00  0.00            
ATOM   4258  CB  MET   272      69.560  58.120  55.350  1.00  0.00            
ATOM   4259  HB1 MET   272      70.270  57.410  55.770  1.00  0.00            
ATOM   4260  HB2 MET   272      69.970  59.110  55.530  1.00  0.00            
ATOM   4261  CG  MET   272      69.500  57.800  53.850  1.00  0.00            
ATOM   4262  HG1 MET   272      68.680  58.370  53.400  1.00  0.00            
ATOM   4263  HG2 MET   272      69.280  56.750  53.660  1.00  0.00            
ATOM   4264  SD  MET   272      70.850  58.330  52.760  1.00  0.00            
ATOM   4265  CE  MET   272      72.110  57.110  53.180  1.00  0.00            
ATOM   4266  HE1 MET   272      73.040  57.300  52.650  1.00  0.00            
ATOM   4267  HE2 MET   272      72.290  57.210  54.250  1.00  0.00            
ATOM   4268  HE3 MET   272      71.800  56.100  52.890  1.00  0.00            
ATOM   4269  C   MET   272      68.480  57.810  57.540  1.00  0.00            
ATOM   4270  O   MET   272      68.650  58.750  58.310  1.00  0.00            
ATOM   4271  N   ARG   273      68.260  56.610  58.080  1.00  0.00            
ATOM   4272  H   ARG   273      67.930  55.850  57.490  1.00  0.00            
ATOM   4273  CA  ARG   273      68.560  56.230  59.450  1.00  0.00            
ATOM   4274  HA  ARG   273      68.240  57.090  60.030  1.00  0.00            
ATOM   4275  CB  ARG   273      67.810  55.010  59.970  1.00  0.00            
ATOM   4276  HB1 ARG   273      68.120  54.820  60.990  1.00  0.00            
ATOM   4277  HB2 ARG   273      68.130  54.170  59.360  1.00  0.00            
ATOM   4278  CG  ARG   273      66.310  55.290  59.920  1.00  0.00            
ATOM   4279  HG1 ARG   273      66.060  55.790  58.990  1.00  0.00            
ATOM   4280  HG2 ARG   273      66.000  55.870  60.800  1.00  0.00            
ATOM   4281  CD  ARG   273      65.620  53.940  59.880  1.00  0.00            
ATOM   4282  HD1 ARG   273      65.810  53.400  60.810  1.00  0.00            
ATOM   4283  HD2 ARG   273      66.030  53.450  58.990  1.00  0.00            
ATOM   4284  NE  ARG   273      64.160  54.000  59.770  1.00  0.00            
ATOM   4285  HE  ARG   273      63.630  54.810  60.080  1.00  0.00            
ATOM   4286  CZ  ARG   273      63.420  52.910  59.540  1.00  0.00            
ATOM   4287  NH1 ARG   273      63.980  51.740  59.180  1.00  0.00            
ATOM   4288 1HH1 ARG   273      64.990  51.730  59.140  1.00  0.00            
ATOM   4289 2HH1 ARG   273      63.480  50.890  58.980  1.00  0.00            
ATOM   4290  NH2 ARG   273      62.090  53.080  59.590  1.00  0.00            
ATOM   4291 1HH2 ARG   273      61.930  54.060  59.770  1.00  0.00            
ATOM   4292 2HH2 ARG   273      61.420  52.410  59.260  1.00  0.00            
ATOM   4293  C   ARG   273      70.060  56.160  59.720  1.00  0.00            
ATOM   4294  O   ARG   273      70.830  55.930  58.790  1.00  0.00            
ATOM   4295  N   PRO   274      70.470  56.200  60.980  1.00  0.00            
ATOM   4296  CD  PRO   274      69.740  56.470  62.210  1.00  0.00            
ATOM   4297  HD1 PRO   274      69.570  55.510  62.700  1.00  0.00            
ATOM   4298  HD2 PRO   274      68.850  57.050  61.990  1.00  0.00            
ATOM   4299  CG  PRO   274      70.740  57.180  63.120  1.00  0.00            
ATOM   4300  HG1 PRO   274      70.490  56.890  64.150  1.00  0.00            
ATOM   4301  HG2 PRO   274      70.690  58.270  62.990  1.00  0.00            
ATOM   4302  CB  PRO   274      72.070  56.630  62.650  1.00  0.00            
ATOM   4303  HB1 PRO   274      72.180  55.730  63.260  1.00  0.00            
ATOM   4304  HB2 PRO   274      72.960  57.180  62.970  1.00  0.00            
ATOM   4305  CA  PRO   274      71.910  56.250  61.180  1.00  0.00            
ATOM   4306  HA  PRO   274      72.270  57.150  60.660  1.00  0.00            
ATOM   4307  C   PRO   274      72.710  55.060  60.710  1.00  0.00            
ATOM   4308  O   PRO   274      73.740  55.310  60.100  1.00  0.00            
ATOM   4309  N   TYR   275      72.260  53.790  60.780  1.00  0.00            
ATOM   4310  H   TYR   275      71.500  53.630  61.410  1.00  0.00            
ATOM   4311  CA  TYR   275      72.900  52.640  60.180  1.00  0.00            
ATOM   4312  HA  TYR   275      73.910  52.630  60.580  1.00  0.00            
ATOM   4313  CB  TYR   275      72.310  51.310  60.680  1.00  0.00            
ATOM   4314  HB1 TYR   275      72.400  51.250  61.760  1.00  0.00            
ATOM   4315  HB2 TYR   275      72.980  50.540  60.300  1.00  0.00            
ATOM   4316  CG  TYR   275      70.880  51.140  60.270  1.00  0.00            
ATOM   4317  CD1 TYR   275      69.870  51.470  61.190  1.00  0.00            
ATOM   4318  HD1 TYR   275      70.150  51.780  62.170  1.00  0.00            
ATOM   4319  CE1 TYR   275      68.530  51.380  60.790  1.00  0.00            
ATOM   4320  HE1 TYR   275      67.760  51.560  61.540  1.00  0.00            
ATOM   4321  CZ  TYR   275      68.230  51.020  59.470  1.00  0.00            
ATOM   4322  OH  TYR   275      66.930  51.100  59.050  1.00  0.00            
ATOM   4323  HH  TYR   275      66.830  50.900  58.120  1.00  0.00            
ATOM   4324  CE2 TYR   275      69.210  50.690  58.520  1.00  0.00            
ATOM   4325  HE2 TYR   275      68.930  50.400  57.520  1.00  0.00            
ATOM   4326  CD2 TYR   275      70.540  50.720  58.980  1.00  0.00            
ATOM   4327  HD2 TYR   275      71.260  50.420  58.230  1.00  0.00            
ATOM   4328  C   TYR   275      73.000  52.740  58.670  1.00  0.00            
ATOM   4329  O   TYR   275      73.900  52.200  58.030  1.00  0.00            
ATOM   4330  N   GLN   276      72.150  53.490  57.970  1.00  0.00            
ATOM   4331  H   GLN   276      71.420  54.020  58.450  1.00  0.00            
ATOM   4332  CA  GLN   276      72.250  53.810  56.560  1.00  0.00            
ATOM   4333  HA  GLN   276      72.510  52.920  55.990  1.00  0.00            
ATOM   4334  CB  GLN   276      70.930  54.280  55.950  1.00  0.00            
ATOM   4335  HB1 GLN   276      70.930  54.240  54.880  1.00  0.00            
ATOM   4336  HB2 GLN   276      70.710  55.320  56.210  1.00  0.00            
ATOM   4337  CG  GLN   276      69.700  53.450  56.320  1.00  0.00            
ATOM   4338  HG1 GLN   276      69.430  53.770  57.330  1.00  0.00            
ATOM   4339  HG2 GLN   276      70.070  52.430  56.350  1.00  0.00            
ATOM   4340  CD  GLN   276      68.410  53.740  55.570  1.00  0.00            
ATOM   4341  OE1 GLN   276      67.580  54.540  56.000  1.00  0.00            
ATOM   4342  NE2 GLN   276      68.070  52.950  54.550  1.00  0.00            
ATOM   4343 1HE2 GLN   276      68.800  52.340  54.250  1.00  0.00            
ATOM   4344 2HE2 GLN   276      67.210  53.130  54.040  1.00  0.00            
ATOM   4345  C   GLN   276      73.390  54.780  56.280  1.00  0.00            
ATOM   4346  O   GLN   276      74.190  54.590  55.370  1.00  0.00            
ATOM   4347  N   ILE   277      73.460  55.870  57.040  1.00  0.00            
ATOM   4348  H   ILE   277      72.790  55.930  57.800  1.00  0.00            
ATOM   4349  CA  ILE   277      74.350  57.000  56.910  1.00  0.00            
ATOM   4350  HA  ILE   277      74.370  57.430  55.910  1.00  0.00            
ATOM   4351  CB  ILE   277      74.000  58.240  57.740  1.00  0.00            
ATOM   4352  HB  ILE   277      73.930  57.900  58.770  1.00  0.00            
ATOM   4353  CG2 ILE   277      74.970  59.410  57.610  1.00  0.00            
ATOM   4354 1HG2 ILE   277      74.800  59.910  56.650  1.00  0.00            
ATOM   4355 2HG2 ILE   277      74.750  60.080  58.450  1.00  0.00            
ATOM   4356 3HG2 ILE   277      76.010  59.110  57.750  1.00  0.00            
ATOM   4357  CG1 ILE   277      72.570  58.610  57.350  1.00  0.00            
ATOM   4358 1HG1 ILE   277      71.850  57.800  57.350  1.00  0.00            
ATOM   4359 2HG1 ILE   277      72.710  58.960  56.330  1.00  0.00            
ATOM   4360  CD  ILE   277      71.960  59.760  58.150  1.00  0.00            
ATOM   4361  HD1 ILE   277      71.950  59.580  59.230  1.00  0.00            
ATOM   4362  HD2 ILE   277      72.610  60.630  58.050  1.00  0.00            
ATOM   4363  HD3 ILE   277      71.020  60.050  57.700  1.00  0.00            
ATOM   4364  C   ILE   277      75.770  56.530  57.150  1.00  0.00            
ATOM   4365  O   ILE   277      76.690  56.760  56.380  1.00  0.00            
ATOM   4366  N   ALA   278      75.920  55.850  58.300  1.00  0.00            
ATOM   4367  H   ALA   278      75.050  55.660  58.790  1.00  0.00            
ATOM   4368  CA  ALA   278      77.150  55.220  58.730  1.00  0.00            
ATOM   4369  HA  ALA   278      77.840  56.050  58.860  1.00  0.00            
ATOM   4370  CB  ALA   278      76.900  54.590  60.100  1.00  0.00            
ATOM   4371  HB1 ALA   278      76.430  53.620  59.930  1.00  0.00            
ATOM   4372  HB2 ALA   278      77.780  54.600  60.720  1.00  0.00            
ATOM   4373  HB3 ALA   278      76.220  55.270  60.620  1.00  0.00            
ATOM   4374  C   ALA   278      77.810  54.300  57.710  1.00  0.00            
ATOM   4375  O   ALA   278      78.950  54.380  57.290  1.00  0.00            
ATOM   4376  N   ALA   279      76.960  53.410  57.180  1.00  0.00            
ATOM   4377  H   ALA   279      75.990  53.470  57.430  1.00  0.00            
ATOM   4378  CA  ALA   279      77.270  52.500  56.090  1.00  0.00            
ATOM   4379  HA  ALA   279      78.070  51.810  56.370  1.00  0.00            
ATOM   4380  CB  ALA   279      76.080  51.560  55.870  1.00  0.00            
ATOM   4381  HB1 ALA   279      75.210  52.130  55.530  1.00  0.00            
ATOM   4382  HB2 ALA   279      76.260  50.860  55.050  1.00  0.00            
ATOM   4383  HB3 ALA   279      75.900  51.000  56.780  1.00  0.00            
ATOM   4384  C   ALA   279      77.770  53.190  54.840  1.00  0.00            
ATOM   4385  O   ALA   279      78.760  52.750  54.260  1.00  0.00            
ATOM   4386  N   THR   280      77.180  54.320  54.420  1.00  0.00            
ATOM   4387  H   THR   280      76.420  54.670  54.990  1.00  0.00            
ATOM   4388  CA  THR   280      77.750  55.090  53.340  1.00  0.00            
ATOM   4389  HA  THR   280      78.040  54.300  52.640  1.00  0.00            
ATOM   4390  CB  THR   280      76.730  55.960  52.620  1.00  0.00            
ATOM   4391  HB  THR   280      77.090  56.420  51.710  1.00  0.00            
ATOM   4392  CG2 THR   280      75.430  55.230  52.270  1.00  0.00            
ATOM   4393 1HG2 THR   280      74.940  55.760  51.450  1.00  0.00            
ATOM   4394 2HG2 THR   280      75.500  54.160  52.060  1.00  0.00            
ATOM   4395 3HG2 THR   280      74.730  55.330  53.100  1.00  0.00            
ATOM   4396  OG1 THR   280      76.390  57.060  53.440  1.00  0.00            
ATOM   4397  HG1 THR   280      76.590  56.840  54.350  1.00  0.00            
ATOM   4398  C   THR   280      79.080  55.780  53.590  1.00  0.00            
ATOM   4399  O   THR   280      79.970  55.760  52.740  1.00  0.00            
ATOM   4400  N   GLU   281      79.330  56.180  54.840  1.00  0.00            
ATOM   4401  H   GLU   281      78.630  56.100  55.560  1.00  0.00            
ATOM   4402  CA  GLU   281      80.630  56.680  55.220  1.00  0.00            
ATOM   4403  HA  GLU   281      80.910  57.560  54.650  1.00  0.00            
ATOM   4404  CB  GLU   281      80.530  57.220  56.650  1.00  0.00            
ATOM   4405  HB1 GLU   281      81.510  57.560  57.000  1.00  0.00            
ATOM   4406  HB2 GLU   281      80.380  56.330  57.260  1.00  0.00            
ATOM   4407  CG  GLU   281      79.490  58.330  56.820  1.00  0.00            
ATOM   4408  HG1 GLU   281      78.720  57.950  57.490  1.00  0.00            
ATOM   4409  HG2 GLU   281      79.120  58.670  55.850  1.00  0.00            
ATOM   4410  CD  GLU   281      80.090  59.560  57.470  1.00  0.00            
ATOM   4411  OE1 GLU   281      80.200  59.520  58.710  1.00  0.00            
ATOM   4412  OE2 GLU   281      80.650  60.460  56.820  1.00  0.00            
ATOM   4413  C   GLU   281      81.740  55.640  55.130  1.00  0.00            
ATOM   4414  O   GLU   281      82.800  55.870  54.560  1.00  0.00            
ATOM   4415  N   ARG   282      81.360  54.440  55.570  1.00  0.00            
ATOM   4416  H   ARG   282      80.380  54.310  55.810  1.00  0.00            
ATOM   4417  CA  ARG   282      82.190  53.250  55.530  1.00  0.00            
ATOM   4418  HA  ARG   282      83.220  53.560  55.720  1.00  0.00            
ATOM   4419  CB  ARG   282      81.690  52.370  56.670  1.00  0.00            
ATOM   4420  HB1 ARG   282      80.670  52.100  56.440  1.00  0.00            
ATOM   4421  HB2 ARG   282      81.610  52.960  57.580  1.00  0.00            
ATOM   4422  CG  ARG   282      82.640  51.190  56.890  1.00  0.00            
ATOM   4423  HG1 ARG   282      83.670  51.490  57.110  1.00  0.00            
ATOM   4424  HG2 ARG   282      82.680  50.680  55.930  1.00  0.00            
ATOM   4425  CD  ARG   282      82.070  50.250  57.930  1.00  0.00            
ATOM   4426  HD1 ARG   282      80.980  50.190  57.890  1.00  0.00            
ATOM   4427  HD2 ARG   282      82.340  50.660  58.890  1.00  0.00            
ATOM   4428  NE  ARG   282      82.590  48.880  57.760  1.00  0.00            
ATOM   4429  HE  ARG   282      81.930  48.170  57.520  1.00  0.00            
ATOM   4430  CZ  ARG   282      83.800  48.400  58.080  1.00  0.00            
ATOM   4431  NH1 ARG   282      84.750  49.270  58.450  1.00  0.00            
ATOM   4432 1HH1 ARG   282      84.670  50.280  58.470  1.00  0.00            
ATOM   4433 2HH1 ARG   282      85.600  48.790  58.700  1.00  0.00            
ATOM   4434  NH2 ARG   282      84.110  47.100  57.990  1.00  0.00            
ATOM   4435 1HH2 ARG   282      83.520  46.400  57.570  1.00  0.00            
ATOM   4436 2HH2 ARG   282      85.060  46.800  58.160  1.00  0.00            
ATOM   4437  C   ARG   282      82.290  52.730  54.100  1.00  0.00            
ATOM   4438  O   ARG   282      83.360  52.210  53.850  1.00  0.00            
ATOM   4439  N   ILE   283      81.380  53.010  53.150  1.00  0.00            
ATOM   4440  H   ILE   283      80.450  53.290  53.450  1.00  0.00            
ATOM   4441  CA  ILE   283      81.650  52.890  51.730  1.00  0.00            
ATOM   4442  HA  ILE   283      82.010  51.870  51.540  1.00  0.00            
ATOM   4443  CB  ILE   283      80.380  52.920  50.900  1.00  0.00            
ATOM   4444  HB  ILE   283      79.680  53.680  51.240  1.00  0.00            
ATOM   4445  CG2 ILE   283      80.540  53.150  49.400  1.00  0.00            
ATOM   4446 1HG2 ILE   283      81.070  54.100  49.240  1.00  0.00            
ATOM   4447 2HG2 ILE   283      81.270  52.400  49.120  1.00  0.00            
ATOM   4448 3HG2 ILE   283      79.640  53.040  48.800  1.00  0.00            
ATOM   4449  CG1 ILE   283      79.640  51.610  51.180  1.00  0.00            
ATOM   4450 1HG1 ILE   283      79.590  51.340  52.230  1.00  0.00            
ATOM   4451 2HG1 ILE   283      80.070  50.740  50.670  1.00  0.00            
ATOM   4452  CD  ILE   283      78.180  51.540  50.730  1.00  0.00            
ATOM   4453  HD1 ILE   283      77.630  52.450  50.940  1.00  0.00            
ATOM   4454  HD2 ILE   283      78.180  51.390  49.650  1.00  0.00            
ATOM   4455  HD3 ILE   283      77.720  50.670  51.210  1.00  0.00            
ATOM   4456  C   ILE   283      82.760  53.830  51.270  1.00  0.00            
ATOM   4457  O   ILE   283      83.690  53.510  50.520  1.00  0.00            
ATOM   4458  N   LEU   284      82.670  55.110  51.620  1.00  0.00            
ATOM   4459  H   LEU   284      81.890  55.430  52.180  1.00  0.00            
ATOM   4460  CA  LEU   284      83.690  56.070  51.260  1.00  0.00            
ATOM   4461  HA  LEU   284      83.770  56.040  50.170  1.00  0.00            
ATOM   4462  CB  LEU   284      83.150  57.390  51.810  1.00  0.00            
ATOM   4463  HB1 LEU   284      83.400  57.650  52.830  1.00  0.00            
ATOM   4464  HB2 LEU   284      82.080  57.410  51.660  1.00  0.00            
ATOM   4465  CG  LEU   284      83.780  58.620  51.140  1.00  0.00            
ATOM   4466  HG  LEU   284      84.850  58.730  51.310  1.00  0.00            
ATOM   4467  CD1 LEU   284      83.440  58.600  49.660  1.00  0.00            
ATOM   4468 1HD1 LEU   284      83.520  59.610  49.250  1.00  0.00            
ATOM   4469 2HD1 LEU   284      84.110  57.950  49.090  1.00  0.00            
ATOM   4470 3HD1 LEU   284      82.410  58.290  49.510  1.00  0.00            
ATOM   4471  CD2 LEU   284      83.080  59.820  51.780  1.00  0.00            
ATOM   4472 1HD2 LEU   284      82.000  59.640  51.710  1.00  0.00            
ATOM   4473 2HD2 LEU   284      83.390  59.820  52.820  1.00  0.00            
ATOM   4474 3HD2 LEU   284      83.320  60.750  51.270  1.00  0.00            
ATOM   4475  C   LEU   284      85.050  55.790  51.890  1.00  0.00            
ATOM   4476  O   LEU   284      86.080  55.760  51.230  1.00  0.00            
ATOM   4477  N   TRP   285      85.150  55.430  53.170  1.00  0.00            
ATOM   4478  H   TRP   285      84.310  55.540  53.720  1.00  0.00            
ATOM   4479  CA  TRP   285      86.340  54.770  53.680  1.00  0.00            
ATOM   4480  HA  TRP   285      87.220  55.410  53.660  1.00  0.00            
ATOM   4481  CB  TRP   285      86.120  54.500  55.170  1.00  0.00            
ATOM   4482  HB1 TRP   285      85.120  54.060  55.190  1.00  0.00            
ATOM   4483  HB2 TRP   285      85.890  55.440  55.690  1.00  0.00            
ATOM   4484  CG  TRP   285      87.200  53.700  55.820  1.00  0.00            
ATOM   4485  CD1 TRP   285      88.320  54.300  56.290  1.00  0.00            
ATOM   4486  HD1 TRP   285      88.620  55.340  56.270  1.00  0.00            
ATOM   4487  NE1 TRP   285      89.070  53.330  56.920  1.00  0.00            
ATOM   4488  HE1 TRP   285      89.970  53.470  57.340  1.00  0.00            
ATOM   4489  CE2 TRP   285      88.530  52.070  56.710  1.00  0.00            
ATOM   4490  CZ2 TRP   285      88.930  50.780  57.100  1.00  0.00            
ATOM   4491  HZ2 TRP   285      89.890  50.580  57.560  1.00  0.00            
ATOM   4492  CH2 TRP   285      88.080  49.690  56.930  1.00  0.00            
ATOM   4493  HH2 TRP   285      88.380  48.770  57.400  1.00  0.00            
ATOM   4494  CZ3 TRP   285      86.830  49.850  56.310  1.00  0.00            
ATOM   4495  HZ3 TRP   285      86.170  49.020  56.110  1.00  0.00            
ATOM   4496  CE3 TRP   285      86.450  51.140  55.910  1.00  0.00            
ATOM   4497  HE3 TRP   285      85.510  51.280  55.410  1.00  0.00            
ATOM   4498  CD2 TRP   285      87.260  52.280  56.120  1.00  0.00            
ATOM   4499  C   TRP   285      86.760  53.530  52.900  1.00  0.00            
ATOM   4500  O   TRP   285      87.970  53.440  52.740  1.00  0.00            
ATOM   4501  N   LYS   286      85.880  52.640  52.450  1.00  0.00            
ATOM   4502  H   LYS   286      84.930  52.720  52.790  1.00  0.00            
ATOM   4503  CA  LYS   286      86.280  51.390  51.850  1.00  0.00            
ATOM   4504  HA  LYS   286      86.990  50.910  52.520  1.00  0.00            
ATOM   4505  CB  LYS   286      85.140  50.380  51.740  1.00  0.00            
ATOM   4506  HB1 LYS   286      84.260  50.810  51.260  1.00  0.00            
ATOM   4507  HB2 LYS   286      84.750  50.200  52.740  1.00  0.00            
ATOM   4508  CG  LYS   286      85.500  49.030  51.130  1.00  0.00            
ATOM   4509  HG1 LYS   286      86.100  49.230  50.240  1.00  0.00            
ATOM   4510  HG2 LYS   286      84.600  48.560  50.730  1.00  0.00            
ATOM   4511  CD  LYS   286      86.280  48.090  52.040  1.00  0.00            
ATOM   4512  HD1 LYS   286      85.500  47.650  52.670  1.00  0.00            
ATOM   4513  HD2 LYS   286      87.000  48.600  52.670  1.00  0.00            
ATOM   4514  CE  LYS   286      86.950  47.070  51.120  1.00  0.00            
ATOM   4515  HE1 LYS   286      87.610  47.530  50.390  1.00  0.00            
ATOM   4516  HE2 LYS   286      86.250  46.580  50.430  1.00  0.00            
ATOM   4517  NZ  LYS   286      87.580  45.970  51.850  1.00  0.00            
ATOM   4518  HZ1 LYS   286      86.930  45.650  52.560  1.00  0.00            
ATOM   4519  HZ2 LYS   286      87.730  45.200  51.210  1.00  0.00            
ATOM   4520  HZ3 LYS   286      88.460  46.230  52.280  1.00  0.00            
ATOM   4521  C   LYS   286      86.960  51.650  50.510  1.00  0.00            
ATOM   4522  O   LYS   286      87.850  50.920  50.090  1.00  0.00            
ATOM   4523  N   ILE   287      86.550  52.710  49.820  1.00  0.00            
ATOM   4524  H   ILE   287      85.720  53.190  50.130  1.00  0.00            
ATOM   4525  CA  ILE   287      87.150  53.190  48.580  1.00  0.00            
ATOM   4526  HA  ILE   287      87.490  52.380  47.940  1.00  0.00            
ATOM   4527  CB  ILE   287      86.070  54.020  47.890  1.00  0.00            
ATOM   4528  HB  ILE   287      85.810  54.870  48.520  1.00  0.00            
ATOM   4529  CG2 ILE   287      86.760  54.530  46.630  1.00  0.00            
ATOM   4530 1HG2 ILE   287      86.050  54.800  45.850  1.00  0.00            
ATOM   4531 2HG2 ILE   287      87.370  55.380  46.920  1.00  0.00            
ATOM   4532 3HG2 ILE   287      87.410  53.740  46.250  1.00  0.00            
ATOM   4533  CG1 ILE   287      84.820  53.220  47.530  1.00  0.00            
ATOM   4534 1HG1 ILE   287      84.400  52.680  48.380  1.00  0.00            
ATOM   4535 2HG1 ILE   287      85.120  52.480  46.790  1.00  0.00            
ATOM   4536  CD  ILE   287      83.680  54.050  46.980  1.00  0.00            
ATOM   4537  HD1 ILE   287      83.240  54.770  47.670  1.00  0.00            
ATOM   4538  HD2 ILE   287      83.980  54.640  46.110  1.00  0.00            
ATOM   4539  HD3 ILE   287      82.840  53.370  46.770  1.00  0.00            
ATOM   4540  C   ILE   287      88.480  53.910  48.740  1.00  0.00            
ATOM   4541  O   ILE   287      89.440  53.680  48.010  1.00  0.00            
ATOM   4542  N   LYS   288      88.590  54.680  49.830  1.00  0.00            
ATOM   4543  H   LYS   288      87.790  54.790  50.420  1.00  0.00            
ATOM   4544  CA  LYS   288      89.790  55.410  50.190  1.00  0.00            
ATOM   4545  HA  LYS   288      90.270  55.840  49.320  1.00  0.00            
ATOM   4546  CB  LYS   288      89.460  56.600  51.090  1.00  0.00            
ATOM   4547  HB1 LYS   288      90.420  57.030  51.410  1.00  0.00            
ATOM   4548  HB2 LYS   288      88.980  56.180  51.970  1.00  0.00            
ATOM   4549  CG  LYS   288      88.560  57.630  50.410  1.00  0.00            
ATOM   4550  HG1 LYS   288      87.570  57.220  50.210  1.00  0.00            
ATOM   4551  HG2 LYS   288      88.960  57.870  49.430  1.00  0.00            
ATOM   4552  CD  LYS   288      88.490  58.960  51.150  1.00  0.00            
ATOM   4553  HD1 LYS   288      89.560  59.200  51.190  1.00  0.00            
ATOM   4554  HD2 LYS   288      88.040  58.850  52.140  1.00  0.00            
ATOM   4555  CE  LYS   288      87.740  60.010  50.330  1.00  0.00            
ATOM   4556  HE1 LYS   288      86.760  59.590  50.090  1.00  0.00            
ATOM   4557  HE2 LYS   288      88.210  60.140  49.360  1.00  0.00            
ATOM   4558  NZ  LYS   288      87.470  61.260  51.050  1.00  0.00            
ATOM   4559  HZ1 LYS   288      86.960  61.130  51.910  1.00  0.00            
ATOM   4560  HZ2 LYS   288      88.250  61.870  51.200  1.00  0.00            
ATOM   4561  HZ3 LYS   288      86.820  61.790  50.470  1.00  0.00            
ATOM   4562  C   LYS   288      90.850  54.460  50.720  1.00  0.00            
ATOM   4563  O   LYS   288      91.930  54.280  50.150  1.00  0.00            
ATOM   4564  N   SER   289      90.600  53.760  51.830  1.00  0.00            
ATOM   4565  H   SER   289      89.810  54.040  52.380  1.00  0.00            
ATOM   4566  CA  SER   289      91.500  52.750  52.340  1.00  0.00            
ATOM   4567  HA  SER   289      92.470  53.200  52.560  1.00  0.00            
ATOM   4568  CB  SER   289      91.020  52.100  53.630  1.00  0.00            
ATOM   4569  HB1 SER   289      91.070  52.880  54.390  1.00  0.00            
ATOM   4570  HB2 SER   289      91.610  51.270  54.010  1.00  0.00            
ATOM   4571  OG  SER   289      89.700  51.630  53.510  1.00  0.00            
ATOM   4572  HG  SER   289      89.080  52.350  53.350  1.00  0.00            
ATOM   4573  C   SER   289      91.890  51.710  51.310  1.00  0.00            
ATOM   4574  O   SER   289      93.070  51.390  51.140  1.00  0.00            
ATOM   4575  N   SER   290      91.010  51.320  50.390  1.00  0.00            
ATOM   4576  H   SER   290      90.070  51.650  50.530  1.00  0.00            
ATOM   4577  CA  SER   290      91.390  50.330  49.400  1.00  0.00            
ATOM   4578  HA  SER   290      91.860  49.480  49.890  1.00  0.00            
ATOM   4579  CB  SER   290      90.200  49.790  48.600  1.00  0.00            
ATOM   4580  HB1 SER   290      90.610  49.050  47.920  1.00  0.00            
ATOM   4581  HB2 SER   290      89.770  50.600  48.000  1.00  0.00            
ATOM   4582  OG  SER   290      89.350  48.980  49.380  1.00  0.00            
ATOM   4583  HG  SER   290      88.750  49.620  49.780  1.00  0.00            
ATOM   4584  C   SER   290      92.270  50.970  48.340  1.00  0.00            
ATOM   4585  O   SER   290      93.080  50.260  47.750  1.00  0.00            
ATOM   4586  N   PHE   291      92.040  52.250  48.030  1.00  0.00            
ATOM   4587  H   PHE   291      91.270  52.730  48.440  1.00  0.00            
ATOM   4588  CA  PHE   291      92.920  53.070  47.210  1.00  0.00            
ATOM   4589  HA  PHE   291      93.130  52.580  46.260  1.00  0.00            
ATOM   4590  CB  PHE   291      92.280  54.400  46.840  1.00  0.00            
ATOM   4591  HB1 PHE   291      91.890  54.840  47.760  1.00  0.00            
ATOM   4592  HB2 PHE   291      91.390  54.230  46.240  1.00  0.00            
ATOM   4593  CG  PHE   291      93.220  55.290  46.060  1.00  0.00            
ATOM   4594  CD1 PHE   291      93.140  55.310  44.660  1.00  0.00            
ATOM   4595  HD1 PHE   291      92.370  54.720  44.200  1.00  0.00            
ATOM   4596  CE1 PHE   291      94.050  56.020  43.890  1.00  0.00            
ATOM   4597  HE1 PHE   291      94.040  55.860  42.820  1.00  0.00            
ATOM   4598  CZ  PHE   291      94.930  56.940  44.490  1.00  0.00            
ATOM   4599  HZ  PHE   291      95.610  57.530  43.890  1.00  0.00            
ATOM   4600  CE2 PHE   291      94.910  57.030  45.890  1.00  0.00            
ATOM   4601  HE2 PHE   291      95.670  57.670  46.310  1.00  0.00            
ATOM   4602  CD2 PHE   291      94.100  56.190  46.670  1.00  0.00            
ATOM   4603  HD2 PHE   291      94.190  56.340  47.740  1.00  0.00            
ATOM   4604  C   PHE   291      94.310  53.230  47.830  1.00  0.00            
ATOM   4605  O   PHE   291      95.340  53.090  47.190  1.00  0.00            
ATOM   4606  N   THR   292      94.340  53.370  49.150  1.00  0.00            
ATOM   4607  H   THR   292      93.450  53.570  49.600  1.00  0.00            
ATOM   4608  CA  THR   292      95.540  53.410  49.950  1.00  0.00            
ATOM   4609  HA  THR   292      96.200  54.070  49.370  1.00  0.00            
ATOM   4610  CB  THR   292      95.300  53.850  51.390  1.00  0.00            
ATOM   4611  HB  THR   292      94.640  53.100  51.820  1.00  0.00            
ATOM   4612  CG2 THR   292      96.590  54.160  52.140  1.00  0.00            
ATOM   4613 1HG2 THR   292      97.110  53.230  52.380  1.00  0.00            
ATOM   4614 2HG2 THR   292      97.280  54.870  51.670  1.00  0.00            
ATOM   4615 3HG2 THR   292      96.270  54.690  53.040  1.00  0.00            
ATOM   4616  OG1 THR   292      94.630  55.080  51.210  1.00  0.00            
ATOM   4617  HG1 THR   292      94.040  55.280  51.930  1.00  0.00            
ATOM   4618  C   THR   292      96.300  52.100  49.870  1.00  0.00            
ATOM   4619  O   THR   292      97.510  52.010  49.710  1.00  0.00            
ATOM   4620  N   ALA   293      95.590  50.960  49.920  1.00  0.00            
ATOM   4621  H   ALA   293      94.610  51.060  50.180  1.00  0.00            
ATOM   4622  CA  ALA   293      96.060  49.600  49.770  1.00  0.00            
ATOM   4623  HA  ALA   293      97.010  49.470  50.280  1.00  0.00            
ATOM   4624  CB  ALA   293      95.090  48.690  50.510  1.00  0.00            
ATOM   4625  HB1 ALA   293      95.020  49.010  51.550  1.00  0.00            
ATOM   4626  HB2 ALA   293      94.130  48.730  50.000  1.00  0.00            
ATOM   4627  HB3 ALA   293      95.490  47.670  50.470  1.00  0.00            
ATOM   4628  C   ALA   293      96.250  49.160  48.330  1.00  0.00            
ATOM   4629  O   ALA   293      96.700  48.070  47.990  1.00  0.00            
ATOM   4630  N   LYS   294      96.020  50.060  47.350  1.00  0.00            
ATOM   4631  H   LYS   294      95.860  50.990  47.710  1.00  0.00            
ATOM   4632  CA  LYS   294      96.070  49.900  45.920  1.00  0.00            
ATOM   4633  HA  LYS   294      95.540  50.750  45.500  1.00  0.00            
ATOM   4634  CB  LYS   294      97.490  50.100  45.380  1.00  0.00            
ATOM   4635  HB1 LYS   294      97.420  49.950  44.310  1.00  0.00            
ATOM   4636  HB2 LYS   294      98.210  49.440  45.870  1.00  0.00            
ATOM   4637  CG  LYS   294      97.960  51.550  45.520  1.00  0.00            
ATOM   4638  HG1 LYS   294      98.150  51.710  46.570  1.00  0.00            
ATOM   4639  HG2 LYS   294      97.210  52.280  45.190  1.00  0.00            
ATOM   4640  CD  LYS   294      99.160  51.800  44.630  1.00  0.00            
ATOM   4641  HD1 LYS   294      99.460  52.850  44.720  1.00  0.00            
ATOM   4642  HD2 LYS   294      98.860  51.650  43.590  1.00  0.00            
ATOM   4643  CE  LYS   294     100.360  50.950  45.050  1.00  0.00            
ATOM   4644  HE1 LYS   294     100.030  49.950  45.370  1.00  0.00            
ATOM   4645  HE2 LYS   294     100.720  51.480  45.940  1.00  0.00            
ATOM   4646  NZ  LYS   294     101.430  50.950  44.040  1.00  0.00            
ATOM   4647  HZ1 LYS   294     101.760  51.870  43.780  1.00  0.00            
ATOM   4648  HZ2 LYS   294     102.200  50.350  44.310  1.00  0.00            
ATOM   4649  HZ3 LYS   294     101.190  50.660  43.110  1.00  0.00            
ATOM   4650  C   LYS   294      95.330  48.690  45.360  1.00  0.00            
ATOM   4651  O   LYS   294      95.720  48.000  44.420  1.00  0.00            
ATOM   4652  N   ASN   295      94.160  48.400  45.940  1.00  0.00            
ATOM   4653  H   ASN   295      93.980  49.030  46.710  1.00  0.00            
ATOM   4654  CA  ASN   295      93.230  47.340  45.640  1.00  0.00            
ATOM   4655  HA  ASN   295      93.780  46.580  45.060  1.00  0.00            
ATOM   4656  CB  ASN   295      92.910  46.610  46.940  1.00  0.00            
ATOM   4657  HB1 ASN   295      92.090  47.150  47.420  1.00  0.00            
ATOM   4658  HB2 ASN   295      93.750  46.670  47.630  1.00  0.00            
ATOM   4659  CG  ASN   295      92.470  45.180  46.670  1.00  0.00            
ATOM   4660  OD1 ASN   295      92.450  44.690  45.550  1.00  0.00            
ATOM   4661  ND2 ASN   295      92.300  44.370  47.710  1.00  0.00            
ATOM   4662 1HD2 ASN   295      92.430  44.650  48.680  1.00  0.00            
ATOM   4663 2HD2 ASN   295      92.010  43.420  47.510  1.00  0.00            
ATOM   4664  C   ASN   295      91.960  47.780  44.930  1.00  0.00            
ATOM   4665  O   ASN   295      91.240  48.680  45.340  1.00  0.00            
ATOM   4666  N   TRP   296      91.750  47.140  43.790  1.00  0.00            
ATOM   4667  H   TRP   296      92.380  46.380  43.570  1.00  0.00            
ATOM   4668  CA  TRP   296      90.600  47.210  42.900  1.00  0.00            
ATOM   4669  HA  TRP   296      89.630  47.350  43.390  1.00  0.00            
ATOM   4670  CB  TRP   296      90.850  48.350  41.910  1.00  0.00            
ATOM   4671  HB1 TRP   296      90.530  49.290  42.350  1.00  0.00            
ATOM   4672  HB2 TRP   296      90.190  48.160  41.060  1.00  0.00            
ATOM   4673  CG  TRP   296      92.200  48.520  41.280  1.00  0.00            
ATOM   4674  CD1 TRP   296      92.850  47.670  40.450  1.00  0.00            
ATOM   4675  HD1 TRP   296      92.380  46.800  40.020  1.00  0.00            
ATOM   4676  NE1 TRP   296      94.170  48.040  40.270  1.00  0.00            
ATOM   4677  HE1 TRP   296      94.770  47.520  39.660  1.00  0.00            
ATOM   4678  CE2 TRP   296      94.460  49.160  41.020  1.00  0.00            
ATOM   4679  CZ2 TRP   296      95.650  49.870  41.170  1.00  0.00            
ATOM   4680  HZ2 TRP   296      96.530  49.520  40.640  1.00  0.00            
ATOM   4681  CH2 TRP   296      95.660  50.910  42.100  1.00  0.00            
ATOM   4682  HH2 TRP   296      96.530  51.510  42.350  1.00  0.00            
ATOM   4683  CZ3 TRP   296      94.490  51.210  42.810  1.00  0.00            
ATOM   4684  HZ3 TRP   296      94.410  52.090  43.420  1.00  0.00            
ATOM   4685  CE3 TRP   296      93.310  50.450  42.680  1.00  0.00            
ATOM   4686  HE3 TRP   296      92.440  50.770  43.230  1.00  0.00            
ATOM   4687  CD2 TRP   296      93.250  49.420  41.720  1.00  0.00            
ATOM   4688  C   TRP   296      90.390  45.850  42.240  1.00  0.00            
ATOM   4689  O   TRP   296      91.280  45.010  42.300  1.00  0.00            
ATOM   4690  N   SER   297      89.280  45.610  41.540  1.00  0.00            
ATOM   4691  H   SER   297      88.660  46.390  41.380  1.00  0.00            
ATOM   4692  CA  SER   297      89.050  44.560  40.580  1.00  0.00            
ATOM   4693  HA  SER   297      88.080  44.810  40.160  1.00  0.00            
ATOM   4694  CB  SER   297      89.960  44.560  39.360  1.00  0.00            
ATOM   4695  HB1 SER   297      89.620  43.860  38.590  1.00  0.00            
ATOM   4696  HB2 SER   297      90.970  44.230  39.620  1.00  0.00            
ATOM   4697  OG  SER   297      90.080  45.860  38.810  1.00  0.00            
ATOM   4698  HG  SER   297      90.950  45.970  38.420  1.00  0.00            
ATOM   4699  C   SER   297      88.920  43.190  41.240  1.00  0.00            
ATOM   4700  O   SER   297      88.700  42.200  40.540  1.00  0.00            
ATOM   4701  N   LYS   298      89.130  43.040  42.560  1.00  0.00            
ATOM   4702  H   LYS   298      89.360  43.930  42.970  1.00  0.00            
ATOM   4703  CA  LYS   298      89.240  41.790  43.290  1.00  0.00            
ATOM   4704  HA  LYS   298      89.080  40.960  42.620  1.00  0.00            
ATOM   4705  CB  LYS   298      90.600  41.780  43.990  1.00  0.00            
ATOM   4706  HB1 LYS   298      90.500  40.830  44.520  1.00  0.00            
ATOM   4707  HB2 LYS   298      90.740  42.640  44.650  1.00  0.00            
ATOM   4708  CG  LYS   298      91.760  41.620  43.030  1.00  0.00            
ATOM   4709  HG1 LYS   298      92.610  41.320  43.650  1.00  0.00            
ATOM   4710  HG2 LYS   298      92.040  42.570  42.580  1.00  0.00            
ATOM   4711  CD  LYS   298      91.770  40.640  41.850  1.00  0.00            
ATOM   4712  HD1 LYS   298      90.980  40.960  41.190  1.00  0.00            
ATOM   4713  HD2 LYS   298      91.480  39.670  42.250  1.00  0.00            
ATOM   4714  CE  LYS   298      93.100  40.630  41.090  1.00  0.00            
ATOM   4715  HE1 LYS   298      93.930  40.290  41.700  1.00  0.00            
ATOM   4716  HE2 LYS   298      93.230  41.670  40.790  1.00  0.00            
ATOM   4717  NZ  LYS   298      92.980  39.790  39.880  1.00  0.00            
ATOM   4718  HZ1 LYS   298      93.620  40.110  39.180  1.00  0.00            
ATOM   4719  HZ2 LYS   298      93.220  38.840  40.060  1.00  0.00            
ATOM   4720  HZ3 LYS   298      92.020  39.810  39.540  1.00  0.00            
ATOM   4721  C   LYS   298      88.150  41.730  44.350  1.00  0.00            
ATOM   4722  O   LYS   298      87.680  42.730  44.880  1.00  0.00            
ATOM   4723  N   PRO   299      87.690  40.520  44.680  1.00  0.00            
ATOM   4724  CD  PRO   299      88.190  39.210  44.300  1.00  0.00            
ATOM   4725  HD1 PRO   299      89.050  38.950  44.930  1.00  0.00            
ATOM   4726  HD2 PRO   299      88.510  39.060  43.270  1.00  0.00            
ATOM   4727  CG  PRO   299      87.010  38.280  44.600  1.00  0.00            
ATOM   4728  HG1 PRO   299      87.350  37.260  44.770  1.00  0.00            
ATOM   4729  HG2 PRO   299      86.340  38.330  43.740  1.00  0.00            
ATOM   4730  CB  PRO   299      86.450  38.930  45.870  1.00  0.00            
ATOM   4731  HB1 PRO   299      87.140  38.670  46.680  1.00  0.00            
ATOM   4732  HB2 PRO   299      85.470  38.520  46.110  1.00  0.00            
ATOM   4733  CA  PRO   299      86.530  40.410  45.530  1.00  0.00            
ATOM   4734  HA  PRO   299      85.680  40.720  44.910  1.00  0.00            
ATOM   4735  C   PRO   299      86.540  41.200  46.830  1.00  0.00            
ATOM   4736  O   PRO   299      85.530  41.780  47.210  1.00  0.00            
ATOM   4737  N   GLU   300      87.690  41.400  47.470  1.00  0.00            
ATOM   4738  H   GLU   300      88.470  40.830  47.170  1.00  0.00            
ATOM   4739  CA  GLU   300      87.740  42.080  48.750  1.00  0.00            
ATOM   4740  HA  GLU   300      86.860  41.930  49.380  1.00  0.00            
ATOM   4741  CB  GLU   300      88.930  41.640  49.590  1.00  0.00            
ATOM   4742  HB1 GLU   300      88.870  40.560  49.550  1.00  0.00            
ATOM   4743  HB2 GLU   300      88.770  41.850  50.640  1.00  0.00            
ATOM   4744  CG  GLU   300      90.310  42.190  49.230  1.00  0.00            
ATOM   4745  HG1 GLU   300      90.290  43.220  49.580  1.00  0.00            
ATOM   4746  HG2 GLU   300      90.460  42.160  48.150  1.00  0.00            
ATOM   4747  CD  GLU   300      91.500  41.510  49.900  1.00  0.00            
ATOM   4748  OE1 GLU   300      91.350  41.000  51.020  1.00  0.00            
ATOM   4749  OE2 GLU   300      92.600  41.420  49.320  1.00  0.00            
ATOM   4750  C   GLU   300      87.750  43.610  48.690  1.00  0.00            
ATOM   4751  O   GLU   300      87.700  44.270  49.720  1.00  0.00            
ATOM   4752  N   SER   301      87.920  44.200  47.500  1.00  0.00            
ATOM   4753  H   SER   301      87.980  43.580  46.700  1.00  0.00            
ATOM   4754  CA  SER   301      88.090  45.620  47.350  1.00  0.00            
ATOM   4755  HA  SER   301      88.790  45.920  48.150  1.00  0.00            
ATOM   4756  CB  SER   301      88.910  45.980  46.110  1.00  0.00            
ATOM   4757  HB1 SER   301      89.950  45.640  46.160  1.00  0.00            
ATOM   4758  HB2 SER   301      88.980  47.070  46.040  1.00  0.00            
ATOM   4759  OG  SER   301      88.350  45.410  44.950  1.00  0.00            
ATOM   4760  HG  SER   301      88.290  44.450  45.060  1.00  0.00            
ATOM   4761  C   SER   301      86.780  46.400  47.480  1.00  0.00            
ATOM   4762  O   SER   301      86.740  47.620  47.540  1.00  0.00            
ATOM   4763  N   GLY   302      85.640  45.730  47.590  1.00  0.00            
ATOM   4764  H   GLY   302      85.820  44.740  47.500  1.00  0.00            
ATOM   4765  CA  GLY   302      84.360  46.290  48.000  1.00  0.00            
ATOM   4766  HA1 GLY   302      83.680  46.140  47.160  1.00  0.00            
ATOM   4767  HA2 GLY   302      84.340  47.380  48.010  1.00  0.00            
ATOM   4768  C   GLY   302      83.750  45.700  49.260  1.00  0.00            
ATOM   4769  O   GLY   302      84.440  45.230  50.170  1.00  0.00            
ATOM   4770  N   GLY   303      82.430  45.520  49.260  1.00  0.00            
ATOM   4771  H   GLY   303      81.820  45.820  48.520  1.00  0.00            
ATOM   4772  CA  GLY   303      81.730  44.820  50.310  1.00  0.00            
ATOM   4773  HA1 GLY   303      81.730  45.300  51.290  1.00  0.00            
ATOM   4774  HA2 GLY   303      82.160  43.820  50.400  1.00  0.00            
ATOM   4775  C   GLY   303      80.280  44.600  49.880  1.00  0.00            
ATOM   4776  O   GLY   303      79.730  45.340  49.070  1.00  0.00            
ATOM   4777  N   TYR   304      79.590  43.600  50.430  1.00  0.00            
ATOM   4778  H   TYR   304      80.120  43.020  51.060  1.00  0.00            
ATOM   4779  CA  TYR   304      78.140  43.580  50.380  1.00  0.00            
ATOM   4780  HA  TYR   304      77.820  44.270  49.600  1.00  0.00            
ATOM   4781  CB  TYR   304      77.770  42.160  49.970  1.00  0.00            
ATOM   4782  HB1 TYR   304      78.450  41.830  49.180  1.00  0.00            
ATOM   4783  HB2 TYR   304      76.810  42.140  49.460  1.00  0.00            
ATOM   4784  CG  TYR   304      77.640  41.150  51.100  1.00  0.00            
ATOM   4785  CD1 TYR   304      78.800  40.430  51.420  1.00  0.00            
ATOM   4786  HD1 TYR   304      79.690  40.650  50.840  1.00  0.00            
ATOM   4787  CE1 TYR   304      78.750  39.480  52.450  1.00  0.00            
ATOM   4788  HE1 TYR   304      79.690  39.060  52.770  1.00  0.00            
ATOM   4789  CZ  TYR   304      77.560  39.300  53.150  1.00  0.00            
ATOM   4790  OH  TYR   304      77.490  38.400  54.180  1.00  0.00            
ATOM   4791  HH  TYR   304      76.660  38.340  54.660  1.00  0.00            
ATOM   4792  CE2 TYR   304      76.390  40.020  52.830  1.00  0.00            
ATOM   4793  HE2 TYR   304      75.500  39.790  53.400  1.00  0.00            
ATOM   4794  CD2 TYR   304      76.440  40.950  51.790  1.00  0.00            
ATOM   4795  HD2 TYR   304      75.540  41.500  51.540  1.00  0.00            
ATOM   4796  C   TYR   304      77.490  44.180  51.620  1.00  0.00            
ATOM   4797  O   TYR   304      78.150  44.140  52.660  1.00  0.00            
ATOM   4798  N   ILE   305      76.320  44.830  51.500  1.00  0.00            
ATOM   4799  H   ILE   305      76.070  44.900  50.530  1.00  0.00            
ATOM   4800  CA  ILE   305      75.770  45.620  52.580  1.00  0.00            
ATOM   4801  HA  ILE   305      76.580  45.770  53.300  1.00  0.00            
ATOM   4802  CB  ILE   305      75.470  47.060  52.180  1.00  0.00            
ATOM   4803  HB  ILE   305      74.750  47.140  51.370  1.00  0.00            
ATOM   4804  CG2 ILE   305      74.950  47.770  53.420  1.00  0.00            
ATOM   4805 1HG2 ILE   305      73.900  47.550  53.650  1.00  0.00            
ATOM   4806 2HG2 ILE   305      75.590  47.560  54.270  1.00  0.00            
ATOM   4807 3HG2 ILE   305      74.860  48.830  53.200  1.00  0.00            
ATOM   4808  CG1 ILE   305      76.720  47.910  51.940  1.00  0.00            
ATOM   4809 1HG1 ILE   305      77.450  47.880  52.760  1.00  0.00            
ATOM   4810 2HG1 ILE   305      76.400  48.950  51.810  1.00  0.00            
ATOM   4811  CD  ILE   305      77.560  47.550  50.720  1.00  0.00            
ATOM   4812  HD1 ILE   305      78.270  48.320  50.400  1.00  0.00            
ATOM   4813  HD2 ILE   305      78.200  46.740  51.050  1.00  0.00            
ATOM   4814  HD3 ILE   305      76.910  47.080  49.980  1.00  0.00            
ATOM   4815  C   ILE   305      74.550  44.960  53.180  1.00  0.00            
ATOM   4816  O   ILE   305      73.490  44.960  52.550  1.00  0.00            
ATOM   4817  N   TRP   306      74.700  44.340  54.340  1.00  0.00            
ATOM   4818  H   TRP   306      75.610  44.490  54.780  1.00  0.00            
ATOM   4819  CA  TRP   306      73.780  43.350  54.880  1.00  0.00            
ATOM   4820  HA  TRP   306      73.190  42.840  54.120  1.00  0.00            
ATOM   4821  CB  TRP   306      74.660  42.340  55.610  1.00  0.00            
ATOM   4822  HB1 TRP   306      75.150  42.860  56.430  1.00  0.00            
ATOM   4823  HB2 TRP   306      75.440  41.990  54.940  1.00  0.00            
ATOM   4824  CG  TRP   306      74.040  41.070  56.120  1.00  0.00            
ATOM   4825  CD1 TRP   306      74.720  40.200  56.890  1.00  0.00            
ATOM   4826  HD1 TRP   306      75.750  40.370  57.170  1.00  0.00            
ATOM   4827  NE1 TRP   306      73.910  39.220  57.470  1.00  0.00            
ATOM   4828  HE1 TRP   306      74.280  38.540  58.110  1.00  0.00            
ATOM   4829  CE2 TRP   306      72.710  39.340  56.820  1.00  0.00            
ATOM   4830  CZ2 TRP   306      71.620  38.460  56.930  1.00  0.00            
ATOM   4831  HZ2 TRP   306      71.670  37.640  57.630  1.00  0.00            
ATOM   4832  CH2 TRP   306      70.580  38.710  56.020  1.00  0.00            
ATOM   4833  HH2 TRP   306      69.690  38.080  56.040  1.00  0.00            
ATOM   4834  CZ3 TRP   306      70.540  39.830  55.190  1.00  0.00            
ATOM   4835  HZ3 TRP   306      69.710  40.020  54.510  1.00  0.00            
ATOM   4836  CE3 TRP   306      71.660  40.660  55.040  1.00  0.00            
ATOM   4837  HE3 TRP   306      71.580  41.510  54.390  1.00  0.00            
ATOM   4838  CD2 TRP   306      72.760  40.420  55.890  1.00  0.00            
ATOM   4839  C   TRP   306      72.750  44.040  55.750  1.00  0.00            
ATOM   4840  O   TRP   306      73.040  44.520  56.850  1.00  0.00            
ATOM   4841  N   HIS   307      71.490  43.900  55.330  1.00  0.00            
ATOM   4842  H   HIS   307      71.390  43.360  54.480  1.00  0.00            
ATOM   4843  CA  HIS   307      70.250  44.410  55.880  1.00  0.00            
ATOM   4844  HA  HIS   307      70.170  44.090  56.920  1.00  0.00            
ATOM   4845  CB  HIS   307      70.150  45.930  55.890  1.00  0.00            
ATOM   4846  HB1 HIS   307      69.240  46.200  55.360  1.00  0.00            
ATOM   4847  HB2 HIS   307      71.090  46.260  55.430  1.00  0.00            
ATOM   4848  CG  HIS   307      70.140  46.590  57.240  1.00  0.00            
ATOM   4849  ND1 HIS   307      69.100  47.020  58.050  1.00  0.00            
ATOM   4850  HD1 HIS   307      68.150  46.820  57.740  1.00  0.00            
ATOM   4851  CE1 HIS   307      69.460  47.390  59.290  1.00  0.00            
ATOM   4852  HE1 HIS   307      68.810  47.630  60.130  1.00  0.00            
ATOM   4853  NE2 HIS   307      70.790  47.250  59.230  1.00  0.00            
ATOM   4854  HE2 HIS   307      71.400  47.460  60.010  1.00  0.00            
ATOM   4855  CD2 HIS   307      71.240  46.730  58.040  1.00  0.00            
ATOM   4856  HD2 HIS   307      72.250  46.400  57.790  1.00  0.00            
ATOM   4857  C   HIS   307      69.090  43.750  55.160  1.00  0.00            
ATOM   4858  O   HIS   307      69.040  43.650  53.940  1.00  0.00            
ATOM   4859  N   THR   308      68.190  43.210  55.980  1.00  0.00            
ATOM   4860  H   THR   308      68.220  43.540  56.930  1.00  0.00            
ATOM   4861  CA  THR   308      67.030  42.410  55.620  1.00  0.00            
ATOM   4862  HA  THR   308      67.400  41.700  54.880  1.00  0.00            
ATOM   4863  CB  THR   308      66.450  41.620  56.790  1.00  0.00            
ATOM   4864  HB  THR   308      65.580  41.110  56.390  1.00  0.00            
ATOM   4865  CG2 THR   308      67.300  40.550  57.470  1.00  0.00            
ATOM   4866 1HG2 THR   308      67.340  39.680  56.810  1.00  0.00            
ATOM   4867 2HG2 THR   308      68.330  40.900  57.610  1.00  0.00            
ATOM   4868 3HG2 THR   308      66.750  40.220  58.340  1.00  0.00            
ATOM   4869  OG1 THR   308      65.940  42.580  57.680  1.00  0.00            
ATOM   4870  HG1 THR   308      65.110  42.270  58.040  1.00  0.00            
ATOM   4871  C   THR   308      65.950  43.200  54.890  1.00  0.00            
ATOM   4872  O   THR   308      65.990  44.420  54.760  1.00  0.00            
ATOM   4873  N   THR   309      64.950  42.470  54.390  1.00  0.00            
ATOM   4874  H   THR   309      64.960  41.460  54.410  1.00  0.00            
ATOM   4875  CA  THR   309      63.790  43.020  53.710  1.00  0.00            
ATOM   4876  HA  THR   309      64.230  43.550  52.870  1.00  0.00            
ATOM   4877  CB  THR   309      62.900  41.970  53.050  1.00  0.00            
ATOM   4878  HB  THR   309      62.280  42.470  52.310  1.00  0.00            
ATOM   4879  CG2 THR   309      63.670  40.840  52.360  1.00  0.00            
ATOM   4880 1HG2 THR   309      64.180  41.260  51.490  1.00  0.00            
ATOM   4881 2HG2 THR   309      64.370  40.420  53.080  1.00  0.00            
ATOM   4882 3HG2 THR   309      62.980  40.020  52.150  1.00  0.00            
ATOM   4883  OG1 THR   309      62.160  41.310  54.050  1.00  0.00            
ATOM   4884  HG1 THR   309      61.600  40.740  53.520  1.00  0.00            
ATOM   4885  C   THR   309      62.970  44.000  54.540  1.00  0.00            
ATOM   4886  O   THR   309      62.640  43.650  55.670  1.00  0.00            
ATOM   4887  N   GLY   310      62.580  45.140  53.980  1.00  0.00            
ATOM   4888  H   GLY   310      62.730  45.260  52.990  1.00  0.00            
ATOM   4889  CA  GLY   310      61.910  46.190  54.720  1.00  0.00            
ATOM   4890  HA1 GLY   310      61.040  45.870  55.280  1.00  0.00            
ATOM   4891  HA2 GLY   310      61.480  46.880  54.010  1.00  0.00            
ATOM   4892  C   GLY   310      62.770  46.970  55.710  1.00  0.00            
ATOM   4893  O   GLY   310      62.250  47.870  56.380  1.00  0.00            
ATOM   4894  N   SER   311      64.070  46.680  55.780  1.00  0.00            
ATOM   4895  H   SER   311      64.400  45.970  55.140  1.00  0.00            
ATOM   4896  CA  SER   311      64.870  47.170  56.890  1.00  0.00            
ATOM   4897  HA  SER   311      64.160  47.530  57.630  1.00  0.00            
ATOM   4898  CB  SER   311      65.630  46.060  57.600  1.00  0.00            
ATOM   4899  HB1 SER   311      65.130  45.090  57.600  1.00  0.00            
ATOM   4900  HB2 SER   311      65.860  46.260  58.650  1.00  0.00            
ATOM   4901  OG  SER   311      66.870  45.850  56.960  1.00  0.00            
ATOM   4902  HG  SER   311      66.620  45.490  56.110  1.00  0.00            
ATOM   4903  C   SER   311      65.660  48.430  56.560  1.00  0.00            
ATOM   4904  O   SER   311      66.320  48.900  57.480  1.00  0.00            
ATOM   4905  N   GLY   312      65.600  48.930  55.330  1.00  0.00            
ATOM   4906  H   GLY   312      65.070  48.550  54.550  1.00  0.00            
ATOM   4907  CA  GLY   312      66.380  50.110  54.980  1.00  0.00            
ATOM   4908  HA1 GLY   312      66.780  50.670  55.830  1.00  0.00            
ATOM   4909  HA2 GLY   312      65.730  50.830  54.500  1.00  0.00            
ATOM   4910  C   GLY   312      67.690  49.860  54.250  1.00  0.00            
ATOM   4911  O   GLY   312      68.710  50.050  54.910  1.00  0.00            
ATOM   4912  N   LYS   313      67.650  49.680  52.930  1.00  0.00            
ATOM   4913  H   LYS   313      66.690  49.730  52.630  1.00  0.00            
ATOM   4914  CA  LYS   313      68.720  49.640  51.940  1.00  0.00            
ATOM   4915  HA  LYS   313      69.640  50.020  52.390  1.00  0.00            
ATOM   4916  CB  LYS   313      68.970  48.230  51.430  1.00  0.00            
ATOM   4917  HB1 LYS   313      69.670  48.410  50.620  1.00  0.00            
ATOM   4918  HB2 LYS   313      68.060  47.820  51.000  1.00  0.00            
ATOM   4919  CG  LYS   313      69.550  47.260  52.460  1.00  0.00            
ATOM   4920  HG1 LYS   313      68.810  47.120  53.240  1.00  0.00            
ATOM   4921  HG2 LYS   313      70.500  47.520  52.940  1.00  0.00            
ATOM   4922  CD  LYS   313      69.840  45.970  51.690  1.00  0.00            
ATOM   4923  HD1 LYS   313      70.290  45.180  52.290  1.00  0.00            
ATOM   4924  HD2 LYS   313      70.630  46.190  50.980  1.00  0.00            
ATOM   4925  CE  LYS   313      68.660  45.360  50.940  1.00  0.00            
ATOM   4926  HE1 LYS   313      68.990  44.520  50.320  1.00  0.00            
ATOM   4927  HE2 LYS   313      68.340  46.090  50.200  1.00  0.00            
ATOM   4928  NZ  LYS   313      67.530  45.070  51.850  1.00  0.00            
ATOM   4929  HZ1 LYS   313      67.260  45.790  52.500  1.00  0.00            
ATOM   4930  HZ2 LYS   313      66.690  44.960  51.320  1.00  0.00            
ATOM   4931  HZ3 LYS   313      67.790  44.260  52.390  1.00  0.00            
ATOM   4932  C   LYS   313      68.470  50.570  50.750  1.00  0.00            
ATOM   4933  O   LYS   313      69.410  51.130  50.190  1.00  0.00            
ATOM   4934  N   THR   314      67.200  50.690  50.380  1.00  0.00            
ATOM   4935  H   THR   314      66.460  50.150  50.810  1.00  0.00            
ATOM   4936  CA  THR   314      66.780  51.460  49.230  1.00  0.00            
ATOM   4937  HA  THR   314      67.130  50.880  48.380  1.00  0.00            
ATOM   4938  CB  THR   314      65.260  51.460  49.030  1.00  0.00            
ATOM   4939  HB  THR   314      64.940  51.710  50.030  1.00  0.00            
ATOM   4940  CG2 THR   314      64.660  52.430  48.010  1.00  0.00            
ATOM   4941 1HG2 THR   314      64.920  53.460  48.250  1.00  0.00            
ATOM   4942 2HG2 THR   314      65.090  52.240  47.020  1.00  0.00            
ATOM   4943 3HG2 THR   314      63.580  52.320  47.970  1.00  0.00            
ATOM   4944  OG1 THR   314      64.930  50.170  48.550  1.00  0.00            
ATOM   4945  HG1 THR   314      65.400  50.110  47.710  1.00  0.00            
ATOM   4946  C   THR   314      67.350  52.860  49.100  1.00  0.00            
ATOM   4947  O   THR   314      67.850  53.240  48.040  1.00  0.00            
ATOM   4948  N   LEU   315      67.280  53.720  50.120  1.00  0.00            
ATOM   4949  H   LEU   315      66.630  53.500  50.870  1.00  0.00            
ATOM   4950  CA  LEU   315      67.930  55.010  50.150  1.00  0.00            
ATOM   4951  HA  LEU   315      67.520  55.520  49.280  1.00  0.00            
ATOM   4952  CB  LEU   315      67.530  55.730  51.440  1.00  0.00            
ATOM   4953  HB1 LEU   315      68.280  56.530  51.470  1.00  0.00            
ATOM   4954  HB2 LEU   315      67.510  55.050  52.290  1.00  0.00            
ATOM   4955  CG  LEU   315      66.130  56.350  51.350  1.00  0.00            
ATOM   4956  HG  LEU   315      65.440  55.590  50.990  1.00  0.00            
ATOM   4957  CD1 LEU   315      65.650  56.940  52.670  1.00  0.00            
ATOM   4958 1HD1 LEU   315      66.020  56.380  53.530  1.00  0.00            
ATOM   4959 2HD1 LEU   315      65.890  58.000  52.740  1.00  0.00            
ATOM   4960 3HD1 LEU   315      64.570  56.890  52.730  1.00  0.00            
ATOM   4961  CD2 LEU   315      66.100  57.480  50.340  1.00  0.00            
ATOM   4962 1HD2 LEU   315      66.480  57.260  49.350  1.00  0.00            
ATOM   4963 2HD2 LEU   315      65.090  57.900  50.250  1.00  0.00            
ATOM   4964 3HD2 LEU   315      66.740  58.300  50.640  1.00  0.00            
ATOM   4965  C   LEU   315      69.450  54.890  50.010  1.00  0.00            
ATOM   4966  O   LEU   315      70.140  55.510  49.200  1.00  0.00            
ATOM   4967  N   THR   316      69.980  54.090  50.930  1.00  0.00            
ATOM   4968  H   THR   316      69.380  53.670  51.640  1.00  0.00            
ATOM   4969  CA  THR   316      71.390  53.780  50.980  1.00  0.00            
ATOM   4970  HA  THR   316      71.950  54.620  51.390  1.00  0.00            
ATOM   4971  CB  THR   316      71.640  52.600  51.930  1.00  0.00            
ATOM   4972  HB  THR   316      71.720  51.700  51.320  1.00  0.00            
ATOM   4973  CG2 THR   316      72.990  52.800  52.610  1.00  0.00            
ATOM   4974 1HG2 THR   316      72.950  53.720  53.180  1.00  0.00            
ATOM   4975 2HG2 THR   316      73.160  51.900  53.210  1.00  0.00            
ATOM   4976 3HG2 THR   316      73.780  52.800  51.870  1.00  0.00            
ATOM   4977  OG1 THR   316      70.760  52.260  52.980  1.00  0.00            
ATOM   4978  HG1 THR   316      71.080  51.510  53.500  1.00  0.00            
ATOM   4979  C   THR   316      72.090  53.490  49.670  1.00  0.00            
ATOM   4980  O   THR   316      73.130  54.090  49.430  1.00  0.00            
ATOM   4981  N   SER   317      71.560  52.650  48.770  1.00  0.00            
ATOM   4982  H   SER   317      70.680  52.200  48.980  1.00  0.00            
ATOM   4983  CA  SER   317      72.230  52.170  47.580  1.00  0.00            
ATOM   4984  HA  SER   317      73.260  51.930  47.870  1.00  0.00            
ATOM   4985  CB  SER   317      71.430  50.930  47.250  1.00  0.00            
ATOM   4986  HB1 SER   317      71.320  50.240  48.100  1.00  0.00            
ATOM   4987  HB2 SER   317      72.080  50.530  46.480  1.00  0.00            
ATOM   4988  OG  SER   317      70.180  51.260  46.690  1.00  0.00            
ATOM   4989  HG  SER   317      69.730  50.420  46.510  1.00  0.00            
ATOM   4990  C   SER   317      72.380  53.250  46.510  1.00  0.00            
ATOM   4991  O   SER   317      73.510  53.590  46.140  1.00  0.00            
ATOM   4992  N   PHE   318      71.260  53.920  46.300  1.00  0.00            
ATOM   4993  H   PHE   318      70.360  53.580  46.600  1.00  0.00            
ATOM   4994  CA  PHE   318      71.310  55.130  45.480  1.00  0.00            
ATOM   4995  HA  PHE   318      71.800  54.810  44.550  1.00  0.00            
ATOM   4996  CB  PHE   318      69.900  55.670  45.220  1.00  0.00            
ATOM   4997  HB1 PHE   318      69.430  55.950  46.160  1.00  0.00            
ATOM   4998  HB2 PHE   318      69.190  54.980  44.770  1.00  0.00            
ATOM   4999  CG  PHE   318      69.930  56.790  44.200  1.00  0.00            
ATOM   5000  CD1 PHE   318      69.440  58.060  44.510  1.00  0.00            
ATOM   5001  HD1 PHE   318      69.170  58.290  45.530  1.00  0.00            
ATOM   5002  CE1 PHE   318      69.460  59.120  43.610  1.00  0.00            
ATOM   5003  HE1 PHE   318      68.930  60.040  43.820  1.00  0.00            
ATOM   5004  CZ  PHE   318      70.220  58.940  42.440  1.00  0.00            
ATOM   5005  HZ  PHE   318      70.190  59.700  41.670  1.00  0.00            
ATOM   5006  CE2 PHE   318      70.710  57.680  42.090  1.00  0.00            
ATOM   5007  HE2 PHE   318      71.280  57.550  41.180  1.00  0.00            
ATOM   5008  CD2 PHE   318      70.460  56.580  42.920  1.00  0.00            
ATOM   5009  HD2 PHE   318      70.840  55.600  42.670  1.00  0.00            
ATOM   5010  C   PHE   318      72.190  56.200  46.100  1.00  0.00            
ATOM   5011  O   PHE   318      73.110  56.680  45.460  1.00  0.00            
ATOM   5012  N   LYS   319      72.140  56.500  47.410  1.00  0.00            
ATOM   5013  H   LYS   319      71.300  56.150  47.870  1.00  0.00            
ATOM   5014  CA  LYS   319      72.950  57.500  48.060  1.00  0.00            
ATOM   5015  HA  LYS   319      72.880  58.390  47.450  1.00  0.00            
ATOM   5016  CB  LYS   319      72.410  57.740  49.470  1.00  0.00            
ATOM   5017  HB1 LYS   319      72.350  56.840  50.080  1.00  0.00            
ATOM   5018  HB2 LYS   319      71.390  58.120  49.440  1.00  0.00            
ATOM   5019  CG  LYS   319      73.330  58.720  50.190  1.00  0.00            
ATOM   5020  HG1 LYS   319      74.250  58.150  50.360  1.00  0.00            
ATOM   5021  HG2 LYS   319      72.900  58.850  51.180  1.00  0.00            
ATOM   5022  CD  LYS   319      73.560  60.110  49.590  1.00  0.00            
ATOM   5023  HD1 LYS   319      72.570  60.590  49.560  1.00  0.00            
ATOM   5024  HD2 LYS   319      73.940  60.020  48.570  1.00  0.00            
ATOM   5025  CE  LYS   319      74.500  60.950  50.440  1.00  0.00            
ATOM   5026  HE1 LYS   319      75.440  60.410  50.540  1.00  0.00            
ATOM   5027  HE2 LYS   319      73.970  61.120  51.380  1.00  0.00            
ATOM   5028  NZ  LYS   319      74.750  62.280  49.860  1.00  0.00            
ATOM   5029  HZ1 LYS   319      73.880  62.690  49.560  1.00  0.00            
ATOM   5030  HZ2 LYS   319      75.220  62.950  50.450  1.00  0.00            
ATOM   5031  HZ3 LYS   319      75.230  62.220  48.970  1.00  0.00            
ATOM   5032  C   LYS   319      74.440  57.170  48.020  1.00  0.00            
ATOM   5033  O   LYS   319      75.230  58.090  47.810  1.00  0.00            
ATOM   5034  N   ALA   320      74.910  55.960  48.340  1.00  0.00            
ATOM   5035  H   ALA   320      74.210  55.270  48.580  1.00  0.00            
ATOM   5036  CA  ALA   320      76.270  55.510  48.150  1.00  0.00            
ATOM   5037  HA  ALA   320      76.960  56.100  48.750  1.00  0.00            
ATOM   5038  CB  ALA   320      76.420  54.060  48.600  1.00  0.00            
ATOM   5039  HB1 ALA   320      75.960  53.880  49.580  1.00  0.00            
ATOM   5040  HB2 ALA   320      75.990  53.440  47.820  1.00  0.00            
ATOM   5041  HB3 ALA   320      77.450  53.700  48.740  1.00  0.00            
ATOM   5042  C   ALA   320      76.780  55.680  46.720  1.00  0.00            
ATOM   5043  O   ALA   320      77.950  56.000  46.560  1.00  0.00            
ATOM   5044  N   ALA   321      75.890  55.510  45.730  1.00  0.00            
ATOM   5045  H   ALA   321      74.940  55.190  45.910  1.00  0.00            
ATOM   5046  CA  ALA   321      76.230  55.760  44.350  1.00  0.00            
ATOM   5047  HA  ALA   321      77.200  55.320  44.180  1.00  0.00            
ATOM   5048  CB  ALA   321      75.160  55.150  43.460  1.00  0.00            
ATOM   5049  HB1 ALA   321      74.960  54.110  43.700  1.00  0.00            
ATOM   5050  HB2 ALA   321      74.180  55.620  43.520  1.00  0.00            
ATOM   5051  HB3 ALA   321      75.560  55.190  42.450  1.00  0.00            
ATOM   5052  C   ALA   321      76.420  57.230  43.990  1.00  0.00            
ATOM   5053  O   ALA   321      77.310  57.610  43.250  1.00  0.00            
ATOM   5054  N   ARG   322      75.650  58.140  44.600  1.00  0.00            
ATOM   5055  H   ARG   322      74.920  57.760  45.200  1.00  0.00            
ATOM   5056  CA  ARG   322      75.760  59.580  44.550  1.00  0.00            
ATOM   5057  HA  ARG   322      76.060  59.900  43.550  1.00  0.00            
ATOM   5058  CB  ARG   322      74.600  60.350  45.160  1.00  0.00            
ATOM   5059  HB1 ARG   322      74.900  61.390  45.250  1.00  0.00            
ATOM   5060  HB2 ARG   322      74.330  59.980  46.150  1.00  0.00
[truncated: 731,710 more chars]
