# Supplementary material for: The helical domain of the EcoR124I motor subunit participates in ATPase activity and dsDNA translocation
Source: PeerJ. 2017 Jan 18;5:e2887. doi: 10.7717/peerj.2887 (PMC5248579; doi:10.7717/peerj.2887)
Supplement: Supplemental Information 1 — The file contains the pdb files of all created models of EcoR124I HsdR, WT as well as of each mutant. All initial models used for molecular dynamics and the final equilibrated structure after molecular dynamics are included for each structure. [file peerj-05-2887-s001.zip › models/Y736A_100ns_md.pdb]

REMARK    GENERATED BY TRJCONV
TITLE     HSDR t= 100000.00000
REMARK    THIS IS A SIMULATION BOX
CRYST1  116.520  116.520  116.520  90.00  90.00  90.00 P 1           1
MODEL        1
ATOM      1  N   ASN    13      37.110  62.750  79.560  1.00  0.00            
ATOM      2  H1  ASN    13      37.090  62.480  78.580  1.00  0.00            
ATOM      3  H2  ASN    13      36.460  62.150  80.060  1.00  0.00            
ATOM      4  H3  ASN    13      36.850  63.720  79.600  1.00  0.00            
ATOM      5  CA  ASN    13      38.450  62.680  80.150  1.00  0.00            
ATOM      6  HA  ASN    13      38.470  63.340  81.010  1.00  0.00            
ATOM      7  CB  ASN    13      38.880  61.270  80.590  1.00  0.00            
ATOM      8  HB1 ASN    13      38.250  60.920  81.390  1.00  0.00            
ATOM      9  HB2 ASN    13      39.860  61.300  81.060  1.00  0.00            
ATOM     10  CG  ASN    13      38.810  60.290  79.420  1.00  0.00            
ATOM     11  OD1 ASN    13      38.420  60.660  78.320  1.00  0.00            
ATOM     12  ND2 ASN    13      39.390  59.100  79.550  1.00  0.00            
ATOM     13 1HD2 ASN    13      39.770  58.760  80.420  1.00  0.00            
ATOM     14 2HD2 ASN    13      39.340  58.610  78.660  1.00  0.00            
ATOM     15  C   ASN    13      39.480  63.200  79.170  1.00  0.00            
ATOM     16  O   ASN    13      39.180  63.340  77.990  1.00  0.00            
ATOM     17  N   PHE    14      40.740  63.410  79.580  1.00  0.00            
ATOM     18  H   PHE    14      40.960  63.350  80.570  1.00  0.00            
ATOM     19  CA  PHE    14      41.890  63.680  78.740  1.00  0.00            
ATOM     20  HA  PHE    14      41.720  64.610  78.210  1.00  0.00            
ATOM     21  CB  PHE    14      43.080  63.980  79.650  1.00  0.00            
ATOM     22  HB1 PHE    14      43.980  64.030  79.040  1.00  0.00            
ATOM     23  HB2 PHE    14      43.050  63.150  80.370  1.00  0.00            
ATOM     24  CG  PHE    14      42.960  65.290  80.390  1.00  0.00            
ATOM     25  CD1 PHE    14      43.100  65.250  81.780  1.00  0.00            
ATOM     26  HD1 PHE    14      43.200  64.260  82.180  1.00  0.00            
ATOM     27  CE1 PHE    14      43.130  66.420  82.570  1.00  0.00            
ATOM     28  HE1 PHE    14      43.240  66.310  83.640  1.00  0.00            
ATOM     29  CZ  PHE    14      42.810  67.640  81.980  1.00  0.00            
ATOM     30  HZ  PHE    14      42.840  68.610  82.460  1.00  0.00            
ATOM     31  CE2 PHE    14      42.470  67.660  80.620  1.00  0.00            
ATOM     32  HE2 PHE    14      42.130  68.550  80.120  1.00  0.00            
ATOM     33  CD2 PHE    14      42.560  66.500  79.830  1.00  0.00            
ATOM     34  HD2 PHE    14      42.260  66.530  78.790  1.00  0.00            
ATOM     35  C   PHE    14      42.170  62.550  77.760  1.00  0.00            
ATOM     36  O   PHE    14      41.970  61.380  78.050  1.00  0.00            
ATOM     37  N   ILE    15      42.780  62.890  76.620  1.00  0.00            
ATOM     38  H   ILE    15      42.610  63.840  76.310  1.00  0.00            
ATOM     39  CA  ILE    15      43.150  61.980  75.560  1.00  0.00            
ATOM     40  HA  ILE    15      42.310  61.300  75.450  1.00  0.00            
ATOM     41  CB  ILE    15      43.330  62.710  74.230  1.00  0.00            
ATOM     42  HB  ILE    15      44.110  63.440  74.440  1.00  0.00            
ATOM     43  CG2 ILE    15      43.880  61.770  73.160  1.00  0.00            
ATOM     44 1HG2 ILE    15      43.860  62.170  72.150  1.00  0.00            
ATOM     45 2HG2 ILE    15      44.860  61.400  73.450  1.00  0.00            
ATOM     46 3HG2 ILE    15      43.190  60.920  73.180  1.00  0.00            
ATOM     47  CG1 ILE    15      42.090  63.480  73.770  1.00  0.00            
ATOM     48 1HG1 ILE    15      41.840  64.240  74.510  1.00  0.00            
ATOM     49 2HG1 ILE    15      41.210  62.850  73.780  1.00  0.00            
ATOM     50  CD  ILE    15      42.230  64.150  72.410  1.00  0.00            
ATOM     51  HD1 ILE    15      41.380  64.820  72.270  1.00  0.00            
ATOM     52  HD2 ILE    15      43.070  64.850  72.420  1.00  0.00            
ATOM     53  HD3 ILE    15      42.290  63.560  71.490  1.00  0.00            
ATOM     54  C   ILE    15      44.330  61.080  75.940  1.00  0.00            
ATOM     55  O   ILE    15      44.220  59.890  75.700  1.00  0.00            
ATOM     56  N   VAL    16      45.340  61.620  76.630  1.00  0.00            
ATOM     57  H   VAL    16      45.320  62.630  76.680  1.00  0.00            
ATOM     58  CA  VAL    16      46.400  60.880  77.280  1.00  0.00            
ATOM     59  HA  VAL    16      46.370  59.870  76.890  1.00  0.00            
ATOM     60  CB  VAL    16      47.730  61.590  76.980  1.00  0.00            
ATOM     61  HB  VAL    16      47.540  62.630  77.260  1.00  0.00            
ATOM     62  CG1 VAL    16      48.970  61.160  77.740  1.00  0.00            
ATOM     63 1HG1 VAL    16      49.220  60.220  77.260  1.00  0.00            
ATOM     64 2HG1 VAL    16      49.720  61.910  77.500  1.00  0.00            
ATOM     65 3HG1 VAL    16      48.820  61.200  78.830  1.00  0.00            
ATOM     66  CG2 VAL    16      48.000  61.500  75.490  1.00  0.00            
ATOM     67 1HG2 VAL    16      47.460  62.240  74.900  1.00  0.00            
ATOM     68 2HG2 VAL    16      49.070  61.570  75.300  1.00  0.00            
ATOM     69 3HG2 VAL    16      47.690  60.490  75.210  1.00  0.00            
ATOM     70  C   VAL    16      46.230  60.830  78.790  1.00  0.00            
ATOM     71  O   VAL    16      45.730  61.770  79.400  1.00  0.00            
ATOM     72  N   LEU    17      46.340  59.620  79.350  1.00  0.00            
ATOM     73  H   LEU    17      46.640  58.830  78.790  1.00  0.00            
ATOM     74  CA  LEU    17      45.950  59.420  80.720  1.00  0.00            
ATOM     75  HA  LEU    17      45.680  60.340  81.220  1.00  0.00            
ATOM     76  CB  LEU    17      44.770  58.460  80.830  1.00  0.00            
ATOM     77  HB1 LEU    17      44.700  58.220  81.890  1.00  0.00            
ATOM     78  HB2 LEU    17      45.080  57.530  80.350  1.00  0.00            
ATOM     79  CG  LEU    17      43.430  58.940  80.270  1.00  0.00            
ATOM     80  HG  LEU    17      43.620  59.320  79.280  1.00  0.00            
ATOM     81  CD1 LEU    17      42.590  57.680  80.060  1.00  0.00            
ATOM     82 1HD1 LEU    17      42.980  56.890  79.420  1.00  0.00            
ATOM     83 2HD1 LEU    17      42.480  57.160  81.000  1.00  0.00            
ATOM     84 3HD1 LEU    17      41.630  58.000  79.670  1.00  0.00            
ATOM     85  CD2 LEU    17      42.760  59.990  81.160  1.00  0.00            
ATOM     86 1HD2 LEU    17      41.810  60.380  80.780  1.00  0.00            
ATOM     87 2HD2 LEU    17      42.670  59.520  82.140  1.00  0.00            
ATOM     88 3HD2 LEU    17      43.450  60.830  81.220  1.00  0.00            
ATOM     89  C   LEU    17      47.020  58.780  81.600  1.00  0.00            
ATOM     90  O   LEU    17      47.940  58.090  81.150  1.00  0.00            
ATOM     91  N   ASP    18      46.920  58.870  82.920  1.00  0.00            
ATOM     92  H   ASP    18      46.040  59.140  83.350  1.00  0.00            
ATOM     93  CA  ASP    18      47.830  58.190  83.820  1.00  0.00            
ATOM     94  HA  ASP    18      48.860  58.510  83.630  1.00  0.00            
ATOM     95  CB  ASP    18      47.570  58.580  85.270  1.00  0.00            
ATOM     96  HB1 ASP    18      46.620  58.170  85.590  1.00  0.00            
ATOM     97  HB2 ASP    18      47.550  59.660  85.450  1.00  0.00            
ATOM     98  CG  ASP    18      48.670  58.090  86.200  1.00  0.00            
ATOM     99  OD1 ASP    18      48.690  58.650  87.330  1.00  0.00            
ATOM    100  OD2 ASP    18      49.630  57.460  85.720  1.00  0.00            
ATOM    101  C   ASP    18      47.660  56.700  83.570  1.00  0.00            
ATOM    102  O   ASP    18      48.590  56.010  83.150  1.00  0.00            
ATOM    103  N   LYS    19      46.440  56.180  83.760  1.00  0.00            
ATOM    104  H   LYS    19      45.740  56.860  84.040  1.00  0.00            
ATOM    105  CA  LYS    19      45.930  54.860  83.480  1.00  0.00            
ATOM    106  HA  LYS    19      46.450  54.640  82.560  1.00  0.00            
ATOM    107  CB  LYS    19      46.430  53.770  84.430  1.00  0.00            
ATOM    108  HB1 LYS    19      47.500  53.620  84.360  1.00  0.00            
ATOM    109  HB2 LYS    19      45.990  52.830  84.130  1.00  0.00            
ATOM    110  CG  LYS    19      46.010  54.000  85.880  1.00  0.00            
ATOM    111  HG1 LYS    19      44.950  54.280  85.850  1.00  0.00            
ATOM    112  HG2 LYS    19      46.650  54.780  86.290  1.00  0.00            
ATOM    113  CD  LYS    19      46.310  52.880  86.870  1.00  0.00            
ATOM    114  HD1 LYS    19      47.400  52.920  86.750  1.00  0.00            
ATOM    115  HD2 LYS    19      45.850  51.970  86.510  1.00  0.00            
ATOM    116  CE  LYS    19      46.030  53.240  88.320  1.00  0.00            
ATOM    117  HE1 LYS    19      44.950  53.360  88.490  1.00  0.00            
ATOM    118  HE2 LYS    19      46.480  54.210  88.530  1.00  0.00            
ATOM    119  NZ  LYS    19      46.430  52.140  89.220  1.00  0.00            
ATOM    120  HZ1 LYS    19      46.330  52.280  90.220  1.00  0.00            
ATOM    121  HZ2 LYS    19      45.990  51.250  89.040  1.00  0.00            
ATOM    122  HZ3 LYS    19      47.410  51.890  89.190  1.00  0.00            
ATOM    123  C   LYS    19      44.420  54.780  83.300  1.00  0.00            
ATOM    124  O   LYS    19      43.630  55.470  83.940  1.00  0.00            
ATOM    125  N   TYR    20      43.970  53.760  82.540  1.00  0.00            
ATOM    126  H   TYR    20      44.680  53.180  82.120  1.00  0.00            
ATOM    127  CA  TYR    20      42.610  53.290  82.630  1.00  0.00            
ATOM    128  HA  TYR    20      42.070  53.920  83.340  1.00  0.00            
ATOM    129  CB  TYR    20      42.030  53.610  81.260  1.00  0.00            
ATOM    130  HB1 TYR    20      42.470  52.820  80.640  1.00  0.00            
ATOM    131  HB2 TYR    20      42.500  54.570  81.000  1.00  0.00            
ATOM    132  CG  TYR    20      40.540  53.760  81.140  1.00  0.00            
ATOM    133  CD1 TYR    20      39.780  52.860  80.390  1.00  0.00            
ATOM    134  HD1 TYR    20      40.310  52.030  79.950  1.00  0.00            
ATOM    135  CE1 TYR    20      38.400  53.040  80.150  1.00  0.00            
ATOM    136  HE1 TYR    20      37.880  52.240  79.660  1.00  0.00            
ATOM    137  CZ  TYR    20      37.820  54.220  80.630  1.00  0.00            
ATOM    138  OH  TYR    20      36.550  54.580  80.280  1.00  0.00            
ATOM    139  HH  TYR    20      36.160  54.020  79.600  1.00  0.00            
ATOM    140  CE2 TYR    20      38.510  55.020  81.570  1.00  0.00            
ATOM    141  HE2 TYR    20      38.050  55.900  82.000  1.00  0.00            
ATOM    142  CD2 TYR    20      39.890  54.860  81.720  1.00  0.00            
ATOM    143  HD2 TYR    20      40.470  55.490  82.370  1.00  0.00            
ATOM    144  C   TYR    20      42.340  51.880  83.120  1.00  0.00            
ATOM    145  O   TYR    20      43.320  51.140  83.290  1.00  0.00            
ATOM    146  N   ILE    21      41.110  51.420  83.320  1.00  0.00            
ATOM    147  H   ILE    21      40.370  52.100  83.330  1.00  0.00            
ATOM    148  CA  ILE    21      40.820  50.070  83.770  1.00  0.00            
ATOM    149  HA  ILE    21      41.420  49.770  84.630  1.00  0.00            
ATOM    150  CB  ILE    21      39.410  49.850  84.320  1.00  0.00            
ATOM    151  HB  ILE    21      39.310  48.840  84.740  1.00  0.00            
ATOM    152  CG2 ILE    21      39.360  50.800  85.520  1.00  0.00            
ATOM    153 1HG2 ILE    21      40.120  50.500  86.230  1.00  0.00            
ATOM    154 2HG2 ILE    21      39.490  51.830  85.200  1.00  0.00            
ATOM    155 3HG2 ILE    21      38.430  50.580  86.050  1.00  0.00            
ATOM    156  CG1 ILE    21      38.340  50.140  83.280  1.00  0.00            
ATOM    157 1HG1 ILE    21      38.560  49.400  82.510  1.00  0.00            
ATOM    158 2HG1 ILE    21      38.480  51.170  82.920  1.00  0.00            
ATOM    159  CD  ILE    21      36.880  49.950  83.680  1.00  0.00            
ATOM    160  HD1 ILE    21      36.720  48.950  84.090  1.00  0.00            
ATOM    161  HD2 ILE    21      36.650  50.680  84.450  1.00  0.00            
ATOM    162  HD3 ILE    21      36.340  50.150  82.750  1.00  0.00            
ATOM    163  C   ILE    21      41.200  49.100  82.670  1.00  0.00            
ATOM    164  O   ILE    21      40.890  49.310  81.490  1.00  0.00            
ATOM    165  N   LYS    22      41.810  47.940  82.920  1.00  0.00            
ATOM    166  H   LYS    22      42.100  47.730  83.850  1.00  0.00            
ATOM    167  CA  LYS    22      41.890  46.820  81.990  1.00  0.00            
ATOM    168  HA  LYS    22      40.980  46.840  81.390  1.00  0.00            
ATOM    169  CB  LYS    22      43.160  47.040  81.170  1.00  0.00            
ATOM    170  HB1 LYS    22      43.160  48.050  80.750  1.00  0.00            
ATOM    171  HB2 LYS    22      43.180  46.320  80.350  1.00  0.00            
ATOM    172  CG  LYS    22      44.350  46.800  82.090  1.00  0.00            
ATOM    173  HG1 LYS    22      44.490  45.730  82.190  1.00  0.00            
ATOM    174  HG2 LYS    22      44.200  47.330  83.040  1.00  0.00            
ATOM    175  CD  LYS    22      45.550  47.550  81.520  1.00  0.00            
ATOM    176  HD1 LYS    22      45.280  48.560  81.240  1.00  0.00            
ATOM    177  HD2 LYS    22      45.820  47.030  80.590  1.00  0.00            
ATOM    178  CE  LYS    22      46.780  47.540  82.420  1.00  0.00            
ATOM    179  HE1 LYS    22      46.600  48.000  83.400  1.00  0.00            
ATOM    180  HE2 LYS    22      47.540  48.070  81.860  1.00  0.00            
ATOM    181  NZ  LYS    22      47.320  46.190  82.670  1.00  0.00            
ATOM    182  HZ1 LYS    22      46.820  45.490  83.200  1.00  0.00            
ATOM    183  HZ2 LYS    22      47.620  45.770  81.800  1.00  0.00            
ATOM    184  HZ3 LYS    22      48.220  46.270  83.110  1.00  0.00            
ATOM    185  C   LYS    22      41.730  45.500  82.720  1.00  0.00            
ATOM    186  O   LYS    22      41.990  45.370  83.910  1.00  0.00            
ATOM    187  N   ALA    23      41.390  44.470  81.910  1.00  0.00            
ATOM    188  H   ALA    23      41.430  44.680  80.930  1.00  0.00            
ATOM    189  CA  ALA    23      41.550  43.070  82.200  1.00  0.00            
ATOM    190  HA  ALA    23      41.350  43.030  83.270  1.00  0.00            
ATOM    191  CB  ALA    23      40.440  42.300  81.490  1.00  0.00            
ATOM    192  HB1 ALA    23      39.540  42.880  81.690  1.00  0.00            
ATOM    193  HB2 ALA    23      40.590  42.330  80.410  1.00  0.00            
ATOM    194  HB3 ALA    23      40.290  41.310  81.920  1.00  0.00            
ATOM    195  C   ALA    23      42.950  42.480  82.130  1.00  0.00            
ATOM    196  O   ALA    23      43.790  42.950  81.360  1.00  0.00            
ATOM    197  N   GLU    24      43.290  41.490  82.960  1.00  0.00            
ATOM    198  H   GLU    24      42.640  41.140  83.650  1.00  0.00            
ATOM    199  CA  GLU    24      44.610  40.900  83.020  1.00  0.00            
ATOM    200  HA  GLU    24      45.260  41.650  82.580  1.00  0.00            
ATOM    201  CB  GLU    24      45.120  40.820  84.450  1.00  0.00            
ATOM    202  HB1 GLU    24      45.980  40.150  84.510  1.00  0.00            
ATOM    203  HB2 GLU    24      44.390  40.260  85.040  1.00  0.00            
ATOM    204  CG  GLU    24      45.370  42.170  85.130  1.00  0.00            
ATOM    205  HG1 GLU    24      45.560  41.970  86.190  1.00  0.00            
ATOM    206  HG2 GLU    24      44.450  42.760  85.200  1.00  0.00            
ATOM    207  CD  GLU    24      46.400  43.020  84.430  1.00  0.00            
ATOM    208  OE1 GLU    24      47.490  42.480  84.100  1.00  0.00            
ATOM    209  OE2 GLU    24      46.220  44.260  84.300  1.00  0.00            
ATOM    210  C   GLU    24      44.630  39.520  82.370  1.00  0.00            
ATOM    211  O   GLU    24      43.640  38.790  82.360  1.00  0.00            
ATOM    212  N   PRO    25      45.750  39.180  81.740  1.00  0.00            
ATOM    213  CD  PRO    25      46.900  39.980  81.360  1.00  0.00            
ATOM    214  HD1 PRO    25      47.610  40.080  82.170  1.00  0.00            
ATOM    215  HD2 PRO    25      46.510  40.960  81.060  1.00  0.00            
ATOM    216  CG  PRO    25      47.570  39.230  80.210  1.00  0.00            
ATOM    217  HG1 PRO    25      48.620  39.540  80.210  1.00  0.00            
ATOM    218  HG2 PRO    25      46.970  39.490  79.330  1.00  0.00            
ATOM    219  CB  PRO    25      47.380  37.800  80.680  1.00  0.00            
ATOM    220  HB1 PRO    25      48.190  37.580  81.370  1.00  0.00            
ATOM    221  HB2 PRO    25      47.430  37.070  79.860  1.00  0.00            
ATOM    222  CA  PRO    25      46.040  37.790  81.420  1.00  0.00            
ATOM    223  HA  PRO    25      45.410  37.380  80.640  1.00  0.00            
ATOM    224  C   PRO    25      46.180  36.760  82.530  1.00  0.00            
ATOM    225  O   PRO    25      46.740  36.970  83.610  1.00  0.00            
ATOM    226  N   THR    26      45.750  35.550  82.220  1.00  0.00            
ATOM    227  H   THR    26      45.290  35.430  81.320  1.00  0.00            
ATOM    228  CA  THR    26      45.680  34.510  83.240  1.00  0.00            
ATOM    229  HA  THR    26      45.470  35.030  84.180  1.00  0.00            
ATOM    230  CB  THR    26      44.620  33.430  82.990  1.00  0.00            
ATOM    231  HB  THR    26      44.960  32.710  82.250  1.00  0.00            
ATOM    232  CG2 THR    26      44.160  32.590  84.170  1.00  0.00            
ATOM    233 1HG2 THR    26      43.670  33.170  84.960  1.00  0.00            
ATOM    234 2HG2 THR    26      43.380  31.930  83.770  1.00  0.00            
ATOM    235 3HG2 THR    26      44.900  31.850  84.460  1.00  0.00            
ATOM    236  OG1 THR    26      43.490  34.110  82.490  1.00  0.00            
ATOM    237  HG1 THR    26      43.490  33.840  81.570  1.00  0.00            
ATOM    238  C   THR    26      46.990  33.780  83.460  1.00  0.00            
ATOM    239  O   THR    26      47.270  33.290  84.560  1.00  0.00            
ATOM    240  N   GLY    27      47.790  33.510  82.420  1.00  0.00            
ATOM    241  H   GLY    27      48.530  32.860  82.620  1.00  0.00            
ATOM    242  CA  GLY    27      47.670  33.860  81.020  1.00  0.00            
ATOM    243  HA1 GLY    27      47.780  34.940  81.000  1.00  0.00            
ATOM    244  HA2 GLY    27      46.670  33.790  80.590  1.00  0.00            
ATOM    245  C   GLY    27      48.820  33.380  80.160  1.00  0.00            
ATOM    246  O   GLY    27      49.970  33.800  80.300  1.00  0.00            
ATOM    247  N   ASP    28      48.720  32.450  79.200  1.00  0.00            
ATOM    248  H   ASP    28      49.570  32.090  78.800  1.00  0.00            
ATOM    249  CA  ASP    28      47.550  31.770  78.700  1.00  0.00            
ATOM    250  HA  ASP    28      47.920  31.110  77.910  1.00  0.00            
ATOM    251  CB  ASP    28      46.930  30.940  79.820  1.00  0.00            
ATOM    252  HB1 ASP    28      46.580  31.580  80.630  1.00  0.00            
ATOM    253  HB2 ASP    28      47.690  30.340  80.340  1.00  0.00            
ATOM    254  CG  ASP    28      45.750  30.140  79.300  1.00  0.00            
ATOM    255  OD1 ASP    28      45.890  28.960  78.920  1.00  0.00            
ATOM    256  OD2 ASP    28      44.610  30.650  79.380  1.00  0.00            
ATOM    257  C   ASP    28      46.550  32.610  77.910  1.00  0.00            
ATOM    258  O   ASP    28      46.050  33.640  78.350  1.00  0.00            
ATOM    259  N   SER    29      46.200  32.160  76.690  1.00  0.00            
ATOM    260  H   SER    29      46.690  31.360  76.340  1.00  0.00            
ATOM    261  CA  SER    29      45.120  32.750  75.930  1.00  0.00            
ATOM    262  HA  SER    29      45.080  32.340  74.920  1.00  0.00            
ATOM    263  CB  SER    29      43.750  32.390  76.470  1.00  0.00            
ATOM    264  HB1 SER    29      43.020  32.760  75.760  1.00  0.00            
ATOM    265  HB2 SER    29      43.540  32.860  77.440  1.00  0.00            
ATOM    266  OG  SER    29      43.570  31.010  76.780  1.00  0.00            
ATOM    267  HG  SER    29      43.940  30.840  77.640  1.00  0.00            
ATOM    268  C   SER    29      45.390  34.230  75.670  1.00  0.00            
ATOM    269  O   SER    29      44.450  35.010  75.570  1.00  0.00            
ATOM    270  N   TYR    30      46.690  34.520  75.500  1.00  0.00            
ATOM    271  H   TYR    30      47.350  33.750  75.560  1.00  0.00            
ATOM    272  CA  TYR    30      47.180  35.810  75.060  1.00  0.00            
ATOM    273  HA  TYR    30      46.400  36.280  74.460  1.00  0.00            
ATOM    274  CB  TYR    30      47.370  36.700  76.280  1.00  0.00            
ATOM    275  HB1 TYR    30      48.270  36.260  76.720  1.00  0.00            
ATOM    276  HB2 TYR    30      46.580  36.480  77.000  1.00  0.00            
ATOM    277  CG  TYR    30      47.510  38.180  76.100  1.00  0.00            
ATOM    278  CD1 TYR    30      48.550  38.800  76.810  1.00  0.00            
ATOM    279  HD1 TYR    30      49.200  38.220  77.440  1.00  0.00            
ATOM    280  CE1 TYR    30      48.650  40.200  76.760  1.00  0.00            
ATOM    281  HE1 TYR    30      49.370  40.700  77.390  1.00  0.00            
ATOM    282  CZ  TYR    30      47.800  40.990  75.950  1.00  0.00            
ATOM    283  OH  TYR    30      47.860  42.350  75.880  1.00  0.00            
ATOM    284  HH  TYR    30      48.620  42.740  76.330  1.00  0.00            
ATOM    285  CE2 TYR    30      46.870  40.310  75.160  1.00  0.00            
ATOM    286  HE2 TYR    30      46.270  40.900  74.470  1.00  0.00            
ATOM    287  CD2 TYR    30      46.640  38.940  75.300  1.00  0.00            
ATOM    288  HD2 TYR    30      45.780  38.520  74.810  1.00  0.00            
ATOM    289  C   TYR    30      48.430  35.780  74.170  1.00  0.00            
ATOM    290  O   TYR    30      48.880  36.870  73.820  1.00  0.00            
ATOM    291  N   GLN    31      49.000  34.650  73.770  1.00  0.00            
ATOM    292  H   GLN    31      48.490  33.820  74.010  1.00  0.00            
ATOM    293  CA  GLN    31      50.270  34.530  73.070  1.00  0.00            
ATOM    294  HA  GLN    31      50.610  35.550  72.970  1.00  0.00            
ATOM    295  CB  GLN    31      51.220  33.610  73.840  1.00  0.00            
ATOM    296  HB1 GLN    31      52.220  33.730  73.410  1.00  0.00            
ATOM    297  HB2 GLN    31      50.930  32.580  73.690  1.00  0.00            
ATOM    298  CG  GLN    31      51.450  33.910  75.320  1.00  0.00            
ATOM    299  HG1 GLN    31      51.620  34.970  75.400  1.00  0.00            
ATOM    300  HG2 GLN    31      52.240  33.290  75.740  1.00  0.00            
ATOM    301  CD  GLN    31      50.280  33.600  76.250  1.00  0.00            
ATOM    302  OE1 GLN    31      49.400  32.750  76.140  1.00  0.00            
ATOM    303  NE2 GLN    31      50.160  34.340  77.360  1.00  0.00            
ATOM    304 1HE2 GLN    31      50.730  35.150  77.560  1.00  0.00            
ATOM    305 2HE2 GLN    31      49.620  33.870  78.080  1.00  0.00            
ATOM    306  C   GLN    31      50.220  34.010  71.650  1.00  0.00            
ATOM    307  O   GLN    31      51.180  34.140  70.880  1.00  0.00            
ATOM    308  N   SER    32      49.070  33.450  71.250  1.00  0.00            
ATOM    309  H   SER    32      48.390  33.260  71.970  1.00  0.00            
ATOM    310  CA  SER    32      48.760  33.020  69.900  1.00  0.00            
ATOM    311  HA  SER    32      49.680  32.940  69.340  1.00  0.00            
ATOM    312  CB  SER    32      48.320  31.550  69.900  1.00  0.00            
ATOM    313  HB1 SER    32      47.540  31.440  70.660  1.00  0.00            
ATOM    314  HB2 SER    32      49.130  30.960  70.310  1.00  0.00            
ATOM    315  OG  SER    32      47.950  31.060  68.630  1.00  0.00            
ATOM    316  HG  SER    32      47.110  30.630  68.820  1.00  0.00            
ATOM    317  C   SER    32      47.720  33.930  69.270  1.00  0.00            
ATOM    318  O   SER    32      46.980  34.640  69.970  1.00  0.00            
ATOM    319  N   GLU    33      47.740  34.090  67.950  1.00  0.00            
ATOM    320  H   GLU    33      48.280  33.470  67.380  1.00  0.00            
ATOM    321  CA  GLU    33      46.990  35.080  67.210  1.00  0.00            
ATOM    322  HA  GLU    33      47.150  35.990  67.790  1.00  0.00            
ATOM    323  CB  GLU    33      47.580  35.420  65.840  1.00  0.00            
ATOM    324  HB1 GLU    33      48.570  35.810  66.060  1.00  0.00            
ATOM    325  HB2 GLU    33      47.060  36.270  65.390  1.00  0.00            
ATOM    326  CG  GLU    33      47.570  34.360  64.740  1.00  0.00            
ATOM    327  HG1 GLU    33      47.620  34.950  63.830  1.00  0.00            
ATOM    328  HG2 GLU    33      46.700  33.720  64.820  1.00  0.00            
ATOM    329  CD  GLU    33      48.860  33.550  64.770  1.00  0.00            
ATOM    330  OE1 GLU    33      48.760  32.360  65.140  1.00  0.00            
ATOM    331  OE2 GLU    33      49.980  34.080  64.580  1.00  0.00            
ATOM    332  C   GLU    33      45.500  34.830  67.070  1.00  0.00            
ATOM    333  O   GLU    33      44.750  35.810  67.140  1.00  0.00            
ATOM    334  N   SER    34      45.010  33.580  66.970  1.00  0.00            
ATOM    335  H   SER    34      45.600  32.770  67.000  1.00  0.00            
ATOM    336  CA  SER    34      43.630  33.170  67.040  1.00  0.00            
ATOM    337  HA  SER    34      43.000  33.620  66.280  1.00  0.00            
ATOM    338  CB  SER    34      43.430  31.680  66.800  1.00  0.00            
ATOM    339  HB1 SER    34      43.700  31.280  65.820  1.00  0.00            
ATOM    340  HB2 SER    34      42.430  31.360  67.120  1.00  0.00            
ATOM    341  OG  SER    34      44.260  30.940  67.670  1.00  0.00            
ATOM    342  HG  SER    34      45.000  30.840  67.090  1.00  0.00            
ATOM    343  C   SER    34      43.050  33.620  68.370  1.00  0.00            
ATOM    344  O   SER    34      41.940  34.150  68.310  1.00  0.00            
ATOM    345  N   ASP    35      43.770  33.500  69.490  1.00  0.00            
ATOM    346  H   ASP    35      44.670  33.090  69.330  1.00  0.00            
ATOM    347  CA  ASP    35      43.250  34.010  70.740  1.00  0.00            
ATOM    348  HA  ASP    35      42.210  33.720  70.780  1.00  0.00            
ATOM    349  CB  ASP    35      43.970  33.420  71.960  1.00  0.00            
ATOM    350  HB1 ASP    35      43.260  33.660  72.760  1.00  0.00            
ATOM    351  HB2 ASP    35      44.910  33.940  72.170  1.00  0.00            
ATOM    352  CG  ASP    35      44.100  31.910  71.900  1.00  0.00            
ATOM    353  OD1 ASP    35      43.090  31.170  71.760  1.00  0.00            
ATOM    354  OD2 ASP    35      45.260  31.460  71.830  1.00  0.00            
ATOM    355  C   ASP    35      43.290  35.530  70.850  1.00  0.00            
ATOM    356  O   ASP    35      42.250  36.020  71.290  1.00  0.00            
ATOM    357  N   LEU    36      44.350  36.180  70.350  1.00  0.00            
ATOM    358  H   LEU    36      45.060  35.630  69.900  1.00  0.00            
ATOM    359  CA  LEU    36      44.470  37.620  70.380  1.00  0.00            
ATOM    360  HA  LEU    36      44.500  37.960  71.420  1.00  0.00            
ATOM    361  CB  LEU    36      45.760  38.000  69.670  1.00  0.00            
ATOM    362  HB1 LEU    36      45.590  38.940  69.140  1.00  0.00            
ATOM    363  HB2 LEU    36      46.000  37.290  68.890  1.00  0.00            
ATOM    364  CG  LEU    36      46.970  38.150  70.580  1.00  0.00            
ATOM    365  HG  LEU    36      47.070  37.240  71.190  1.00  0.00            
ATOM    366  CD1 LEU    36      48.260  38.280  69.780  1.00  0.00            
ATOM    367 1HD1 LEU    36      48.370  37.400  69.160  1.00  0.00            
ATOM    368 2HD1 LEU    36      48.300  39.090  69.050  1.00  0.00            
ATOM    369 3HD1 LEU    36      49.150  38.240  70.390  1.00  0.00            
ATOM    370  CD2 LEU    36      46.780  39.330  71.540  1.00  0.00            
ATOM    371 1HD2 LEU    36      47.660  39.600  72.120  1.00  0.00            
ATOM    372 2HD2 LEU    36      46.390  40.180  70.980  1.00  0.00            
ATOM    373 3HD2 LEU    36      46.050  38.990  72.280  1.00  0.00            
ATOM    374  C   LEU    36      43.270  38.240  69.690  1.00  0.00            
ATOM    375  O   LEU    36      42.760  39.240  70.200  1.00  0.00            
ATOM    376  N   GLU    37      42.840  37.600  68.600  1.00  0.00            
ATOM    377  H   GLU    37      43.430  36.880  68.210  1.00  0.00            
ATOM    378  CA  GLU    37      41.760  38.070  67.740  1.00  0.00            
ATOM    379  HA  GLU    37      42.010  39.090  67.420  1.00  0.00            
ATOM    380  CB  GLU    37      41.730  37.260  66.460  1.00  0.00            
ATOM    381  HB1 GLU    37      41.490  36.220  66.710  1.00  0.00            
ATOM    382  HB2 GLU    37      42.720  37.310  66.010  1.00  0.00            
ATOM    383  CG  GLU    37      40.730  37.830  65.460  1.00  0.00            
ATOM    384  HG1 GLU    37      41.110  38.710  64.930  1.00  0.00            
ATOM    385  HG2 GLU    37      39.780  38.120  65.910  1.00  0.00            
ATOM    386  CD  GLU    37      40.430  36.770  64.420  1.00  0.00            
ATOM    387  OE1 GLU    37      40.930  36.900  63.280  1.00  0.00            
ATOM    388  OE2 GLU    37      39.900  35.680  64.760  1.00  0.00            
ATOM    389  C   GLU    37      40.430  38.080  68.490  1.00  0.00            
ATOM    390  O   GLU    37      39.860  39.140  68.650  1.00  0.00            
ATOM    391  N   ARG    38      40.060  36.910  69.020  1.00  0.00            
ATOM    392  H   ARG    38      40.620  36.090  68.800  1.00  0.00            
ATOM    393  CA  ARG    38      38.860  36.710  69.810  1.00  0.00            
ATOM    394  HA  ARG    38      37.950  36.970  69.270  1.00  0.00            
ATOM    395  CB  ARG    38      38.730  35.200  70.010  1.00  0.00            
ATOM    396  HB1 ARG    38      39.620  34.700  70.390  1.00  0.00            
ATOM    397  HB2 ARG    38      38.480  34.750  69.060  1.00  0.00            
ATOM    398  CG  ARG    38      37.630  34.930  71.040  1.00  0.00            
ATOM    399  HG1 ARG    38      36.660  35.170  70.620  1.00  0.00            
ATOM    400  HG2 ARG    38      37.770  35.470  71.980  1.00  0.00            
ATOM    401  CD  ARG    38      37.470  33.440  71.290  1.00  0.00            
ATOM    402  HD1 ARG    38      37.360  32.970  70.310  1.00  0.00            
ATOM    403  HD2 ARG    38      36.550  33.140  71.810  1.00  0.00            
ATOM    404  NE  ARG    38      38.570  32.910  72.110  1.00  0.00            
ATOM    405  HE  ARG    38      38.550  33.120  73.100  1.00  0.00            
ATOM    406  CZ  ARG    38      39.630  32.230  71.640  1.00  0.00            
ATOM    407  NH1 ARG    38      39.780  31.870  70.360  1.00  0.00            
ATOM    408 1HH1 ARG    38      39.260  32.300  69.600  1.00  0.00            
ATOM    409 2HH1 ARG    38      40.530  31.240  70.110  1.00  0.00            
ATOM    410  NH2 ARG    38      40.430  31.760  72.590  1.00  0.00            
ATOM    411 1HH2 ARG    38      40.430  32.090  73.550  1.00  0.00            
ATOM    412 2HH2 ARG    38      41.360  31.490  72.330  1.00  0.00            
ATOM    413  C   ARG    38      38.910  37.560  71.070  1.00  0.00            
ATOM    414  O   ARG    38      37.840  37.990  71.500  1.00  0.00            
ATOM    415  N   GLU    39      40.030  37.730  71.780  1.00  0.00            
ATOM    416  H   GLU    39      40.750  37.090  71.470  1.00  0.00            
ATOM    417  CA  GLU    39      40.170  38.550  72.960  1.00  0.00            
ATOM    418  HA  GLU    39      39.370  38.270  73.630  1.00  0.00            
ATOM    419  CB  GLU    39      41.480  38.270  73.690  1.00  0.00            
ATOM    420  HB1 GLU    39      41.540  38.990  74.500  1.00  0.00            
ATOM    421  HB2 GLU    39      42.340  38.420  73.050  1.00  0.00            
ATOM    422  CG  GLU    39      41.500  36.860  74.300  1.00  0.00            
ATOM    423  HG1 GLU    39      42.440  36.800  74.840  1.00  0.00            
ATOM    424  HG2 GLU    39      41.420  36.090  73.530  1.00  0.00            
ATOM    425  CD  GLU    39      40.430  36.700  75.370  1.00  0.00            
ATOM    426  OE1 GLU    39      39.670  35.710  75.380  1.00  0.00            
ATOM    427  OE2 GLU    39      40.190  37.660  76.130  1.00  0.00            
ATOM    428  C   GLU    39      39.950  40.020  72.640  1.00  0.00            
ATOM    429  O   GLU    39      39.190  40.600  73.420  1.00  0.00            
ATOM    430  N   LEU    40      40.600  40.510  71.590  1.00  0.00            
ATOM    431  H   LEU    40      41.270  40.000  71.020  1.00  0.00            
ATOM    432  CA  LEU    40      40.540  41.910  71.230  1.00  0.00            
ATOM    433  HA  LEU    40      40.780  42.510  72.110  1.00  0.00            
ATOM    434  CB  LEU    40      41.570  42.150  70.140  1.00  0.00            
ATOM    435  HB1 LEU    40      41.470  41.400  69.360  1.00  0.00            
ATOM    436  HB2 LEU    40      42.600  42.130  70.510  1.00  0.00            
ATOM    437  CG  LEU    40      41.520  43.520  69.450  1.00  0.00            
ATOM    438  HG  LEU    40      40.510  43.600  69.050  1.00  0.00            
ATOM    439  CD1 LEU    40      41.790  44.670  70.420  1.00  0.00            
ATOM    440 1HD1 LEU    40      42.840  44.740  70.670  1.00  0.00            
ATOM    441 2HD1 LEU    40      41.440  45.550  69.880  1.00  0.00            
ATOM    442 3HD1 LEU    40      41.220  44.570  71.340  1.00  0.00            
ATOM    443  CD2 LEU    40      42.430  43.770  68.260  1.00  0.00            
ATOM    444 1HD2 LEU    40      43.420  43.680  68.710  1.00  0.00            
ATOM    445 2HD2 LEU    40      42.270  43.000  67.500  1.00  0.00            
ATOM    446 3HD2 LEU    40      42.090  44.700  67.800  1.00  0.00            
ATOM    447  C   LEU    40      39.130  42.330  70.810  1.00  0.00            
ATOM    448  O   LEU    40      38.690  43.350  71.340  1.00  0.00            
ATOM    449  N   ILE    41      38.450  41.540  69.990  1.00  0.00            
ATOM    450  H   ILE    41      38.850  40.650  69.710  1.00  0.00            
ATOM    451  CA  ILE    41      37.050  41.820  69.730  1.00  0.00            
ATOM    452  HA  ILE    41      37.110  42.840  69.330  1.00  0.00            
ATOM    453  CB  ILE    41      36.480  41.060  68.540  1.00  0.00            
ATOM    454  HB  ILE    41      37.090  41.150  67.640  1.00  0.00            
ATOM    455  CG2 ILE    41      36.290  39.580  68.890  1.00  0.00            
ATOM    456 1HG2 ILE    41      35.470  39.410  69.600  1.00  0.00            
ATOM    457 2HG2 ILE    41      36.130  38.920  68.040  1.00  0.00            
ATOM    458 3HG2 ILE    41      37.210  39.250  69.370  1.00  0.00            
ATOM    459  CG1 ILE    41      35.210  41.710  68.010  1.00  0.00            
ATOM    460 1HG1 ILE    41      35.410  42.780  67.960  1.00  0.00            
ATOM    461 2HG1 ILE    41      34.430  41.520  68.740  1.00  0.00            
ATOM    462  CD  ILE    41      34.710  41.200  66.660  1.00  0.00            
ATOM    463  HD1 ILE    41      34.200  40.240  66.620  1.00  0.00            
ATOM    464  HD2 ILE    41      34.020  41.890  66.180  1.00  0.00            
ATOM    465  HD3 ILE    41      35.580  41.110  66.010  1.00  0.00            
ATOM    466  C   ILE    41      36.170  41.890  70.960  1.00  0.00            
ATOM    467  O   ILE    41      35.290  42.760  70.970  1.00  0.00            
ATOM    468  N   GLN    42      36.400  40.960  71.890  1.00  0.00            
ATOM    469  H   GLN    42      37.180  40.330  71.740  1.00  0.00            
ATOM    470  CA  GLN    42      35.620  40.860  73.110  1.00  0.00            
ATOM    471  HA  GLN    42      34.550  40.860  72.910  1.00  0.00            
ATOM    472  CB  GLN    42      35.770  39.500  73.790  1.00  0.00            
ATOM    473  HB1 GLN    42      35.550  39.490  74.850  1.00  0.00            
ATOM    474  HB2 GLN    42      36.810  39.170  73.680  1.00  0.00            
ATOM    475  CG  GLN    42      34.900  38.430  73.130  1.00  0.00            
ATOM    476  HG1 GLN    42      34.930  38.300  72.050  1.00  0.00            
ATOM    477  HG2 GLN    42      33.870  38.660  73.390  1.00  0.00            
ATOM    478  CD  GLN    42      35.170  37.020  73.630  1.00  0.00            
ATOM    479  OE1 GLN    42      35.530  36.720  74.770  1.00  0.00            
ATOM    480  NE2 GLN    42      34.890  35.980  72.840  1.00  0.00            
ATOM    481 1HE2 GLN    42      34.570  36.000  71.880  1.00  0.00            
ATOM    482 2HE2 GLN    42      34.800  35.050  73.240  1.00  0.00            
ATOM    483  C   GLN    42      35.990  42.000  74.060  1.00  0.00            
ATOM    484  O   GLN    42      35.100  42.330  74.840  1.00  0.00            
ATOM    485  N   ASP    43      37.210  42.540  74.080  1.00  0.00            
ATOM    486  H   ASP    43      37.860  42.200  73.390  1.00  0.00            
ATOM    487  CA  ASP    43      37.640  43.640  74.930  1.00  0.00            
ATOM    488  HA  ASP    43      37.350  43.420  75.940  1.00  0.00            
ATOM    489  CB  ASP    43      39.170  43.620  74.900  1.00  0.00            
ATOM    490  HB1 ASP    43      39.520  44.100  73.990  1.00  0.00            
ATOM    491  HB2 ASP    43      39.530  42.600  74.920  1.00  0.00            
ATOM    492  CG  ASP    43      39.910  44.450  75.940  1.00  0.00            
ATOM    493  OD1 ASP    43      41.030  43.970  76.210  1.00  0.00            
ATOM    494  OD2 ASP    43      39.520  45.490  76.510  1.00  0.00            
ATOM    495  C   ASP    43      37.130  44.950  74.340  1.00  0.00            
ATOM    496  O   ASP    43      36.530  45.740  75.060  1.00  0.00            
ATOM    497  N   LEU    44      37.150  45.120  73.020  1.00  0.00            
ATOM    498  H   LEU    44      37.650  44.420  72.470  1.00  0.00            
ATOM    499  CA  LEU    44      36.430  46.190  72.370  1.00  0.00            
ATOM    500  HA  LEU    44      36.810  47.130  72.790  1.00  0.00            
ATOM    501  CB  LEU    44      36.620  46.070  70.860  1.00  0.00            
ATOM    502  HB1 LEU    44      35.990  46.740  70.280  1.00  0.00            
ATOM    503  HB2 LEU    44      36.350  45.080  70.490  1.00  0.00            
ATOM    504  CG  LEU    44      38.040  46.520  70.500  1.00  0.00            
ATOM    505  HG  LEU    44      38.810  46.070  71.120  1.00  0.00            
ATOM    506  CD1 LEU    44      38.410  46.160  69.060  1.00  0.00            
ATOM    507 1HD1 LEU    44      39.420  46.390  68.750  1.00  0.00            
ATOM    508 2HD1 LEU    44      38.190  45.090  69.000  1.00  0.00            
ATOM    509 3HD1 LEU    44      37.770  46.680  68.350  1.00  0.00            
ATOM    510  CD2 LEU    44      38.230  48.010  70.760  1.00  0.00            
ATOM    511 1HD2 LEU    44      39.140  48.360  70.260  1.00  0.00            
ATOM    512 2HD2 LEU    44      37.430  48.530  70.230  1.00  0.00            
ATOM    513 3HD2 LEU    44      38.260  48.320  71.800  1.00  0.00            
ATOM    514  C   LEU    44      34.940  46.170  72.650  1.00  0.00            
ATOM    515  O   LEU    44      34.310  47.180  72.960  1.00  0.00            
ATOM    516  N   ARG    45      34.330  44.970  72.630  1.00  0.00            
ATOM    517  H   ARG    45      34.760  44.110  72.310  1.00  0.00            
ATOM    518  CA  ARG    45      32.900  44.960  72.850  1.00  0.00            
ATOM    519  HA  ARG    45      32.470  45.730  72.200  1.00  0.00            
ATOM    520  CB  ARG    45      32.360  43.620  72.360  1.00  0.00            
ATOM    521  HB1 ARG    45      32.820  42.800  72.910  1.00  0.00            
ATOM    522  HB2 ARG    45      32.690  43.580  71.320  1.00  0.00            
ATOM    523  CG  ARG    45      30.860  43.410  72.460  1.00  0.00            
ATOM    524  HG1 ARG    45      30.430  44.130  71.760  1.00  0.00            
ATOM    525  HG2 ARG    45      30.500  43.530  73.490  1.00  0.00            
ATOM    526  CD  ARG    45      30.520  41.980  72.030  1.00  0.00            
ATOM    527  HD1 ARG    45      30.850  41.250  72.770  1.00  0.00            
ATOM    528  HD2 ARG    45      31.060  41.700  71.130  1.00  0.00            
ATOM    529  NE  ARG    45      29.110  41.810  71.660  1.00  0.00            
ATOM    530  HE  ARG    45      28.560  42.600  71.390  1.00  0.00            
ATOM    531  CZ  ARG    45      28.530  40.610  71.590  1.00  0.00            
ATOM    532  NH1 ARG    45      29.100  39.450  71.900  1.00  0.00            
ATOM    533 1HH1 ARG    45      29.980  39.410  72.410  1.00  0.00            
ATOM    534 2HH1 ARG    45      28.550  38.610  71.760  1.00  0.00            
ATOM    535  NH2 ARG    45      27.270  40.530  71.150  1.00  0.00            
ATOM    536 1HH2 ARG    45      26.780  41.340  70.790  1.00  0.00            
ATOM    537 2HH2 ARG    45      26.890  39.650  70.820  1.00  0.00            
ATOM    538  C   ARG    45      32.500  45.290  74.280  1.00  0.00            
ATOM    539  O   ARG    45      31.440  45.900  74.460  1.00  0.00            
ATOM    540  N   ASN    46      33.390  45.000  75.220  1.00  0.00            
ATOM    541  H   ASN    46      34.210  44.490  74.930  1.00  0.00            
ATOM    542  CA  ASN    46      33.230  45.370  76.620  1.00  0.00            
ATOM    543  HA  ASN    46      32.200  45.280  76.940  1.00  0.00            
ATOM    544  CB  ASN    46      34.120  44.400  77.400  1.00  0.00            
ATOM    545  HB1 ASN    46      35.120  44.260  76.970  1.00  0.00            
ATOM    546  HB2 ASN    46      33.680  43.400  77.270  1.00  0.00            
ATOM    547  CG  ASN    46      34.200  44.690  78.880  1.00  0.00            
ATOM    548  OD1 ASN    46      33.350  44.600  79.770  1.00  0.00            
ATOM    549  ND2 ASN    46      35.450  45.090  79.140  1.00  0.00            
ATOM    550 1HD2 ASN    46      35.950  45.350  78.300  1.00  0.00            
ATOM    551 2HD2 ASN    46      35.870  45.110  80.060  1.00  0.00            
ATOM    552  C   ASN    46      33.510  46.850  76.820  1.00  0.00            
ATOM    553  O   ASN    46      32.970  47.460  77.730  1.00  0.00            
ATOM    554  N   GLN    47      34.320  47.450  75.940  1.00  0.00            
ATOM    555  H   GLN    47      34.780  46.870  75.250  1.00  0.00            
ATOM    556  CA  GLN    47      34.510  48.880  75.740  1.00  0.00            
ATOM    557  HA  GLN    47      34.630  49.300  76.740  1.00  0.00            
ATOM    558  CB  GLN    47      35.800  49.110  74.970  1.00  0.00            
ATOM    559  HB1 GLN    47      35.500  49.060  73.920  1.00  0.00            
ATOM    560  HB2 GLN    47      36.580  48.380  75.180  1.00  0.00            
ATOM    561  CG  GLN    47      36.400  50.500  75.210  1.00  0.00            
ATOM    562  HG1 GLN    47      35.670  51.290  75.030  1.00  0.00            
ATOM    563  HG2 GLN    47      37.220  50.610  74.490  1.00  0.00            
ATOM    564  CD  GLN    47      36.890  50.570  76.640  1.00  0.00            
ATOM    565  OE1 GLN    47      36.080  50.920  77.500  1.00  0.00            
ATOM    566  NE2 GLN    47      38.130  50.180  76.970  1.00  0.00            
ATOM    567 1HE2 GLN    47      38.830  49.950  76.290  1.00  0.00            
ATOM    568 2HE2 GLN    47      38.450  50.320  77.920  1.00  0.00            
ATOM    569  C   GLN    47      33.280  49.500  75.110  1.00  0.00            
ATOM    570  O   GLN    47      33.220  50.690  74.830  1.00  0.00            
ATOM    571  N   GLY    48      32.200  48.730  74.940  1.00  0.00            
ATOM    572  H   GLY    48      32.160  47.740  75.160  1.00  0.00            
ATOM    573  CA  GLY    48      30.970  49.310  74.430  1.00  0.00            
ATOM    574  HA1 GLY    48      30.620  50.180  75.010  1.00  0.00            
ATOM    575  HA2 GLY    48      30.200  48.550  74.570  1.00  0.00            
ATOM    576  C   GLY    48      30.900  49.680  72.960  1.00  0.00            
ATOM    577  O   GLY    48      29.970  50.390  72.570  1.00  0.00            
ATOM    578  N   TYR    49      31.800  49.170  72.130  1.00  0.00            
ATOM    579  H   TYR    49      32.460  48.540  72.570  1.00  0.00            
ATOM    580  CA  TYR    49      31.570  49.060  70.710  1.00  0.00            
ATOM    581  HA  TYR    49      31.350  50.050  70.300  1.00  0.00            
ATOM    582  CB  TYR    49      32.900  48.710  70.070  1.00  0.00            
ATOM    583  HB1 TYR    49      32.850  48.440  69.010  1.00  0.00            
ATOM    584  HB2 TYR    49      33.410  47.910  70.610  1.00  0.00            
ATOM    585  CG  TYR    49      33.890  49.850  70.020  1.00  0.00            
ATOM    586  CD1 TYR    49      34.740  50.030  71.120  1.00  0.00            
ATOM    587  HD1 TYR    49      34.650  49.390  71.990  1.00  0.00            
ATOM    588  CE1 TYR    49      35.650  51.090  71.160  1.00  0.00            
ATOM    589  HE1 TYR    49      36.200  51.370  72.050  1.00  0.00            
ATOM    590  CZ  TYR    49      35.790  51.960  70.060  1.00  0.00            
ATOM    591  OH  TYR    49      36.600  53.060  70.100  1.00  0.00            
ATOM    592  HH  TYR    49      37.140  53.040  70.900  1.00  0.00            
ATOM    593  CE2 TYR    49      34.970  51.810  68.930  1.00  0.00            
ATOM    594  HE2 TYR    49      34.920  52.480  68.080  1.00  0.00            
ATOM    595  CD2 TYR    49      33.970  50.830  69.020  1.00  0.00            
ATOM    596  HD2 TYR    49      33.150  50.900  68.320  1.00  0.00            
ATOM    597  C   TYR    49      30.470  48.050  70.370  1.00  0.00            
ATOM    598  O   TYR    49      30.500  46.950  70.900  1.00  0.00            
ATOM    599  N   GLU    50      29.530  48.290  69.460  1.00  0.00            
ATOM    600  H   GLU    50      29.490  49.210  69.040  1.00  0.00            
ATOM    601  CA  GLU    50      28.530  47.300  69.110  1.00  0.00            
ATOM    602  HA  GLU    50      28.190  46.670  69.940  1.00  0.00            
ATOM    603  CB  GLU    50      27.290  48.050  68.590  1.00  0.00            
ATOM    604  HB1 GLU    50      27.580  48.820  67.880  1.00  0.00            
ATOM    605  HB2 GLU    50      26.930  48.640  69.440  1.00  0.00            
ATOM    606  CG  GLU    50      26.150  47.290  67.930  1.00  0.00            
ATOM    607  HG1 GLU    50      25.910  46.440  68.560  1.00  0.00            
ATOM    608  HG2 GLU    50      26.610  46.930  67.010  1.00  0.00            
ATOM    609  CD  GLU    50      24.930  48.130  67.590  1.00  0.00            
ATOM    610  OE1 GLU    50      24.060  48.250  68.490  1.00  0.00            
ATOM    611  OE2 GLU    50      24.810  48.610  66.440  1.00  0.00            
ATOM    612  C   GLU    50      29.020  46.390  68.010  1.00  0.00            
ATOM    613  O   GLU    50      29.360  46.720  66.870  1.00  0.00            
ATOM    614  N   PHE    51      28.900  45.080  68.240  1.00  0.00            
ATOM    615  H   PHE    51      28.490  44.740  69.090  1.00  0.00            
ATOM    616  CA  PHE    51      29.230  44.080  67.240  1.00  0.00            
ATOM    617  HA  PHE    51      30.090  44.390  66.650  1.00  0.00            
ATOM    618  CB  PHE    51      29.600  42.770  67.910  1.00  0.00            
ATOM    619  HB1 PHE    51      28.830  42.520  68.630  1.00  0.00            
ATOM    620  HB2 PHE    51      30.540  42.860  68.460  1.00  0.00            
ATOM    621  CG  PHE    51      29.730  41.590  66.970  1.00  0.00            
ATOM    622  CD1 PHE    51      28.720  40.680  66.650  1.00  0.00            
ATOM    623  HD1 PHE    51      27.750  40.840  67.110  1.00  0.00            
ATOM    624  CE1 PHE    51      28.890  39.600  65.770  1.00  0.00            
ATOM    625  HE1 PHE    51      28.090  38.900  65.620  1.00  0.00            
ATOM    626  CZ  PHE    51      30.120  39.490  65.090  1.00  0.00            
ATOM    627  HZ  PHE    51      30.230  38.800  64.270  1.00  0.00            
ATOM    628  CE2 PHE    51      31.130  40.420  65.350  1.00  0.00            
ATOM    629  HE2 PHE    51      31.970  40.470  64.680  1.00  0.00            
ATOM    630  CD2 PHE    51      30.930  41.460  66.260  1.00  0.00            
ATOM    631  HD2 PHE    51      31.750  42.150  66.370  1.00  0.00            
ATOM    632  C   PHE    51      28.070  43.870  66.280  1.00  0.00            
ATOM    633  O   PHE    51      26.930  43.900  66.760  1.00  0.00            
ATOM    634  N   ILE    52      28.400  43.650  65.000  1.00  0.00            
ATOM    635  H   ILE    52      29.330  43.420  64.660  1.00  0.00            
ATOM    636  CA  ILE    52      27.410  43.320  64.000  1.00  0.00            
ATOM    637  HA  ILE    52      26.520  43.100  64.600  1.00  0.00            
ATOM    638  CB  ILE    52      27.140  44.570  63.160  1.00  0.00            
ATOM    639  HB  ILE    52      26.320  44.390  62.470  1.00  0.00            
ATOM    640  CG2 ILE    52      26.660  45.670  64.090  1.00  0.00            
ATOM    641 1HG2 ILE    52      26.200  46.550  63.610  1.00  0.00            
ATOM    642 2HG2 ILE    52      25.820  45.260  64.650  1.00  0.00            
ATOM    643 3HG2 ILE    52      27.350  46.060  64.830  1.00  0.00            
ATOM    644  CG1 ILE    52      28.370  45.070  62.410  1.00  0.00            
ATOM    645 1HG1 ILE    52      28.790  44.200  61.910  1.00  0.00            
ATOM    646 2HG1 ILE    52      29.130  45.390  63.120  1.00  0.00            
ATOM    647  CD  ILE    52      28.080  46.110  61.320  1.00  0.00            
ATOM    648  HD1 ILE    52      27.690  45.600  60.450  1.00  0.00            
ATOM    649  HD2 ILE    52      27.260  46.810  61.530  1.00  0.00            
ATOM    650  HD3 ILE    52      28.950  46.660  60.970  1.00  0.00            
ATOM    651  C   ILE    52      27.720  42.120  63.130  1.00  0.00            
ATOM    652  O   ILE    52      28.860  41.750  62.850  1.00  0.00            
ATOM    653  N   SER    53      26.610  41.560  62.640  1.00  0.00            
ATOM    654  H   SER    53      25.680  41.920  62.810  1.00  0.00            
ATOM    655  CA  SER    53      26.620  40.170  62.210  1.00  0.00            
ATOM    656  HA  SER    53      27.450  39.680  62.730  1.00  0.00            
ATOM    657  CB  SER    53      25.360  39.480  62.730  1.00  0.00            
ATOM    658  HB1 SER    53      25.360  38.400  62.590  1.00  0.00            
ATOM    659  HB2 SER    53      24.530  39.810  62.100  1.00  0.00            
ATOM    660  OG  SER    53      25.020  39.830  64.050  1.00  0.00            
ATOM    661  HG  SER    53      24.360  40.520  64.000  1.00  0.00            
ATOM    662  C   SER    53      26.840  39.950  60.730  1.00  0.00            
ATOM    663  O   SER    53      26.600  38.840  60.260  1.00  0.00            
ATOM    664  N   VAL    54      27.180  41.020  59.990  1.00  0.00            
ATOM    665  H   VAL    54      27.200  41.870  60.530  1.00  0.00            
ATOM    666  CA  VAL    54      27.220  41.090  58.560  1.00  0.00            
ATOM    667  HA  VAL    54      26.270  40.710  58.160  1.00  0.00            
ATOM    668  CB  VAL    54      27.250  42.530  58.070  1.00  0.00            
ATOM    669  HB  VAL    54      27.540  42.550  57.020  1.00  0.00            
ATOM    670  CG1 VAL    54      25.830  43.100  58.110  1.00  0.00            
ATOM    671 1HG1 VAL    54      25.420  43.190  59.120  1.00  0.00            
ATOM    672 2HG1 VAL    54      25.910  44.080  57.650  1.00  0.00            
ATOM    673 3HG1 VAL    54      25.110  42.490  57.560  1.00  0.00            
ATOM    674  CG2 VAL    54      28.170  43.450  58.860  1.00  0.00            
ATOM    675 1HG2 VAL    54      27.970  44.450  58.460  1.00  0.00            
ATOM    676 2HG2 VAL    54      28.070  43.490  59.940  1.00  0.00            
ATOM    677 3HG2 VAL    54      29.180  43.240  58.530  1.00  0.00            
ATOM    678  C   VAL    54      28.320  40.200  58.010  1.00  0.00            
ATOM    679  O   VAL    54      29.430  40.180  58.530  1.00  0.00            
ATOM    680  N   LYS    55      27.900  39.480  56.960  1.00  0.00            
ATOM    681  H   LYS    55      26.990  39.630  56.570  1.00  0.00            
ATOM    682  CA  LYS    55      28.780  38.500  56.360  1.00  0.00            
ATOM    683  HA  LYS    55      29.500  38.180  57.110  1.00  0.00            
ATOM    684  CB  LYS    55      27.950  37.240  56.040  1.00  0.00            
ATOM    685  HB1 LYS    55      28.700  36.620  55.540  1.00  0.00            
ATOM    686  HB2 LYS    55      27.220  37.390  55.240  1.00  0.00            
ATOM    687  CG  LYS    55      27.350  36.500  57.230  1.00  0.00            
ATOM    688  HG1 LYS    55      26.830  35.630  56.810  1.00  0.00            
ATOM    689  HG2 LYS    55      26.660  37.180  57.710  1.00  0.00            
ATOM    690  CD  LYS    55      28.400  35.970  58.200  1.00  0.00            
ATOM    691  HD1 LYS    55      29.020  36.730  58.660  1.00  0.00            
ATOM    692  HD2 LYS    55      29.000  35.290  57.600  1.00  0.00            
ATOM    693  CE  LYS    55      27.760  35.260  59.400  1.00  0.00            
ATOM    694  HE1 LYS    55      27.280  34.340  59.110  1.00  0.00            
ATOM    695  HE2 LYS    55      27.040  35.830  59.980  1.00  0.00            
ATOM    696  NZ  LYS    55      28.740  34.790  60.390  1.00  0.00            
ATOM    697  HZ1 LYS    55      29.170  35.600  60.810  1.00  0.00            
ATOM    698  HZ2 LYS    55      28.420  34.150  61.110  1.00  0.00            
ATOM    699  HZ3 LYS    55      29.450  34.280  59.880  1.00  0.00            
ATOM    700  C   LYS    55      29.550  38.820  55.100  1.00  0.00            
ATOM    701  O   LYS    55      30.710  38.410  54.980  1.00  0.00            
ATOM    702  N   SER    56      28.940  39.610  54.200  1.00  0.00            
ATOM    703  H   SER    56      27.950  39.710  54.380  1.00  0.00            
ATOM    704  CA  SER    56      29.570  40.080  52.990  1.00  0.00            
ATOM    705  HA  SER    56      30.620  39.770  52.990  1.00  0.00            
ATOM    706  CB  SER    56      28.780  39.440  51.880  1.00  0.00            
ATOM    707  HB1 SER    56      28.550  38.390  52.110  1.00  0.00            
ATOM    708  HB2 SER    56      29.270  39.480  50.900  1.00  0.00            
ATOM    709  OG  SER    56      27.560  40.140  51.840  1.00  0.00            
ATOM    710  HG  SER    56      26.900  39.510  51.530  1.00  0.00            
ATOM    711  C   SER    56      29.590  41.600  52.850  1.00  0.00            
ATOM    712  O   SER    56      28.930  42.330  53.600  1.00  0.00            
ATOM    713  N   GLN    57      30.230  42.080  51.790  1.00  0.00            
ATOM    714  H   GLN    57      30.700  41.410  51.200  1.00  0.00            
ATOM    715  CA  GLN    57      30.410  43.510  51.580  1.00  0.00            
ATOM    716  HA  GLN    57      30.760  44.120  52.410  1.00  0.00            
ATOM    717  CB  GLN    57      31.400  43.700  50.440  1.00  0.00            
ATOM    718  HB1 GLN    57      31.460  44.770  50.210  1.00  0.00            
ATOM    719  HB2 GLN    57      31.080  43.150  49.560  1.00  0.00            
ATOM    720  CG  GLN    57      32.830  43.220  50.730  1.00  0.00            
ATOM    721  HG1 GLN    57      32.820  42.130  50.790  1.00  0.00            
ATOM    722  HG2 GLN    57      33.190  43.650  51.650  1.00  0.00            
ATOM    723  CD  GLN    57      33.700  43.600  49.540  1.00  0.00            
ATOM    724  OE1 GLN    57      34.220  44.710  49.440  1.00  0.00            
ATOM    725  NE2 GLN    57      34.170  42.720  48.650  1.00  0.00            
ATOM    726 1HE2 GLN    57      33.880  41.740  48.680  1.00  0.00            
ATOM    727 2HE2 GLN    57      34.600  43.050  47.800  1.00  0.00            
ATOM    728  C   GLN    57      29.040  44.110  51.300  1.00  0.00            
ATOM    729  O   GLN    57      28.740  45.190  51.810  1.00  0.00            
ATOM    730  N   SER    58      28.140  43.490  50.530  1.00  0.00            
ATOM    731  H   SER    58      28.440  42.770  49.910  1.00  0.00            
ATOM    732  CA  SER    58      26.840  44.070  50.270  1.00  0.00            
ATOM    733  HA  SER    58      27.040  45.110  50.000  1.00  0.00            
ATOM    734  CB  SER    58      26.270  43.330  49.070  1.00  0.00            
ATOM    735  HB1 SER    58      25.290  43.760  48.870  1.00  0.00            
ATOM    736  HB2 SER    58      26.150  42.300  49.380  1.00  0.00            
ATOM    737  OG  SER    58      26.990  43.390  47.860  1.00  0.00            
ATOM    738  HG  SER    58      27.700  42.750  47.890  1.00  0.00            
ATOM    739  C   SER    58      25.910  44.040  51.470  1.00  0.00            
ATOM    740  O   SER    58      24.960  44.820  51.560  1.00  0.00            
ATOM    741  N   ALA    59      26.190  43.210  52.490  1.00  0.00            
ATOM    742  H   ALA    59      26.980  42.570  52.480  1.00  0.00            
ATOM    743  CA  ALA    59      25.610  43.370  53.800  1.00  0.00            
ATOM    744  HA  ALA    59      24.540  43.510  53.630  1.00  0.00            
ATOM    745  CB  ALA    59      25.710  42.050  54.550  1.00  0.00            
ATOM    746  HB1 ALA    59      26.760  41.790  54.620  1.00  0.00            
ATOM    747  HB2 ALA    59      25.180  42.100  55.510  1.00  0.00            
ATOM    748  HB3 ALA    59      25.250  41.280  53.930  1.00  0.00            
ATOM    749  C   ALA    59      26.110  44.610  54.540  1.00  0.00            
ATOM    750  O   ALA    59      25.360  45.300  55.230  1.00  0.00            
ATOM    751  N   MET    60      27.410  44.890  54.430  1.00  0.00            
ATOM    752  H   MET    60      27.970  44.230  53.910  1.00  0.00            
ATOM    753  CA  MET    60      28.080  45.960  55.120  1.00  0.00            
ATOM    754  HA  MET    60      27.660  46.010  56.130  1.00  0.00            
ATOM    755  CB  MET    60      29.570  45.630  55.260  1.00  0.00            
ATOM    756  HB1 MET    60      30.180  46.440  55.670  1.00  0.00            
ATOM    757  HB2 MET    60      29.990  45.390  54.300  1.00  0.00            
ATOM    758  CG  MET    60      29.950  44.370  56.040  1.00  0.00            
ATOM    759  HG1 MET    60      29.150  43.640  56.070  1.00  0.00            
ATOM    760  HG2 MET    60      30.120  44.660  57.070  1.00  0.00            
ATOM    761  SD  MET    60      31.340  43.490  55.280  1.00  0.00            
ATOM    762  CE  MET    60      30.950  41.840  55.940  1.00  0.00            
ATOM    763  HE1 MET    60      31.110  41.790  57.020  1.00  0.00            
ATOM    764  HE2 MET    60      29.880  41.650  55.790  1.00  0.00            
ATOM    765  HE3 MET    60      31.600  41.100  55.490  1.00  0.00            
ATOM    766  C   MET    60      27.910  47.340  54.470  1.00  0.00            
ATOM    767  O   MET    60      27.700  48.280  55.220  1.00  0.00            
ATOM    768  N   LEU    61      27.690  47.420  53.160  1.00  0.00            
ATOM    769  H   LEU    61      27.660  46.530  52.680  1.00  0.00            
ATOM    770  CA  LEU    61      27.390  48.670  52.500  1.00  0.00            
ATOM    771  HA  LEU    61      28.030  49.490  52.830  1.00  0.00            
ATOM    772  CB  LEU    61      27.670  48.430  51.020  1.00  0.00            
ATOM    773  HB1 LEU    61      27.240  49.270  50.480  1.00  0.00            
ATOM    774  HB2 LEU    61      27.230  47.520  50.610  1.00  0.00            
ATOM    775  CG  LEU    61      29.190  48.560  50.940  1.00  0.00            
ATOM    776  HG  LEU    61      29.760  47.970  51.660  1.00  0.00            
ATOM    777  CD1 LEU    61      29.510  47.910  49.610  1.00  0.00            
ATOM    778 1HD1 LEU    61      28.870  48.210  48.770  1.00  0.00            
ATOM    779 2HD1 LEU    61      30.570  47.900  49.390  1.00  0.00            
ATOM    780 3HD1 LEU    61      29.200  46.870  49.770  1.00  0.00            
ATOM    781  CD2 LEU    61      29.760  49.950  50.730  1.00  0.00            
ATOM    782 1HD2 LEU    61      30.790  49.980  50.350  1.00  0.00            
ATOM    783 2HD2 LEU    61      29.200  50.510  49.990  1.00  0.00            
ATOM    784 3HD2 LEU    61      29.750  50.570  51.630  1.00  0.00            
ATOM    785  C   LEU    61      25.970  49.120  52.780  1.00  0.00            
ATOM    786  O   LEU    61      25.730  50.320  53.020  1.00  0.00            
ATOM    787  N   ALA    62      24.990  48.220  52.760  1.00  0.00            
ATOM    788  H   ALA    62      25.120  47.300  52.380  1.00  0.00            
ATOM    789  CA  ALA    62      23.700  48.510  53.350  1.00  0.00            
ATOM    790  HA  ALA    62      23.200  49.240  52.720  1.00  0.00            
ATOM    791  CB  ALA    62      22.900  47.220  53.320  1.00  0.00            
ATOM    792  HB1 ALA    62      22.670  46.940  52.290  1.00  0.00            
ATOM    793  HB2 ALA    62      23.350  46.380  53.850  1.00  0.00            
ATOM    794  HB3 ALA    62      22.010  47.350  53.930  1.00  0.00            
ATOM    795  C   ALA    62      23.780  49.140  54.750  1.00  0.00            
ATOM    796  O   ALA    62      23.020  50.060  55.010  1.00  0.00            
ATOM    797  N   ASN    63      24.710  48.640  55.560  1.00  0.00            
ATOM    798  H   ASN    63      25.180  47.810  55.260  1.00  0.00            
ATOM    799  CA  ASN    63      24.850  49.130  56.920  1.00  0.00            
ATOM    800  HA  ASN    63      23.890  49.360  57.390  1.00  0.00            
ATOM    801  CB  ASN    63      25.410  47.980  57.760  1.00  0.00            
ATOM    802  HB1 ASN    63      26.380  47.650  57.370  1.00  0.00            
ATOM    803  HB2 ASN    63      24.830  47.070  57.700  1.00  0.00            
ATOM    804  CG  ASN    63      25.540  48.450  59.200  1.00  0.00            
ATOM    805  OD1 ASN    63      24.590  48.680  59.930  1.00  0.00            
ATOM    806  ND2 ASN    63      26.760  48.770  59.660  1.00  0.00            
ATOM    807 1HD2 ASN    63      27.570  48.340  59.230  1.00  0.00            
ATOM    808 2HD2 ASN    63      26.740  49.170  60.590  1.00  0.00            
ATOM    809  C   ASN    63      25.680  50.400  56.950  1.00  0.00            
ATOM    810  O   ASN    63      25.590  51.140  57.930  1.00  0.00            
ATOM    811  N   VAL    64      26.360  50.790  55.870  1.00  0.00            
ATOM    812  H   VAL    64      26.450  50.180  55.070  1.00  0.00            
ATOM    813  CA  VAL    64      26.750  52.160  55.640  1.00  0.00            
ATOM    814  HA  VAL    64      27.140  52.500  56.600  1.00  0.00            
ATOM    815  CB  VAL    64      27.890  52.370  54.660  1.00  0.00            
ATOM    816  HB  VAL    64      27.400  52.230  53.680  1.00  0.00            
ATOM    817  CG1 VAL    64      28.430  53.790  54.730  1.00  0.00            
ATOM    818 1HG1 VAL    64      27.600  54.490  54.620  1.00  0.00            
ATOM    819 2HG1 VAL    64      28.810  53.990  55.740  1.00  0.00            
ATOM    820 3HG1 VAL    64      29.160  53.890  53.940  1.00  0.00            
ATOM    821  CG2 VAL    64      29.130  51.480  54.700  1.00  0.00            
ATOM    822 1HG2 VAL    64      29.830  51.670  53.870  1.00  0.00            
ATOM    823 2HG2 VAL    64      29.650  51.720  55.620  1.00  0.00            
ATOM    824 3HG2 VAL    64      28.810  50.440  54.660  1.00  0.00            
ATOM    825  C   VAL    64      25.550  53.070  55.410  1.00  0.00            
ATOM    826  O   VAL    64      25.230  53.860  56.290  1.00  0.00            
ATOM    827  N   ARG    65      24.770  52.830  54.350  1.00  0.00            
ATOM    828  H   ARG    65      24.970  51.970  53.850  1.00  0.00            
ATOM    829  CA  ARG    65      23.550  53.500  53.930  1.00  0.00            
ATOM    830  HA  ARG    65      23.800  54.460  53.480  1.00  0.00            
ATOM    831  CB  ARG    65      22.970  52.660  52.810  1.00  0.00            
ATOM    832  HB1 ARG    65      22.950  51.640  53.190  1.00  0.00            
ATOM    833  HB2 ARG    65      23.670  52.670  51.980  1.00  0.00            
ATOM    834  CG  ARG    65      21.610  53.130  52.310  1.00  0.00            
ATOM    835  HG1 ARG    65      21.580  54.210  52.170  1.00  0.00            
ATOM    836  HG2 ARG    65      20.820  52.700  52.940  1.00  0.00            
ATOM    837  CD  ARG    65      21.270  52.510  50.960  1.00  0.00            
ATOM    838  HD1 ARG    65      21.280  51.440  51.210  1.00  0.00            
ATOM    839  HD2 ARG    65      22.010  52.650  50.170  1.00  0.00            
ATOM    840  NE  ARG    65      19.980  52.990  50.490  1.00  0.00            
ATOM    841  HE  ARG    65      19.850  53.950  50.200  1.00  0.00            
ATOM    842  CZ  ARG    65      18.790  52.430  50.760  1.00  0.00            
ATOM    843  NH1 ARG    65      17.620  53.090  50.750  1.00  0.00            
ATOM    844 1HH1 ARG    65      17.570  54.080  50.520  1.00  0.00            
ATOM    845 2HH1 ARG    65      16.740  52.640  50.940  1.00  0.00            
ATOM    846  NH2 ARG    65      18.640  51.120  50.970  1.00  0.00            
ATOM    847 1HH2 ARG    65      19.380  50.460  50.830  1.00  0.00            
ATOM    848 2HH2 ARG    65      17.730  50.810  51.280  1.00  0.00            
ATOM    849  C   ARG    65      22.580  53.750  55.080  1.00  0.00            
ATOM    850  O   ARG    65      22.080  54.870  55.150  1.00  0.00            
ATOM    851  N   GLU    66      22.260  52.740  55.900  1.00  0.00            
ATOM    852  H   GLU    66      22.650  51.810  55.800  1.00  0.00            
ATOM    853  CA  GLU    66      21.410  52.950  57.060  1.00  0.00            
ATOM    854  HA  GLU    66      20.500  53.300  56.560  1.00  0.00            
ATOM    855  CB  GLU    66      21.310  51.590  57.740  1.00  0.00            
ATOM    856  HB1 GLU    66      22.230  51.430  58.290  1.00  0.00            
ATOM    857  HB2 GLU    66      21.030  50.750  57.110  1.00  0.00            
ATOM    858  CG  GLU    66      20.160  51.740  58.730  1.00  0.00            
ATOM    859  HG1 GLU    66      19.280  52.230  58.300  1.00  0.00            
ATOM    860  HG2 GLU    66      20.450  52.430  59.520  1.00  0.00            
ATOM    861  CD  GLU    66      19.810  50.450  59.470  1.00  0.00            
ATOM    862  OE1 GLU    66      19.710  50.530  60.710  1.00  0.00            
ATOM    863  OE2 GLU    66      19.540  49.390  58.860  1.00  0.00            
ATOM    864  C   GLU    66      21.830  54.080  57.980  1.00  0.00            
ATOM    865  O   GLU    66      21.010  54.900  58.380  1.00  0.00            
ATOM    866  N   GLN    67      23.110  54.120  58.320  1.00  0.00            
ATOM    867  H   GLN    67      23.750  53.430  57.950  1.00  0.00            
ATOM    868  CA  GLN    67      23.610  55.110  59.270  1.00  0.00            
ATOM    869  HA  GLN    67      22.910  55.420  60.050  1.00  0.00            
ATOM    870  CB  GLN    67      24.840  54.500  59.920  1.00  0.00            
ATOM    871  HB1 GLN    67      25.340  55.260  60.500  1.00  0.00            
ATOM    872  HB2 GLN    67      25.340  54.160  59.010  1.00  0.00            
ATOM    873  CG  GLN    67      24.540  53.330  60.860  1.00  0.00            
ATOM    874  HG1 GLN    67      23.930  52.590  60.350  1.00  0.00            
ATOM    875  HG2 GLN    67      24.060  53.800  61.710  1.00  0.00            
ATOM    876  CD  GLN    67      25.840  52.700  61.370  1.00  0.00            
ATOM    877  OE1 GLN    67      26.510  53.130  62.300  1.00  0.00            
ATOM    878  NE2 GLN    67      26.270  51.630  60.700  1.00  0.00            
ATOM    879 1HE2 GLN    67      25.830  51.560  59.800  1.00  0.00            
ATOM    880 2HE2 GLN    67      27.080  51.100  60.970  1.00  0.00            
ATOM    881  C   GLN    67      24.010  56.450  58.670  1.00  0.00            
ATOM    882  O   GLN    67      23.730  57.510  59.220  1.00  0.00            
ATOM    883  N   LEU    68      24.560  56.430  57.440  1.00  0.00            
ATOM    884  H   LEU    68      24.890  55.540  57.120  1.00  0.00            
ATOM    885  CA  LEU    68      24.900  57.610  56.670  1.00  0.00            
ATOM    886  HA  LEU    68      25.590  58.240  57.220  1.00  0.00            
ATOM    887  CB  LEU    68      25.680  57.050  55.500  1.00  0.00            
ATOM    888  HB1 LEU    68      24.960  56.520  54.870  1.00  0.00            
ATOM    889  HB2 LEU    68      26.480  56.360  55.780  1.00  0.00            
ATOM    890  CG  LEU    68      26.350  58.160  54.700  1.00  0.00            
ATOM    891  HG  LEU    68      25.580  58.820  54.280  1.00  0.00            
ATOM    892  CD1 LEU    68      27.330  59.060  55.440  1.00  0.00            
ATOM    893 1HD1 LEU    68      26.790  59.750  56.090  1.00  0.00            
ATOM    894 2HD1 LEU    68      28.110  58.450  55.890  1.00  0.00            
ATOM    895 3HD1 LEU    68      27.720  59.850  54.800  1.00  0.00            
ATOM    896  CD2 LEU    68      27.020  57.550  53.470  1.00  0.00            
ATOM    897 1HD2 LEU    68      27.490  58.360  52.900  1.00  0.00            
ATOM    898 2HD2 LEU    68      27.810  56.890  53.830  1.00  0.00            
ATOM    899 3HD2 LEU    68      26.300  56.980  52.880  1.00  0.00            
ATOM    900  C   LEU    68      23.660  58.410  56.300  1.00  0.00            
ATOM    901  O   LEU    68      23.710  59.630  56.220  1.00  0.00            
ATOM    902  N   GLN    69      22.500  57.780  56.120  1.00  0.00            
ATOM    903  H   GLN    69      22.470  56.760  56.120  1.00  0.00            
ATOM    904  CA  GLN    69      21.200  58.400  56.000  1.00  0.00            
ATOM    905  HA  GLN    69      21.130  59.240  55.310  1.00  0.00            
ATOM    906  CB  GLN    69      20.090  57.480  55.510  1.00  0.00            
ATOM    907  HB1 GLN    69      19.130  57.940  55.720  1.00  0.00            
ATOM    908  HB2 GLN    69      20.160  56.550  56.070  1.00  0.00            
ATOM    909  CG  GLN    69      20.150  57.090  54.030  1.00  0.00            
ATOM    910  HG1 GLN    69      21.130  56.790  53.660  1.00  0.00            
ATOM    911  HG2 GLN    69      19.750  57.880  53.410  1.00  0.00            
ATOM    912  CD  GLN    69      19.130  56.000  53.770  1.00  0.00            
ATOM    913  OE1 GLN    69      18.040  56.240  53.250  1.00  0.00            
ATOM    914  NE2 GLN    69      19.400  54.790  54.270  1.00  0.00            
ATOM    915 1HE2 GLN    69      20.250  54.800  54.800  1.00  0.00            
ATOM    916 2HE2 GLN    69      18.760  54.000  54.230  1.00  0.00            
ATOM    917  C   GLN    69      20.710  59.010  57.300  1.00  0.00            
ATOM    918  O   GLN    69      20.200  60.130  57.350  1.00  0.00            
ATOM    919  N   ASN    70      20.980  58.300  58.400  1.00  0.00            
ATOM    920  H   ASN    70      21.530  57.460  58.300  1.00  0.00            
ATOM    921  CA  ASN    70      20.520  58.710  59.700  1.00  0.00            
ATOM    922  HA  ASN    70      19.470  59.030  59.700  1.00  0.00            
ATOM    923  CB  ASN    70      20.570  57.550  60.690  1.00  0.00            
ATOM    924  HB1 ASN    70      21.530  57.030  60.630  1.00  0.00            
ATOM    925  HB2 ASN    70      19.800  56.850  60.400  1.00  0.00            
ATOM    926  CG  ASN    70      20.460  58.140  62.090  1.00  0.00            
ATOM    927  OD1 ASN    70      21.440  58.410  62.780  1.00  0.00            
ATOM    928  ND2 ASN    70      19.230  58.400  62.560  1.00  0.00            
ATOM    929 1HD2 ASN    70      18.500  58.220  61.900  1.00  0.00            
ATOM    930 2HD2 ASN    70      19.010  58.680  63.510  1.00  0.00            
ATOM    931  C   ASN    70      21.260  60.000  60.030  1.00  0.00            
ATOM    932  O   ASN    70      20.690  61.040  60.310  1.00  0.00            
ATOM    933  N   LEU    71      22.590  60.010  59.810  1.00  0.00            
ATOM    934  H   LEU    71      22.930  59.080  59.620  1.00  0.00            
ATOM    935  CA  LEU    71      23.540  61.030  60.200  1.00  0.00            
ATOM    936  HA  LEU    71      23.470  61.180  61.290  1.00  0.00            
ATOM    937  CB  LEU    71      24.900  60.470  59.820  1.00  0.00            
ATOM    938  HB1 LEU    71      24.880  59.970  58.860  1.00  0.00            
ATOM    939  HB2 LEU    71      25.020  59.650  60.530  1.00  0.00            
ATOM    940  CG  LEU    71      26.110  61.390  59.950  1.00  0.00            
ATOM    941  HG  LEU    71      25.910  62.340  59.450  1.00  0.00            
ATOM    942  CD1 LEU    71      26.310  61.620  61.460  1.00  0.00            
ATOM    943 1HD1 LEU    71      26.520  60.700  61.980  1.00  0.00            
ATOM    944 2HD1 LEU    71      27.260  62.140  61.590  1.00  0.00            
ATOM    945 3HD1 LEU    71      25.550  62.320  61.800  1.00  0.00            
ATOM    946  CD2 LEU    71      27.280  60.640  59.330  1.00  0.00            
ATOM    947 1HD2 LEU    71      27.110  60.680  58.260  1.00  0.00            
ATOM    948 2HD2 LEU    71      28.160  61.250  59.540  1.00  0.00            
ATOM    949 3HD2 LEU    71      27.330  59.590  59.630  1.00  0.00            
ATOM    950  C   LEU    71      23.360  62.350  59.460  1.00  0.00            
ATOM    951  O   LEU    71      23.680  63.420  59.960  1.00  0.00            
ATOM    952  N   ASN    72      22.730  62.270  58.290  1.00  0.00            
ATOM    953  H   ASN    72      22.450  61.340  58.010  1.00  0.00            
ATOM    954  CA  ASN    72      22.440  63.490  57.550  1.00  0.00            
ATOM    955  HA  ASN    72      22.970  64.320  58.020  1.00  0.00            
ATOM    956  CB  ASN    72      22.900  63.260  56.100  1.00  0.00            
ATOM    957  HB1 ASN    72      22.470  64.070  55.500  1.00  0.00            
ATOM    958  HB2 ASN    72      22.560  62.290  55.740  1.00  0.00            
ATOM    959  CG  ASN    72      24.410  63.430  56.160  1.00  0.00            
ATOM    960  OD1 ASN    72      25.020  64.500  56.040  1.00  0.00            
ATOM    961  ND2 ASN    72      25.200  62.380  56.390  1.00  0.00            
ATOM    962 1HD2 ASN    72      24.730  61.480  56.430  1.00  0.00            
ATOM    963 2HD2 ASN    72      26.180  62.560  56.470  1.00  0.00            
ATOM    964  C   ASN    72      20.970  63.880  57.560  1.00  0.00            
ATOM    965  O   ASN    72      20.610  64.910  57.000  1.00  0.00            
ATOM    966  N   GLY    73      20.090  62.990  58.020  1.00  0.00            
ATOM    967  H   GLY    73      20.480  62.170  58.460  1.00  0.00            
ATOM    968  CA  GLY    73      18.700  63.240  58.380  1.00  0.00            
ATOM    969  HA1 GLY    73      18.710  64.300  58.660  1.00  0.00            
ATOM    970  HA2 GLY    73      18.300  62.680  59.210  1.00  0.00            
ATOM    971  C   GLY    73      17.780  63.000  57.200  1.00  0.00            
ATOM    972  O   GLY    73      16.630  63.450  57.200  1.00  0.00            
ATOM    973  N   VAL    74      18.170  62.300  56.130  1.00  0.00            
ATOM    974  H   VAL    74      19.030  61.760  56.220  1.00  0.00            
ATOM    975  CA  VAL    74      17.630  62.340  54.790  1.00  0.00            
ATOM    976  HA  VAL    74      16.560  62.530  54.870  1.00  0.00            
ATOM    977  CB  VAL    74      18.410  63.370  53.980  1.00  0.00            
ATOM    978  HB  VAL    74      18.030  63.450  52.970  1.00  0.00            
ATOM    979  CG1 VAL    74      18.060  64.780  54.450  1.00  0.00            
ATOM    980 1HG1 VAL    74      18.210  65.060  55.490  1.00  0.00            
ATOM    981 2HG1 VAL    74      18.510  65.550  53.830  1.00  0.00            
ATOM    982 3HG1 VAL    74      16.990  64.800  54.260  1.00  0.00            
ATOM    983  CG2 VAL    74      19.920  63.150  53.990  1.00  0.00            
ATOM    984 1HG2 VAL    74      20.360  63.880  53.300  1.00  0.00            
ATOM    985 2HG2 VAL    74      20.320  63.280  55.000  1.00  0.00            
ATOM    986 3HG2 VAL    74      20.170  62.130  53.710  1.00  0.00            
ATOM    987  C   VAL    74      17.750  60.920  54.230  1.00  0.00            
ATOM    988  O   VAL    74      18.590  60.150  54.660  1.00  0.00            
ATOM    989  N   VAL    75      16.860  60.520  53.320  1.00  0.00            
ATOM    990  H   VAL    75      16.230  61.210  52.960  1.00  0.00            
ATOM    991  CA  VAL    75      16.810  59.190  52.730  1.00  0.00            
ATOM    992  HA  VAL    75      17.530  58.560  53.260  1.00  0.00            
ATOM    993  CB  VAL    75      15.430  58.540  52.810  1.00  0.00            
ATOM    994  HB  VAL    75      15.410  57.640  52.170  1.00  0.00            
ATOM    995  CG1 VAL    75      14.920  57.960  54.120  1.00  0.00            
ATOM    996 1HG1 VAL    75      15.750  57.370  54.500  1.00  0.00            
ATOM    997 2HG1 VAL    75      14.670  58.760  54.820  1.00  0.00            
ATOM    998 3HG1 VAL    75      14.050  57.310  54.040  1.00  0.00            
ATOM    999  CG2 VAL    75      14.410  59.450  52.140  1.00  0.00            
ATOM   1000 1HG2 VAL    75      14.730  59.990  51.250  1.00  0.00            
ATOM   1001 2HG2 VAL    75      13.510  58.900  51.900  1.00  0.00            
ATOM   1002 3HG2 VAL    75      14.200  60.260  52.860  1.00  0.00            
ATOM   1003  C   VAL    75      17.430  59.260  51.350  1.00  0.00            
ATOM   1004  O   VAL    75      17.510  60.310  50.730  1.00  0.00            
ATOM   1005  N   PHE    76      18.090  58.160  50.960  1.00  0.00            
ATOM   1006  H   PHE    76      18.120  57.310  51.490  1.00  0.00            
ATOM   1007  CA  PHE    76      18.680  57.950  49.650  1.00  0.00            
ATOM   1008  HA  PHE    76      17.930  58.280  48.930  1.00  0.00            
ATOM   1009  CB  PHE    76      19.950  58.770  49.440  1.00  0.00            
ATOM   1010  HB1 PHE    76      19.690  59.830  49.440  1.00  0.00            
ATOM   1011  HB2 PHE    76      20.280  58.540  48.420  1.00  0.00            
ATOM   1012  CG  PHE    76      21.060  58.500  50.410  1.00  0.00            
ATOM   1013  CD1 PHE    76      21.770  57.310  50.250  1.00  0.00            
ATOM   1014  HD1 PHE    76      21.520  56.580  49.500  1.00  0.00            
ATOM   1015  CE1 PHE    76      22.780  57.010  51.170  1.00  0.00            
ATOM   1016  HE1 PHE    76      23.310  56.070  51.040  1.00  0.00            
ATOM   1017  CZ  PHE    76      23.110  57.910  52.190  1.00  0.00            
ATOM   1018  HZ  PHE    76      23.970  57.780  52.820  1.00  0.00            
ATOM   1019  CE2 PHE    76      22.390  59.110  52.330  1.00  0.00            
ATOM   1020  HE2 PHE    76      22.600  59.790  53.140  1.00  0.00            
ATOM   1021  CD2 PHE    76      21.360  59.420  51.440  1.00  0.00            
ATOM   1022  HD2 PHE    76      20.740  60.300  51.550  1.00  0.00            
ATOM   1023  C   PHE    76      18.710  56.490  49.220  1.00  0.00            
ATOM   1024  O   PHE    76      19.110  55.610  49.980  1.00  0.00            
ATOM   1025  N   ASN    77      18.350  56.260  47.960  1.00  0.00            
ATOM   1026  H   ASN    77      18.200  57.030  47.310  1.00  0.00            
ATOM   1027  CA  ASN    77      18.090  54.960  47.380  1.00  0.00            
ATOM   1028  HA  ASN    77      17.390  54.440  48.020  1.00  0.00            
ATOM   1029  CB  ASN    77      17.290  55.220  46.100  1.00  0.00            
ATOM   1030  HB1 ASN    77      17.890  55.920  45.510  1.00  0.00            
ATOM   1031  HB2 ASN    77      16.310  55.640  46.310  1.00  0.00            
ATOM   1032  CG  ASN    77      17.040  54.110  45.090  1.00  0.00            
ATOM   1033  OD1 ASN    77      17.880  53.750  44.270  1.00  0.00            
ATOM   1034  ND2 ASN    77      15.820  53.550  45.040  1.00  0.00            
ATOM   1035 1HD2 ASN    77      15.120  53.890  45.680  1.00  0.00            
ATOM   1036 2HD2 ASN    77      15.680  52.750  44.450  1.00  0.00            
ATOM   1037  C   ASN    77      19.330  54.100  47.140  1.00  0.00            
ATOM   1038  O   ASN    77      20.380  54.630  46.810  1.00  0.00            
ATOM   1039  N   ASP    78      19.100  52.780  47.150  1.00  0.00            
ATOM   1040  H   ASP    78      18.180  52.480  47.440  1.00  0.00            
ATOM   1041  CA  ASP    78      20.200  51.870  46.990  1.00  0.00            
ATOM   1042  HA  ASP    78      20.770  51.920  47.930  1.00  0.00            
ATOM   1043  CB  ASP    78      19.540  50.490  47.010  1.00  0.00            
ATOM   1044  HB1 ASP    78      19.030  50.350  46.050  1.00  0.00            
ATOM   1045  HB2 ASP    78      18.930  50.560  47.900  1.00  0.00            
ATOM   1046  CG  ASP    78      20.520  49.330  47.100  1.00  0.00            
ATOM   1047  OD1 ASP    78      20.440  48.300  46.400  1.00  0.00            
ATOM   1048  OD2 ASP    78      21.300  49.220  48.070  1.00  0.00            
ATOM   1049  C   ASP    78      21.090  52.050  45.780  1.00  0.00            
ATOM   1050  O   ASP    78      22.310  52.050  45.870  1.00  0.00            
ATOM   1051  N   SER    79      20.460  52.350  44.630  1.00  0.00            
ATOM   1052  H   SER    79      19.460  52.470  44.630  1.00  0.00            
ATOM   1053  CA  SER    79      21.120  52.670  43.380  1.00  0.00            
ATOM   1054  HA  SER    79      21.860  51.880  43.280  1.00  0.00            
ATOM   1055  CB  SER    79      20.170  52.590  42.180  1.00  0.00            
ATOM   1056  HB1 SER    79      20.540  53.360  41.510  1.00  0.00            
ATOM   1057  HB2 SER    79      19.170  52.860  42.500  1.00  0.00            
ATOM   1058  OG  SER    79      20.170  51.290  41.640  1.00  0.00            
ATOM   1059  HG  SER    79      20.260  51.390  40.690  1.00  0.00            
ATOM   1060  C   SER    79      21.850  54.000  43.410  1.00  0.00            
ATOM   1061  O   SER    79      22.970  54.060  42.920  1.00  0.00            
ATOM   1062  N   GLU    80      21.310  55.030  44.050  1.00  0.00            
ATOM   1063  H   GLU    80      20.420  54.920  44.510  1.00  0.00            
ATOM   1064  CA  GLU    80      22.060  56.280  44.100  1.00  0.00            
ATOM   1065  HA  GLU    80      22.580  56.480  43.170  1.00  0.00            
ATOM   1066  CB  GLU    80      21.210  57.480  44.480  1.00  0.00            
ATOM   1067  HB1 GLU    80      21.310  57.670  45.550  1.00  0.00            
ATOM   1068  HB2 GLU    80      20.150  57.260  44.340  1.00  0.00            
ATOM   1069  CG  GLU    80      21.610  58.730  43.690  1.00  0.00            
ATOM   1070  HG1 GLU    80      22.660  58.920  43.920  1.00  0.00            
ATOM   1071  HG2 GLU    80      21.070  59.630  43.980  1.00  0.00            
ATOM   1072  CD  GLU    80      21.410  58.470  42.210  1.00  0.00            
ATOM   1073  OE1 GLU    80      22.430  58.480  41.490  1.00  0.00            
ATOM   1074  OE2 GLU    80      20.230  58.470  41.820  1.00  0.00            
ATOM   1075  C   GLU    80      23.180  56.030  45.110  1.00  0.00            
ATOM   1076  O   GLU    80      24.270  56.530  44.840  1.00  0.00            
ATOM   1077  N   TRP    81      23.020  55.260  46.190  1.00  0.00            
ATOM   1078  H   TRP    81      22.090  54.910  46.420  1.00  0.00            
ATOM   1079  CA  TRP    81      24.060  54.890  47.120  1.00  0.00            
ATOM   1080  HA  TRP    81      24.600  55.760  47.500  1.00  0.00            
ATOM   1081  CB  TRP    81      23.490  54.080  48.260  1.00  0.00            
ATOM   1082  HB1 TRP    81      22.590  53.530  47.990  1.00  0.00            
ATOM   1083  HB2 TRP    81      23.040  54.740  49.010  1.00  0.00            
ATOM   1084  CG  TRP    81      24.380  53.180  49.060  1.00  0.00            
ATOM   1085  CD1 TRP    81      24.270  51.840  49.130  1.00  0.00            
ATOM   1086  HD1 TRP    81      23.470  51.180  48.810  1.00  0.00            
ATOM   1087  NE1 TRP    81      25.290  51.390  49.940  1.00  0.00            
ATOM   1088  HE1 TRP    81      25.290  50.500  50.410  1.00  0.00            
ATOM   1089  CE2 TRP    81      26.150  52.400  50.320  1.00  0.00            
ATOM   1090  CZ2 TRP    81      27.390  52.470  50.980  1.00  0.00            
ATOM   1091  HZ2 TRP    81      27.860  51.580  51.390  1.00  0.00            
ATOM   1092  CH2 TRP    81      27.970  53.700  51.280  1.00  0.00            
ATOM   1093  HH2 TRP    81      28.860  53.740  51.900  1.00  0.00            
ATOM   1094  CZ3 TRP    81      27.310  54.870  50.890  1.00  0.00            
ATOM   1095  HZ3 TRP    81      27.750  55.820  51.170  1.00  0.00            
ATOM   1096  CE3 TRP    81      26.180  54.820  50.070  1.00  0.00            
ATOM   1097  HE3 TRP    81      25.810  55.720  49.590  1.00  0.00            
ATOM   1098  CD2 TRP    81      25.570  53.580  49.800  1.00  0.00            
ATOM   1099  C   TRP    81      25.180  54.050  46.500  1.00  0.00            
ATOM   1100  O   TRP    81      26.320  54.170  46.930  1.00  0.00            
ATOM   1101  N   ARG    82      24.880  53.220  45.490  1.00  0.00            
ATOM   1102  H   ARG    82      23.900  53.130  45.280  1.00  0.00            
ATOM   1103  CA  ARG    82      25.790  52.400  44.720  1.00  0.00            
ATOM   1104  HA  ARG    82      26.540  52.010  45.400  1.00  0.00            
ATOM   1105  CB  ARG    82      25.090  51.160  44.190  1.00  0.00            
ATOM   1106  HB1 ARG    82      24.450  51.360  43.320  1.00  0.00            
ATOM   1107  HB2 ARG    82      24.510  50.680  44.980  1.00  0.00            
ATOM   1108  CG  ARG    82      25.990  49.990  43.800  1.00  0.00            
ATOM   1109  HG1 ARG    82      26.710  49.700  44.560  1.00  0.00            
ATOM   1110  HG2 ARG    82      26.620  50.400  43.020  1.00  0.00            
ATOM   1111  CD  ARG    82      25.210  48.750  43.390  1.00  0.00            
ATOM   1112  HD1 ARG    82      25.840  48.020  42.890  1.00  0.00            
ATOM   1113  HD2 ARG    82      24.480  49.140  42.680  1.00  0.00            
ATOM   1114  NE  ARG    82      24.650  47.990  44.510  1.00  0.00            
ATOM   1115  HE  ARG    82      25.340  47.770  45.220  1.00  0.00            
ATOM   1116  CZ  ARG    82      23.450  48.110  45.110  1.00  0.00            
ATOM   1117  NH1 ARG    82      22.430  48.680  44.440  1.00  0.00            
ATOM   1118 1HH1 ARG    82      22.570  48.880  43.460  1.00  0.00            
ATOM   1119 2HH1 ARG    82      21.520  48.680  44.860  1.00  0.00            
ATOM   1120  NH2 ARG    82      23.260  47.720  46.380  1.00  0.00            
ATOM   1121 1HH2 ARG    82      24.080  47.410  46.880  1.00  0.00            
ATOM   1122 2HH2 ARG    82      22.430  47.990  46.880  1.00  0.00            
ATOM   1123  C   ARG    82      26.620  53.170  43.700  1.00  0.00            
ATOM   1124  O   ARG    82      27.840  52.990  43.690  1.00  0.00            
ATOM   1125  N   ARG    83      25.970  53.960  42.850  1.00  0.00            
ATOM   1126  H   ARG    83      24.970  54.010  42.980  1.00  0.00            
ATOM   1127  CA  ARG    83      26.550  54.950  41.960  1.00  0.00            
ATOM   1128  HA  ARG    83      27.220  54.460  41.260  1.00  0.00            
ATOM   1129  CB  ARG    83      25.550  55.780  41.160  1.00  0.00            
ATOM   1130  HB1 ARG    83      26.110  56.600  40.710  1.00  0.00            
ATOM   1131  HB2 ARG    83      24.820  56.170  41.870  1.00  0.00            
ATOM   1132  CG  ARG    83      24.820  54.950  40.110  1.00  0.00            
ATOM   1133  HG1 ARG    83      24.180  54.210  40.590  1.00  0.00            
ATOM   1134  HG2 ARG    83      25.600  54.330  39.650  1.00  0.00            
ATOM   1135  CD  ARG    83      23.940  55.710  39.110  1.00  0.00            
ATOM   1136  HD1 ARG    83      23.760  55.170  38.190  1.00  0.00            
ATOM   1137  HD2 ARG    83      24.560  56.580  38.870  1.00  0.00            
ATOM   1138  NE  ARG    83      22.710  56.200  39.730  1.00  0.00            
ATOM   1139  HE  ARG    83      22.740  57.110  40.140  1.00  0.00            
ATOM   1140  CZ  ARG    83      21.540  55.530  39.720  1.00  0.00            
ATOM   1141  NH1 ARG    83      20.480  56.110  40.300  1.00  0.00            
ATOM   1142 1HH1 ARG    83      20.530  57.010  40.760  1.00  0.00            
ATOM   1143 2HH1 ARG    83      19.580  55.690  40.130  1.00  0.00            
ATOM   1144  NH2 ARG    83      21.390  54.330  39.140  1.00  0.00            
ATOM   1145 1HH2 ARG    83      22.200  53.980  38.660  1.00  0.00            
ATOM   1146 2HH2 ARG    83      20.550  53.780  39.110  1.00  0.00            
ATOM   1147  C   ARG    83      27.390  55.970  42.720  1.00  0.00            
ATOM   1148  O   ARG    83      28.400  56.420  42.200  1.00  0.00            
ATOM   1149  N   PHE    84      27.050  56.260  43.980  1.00  0.00            
ATOM   1150  H   PHE    84      26.090  56.150  44.290  1.00  0.00            
ATOM   1151  CA  PHE    84      27.850  57.060  44.880  1.00  0.00            
ATOM   1152  HA  PHE    84      28.170  57.970  44.370  1.00  0.00            
ATOM   1153  CB  PHE    84      26.980  57.470  46.060  1.00  0.00            
ATOM   1154  HB1 PHE    84      26.520  56.610  46.560  1.00  0.00            
ATOM   1155  HB2 PHE    84      26.200  58.140  45.690  1.00  0.00            
ATOM   1156  CG  PHE    84      27.560  58.290  47.180  1.00  0.00            
ATOM   1157  CD1 PHE    84      27.590  59.690  47.160  1.00  0.00            
ATOM   1158  HD1 PHE    84      27.260  60.200  46.250  1.00  0.00            
ATOM   1159  CE1 PHE    84      28.180  60.450  48.170  1.00  0.00            
ATOM   1160  HE1 PHE    84      28.330  61.510  48.260  1.00  0.00            
ATOM   1161  CZ  PHE    84      28.920  59.840  49.190  1.00  0.00            
ATOM   1162  HZ  PHE    84      29.460  60.470  49.880  1.00  0.00            
ATOM   1163  CE2 PHE    84      28.930  58.430  49.230  1.00  0.00            
ATOM   1164  HE2 PHE    84      29.540  57.820  49.880  1.00  0.00            
ATOM   1165  CD2 PHE    84      28.250  57.700  48.250  1.00  0.00            
ATOM   1166  HD2 PHE    84      28.380  56.630  48.260  1.00  0.00            
ATOM   1167  C   PHE    84      29.010  56.260  45.460  1.00  0.00            
ATOM   1168  O   PHE    84      30.140  56.740  45.540  1.00  0.00            
ATOM   1169  N   THR    85      28.870  54.990  45.840  1.00  0.00            
ATOM   1170  H   THR    85      27.930  54.620  45.810  1.00  0.00            
ATOM   1171  CA  THR    85      29.940  54.200  46.420  1.00  0.00            
ATOM   1172  HA  THR    85      30.390  54.670  47.300  1.00  0.00            
ATOM   1173  CB  THR    85      29.510  52.820  46.930  1.00  0.00            
ATOM   1174  HB  THR    85      28.790  52.370  46.240  1.00  0.00            
ATOM   1175  CG2 THR    85      30.550  51.750  47.210  1.00  0.00            
ATOM   1176 1HG2 THR    85      30.180  51.120  48.030  1.00  0.00            
ATOM   1177 2HG2 THR    85      30.760  51.150  46.320  1.00  0.00            
ATOM   1178 3HG2 THR    85      31.480  52.210  47.540  1.00  0.00            
ATOM   1179  OG1 THR    85      28.740  53.020  48.090  1.00  0.00            
ATOM   1180  HG1 THR    85      27.870  53.380  47.900  1.00  0.00            
ATOM   1181  C   THR    85      31.040  53.990  45.400  1.00  0.00            
ATOM   1182  O   THR    85      32.160  54.380  45.690  1.00  0.00            
ATOM   1183  N   GLU    86      30.690  53.610  44.160  1.00  0.00            
ATOM   1184  H   GLU    86      29.730  53.360  43.970  1.00  0.00            
ATOM   1185  CA  GLU    86      31.540  53.560  42.990  1.00  0.00            
ATOM   1186  HA  GLU    86      32.350  52.870  43.200  1.00  0.00            
ATOM   1187  CB  GLU    86      30.710  52.850  41.920  1.00  0.00            
ATOM   1188  HB1 GLU    86      29.950  53.480  41.480  1.00  0.00            
ATOM   1189  HB2 GLU    86      30.210  52.000  42.400  1.00  0.00            
ATOM   1190  CG  GLU    86      31.510  52.220  40.780  1.00  0.00            
ATOM   1191  HG1 GLU    86      32.490  51.900  41.100  1.00  0.00            
ATOM   1192  HG2 GLU    86      31.750  52.990  40.040  1.00  0.00            
ATOM   1193  CD  GLU    86      30.860  51.050  40.060  1.00  0.00            
ATOM   1194  OE1 GLU    86      31.470  49.960  39.940  1.00  0.00            
ATOM   1195  OE2 GLU    86      29.810  51.330  39.430  1.00  0.00            
ATOM   1196  C   GLU    86      32.080  54.880  42.480  1.00  0.00            
ATOM   1197  O   GLU    86      33.040  54.840  41.700  1.00  0.00            
ATOM   1198  N   GLN    87      31.600  56.040  42.950  1.00  0.00            
ATOM   1199  H   GLN    87      30.860  55.910  43.630  1.00  0.00            
ATOM   1200  CA  GLN    87      32.140  57.370  42.710  1.00  0.00            
ATOM   1201  HA  GLN    87      32.690  57.330  41.770  1.00  0.00            
ATOM   1202  CB  GLN    87      31.010  58.370  42.580  1.00  0.00            
ATOM   1203  HB1 GLN    87      30.290  58.260  43.390  1.00  0.00            
ATOM   1204  HB2 GLN    87      30.470  58.160  41.650  1.00  0.00            
ATOM   1205  CG  GLN    87      31.300  59.860  42.590  1.00  0.00            
ATOM   1206  HG1 GLN    87      32.070  60.070  41.840  1.00  0.00            
ATOM   1207  HG2 GLN    87      31.730  60.170  43.550  1.00  0.00            
ATOM   1208  CD  GLN    87      30.090  60.770  42.430  1.00  0.00            
ATOM   1209  OE1 GLN    87      28.990  60.510  42.930  1.00  0.00            
ATOM   1210  NE2 GLN    87      30.230  61.900  41.750  1.00  0.00            
ATOM   1211 1HE2 GLN    87      31.190  62.100  41.470  1.00  0.00            
ATOM   1212 2HE2 GLN    87      29.420  62.440  41.490  1.00  0.00            
ATOM   1213  C   GLN    87      33.130  57.740  43.810  1.00  0.00            
ATOM   1214  O   GLN    87      34.220  58.220  43.510  1.00  0.00            
ATOM   1215  N   TYR    88      32.900  57.340  45.060  1.00  0.00            
ATOM   1216  H   TYR    88      32.100  56.770  45.320  1.00  0.00            
ATOM   1217  CA  TYR    88      33.560  57.920  46.210  1.00  0.00            
ATOM   1218  HA  TYR    88      34.320  58.600  45.870  1.00  0.00            
ATOM   1219  CB  TYR    88      32.630  58.660  47.160  1.00  0.00            
ATOM   1220  HB1 TYR    88      33.130  58.790  48.130  1.00  0.00            
ATOM   1221  HB2 TYR    88      31.690  58.110  47.160  1.00  0.00            
ATOM   1222  CG  TYR    88      32.170  60.050  46.820  1.00  0.00            
ATOM   1223  CD1 TYR    88      32.960  61.180  47.110  1.00  0.00            
ATOM   1224  HD1 TYR    88      33.900  61.030  47.620  1.00  0.00            
ATOM   1225  CE1 TYR    88      32.510  62.480  46.830  1.00  0.00            
ATOM   1226  HE1 TYR    88      33.130  63.330  47.030  1.00  0.00            
ATOM   1227  CZ  TYR    88      31.240  62.640  46.240  1.00  0.00            
ATOM   1228  OH  TYR    88      30.830  63.920  46.010  1.00  0.00            
ATOM   1229  HH  TYR    88      30.150  63.910  45.310  1.00  0.00            
ATOM   1230  CE2 TYR    88      30.470  61.520  45.910  1.00  0.00            
ATOM   1231  HE2 TYR    88      29.540  61.610  45.340  1.00  0.00            
ATOM   1232  CD2 TYR    88      31.010  60.240  46.070  1.00  0.00            
ATOM   1233  HD2 TYR    88      30.520  59.400  45.590  1.00  0.00            
ATOM   1234  C   TYR    88      34.350  56.920  47.050  1.00  0.00            
ATOM   1235  O   TYR    88      35.440  57.250  47.520  1.00  0.00            
ATOM   1236  N   LEU    89      33.770  55.780  47.430  1.00  0.00            
ATOM   1237  H   LEU    89      32.950  55.440  46.970  1.00  0.00            
ATOM   1238  CA  LEU    89      34.260  54.930  48.500  1.00  0.00            
ATOM   1239  HA  LEU    89      34.930  55.530  49.110  1.00  0.00            
ATOM   1240  CB  LEU    89      33.080  54.520  49.390  1.00  0.00            
ATOM   1241  HB1 LEU    89      33.380  53.850  50.200  1.00  0.00            
ATOM   1242  HB2 LEU    89      32.450  53.860  48.800  1.00  0.00            
ATOM   1243  CG  LEU    89      32.210  55.680  49.860  1.00  0.00            
ATOM   1244  HG  LEU    89      31.800  56.240  49.030  1.00  0.00            
ATOM   1245  CD1 LEU    89      31.010  54.990  50.490  1.00  0.00            
ATOM   1246 1HD1 LEU    89      30.240  55.720  50.790  1.00  0.00            
ATOM   1247 2HD1 LEU    89      30.570  54.250  49.830  1.00  0.00            
ATOM   1248 3HD1 LEU    89      31.340  54.400  51.340  1.00  0.00            
ATOM   1249  CD2 LEU    89      32.810  56.750  50.760  1.00  0.00            
ATOM   1250 1HD2 LEU    89      33.590  57.260  50.190  1.00  0.00            
ATOM   1251 2HD2 LEU    89      32.070  57.530  50.980  1.00  0.00            
ATOM   1252 3HD2 LEU    89      33.120  56.350  51.730  1.00  0.00            
ATOM   1253  C   LEU    89      34.920  53.660  47.970  1.00  0.00            
ATOM   1254  O   LEU    89      36.000  53.290  48.390  1.00  0.00            
ATOM   1255  N   ASP    90      34.280  53.050  46.980  1.00  0.00            
ATOM   1256  H   ASP    90      33.390  53.400  46.670  1.00  0.00            
ATOM   1257  CA  ASP    90      35.030  52.150  46.120  1.00  0.00            
ATOM   1258  HA  ASP    90      35.600  51.490  46.760  1.00  0.00            
ATOM   1259  CB  ASP    90      34.010  51.300  45.360  1.00  0.00            
ATOM   1260  HB1 ASP    90      33.120  51.860  45.050  1.00  0.00            
ATOM   1261  HB2 ASP    90      33.590  50.670  46.140  1.00  0.00            
ATOM   1262  CG  ASP    90      34.500  50.370  44.260  1.00  0.00            
ATOM   1263  OD1 ASP    90      33.830  50.070  43.250  1.00  0.00            
ATOM   1264  OD2 ASP    90      35.560  49.730  44.470  1.00  0.00            
ATOM   1265  C   ASP    90      35.930  52.840  45.090  1.00  0.00            
ATOM   1266  O   ASP    90      37.130  52.570  45.160  1.00  0.00            
ATOM   1267  N   ASN    91      35.410  53.750  44.280  1.00  0.00            
ATOM   1268  H   ASN    91      34.420  53.950  44.380  1.00  0.00            
ATOM   1269  CA  ASN    91      36.170  54.570  43.360  1.00  0.00            
ATOM   1270  HA  ASN    91      35.350  54.850  42.700  1.00  0.00            
ATOM   1271  CB  ASN    91      36.760  55.870  43.910  1.00  0.00            
ATOM   1272  HB1 ASN    91      37.650  55.530  44.430  1.00  0.00            
ATOM   1273  HB2 ASN    91      36.060  56.360  44.580  1.00  0.00            
ATOM   1274  CG  ASN    91      37.080  56.820  42.770  1.00  0.00            
ATOM   1275  OD1 ASN    91      36.690  56.730  41.600  1.00  0.00            
ATOM   1276  ND2 ASN    91      37.960  57.790  43.060  1.00  0.00            
ATOM   1277 1HD2 ASN    91      38.280  57.850  44.010  1.00  0.00            
ATOM   1278 2HD2 ASN    91      38.210  58.490  42.370  1.00  0.00            
ATOM   1279  C   ASN    91      37.210  53.790  42.570  1.00  0.00            
ATOM   1280  O   ASN    91      38.390  54.090  42.740  1.00  0.00            
ATOM   1281  N   PRO    92      36.820  53.060  41.520  1.00  0.00            
ATOM   1282  CD  PRO    92      35.450  52.840  41.120  1.00  0.00            
ATOM   1283  HD1 PRO    92      34.820  53.730  41.060  1.00  0.00            
ATOM   1284  HD2 PRO    92      35.010  52.040  41.730  1.00  0.00            
ATOM   1285  CG  PRO    92      35.430  52.430  39.660  1.00  0.00            
ATOM   1286  HG1 PRO    92      35.680  53.230  38.950  1.00  0.00            
ATOM   1287  HG2 PRO    92      34.560  51.880  39.300  1.00  0.00            
ATOM   1288  CB  PRO    92      36.720  51.620  39.650  1.00  0.00            
ATOM   1289  HB1 PRO    92      37.150  51.480  38.660  1.00  0.00            
ATOM   1290  HB2 PRO    92      36.490  50.660  40.100  1.00  0.00            
ATOM   1291  CA  PRO    92      37.670  52.350  40.590  1.00  0.00            
ATOM   1292  HA  PRO    92      38.250  51.720  41.260  1.00  0.00            
ATOM   1293  C   PRO    92      38.770  53.150  39.890  1.00  0.00            
ATOM   1294  O   PRO    92      39.690  52.470  39.450  1.00  0.00            
ATOM   1295  N   SER    93      38.760  54.490  39.920  1.00  0.00            
ATOM   1296  H   SER    93      37.880  54.950  40.130  1.00  0.00            
ATOM   1297  CA  SER    93      39.800  55.320  39.370  1.00  0.00            
ATOM   1298  HA  SER    93      40.310  54.710  38.620  1.00  0.00            
ATOM   1299  CB  SER    93      39.150  56.580  38.810  1.00  0.00            
ATOM   1300  HB1 SER    93      40.000  57.160  38.450  1.00  0.00            
ATOM   1301  HB2 SER    93      38.630  57.090  39.620  1.00  0.00            
ATOM   1302  OG  SER    93      38.220  56.400  37.780  1.00  0.00            
ATOM   1303  HG  SER    93      37.670  57.160  37.570  1.00  0.00            
ATOM   1304  C   SER    93      40.950  55.580  40.330  1.00  0.00            
ATOM   1305  O   SER    93      42.040  55.920  39.890  1.00  0.00            
ATOM   1306  N   ASP    94      40.780  55.520  41.660  1.00  0.00            
ATOM   1307  H   ASP    94      39.890  55.180  41.990  1.00  0.00            
ATOM   1308  CA  ASP    94      41.760  55.840  42.670  1.00  0.00            
ATOM   1309  HA  ASP    94      42.680  56.300  42.300  1.00  0.00            
ATOM   1310  CB  ASP    94      41.220  56.970  43.550  1.00  0.00            
ATOM   1311  HB1 ASP    94      40.190  56.800  43.830  1.00  0.00            
ATOM   1312  HB2 ASP    94      41.330  57.790  42.850  1.00  0.00            
ATOM   1313  CG  ASP    94      42.060  57.180  44.810  1.00  0.00            
ATOM   1314  OD1 ASP    94      41.540  56.760  45.870  1.00  0.00            
ATOM   1315  OD2 ASP    94      43.120  57.840  44.720  1.00  0.00            
ATOM   1316  C   ASP    94      42.120  54.640  43.510  1.00  0.00            
ATOM   1317  O   ASP    94      41.320  53.730  43.690  1.00  0.00            
ATOM   1318  N   GLY    95      43.380  54.590  43.990  1.00  0.00            
ATOM   1319  H   GLY    95      43.990  55.380  43.940  1.00  0.00            
ATOM   1320  CA  GLY    95      43.820  53.530  44.880  1.00  0.00            
ATOM   1321  HA1 GLY    95      44.860  53.330  44.620  1.00  0.00            
ATOM   1322  HA2 GLY    95      43.310  52.610  44.620  1.00  0.00            
ATOM   1323  C   GLY    95      43.500  53.750  46.350  1.00  0.00            
ATOM   1324  O   GLY    95      42.540  53.150  46.820  1.00  0.00            
ATOM   1325  N   ILE    96      44.220  54.590  47.100  1.00  0.00            
ATOM   1326  H   ILE    96      45.120  54.860  46.720  1.00  0.00            
ATOM   1327  CA  ILE    96      43.900  55.000  48.440  1.00  0.00            
ATOM   1328  HA  ILE    96      42.850  54.730  48.610  1.00  0.00            
ATOM   1329  CB  ILE    96      44.740  54.250  49.490  1.00  0.00            
ATOM   1330  HB  ILE    96      44.310  54.490  50.460  1.00  0.00            
ATOM   1331  CG2 ILE    96      44.570  52.730  49.360  1.00  0.00            
ATOM   1332 1HG2 ILE    96      45.110  52.190  50.140  1.00  0.00            
ATOM   1333 2HG2 ILE    96      43.490  52.560  49.360  1.00  0.00            
ATOM   1334 3HG2 ILE    96      45.060  52.410  48.450  1.00  0.00            
ATOM   1335  CG1 ILE    96      46.230  54.560  49.380  1.00  0.00            
ATOM   1336 1HG1 ILE    96      46.580  54.370  48.360  1.00  0.00            
ATOM   1337 2HG1 ILE    96      46.830  53.820  49.910  1.00  0.00            
ATOM   1338  CD  ILE    96      46.740  55.870  49.950  1.00  0.00            
ATOM   1339  HD1 ILE    96      46.180  56.020  50.870  1.00  0.00            
ATOM   1340  HD2 ILE    96      47.780  55.740  50.270  1.00  0.00            
ATOM   1341  HD3 ILE    96      46.640  56.770  49.330  1.00  0.00            
ATOM   1342  C   ILE    96      43.940  56.510  48.620  1.00  0.00            
ATOM   1343  O   ILE    96      43.590  56.950  49.710  1.00  0.00            
ATOM   1344  N   LEU    97      44.350  57.260  47.600  1.00  0.00            
ATOM   1345  H   LEU    97      44.790  56.830  46.790  1.00  0.00            
ATOM   1346  CA  LEU    97      44.750  58.620  47.910  1.00  0.00            
ATOM   1347  HA  LEU    97      45.380  58.650  48.800  1.00  0.00            
ATOM   1348  CB  LEU    97      45.640  59.110  46.780  1.00  0.00            
ATOM   1349  HB1 LEU    97      45.150  58.950  45.820  1.00  0.00            
ATOM   1350  HB2 LEU    97      46.560  58.530  46.780  1.00  0.00            
ATOM   1351  CG  LEU    97      46.130  60.550  46.650  1.00  0.00            
ATOM   1352  HG  LEU    97      46.380  60.780  47.690  1.00  0.00            
ATOM   1353  CD1 LEU    97      47.250  60.850  45.660  1.00  0.00            
ATOM   1354 1HD1 LEU    97      47.060  60.320  44.730  1.00  0.00            
ATOM   1355 2HD1 LEU    97      47.480  61.900  45.470  1.00  0.00            
ATOM   1356 3HD1 LEU    97      48.150  60.430  46.120  1.00  0.00            
ATOM   1357  CD2 LEU    97      45.010  61.450  46.160  1.00  0.00            
ATOM   1358 1HD2 LEU    97      45.320  62.330  45.600  1.00  0.00            
ATOM   1359 2HD2 LEU    97      44.240  60.930  45.580  1.00  0.00            
ATOM   1360 3HD2 LEU    97      44.560  61.910  47.050  1.00  0.00            
ATOM   1361  C   LEU    97      43.510  59.480  48.120  1.00  0.00            
ATOM   1362  O   LEU    97      43.430  60.230  49.100  1.00  0.00            
ATOM   1363  N   ASP    98      42.480  59.450  47.290  1.00  0.00            
ATOM   1364  H   ASP    98      42.600  58.880  46.460  1.00  0.00            
ATOM   1365  CA  ASP    98      41.330  60.300  47.550  1.00  0.00            
ATOM   1366  HA  ASP    98      41.580  61.360  47.590  1.00  0.00            
ATOM   1367  CB  ASP    98      40.410  60.210  46.330  1.00  0.00            
ATOM   1368  HB1 ASP    98      40.280  59.170  46.020  1.00  0.00            
ATOM   1369  HB2 ASP    98      40.900  60.850  45.590  1.00  0.00            
ATOM   1370  CG  ASP    98      39.060  60.830  46.690  1.00  0.00            
ATOM   1371  OD1 ASP    98      38.970  62.050  46.930  1.00  0.00            
ATOM   1372  OD2 ASP    98      38.010  60.150  46.760  1.00  0.00            
ATOM   1373  C   ASP    98      40.620  59.890  48.820  1.00  0.00            
ATOM   1374  O   ASP    98      40.280  60.700  49.690  1.00  0.00            
ATOM   1375  N   LYS    99      40.560  58.570  49.050  1.00  0.00            
ATOM   1376  H   LYS    99      40.650  58.090  48.170  1.00  0.00            
ATOM   1377  CA  LYS    99      39.950  57.940  50.200  1.00  0.00            
ATOM   1378  HA  LYS    99      38.890  58.210  50.290  1.00  0.00            
ATOM   1379  CB  LYS    99      40.010  56.440  50.020  1.00  0.00            
ATOM   1380  HB1 LYS    99      39.550  55.950  50.880  1.00  0.00            
ATOM   1381  HB2 LYS    99      41.060  56.120  49.990  1.00  0.00            
ATOM   1382  CG  LYS    99      39.280  55.930  48.780  1.00  0.00            
ATOM   1383  HG1 LYS    99      39.770  56.360  47.910  1.00  0.00            
ATOM   1384  HG2 LYS    99      38.290  56.380  48.750  1.00  0.00            
ATOM   1385  CD  LYS    99      39.350  54.420  48.540  1.00  0.00            
ATOM   1386  HD1 LYS    99      38.810  53.810  49.260  1.00  0.00            
ATOM   1387  HD2 LYS    99      40.360  54.080  48.770  1.00  0.00            
ATOM   1388  CE  LYS    99      38.750  54.170  47.160  1.00  0.00            
ATOM   1389  HE1 LYS    99      37.720  54.520  47.090  1.00  0.00            
ATOM   1390  HE2 LYS    99      38.670  53.100  46.950  1.00  0.00            
ATOM   1391  NZ  LYS    99      39.640  54.680  46.110  1.00  0.00            
ATOM   1392  HZ1 LYS    99      39.230  54.550  45.200  1.00  0.00            
ATOM   1393  HZ2 LYS    99      39.940  55.650  46.140  1.00  0.00            
ATOM   1394  HZ3 LYS    99      40.480  54.120  46.140  1.00  0.00            
ATOM   1395  C   LYS    99      40.610  58.380  51.500  1.00  0.00            
ATOM   1396  O   LYS    99      39.860  58.480  52.460  1.00  0.00            
ATOM   1397  N   THR   100      41.910  58.700  51.580  1.00  0.00            
ATOM   1398  H   THR   100      42.340  58.830  50.680  1.00  0.00            
ATOM   1399  CA  THR   100      42.580  59.260  52.740  1.00  0.00            
ATOM   1400  HA  THR   100      42.010  58.940  53.610  1.00  0.00            
ATOM   1401  CB  THR   100      43.990  58.710  52.930  1.00  0.00            
ATOM   1402  HB  THR   100      44.570  59.360  53.570  1.00  0.00            
ATOM   1403  CG2 THR   100      43.990  57.320  53.570  1.00  0.00            
ATOM   1404 1HG2 THR   100      43.770  56.570  52.820  1.00  0.00            
ATOM   1405 2HG2 THR   100      45.000  57.130  53.930  1.00  0.00            
ATOM   1406 3HG2 THR   100      43.260  57.240  54.370  1.00  0.00            
ATOM   1407  OG1 THR   100      44.710  58.560  51.730  1.00  0.00            
ATOM   1408  HG1 THR   100      44.180  57.990  51.170  1.00  0.00            
ATOM   1409  C   THR   100      42.530  60.770  52.910  1.00  0.00            
ATOM   1410  O   THR   100      42.480  61.340  54.010  1.00  0.00            
ATOM   1411  N   ARG   101      42.490  61.480  51.790  1.00  0.00            
ATOM   1412  H   ARG   101      42.360  60.970  50.920  1.00  0.00            
ATOM   1413  CA  ARG   101      42.350  62.900  51.620  1.00  0.00            
ATOM   1414  HA  ARG   101      43.060  63.480  52.210  1.00  0.00            
ATOM   1415  CB  ARG   101      42.490  63.190  50.140  1.00  0.00            
ATOM   1416  HB1 ARG   101      41.650  62.700  49.650  1.00  0.00            
ATOM   1417  HB2 ARG   101      43.380  62.800  49.640  1.00  0.00            
ATOM   1418  CG  ARG   101      42.500  64.690  49.800  1.00  0.00            
ATOM   1419  HG1 ARG   101      43.250  65.150  50.440  1.00  0.00            
ATOM   1420  HG2 ARG   101      41.570  65.150  50.150  1.00  0.00            
ATOM   1421  CD  ARG   101      42.890  64.990  48.360  1.00  0.00            
ATOM   1422  HD1 ARG   101      43.890  64.680  48.060  1.00  0.00            
ATOM   1423  HD2 ARG   101      42.860  66.080  48.330  1.00  0.00            
ATOM   1424  NE  ARG   101      41.900  64.440  47.420  1.00  0.00            
ATOM   1425  HE  ARG   101      40.920  64.350  47.670  1.00  0.00            
ATOM   1426  CZ  ARG   101      42.050  64.390  46.090  1.00  0.00            
ATOM   1427  NH1 ARG   101      43.200  64.690  45.480  1.00  0.00            
ATOM   1428 1HH1 ARG   101      44.020  64.850  46.050  1.00  0.00            
ATOM   1429 2HH1 ARG   101      43.210  64.550  44.480  1.00  0.00            
ATOM   1430  NH2 ARG   101      41.000  63.960  45.370  1.00  0.00            
ATOM   1431 1HH2 ARG   101      40.160  63.660  45.830  1.00  0.00            
ATOM   1432 2HH2 ARG   101      40.960  63.810  44.370  1.00  0.00            
ATOM   1433  C   ARG   101      41.040  63.460  52.170  1.00  0.00            
ATOM   1434  O   ARG   101      41.120  64.370  52.990  1.00  0.00            
ATOM   1435  N   LYS   102      39.890  62.960  51.710  1.00  0.00            
ATOM   1436  H   LYS   102      39.960  62.240  51.020  1.00  0.00            
ATOM   1437  CA  LYS   102      38.560  63.530  51.810  1.00  0.00            
ATOM   1438  HA  LYS   102      38.620  64.410  51.170  1.00  0.00            
ATOM   1439  CB  LYS   102      37.580  62.640  51.040  1.00  0.00            
ATOM   1440  HB1 LYS   102      37.470  61.680  51.550  1.00  0.00            
ATOM   1441  HB2 LYS   102      37.840  62.420  50.000  1.00  0.00            
ATOM   1442  CG  LYS   102      36.150  63.160  50.960  1.00  0.00            
ATOM   1443  HG1 LYS   102      35.740  63.520  51.910  1.00  0.00            
ATOM   1444  HG2 LYS   102      35.420  62.440  50.560  1.00  0.00            
ATOM   1445  CD  LYS   102      36.100  64.390  50.060  1.00  0.00            
ATOM   1446  HD1 LYS   102      36.490  64.050  49.100  1.00  0.00            
ATOM   1447  HD2 LYS   102      36.770  65.190  50.360  1.00  0.00            
ATOM   1448  CE  LYS   102      34.680  64.960  50.030  1.00  0.00            
ATOM   1449  HE1 LYS   102      34.520  65.350  51.050  1.00  0.00            
ATOM   1450  HE2 LYS   102      33.960  64.150  49.900  1.00  0.00            
ATOM   1451  NZ  LYS   102      34.490  66.060  49.080  1.00  0.00            
ATOM   1452  HZ1 LYS   102      33.520  66.320  49.110  1.00  0.00            
ATOM   1453  HZ2 LYS   102      34.950  66.920  49.340  1.00  0.00            
ATOM   1454  HZ3 LYS   102      34.670  65.770  48.130  1.00  0.00            
ATOM   1455  C   LYS   102      38.190  63.960  53.210  1.00  0.00            
ATOM   1456  O   LYS   102      38.130  65.170  53.450  1.00  0.00            
ATOM   1457  N   ILE   103      38.110  63.060  54.200  1.00  0.00            
ATOM   1458  H   ILE   103      38.310  62.080  54.070  1.00  0.00            
ATOM   1459  CA  ILE   103      37.830  63.400  55.570  1.00  0.00            
ATOM   1460  HA  ILE   103      36.950  64.040  55.590  1.00  0.00            
ATOM   1461  CB  ILE   103      37.290  62.250  56.420  1.00  0.00            
ATOM   1462  HB  ILE   103      36.980  62.700  57.350  1.00  0.00            
ATOM   1463  CG2 ILE   103      36.100  61.610  55.690  1.00  0.00            
ATOM   1464 1HG2 ILE   103      35.410  62.460  55.720  1.00  0.00            
ATOM   1465 2HG2 ILE   103      36.340  61.210  54.710  1.00  0.00            
ATOM   1466 3HG2 ILE   103      35.680  60.840  56.340  1.00  0.00            
ATOM   1467  CG1 ILE   103      38.340  61.190  56.730  1.00  0.00            
ATOM   1468 1HG1 ILE   103      38.970  61.770  57.400  1.00  0.00            
ATOM   1469 2HG1 ILE   103      38.840  60.790  55.840  1.00  0.00            
ATOM   1470  CD  ILE   103      37.850  59.930  57.420  1.00  0.00            
ATOM   1471  HD1 ILE   103      37.250  60.210  58.280  1.00  0.00            
ATOM   1472  HD2 ILE   103      37.260  59.360  56.700  1.00  0.00            
ATOM   1473  HD3 ILE   103      38.770  59.400  57.670  1.00  0.00            
ATOM   1474  C   ILE   103      38.920  64.180  56.290  1.00  0.00            
ATOM   1475  O   ILE   103      38.710  64.830  57.310  1.00  0.00            
ATOM   1476  N   HIS   104      40.180  64.180  55.840  1.00  0.00            
ATOM   1477  H   HIS   104      40.390  63.680  54.980  1.00  0.00            
ATOM   1478  CA  HIS   104      41.220  64.960  56.470  1.00  0.00            
ATOM   1479  HA  HIS   104      40.920  65.110  57.510  1.00  0.00            
ATOM   1480  CB  HIS   104      42.580  64.250  56.440  1.00  0.00            
ATOM   1481  HB1 HIS   104      43.380  64.900  56.810  1.00  0.00            
ATOM   1482  HB2 HIS   104      42.910  64.160  55.400  1.00  0.00            
ATOM   1483  CG  HIS   104      42.560  62.970  57.200  1.00  0.00            
ATOM   1484  ND1 HIS   104      42.250  61.720  56.690  1.00  0.00            
ATOM   1485  HD1 HIS   104      41.920  61.500  55.760  1.00  0.00            
ATOM   1486  CE1 HIS   104      42.350  60.910  57.760  1.00  0.00            
ATOM   1487  HE1 HIS   104      42.200  59.840  57.720  1.00  0.00            
ATOM   1488  NE2 HIS   104      42.730  61.560  58.860  1.00  0.00            
ATOM   1489  HE2 HIS   104      42.870  61.140  59.770  1.00  0.00            
ATOM   1490  CD2 HIS   104      42.770  62.910  58.560  1.00  0.00            
ATOM   1491  HD2 HIS   104      42.920  63.700  59.280  1.00  0.00            
ATOM   1492  C   HIS   104      41.440  66.340  55.860  1.00  0.00            
ATOM   1493  O   HIS   104      42.390  67.040  56.210  1.00  0.00            
ATOM   1494  N   ILE   105      40.540  66.760  54.980  1.00  0.00            
ATOM   1495  H   ILE   105      39.760  66.150  54.790  1.00  0.00            
ATOM   1496  CA  ILE   105      40.680  68.010  54.260  1.00  0.00            
ATOM   1497  HA  ILE   105      41.260  68.740  54.820  1.00  0.00            
ATOM   1498  CB  ILE   105      41.450  67.790  52.960  1.00  0.00            
ATOM   1499  HB  ILE   105      40.960  66.940  52.460  1.00  0.00            
ATOM   1500  CG2 ILE   105      41.400  68.980  52.010  1.00  0.00            
ATOM   1501 1HG2 ILE   105      41.740  69.920  52.460  1.00  0.00            
ATOM   1502 2HG2 ILE   105      42.060  68.850  51.140  1.00  0.00            
ATOM   1503 3HG2 ILE   105      40.430  69.170  51.550  1.00  0.00            
ATOM   1504  CG1 ILE   105      42.890  67.290  53.050  1.00  0.00            
ATOM   1505 1HG1 ILE   105      43.280  66.790  52.170  1.00  0.00            
ATOM   1506 2HG1 ILE   105      42.850  66.430  53.720  1.00  0.00            
ATOM   1507  CD  ILE   105      44.020  68.240  53.460  1.00  0.00            
ATOM   1508  HD1 ILE   105      43.910  68.530  54.510  1.00  0.00            
ATOM   1509  HD2 ILE   105      45.010  67.820  53.340  1.00  0.00            
ATOM   1510  HD3 ILE   105      43.880  69.090  52.800  1.00  0.00            
ATOM   1511  C   ILE   105      39.350  68.720  54.030  1.00  0.00            
ATOM   1512  O   ILE   105      39.210  69.940  54.040  1.00  0.00            
ATOM   1513  N   ASP   106      38.300  67.980  53.650  1.00  0.00            
ATOM   1514  H   ASP   106      38.440  66.980  53.730  1.00  0.00            
ATOM   1515  CA  ASP   106      36.970  68.430  53.250  1.00  0.00            
ATOM   1516  HA  ASP   106      37.070  69.490  53.510  1.00  0.00            
ATOM   1517  CB  ASP   106      36.910  68.180  51.750  1.00  0.00            
ATOM   1518  HB1 ASP   106      36.960  67.100  51.690  1.00  0.00            
ATOM   1519  HB2 ASP   106      37.840  68.530  51.300  1.00  0.00            
ATOM   1520  CG  ASP   106      35.690  68.760  51.030  1.00  0.00            
ATOM   1521  OD1 ASP   106      35.440  68.340  49.890  1.00  0.00            
ATOM   1522  OD2 ASP   106      35.050  69.660  51.620  1.00  0.00            
ATOM   1523  C   ASP   106      35.820  67.890  54.060  1.00  0.00            
ATOM   1524  O   ASP   106      35.990  66.950  54.840  1.00  0.00            
ATOM   1525  N   TYR   107      34.630  68.500  53.990  1.00  0.00            
ATOM   1526  H   TYR   107      34.500  69.220  53.280  1.00  0.00            
ATOM   1527  CA  TYR   107      33.490  68.300  54.870  1.00  0.00            
ATOM   1528  HA  TYR   107      33.780  67.550  55.600  1.00  0.00            
ATOM   1529  CB  TYR   107      33.210  69.630  55.570  1.00  0.00            
ATOM   1530  HB1 TYR   107      34.040  70.330  55.530  1.00  0.00            
ATOM   1531  HB2 TYR   107      33.100  69.450  56.640  1.00  0.00            
ATOM   1532  CG  TYR   107      31.930  70.340  55.190  1.00  0.00            
ATOM   1533  CD1 TYR   107      31.950  71.380  54.260  1.00  0.00            
ATOM   1534  HD1 TYR   107      32.920  71.650  53.880  1.00  0.00            
ATOM   1535  CE1 TYR   107      30.800  72.090  53.880  1.00  0.00            
ATOM   1536  HE1 TYR   107      30.860  72.860  53.120  1.00  0.00            
ATOM   1537  CZ  TYR   107      29.590  71.750  54.530  1.00  0.00            
ATOM   1538  OH  TYR   107      28.480  72.420  54.110  1.00  0.00            
ATOM   1539  HH  TYR   107      28.770  73.180  53.600  1.00  0.00            
ATOM   1540  CE2 TYR   107      29.550  70.640  55.390  1.00  0.00            
ATOM   1541  HE2 TYR   107      28.600  70.260  55.770  1.00  0.00            
ATOM   1542  CD2 TYR   107      30.730  70.080  55.860  1.00  0.00            
ATOM   1543  HD2 TYR   107      30.690  69.400  56.700  1.00  0.00            
ATOM   1544  C   TYR   107      32.250  67.700  54.240  1.00  0.00            
ATOM   1545  O   TYR   107      31.660  66.790  54.800  1.00  0.00            
ATOM   1546  N   ILE   108      31.970  68.010  52.970  1.00  0.00            
ATOM   1547  H   ILE   108      32.690  68.570  52.540  1.00  0.00            
ATOM   1548  CA  ILE   108      30.800  67.620  52.190  1.00  0.00            
ATOM   1549  HA  ILE   108      30.120  67.010  52.790  1.00  0.00            
ATOM   1550  CB  ILE   108      30.060  68.900  51.830  1.00  0.00            
ATOM   1551  HB  ILE   108      30.060  69.500  52.750  1.00  0.00            
ATOM   1552  CG2 ILE   108      30.700  69.770  50.770  1.00  0.00            
ATOM   1553 1HG2 ILE   108      30.200  70.730  50.660  1.00  0.00            
ATOM   1554 2HG2 ILE   108      31.740  69.920  51.030  1.00  0.00            
ATOM   1555 3HG2 ILE   108      30.540  69.300  49.790  1.00  0.00            
ATOM   1556  CG1 ILE   108      28.560  68.790  51.560  1.00  0.00            
ATOM   1557 1HG1 ILE   108      28.360  68.260  50.640  1.00  0.00            
ATOM   1558 2HG1 ILE   108      28.250  69.810  51.330  1.00  0.00            
ATOM   1559  CD  ILE   108      27.850  68.320  52.830  1.00  0.00            
ATOM   1560  HD1 ILE   108      27.200  69.070  53.260  1.00  0.00            
ATOM   1561  HD2 ILE   108      27.250  67.450  52.530  1.00  0.00            
ATOM   1562  HD3 ILE   108      28.540  68.050  53.640  1.00  0.00            
ATOM   1563  C   ILE   108      31.190  66.720  51.030  1.00  0.00            
ATOM   1564  O   ILE   108      32.010  67.110  50.200  1.00  0.00            
ATOM   1565  N   CYS   109      30.360  65.690  50.900  1.00  0.00            
ATOM   1566  H   CYS   109      29.550  65.670  51.500  1.00  0.00            
ATOM   1567  CA  CYS   109      30.110  64.940  49.680  1.00  0.00            
ATOM   1568  HA  CYS   109      30.940  65.070  48.980  1.00  0.00            
ATOM   1569  CB  CYS   109      30.020  63.460  50.030  1.00  0.00            
ATOM   1570  HB1 CYS   109      29.870  62.970  49.080  1.00  0.00            
ATOM   1571  HB2 CYS   109      29.160  63.300  50.690  1.00  0.00            
ATOM   1572  SG  CYS   109      31.590  62.830  50.680  1.00  0.00            
ATOM   1573  HG  CYS   109      31.730  63.680  51.690  1.00  0.00            
ATOM   1574  C   CYS   109      28.870  65.270  48.870  1.00  0.00            
ATOM   1575  O   CYS   109      27.820  65.280  49.520  1.00  0.00            
ATOM   1576  N   ASP   110      28.940  65.480  47.560  1.00  0.00            
ATOM   1577  H   ASP   110      29.830  65.460  47.080  1.00  0.00            
ATOM   1578  CA  ASP   110      27.790  65.870  46.760  1.00  0.00            
ATOM   1579  HA  ASP   110      26.880  65.730  47.340  1.00  0.00            
ATOM   1580  CB  ASP   110      27.970  67.350  46.420  1.00  0.00            
ATOM   1581  HB1 ASP   110      27.990  67.920  47.340  1.00  0.00            
ATOM   1582  HB2 ASP   110      27.080  67.610  45.840  1.00  0.00            
ATOM   1583  CG  ASP   110      29.220  67.560  45.580  1.00  0.00            
ATOM   1584  OD1 ASP   110      28.980  67.840  44.390  1.00  0.00            
ATOM   1585  OD2 ASP   110      30.390  67.470  46.020  1.00  0.00            
ATOM   1586  C   ASP   110      27.530  65.000  45.540  1.00  0.00            
ATOM   1587  O   ASP   110      28.470  64.540  44.870  1.00  0.00            
ATOM   1588  N   PHE   111      26.250  64.780  45.200  1.00  0.00            
ATOM   1589  H   PHE   111      25.570  65.250  45.770  1.00  0.00            
ATOM   1590  CA  PHE   111      25.860  63.940  44.100  1.00  0.00            
ATOM   1591  HA  PHE   111      26.510  64.150  43.250  1.00  0.00            
ATOM   1592  CB  PHE   111      25.960  62.470  44.490  1.00  0.00            
ATOM   1593  HB1 PHE   111      26.990  62.230  44.750  1.00  0.00            
ATOM   1594  HB2 PHE   111      25.800  61.810  43.650  1.00  0.00            
ATOM   1595  CG  PHE   111      25.170  61.990  45.690  1.00  0.00            
ATOM   1596  CD1 PHE   111      25.500  62.410  46.990  1.00  0.00            
ATOM   1597  HD1 PHE   111      26.430  62.880  47.270  1.00  0.00            
ATOM   1598  CE1 PHE   111      24.580  62.200  48.020  1.00  0.00            
ATOM   1599  HE1 PHE   111      24.850  62.470  49.030  1.00  0.00            
ATOM   1600  CZ  PHE   111      23.560  61.240  47.860  1.00  0.00            
ATOM   1601  HZ  PHE   111      22.880  61.060  48.670  1.00  0.00            
ATOM   1602  CE2 PHE   111      23.300  60.720  46.580  1.00  0.00            
ATOM   1603  HE2 PHE   111      22.440  60.070  46.480  1.00  0.00            
ATOM   1604  CD2 PHE   111      24.100  61.120  45.500  1.00  0.00            
ATOM   1605  HD2 PHE   111      23.810  60.760  44.530  1.00  0.00            
ATOM   1606  C   PHE   111      24.470  64.340  43.610  1.00  0.00            
ATOM   1607  O   PHE   111      23.450  64.470  44.270  1.00  0.00            
ATOM   1608  N   ILE   112      24.480  64.550  42.290  1.00  0.00            
ATOM   1609  H   ILE   112      25.430  64.520  41.930  1.00  0.00            
ATOM   1610  CA  ILE   112      23.360  64.610  41.370  1.00  0.00            
ATOM   1611  HA  ILE   112      22.540  65.070  41.920  1.00  0.00            
ATOM   1612  CB  ILE   112      23.730  65.490  40.190  1.00  0.00            
ATOM   1613  HB  ILE   112      24.720  65.140  39.910  1.00  0.00            
ATOM   1614  CG2 ILE   112      22.720  65.470  39.040  1.00  0.00            
ATOM   1615 1HG2 ILE   112      21.740  65.850  39.310  1.00  0.00            
ATOM   1616 2HG2 ILE   112      23.060  65.820  38.070  1.00  0.00            
ATOM   1617 3HG2 ILE   112      22.580  64.380  38.920  1.00  0.00            
ATOM   1618  CG1 ILE   112      23.820  66.970  40.540  1.00  0.00            
ATOM   1619 1HG1 ILE   112      24.570  67.050  41.320  1.00  0.00            
ATOM   1620 2HG1 ILE   112      22.850  67.320  40.900  1.00  0.00            
ATOM   1621  CD  ILE   112      24.270  68.060  39.560  1.00  0.00            
ATOM   1622  HD1 ILE   112      24.460  69.010  40.070  1.00  0.00            
ATOM   1623  HD2 ILE   112      25.160  67.700  39.060  1.00  0.00            
ATOM   1624  HD3 ILE   112      23.490  68.260  38.830  1.00  0.00            
ATOM   1625  C   ILE   112      22.830  63.200  41.130  1.00  0.00            
ATOM   1626  O   ILE   112      23.540  62.210  41.000  1.00  0.00            
ATOM   1627  N   PHE   113      21.500  63.080  41.130  1.00  0.00            
ATOM   1628  H   PHE   113      20.970  63.930  41.180  1.00  0.00            
ATOM   1629  CA  PHE   113      20.810  61.810  40.980  1.00  0.00            
ATOM   1630  HA  PHE   113      21.410  61.080  41.520  1.00  0.00            
ATOM   1631  CB  PHE   113      19.470  61.900  41.710  1.00  0.00            
ATOM   1632  HB1 PHE   113      18.910  61.030  41.400  1.00  0.00            
ATOM   1633  HB2 PHE   113      18.910  62.750  41.320  1.00  0.00            
ATOM   1634  CG  PHE   113      19.580  61.830  43.230  1.00  0.00            
ATOM   1635  CD1 PHE   113      20.430  62.640  43.970  1.00  0.00            
ATOM   1636  HD1 PHE   113      20.910  63.520  43.550  1.00  0.00            
ATOM   1637  CE1 PHE   113      20.670  62.490  45.350  1.00  0.00            
ATOM   1638  HE1 PHE   113      21.310  63.210  45.850  1.00  0.00            
ATOM   1639  CZ  PHE   113      20.050  61.430  46.010  1.00  0.00            
ATOM   1640  HZ  PHE   113      20.230  61.260  47.070  1.00  0.00            
ATOM   1641  CE2 PHE   113      19.130  60.670  45.290  1.00  0.00            
ATOM   1642  HE2 PHE   113      18.650  59.840  45.790  1.00  0.00            
ATOM   1643  CD2 PHE   113      18.880  60.840  43.930  1.00  0.00            
ATOM   1644  HD2 PHE   113      18.200  60.160  43.440  1.00  0.00            
ATOM   1645  C   PHE   113      20.580  61.380  39.550  1.00  0.00            
ATOM   1646  O   PHE   113      20.640  62.230  38.660  1.00  0.00            
ATOM   1647  N   ASP   114      20.160  60.140  39.250  1.00  0.00            
ATOM   1648  H   ASP   114      20.110  59.460  39.990  1.00  0.00            
ATOM   1649  CA  ASP   114      19.650  59.780  37.940  1.00  0.00            
ATOM   1650  HA  ASP   114      20.500  59.870  37.260  1.00  0.00            
ATOM   1651  CB  ASP   114      19.360  58.280  37.940  1.00  0.00            
ATOM   1652  HB1 ASP   114      18.460  58.130  38.550  1.00  0.00            
ATOM   1653  HB2 ASP   114      20.200  57.700  38.340  1.00  0.00            
ATOM   1654  CG  ASP   114      19.170  57.780  36.510  1.00  0.00            
ATOM   1655  OD1 ASP   114      18.050  57.440  36.090  1.00  0.00            
ATOM   1656  OD2 ASP   114      20.150  57.750  35.740  1.00  0.00            
ATOM   1657  C   ASP   114      18.390  60.490  37.480  1.00  0.00            
ATOM   1658  O   ASP   114      17.990  60.500  36.310  1.00  0.00            
ATOM   1659  N   ASP   115      17.710  61.120  38.440  1.00  0.00            
ATOM   1660  H   ASP   115      18.040  60.870  39.360  1.00  0.00            
ATOM   1661  CA  ASP   115      16.570  61.970  38.210  1.00  0.00            
ATOM   1662  HA  ASP   115      16.660  62.540  37.280  1.00  0.00            
ATOM   1663  CB  ASP   115      15.360  61.070  37.930  1.00  0.00            
ATOM   1664  HB1 ASP   115      15.060  60.540  38.830  1.00  0.00            
ATOM   1665  HB2 ASP   115      15.650  60.370  37.140  1.00  0.00            
ATOM   1666  CG  ASP   115      14.190  61.800  37.270  1.00  0.00            
ATOM   1667  OD1 ASP   115      13.040  61.430  37.590  1.00  0.00            
ATOM   1668  OD2 ASP   115      14.390  62.760  36.500  1.00  0.00            
ATOM   1669  C   ASP   115      16.310  62.980  39.310  1.00  0.00            
ATOM   1670  O   ASP   115      16.550  62.760  40.500  1.00  0.00            
ATOM   1671  N   GLU   116      15.780  64.150  38.930  1.00  0.00            
ATOM   1672  H   GLU   116      15.590  64.230  37.940  1.00  0.00            
ATOM   1673  CA  GLU   116      15.180  65.200  39.720  1.00  0.00            
ATOM   1674  HA  GLU   116      15.020  66.020  39.010  1.00  0.00            
ATOM   1675  CB  GLU   116      13.700  64.900  39.990  1.00  0.00            
ATOM   1676  HB1 GLU   116      13.220  64.570  39.080  1.00  0.00            
ATOM   1677  HB2 GLU   116      13.280  65.850  40.300  1.00  0.00            
ATOM   1678  CG  GLU   116      13.510  63.730  40.950  1.00  0.00            
ATOM   1679  HG1 GLU   116      13.960  64.030  41.890  1.00  0.00            
ATOM   1680  HG2 GLU   116      13.820  62.790  40.480  1.00  0.00            
ATOM   1681  CD  GLU   116      12.050  63.680  41.410  1.00  0.00            
ATOM   1682  OE1 GLU   116      11.210  63.220  40.620  1.00  0.00            
ATOM   1683  OE2 GLU   116      11.750  64.090  42.550  1.00  0.00            
ATOM   1684  C   GLU   116      15.910  65.860  40.880  1.00  0.00            
ATOM   1685  O   GLU   116      15.690  67.040  41.140  1.00  0.00            
ATOM   1686  N   ARG   117      16.920  65.240  41.500  1.00  0.00            
ATOM   1687  H   ARG   117      17.060  64.290  41.220  1.00  0.00            
ATOM   1688  CA  ARG   117      17.450  65.530  42.810  1.00  0.00            
ATOM   1689  HA  ARG   117      16.930  66.410  43.200  1.00  0.00            
ATOM   1690  CB  ARG   117      16.960  64.450  43.770  1.00  0.00            
ATOM   1691  HB1 ARG   117      17.520  63.550  43.520  1.00  0.00            
ATOM   1692  HB2 ARG   117      15.900  64.250  43.610  1.00  0.00            
ATOM   1693  CG  ARG   117      17.150  64.670  45.270  1.00  0.00            
ATOM   1694  HG1 ARG   117      16.570  65.560  45.530  1.00  0.00            
ATOM   1695  HG2 ARG   117      18.180  64.970  45.400  1.00  0.00            
ATOM   1696  CD  ARG   117      16.870  63.390  46.070  1.00  0.00            
ATOM   1697  HD1 ARG   117      17.340  62.540  45.590  1.00  0.00            
ATOM   1698  HD2 ARG   117      15.810  63.160  46.010  1.00  0.00            
ATOM   1699  NE  ARG   117      17.420  63.400  47.420  1.00  0.00            
ATOM   1700  HE  ARG   117      17.690  64.280  47.820  1.00  0.00            
ATOM   1701  CZ  ARG   117      17.390  62.440  48.350  1.00  0.00            
ATOM   1702  NH1 ARG   117      16.910  61.210  48.090  1.00  0.00            
ATOM   1703 1HH1 ARG   117      16.330  61.070  47.280  1.00  0.00            
ATOM   1704 2HH1 ARG   117      16.700  60.660  48.910  1.00  0.00            
ATOM   1705  NH2 ARG   117      17.840  62.730  49.570  1.00  0.00            
ATOM   1706 1HH2 ARG   117      18.330  63.600  49.740  1.00  0.00            
ATOM   1707 2HH2 ARG   117      17.600  62.160  50.380  1.00  0.00            
ATOM   1708  C   ARG   117      18.940  65.840  42.760  1.00  0.00            
ATOM   1709  O   ARG   117      19.620  65.260  41.920  1.00  0.00            
ATOM   1710  N   LEU   118      19.380  66.650  43.740  1.00  0.00            
ATOM   1711  H   LEU   118      18.680  67.140  44.270  1.00  0.00            
ATOM   1712  CA  LEU   118      20.720  66.850  44.250  1.00  0.00            
ATOM   1713  HA  LEU   118      21.360  66.070  43.850  1.00  0.00            
ATOM   1714  CB  LEU   118      21.150  68.200  43.670  1.00  0.00            
ATOM   1715  HB1 LEU   118      20.420  68.860  44.140  1.00  0.00            
ATOM   1716  HB2 LEU   118      21.070  68.200  42.590  1.00  0.00            
ATOM   1717  CG  LEU   118      22.590  68.610  44.000  1.00  0.00            
ATOM   1718  HG  LEU   118      23.290  67.820  43.750  1.00  0.00            
ATOM   1719  CD1 LEU   118      22.920  69.870  43.210  1.00  0.00            
ATOM   1720 1HD1 LEU   118      23.830  70.310  43.640  1.00  0.00            
ATOM   1721 2HD1 LEU   118      23.170  69.720  42.160  1.00  0.00            
ATOM   1722 3HD1 LEU   118      22.180  70.660  43.330  1.00  0.00            
ATOM   1723  CD2 LEU   118      22.760  68.910  45.480  1.00  0.00            
ATOM   1724 1HD2 LEU   118      23.680  69.480  45.590  1.00  0.00            
ATOM   1725 2HD2 LEU   118      22.030  69.550  45.980  1.00  0.00            
ATOM   1726 3HD2 LEU   118      22.950  67.990  46.040  1.00  0.00            
ATOM   1727  C   LEU   118      20.700  66.690  45.770  1.00  0.00            
ATOM   1728  O   LEU   118      19.870  67.330  46.410  1.00  0.00            
ATOM   1729  N   GLU   119      21.610  65.870  46.280  1.00  0.00            
ATOM   1730  H   GLU   119      22.290  65.370  45.710  1.00  0.00            
ATOM   1731  CA  GLU   119      21.830  65.760  47.720  1.00  0.00            
ATOM   1732  HA  GLU   119      21.260  66.550  48.210  1.00  0.00            
ATOM   1733  CB  GLU   119      21.150  64.500  48.240  1.00  0.00            
ATOM   1734  HB1 GLU   119      21.590  63.610  47.770  1.00  0.00            
ATOM   1735  HB2 GLU   119      20.120  64.480  47.890  1.00  0.00            
ATOM   1736  CG  GLU   119      21.040  64.340  49.750  1.00  0.00            
ATOM   1737  HG1 GLU   119      22.030  64.360  50.200  1.00  0.00            
ATOM   1738  HG2 GLU   119      20.690  63.340  50.030  1.00  0.00            
ATOM   1739  CD  GLU   119      20.190  65.460  50.330  1.00  0.00            
ATOM   1740  OE1 GLU   119      18.950  65.330  50.280  1.00  0.00            
ATOM   1741  OE2 GLU   119      20.700  66.550  50.660  1.00  0.00            
ATOM   1742  C   GLU   119      23.290  65.890  48.100  1.00  0.00            
ATOM   1743  O   GLU   119      24.200  65.710  47.290  1.00  0.00            
ATOM   1744  N   ASN   120      23.560  66.360  49.330  1.00  0.00            
ATOM   1745  H   ASN   120      22.740  66.300  49.910  1.00  0.00            
ATOM   1746  CA  ASN   120      24.870  66.490  49.920  1.00  0.00            
ATOM   1747  HA  ASN   120      25.490  65.770  49.380  1.00  0.00            
ATOM   1748  CB  ASN   120      25.410  67.900  49.690  1.00  0.00            
ATOM   1749  HB1 ASN   120      25.720  68.000  48.650  1.00  0.00            
ATOM   1750  HB2 ASN   120      26.240  67.890  50.400  1.00  0.00            
ATOM   1751  CG  ASN   120      24.540  69.080  50.100  1.00  0.00            
ATOM   1752  OD1 ASN   120      24.660  69.530  51.240  1.00  0.00            
ATOM   1753  ND2 ASN   120      23.850  69.760  49.180  1.00  0.00            
ATOM   1754 1HD2 ASN   120      23.980  69.460  48.220  1.00  0.00            
ATOM   1755 2HD2 ASN   120      23.260  70.520  49.440  1.00  0.00            
ATOM   1756  C   ASN   120      24.830  66.110  51.400  1.00  0.00            
ATOM   1757  O   ASN   120      23.950  66.370  52.210  1.00  0.00            
ATOM   1758  N   ILE   121      25.900  65.430  51.810  1.00  0.00            
ATOM   1759  H   ILE   121      26.680  65.410  51.170  1.00  0.00            
ATOM   1760  CA  ILE   121      25.990  64.590  52.980  1.00  0.00            
ATOM   1761  HA  ILE   121      25.320  64.960  53.760  1.00  0.00            
ATOM   1762  CB  ILE   121      25.520  63.180  52.660  1.00  0.00            
ATOM   1763  HB  ILE   121      25.580  62.640  53.600  1.00  0.00            
ATOM   1764  CG2 ILE   121      24.020  63.130  52.350  1.00  0.00            
ATOM   1765 1HG2 ILE   121      23.810  63.470  51.330  1.00  0.00            
ATOM   1766 2HG2 ILE   121      23.650  62.110  52.430  1.00  0.00            
ATOM   1767 3HG2 ILE   121      23.410  63.760  53.000  1.00  0.00            
ATOM   1768  CG1 ILE   121      26.320  62.310  51.700  1.00  0.00            
ATOM   1769 1HG1 ILE   121      27.370  62.340  51.980  1.00  0.00            
ATOM   1770 2HG1 ILE   121      26.230  62.770  50.710  1.00  0.00            
ATOM   1771  CD  ILE   121      25.810  60.860  51.670  1.00  0.00            
ATOM   1772  HD1 ILE   121      26.460  60.200  51.100  1.00  0.00            
ATOM   1773  HD2 ILE   121      25.610  60.470  52.670  1.00  0.00            
ATOM   1774  HD3 ILE   121      24.820  60.840  51.220  1.00  0.00            
ATOM   1775  C   ILE   121      27.430  64.610  53.480  1.00  0.00            
ATOM   1776  O   ILE   121      28.370  64.840  52.720  1.00  0.00            
ATOM   1777  N   TYR   122      27.660  64.590  54.800  1.00  0.00            
ATOM   1778  H   TYR   122      26.820  64.430  55.350  1.00  0.00            
ATOM   1779  CA  TYR   122      28.940  64.570  55.470  1.00  0.00            
ATOM   1780  HA  TYR   122      29.740  64.630  54.730  1.00  0.00            
ATOM   1781  CB  TYR   122      29.180  65.720  56.420  1.00  0.00            
ATOM   1782  HB1 TYR   122      29.270  66.660  55.870  1.00  0.00            
ATOM   1783  HB2 TYR   122      30.060  65.600  57.050  1.00  0.00            
ATOM   1784  CG  TYR   122      28.010  65.860  57.370  1.00  0.00            
ATOM   1785  CD1 TYR   122      27.830  64.970  58.430  1.00  0.00            
ATOM   1786  HD1 TYR   122      28.570  64.190  58.590  1.00  0.00            
ATOM   1787  CE1 TYR   122      26.720  65.140  59.260  1.00  0.00            
ATOM   1788  HE1 TYR   122      26.590  64.430  60.060  1.00  0.00            
ATOM   1789  CZ  TYR   122      25.750  66.110  58.950  1.00  0.00            
ATOM   1790  OH  TYR   122      24.620  66.200  59.720  1.00  0.00            
ATOM   1791  HH  TYR   122      24.730  65.670  60.510  1.00  0.00            
ATOM   1792  CE2 TYR   122      25.950  67.010  57.890  1.00  0.00            
ATOM   1793  HE2 TYR   122      25.260  67.790  57.600  1.00  0.00            
ATOM   1794  CD2 TYR   122      27.100  66.900  57.090  1.00  0.00            
ATOM   1795  HD2 TYR   122      27.200  67.530  56.230  1.00  0.00            
ATOM   1796  C   TYR   122      29.110  63.180  56.070  1.00  0.00            
ATOM   1797  O   TYR   122      28.170  62.710  56.720  1.00  0.00            
ATOM   1798  N   LEU   123      30.200  62.470  55.740  1.00  0.00            
ATOM   1799  H   LEU   123      30.940  63.060  55.380  1.00  0.00            
ATOM   1800  CA  LEU   123      30.550  61.130  56.130  1.00  0.00            
ATOM   1801  HA  LEU   123      29.730  60.430  55.950  1.00  0.00            
ATOM   1802  CB  LEU   123      31.800  60.750  55.340  1.00  0.00            
ATOM   1803  HB1 LEU   123      31.930  59.690  55.570  1.00  0.00            
ATOM   1804  HB2 LEU   123      32.640  61.320  55.720  1.00  0.00            
ATOM   1805  CG  LEU   123      31.790  60.870  53.820  1.00  0.00            
ATOM   1806  HG  LEU   123      31.480  61.870  53.510  1.00  0.00            
ATOM   1807  CD1 LEU   123      33.200  60.540  53.350  1.00  0.00            
ATOM   1808 1HD1 LEU   123      33.230  60.830  52.300  1.00  0.00            
ATOM   1809 2HD1 LEU   123      33.910  61.200  53.870  1.00  0.00            
ATOM   1810 3HD1 LEU   123      33.500  59.500  53.450  1.00  0.00            
ATOM   1811  CD2 LEU   123      30.840  59.930  53.070  1.00  0.00            
ATOM   1812 1HD2 LEU   123      30.990  58.900  53.410  1.00  0.00            
ATOM   1813 2HD2 LEU   123      29.830  60.220  53.320  1.00  0.00            
ATOM   1814 3HD2 LEU   123      30.990  60.090  52.000  1.00  0.00            
ATOM   1815  C   LEU   123      30.810  60.930  57.610  1.00  0.00            
ATOM   1816  O   LEU   123      30.660  59.820  58.120  1.00  0.00            
ATOM   1817  N   ILE   124      31.290  61.940  58.340  1.00  0.00            
ATOM   1818  H   ILE   124      31.710  62.710  57.840  1.00  0.00            
ATOM   1819  CA  ILE   124      31.550  61.820  59.750  1.00  0.00            
ATOM   1820  HA  ILE   124      30.920  61.060  60.230  1.00  0.00            
ATOM   1821  CB  ILE   124      33.010  61.470  60.030  1.00  0.00            
ATOM   1822  HB  ILE   124      33.220  60.520  59.540  1.00  0.00            
ATOM   1823  CG2 ILE   124      34.000  62.530  59.600  1.00  0.00            
ATOM   1824 1HG2 ILE   124      33.910  63.430  60.220  1.00  0.00            
ATOM   1825 2HG2 ILE   124      34.990  62.090  59.580  1.00  0.00            
ATOM   1826 3HG2 ILE   124      33.760  62.860  58.590  1.00  0.00            
ATOM   1827  CG1 ILE   124      33.020  61.070  61.500  1.00  0.00            
ATOM   1828 1HG1 ILE   124      32.300  60.270  61.590  1.00  0.00            
ATOM   1829 2HG1 ILE   124      32.720  61.870  62.190  1.00  0.00            
ATOM   1830  CD  ILE   124      34.390  60.590  61.970  1.00  0.00            
ATOM   1831  HD1 ILE   124      34.210  60.120  62.940  1.00  0.00            
ATOM   1832  HD2 ILE   124      34.760  59.770  61.360  1.00  0.00            
ATOM   1833  HD3 ILE   124      35.140  61.370  62.100  1.00  0.00            
ATOM   1834  C   ILE   124      31.130  63.140  60.400  1.00  0.00            
ATOM   1835  O   ILE   124      31.360  64.160  59.760  1.00  0.00            
ATOM   1836  N   ASP   125      30.410  63.150  61.520  1.00  0.00            
ATOM   1837  H   ASP   125      30.210  62.260  61.960  1.00  0.00            
ATOM   1838  CA  ASP   125      29.690  64.260  62.110  1.00  0.00            
ATOM   1839  HA  ASP   125      28.840  64.450  61.450  1.00  0.00            
ATOM   1840  CB  ASP   125      29.190  63.990  63.520  1.00  0.00            
ATOM   1841  HB1 ASP   125      30.090  64.010  64.140  1.00  0.00            
ATOM   1842  HB2 ASP   125      28.770  62.990  63.670  1.00  0.00            
ATOM   1843  CG  ASP   125      28.140  64.970  64.020  1.00  0.00            
ATOM   1844  OD1 ASP   125      28.350  66.190  63.790  1.00  0.00            
ATOM   1845  OD2 ASP   125      27.080  64.510  64.500  1.00  0.00            
ATOM   1846  C   ASP   125      30.530  65.530  62.070  1.00  0.00            
ATOM   1847  O   ASP   125      31.650  65.560  62.580  1.00  0.00            
ATOM   1848  N   LYS   126      29.950  66.520  61.400  1.00  0.00            
ATOM   1849  H   LYS   126      29.030  66.390  61.020  1.00  0.00            
ATOM   1850  CA  LYS   126      30.590  67.820  61.230  1.00  0.00            
ATOM   1851  HA  LYS   126      31.600  67.590  60.890  1.00  0.00            
ATOM   1852  CB  LYS   126      29.990  68.550  60.020  1.00  0.00            
ATOM   1853  HB1 LYS   126      30.290  67.920  59.190  1.00  0.00            
ATOM   1854  HB2 LYS   126      30.490  69.500  59.830  1.00  0.00            
ATOM   1855  CG  LYS   126      28.470  68.730  60.070  1.00  0.00            
ATOM   1856  HG1 LYS   126      28.150  69.250  60.960  1.00  0.00            
ATOM   1857  HG2 LYS   126      27.880  67.820  59.990  1.00  0.00            
ATOM   1858  CD  LYS   126      28.080  69.670  58.940  1.00  0.00            
ATOM   1859  HD1 LYS   126      28.200  69.150  57.990  1.00  0.00            
ATOM   1860  HD2 LYS   126      28.760  70.530  58.970  1.00  0.00            
ATOM   1861  CE  LYS   126      26.630  70.120  59.170  1.00  0.00            
ATOM   1862  HE1 LYS   126      26.470  70.670  60.100  1.00  0.00            
ATOM   1863  HE2 LYS   126      26.000  69.230  59.140  1.00  0.00            
ATOM   1864  NZ  LYS   126      26.140  70.980  58.080  1.00  0.00            
ATOM   1865  HZ1 LYS   126      26.340  70.640  57.140  1.00  0.00            
ATOM   1866  HZ2 LYS   126      25.150  71.190  58.140  1.00  0.00            
ATOM   1867  HZ3 LYS   126      26.650  71.850  58.120  1.00  0.00            
ATOM   1868  C   LYS   126      30.680  68.710  62.450  1.00  0.00            
ATOM   1869  O   LYS   126      31.430  69.680  62.380  1.00  0.00            
ATOM   1870  N   LYS   127      29.830  68.520  63.460  1.00  0.00            
ATOM   1871  H   LYS   127      29.200  67.750  63.310  1.00  0.00            
ATOM   1872  CA  LYS   127      29.710  69.390  64.620  1.00  0.00            
ATOM   1873  HA  LYS   127      30.440  70.200  64.610  1.00  0.00            
ATOM   1874  CB  LYS   127      28.290  69.930  64.510  1.00  0.00            
ATOM   1875  HB1 LYS   127      27.920  70.300  65.470  1.00  0.00            
ATOM   1876  HB2 LYS   127      27.570  69.180  64.190  1.00  0.00            
ATOM   1877  CG  LYS   127      28.240  71.090  63.530  1.00  0.00            
ATOM   1878  HG1 LYS   127      28.360  70.780  62.490  1.00  0.00            
ATOM   1879  HG2 LYS   127      28.990  71.840  63.790  1.00  0.00            
ATOM   1880  CD  LYS   127      26.910  71.810  63.450  1.00  0.00            
ATOM   1881  HD1 LYS   127      26.660  72.190  64.450  1.00  0.00            
ATOM   1882  HD2 LYS   127      26.180  71.080  63.090  1.00  0.00            
ATOM   1883  CE  LYS   127      27.000  73.000  62.480  1.00  0.00            
ATOM   1884  HE1 LYS   127      27.360  72.770  61.480  1.00  0.00            
ATOM   1885  HE2 LYS   127      27.850  73.610  62.790  1.00  0.00            
ATOM   1886  NZ  LYS   127      25.760  73.770  62.490  1.00  0.00            
ATOM   1887  HZ1 LYS   127      25.000  73.180  62.160  1.00  0.00            
ATOM   1888  HZ2 LYS   127      25.600  74.090  63.430  1.00  0.00            
ATOM   1889  HZ3 LYS   127      25.940  74.580  61.910  1.00  0.00            
ATOM   1890  C   LYS   127      30.020  68.800  65.990  1.00  0.00            
ATOM   1891  O   LYS   127      30.750  69.440  66.750  1.00  0.00            
ATOM   1892  N   ASN   128      29.580  67.570  66.270  1.00  0.00            
ATOM   1893  H   ASN   128      29.260  67.080  65.450  1.00  0.00            
ATOM   1894  CA  ASN   128      29.790  66.840  67.490  1.00  0.00            
ATOM   1895  HA  ASN   128      30.490  67.320  68.180  1.00  0.00            
ATOM   1896  CB  ASN   128      28.420  66.750  68.170  1.00  0.00            
ATOM   1897  HB1 ASN   128      27.710  66.230  67.520  1.00  0.00            
ATOM   1898  HB2 ASN   128      27.970  67.720  68.350  1.00  0.00            
ATOM   1899  CG  ASN   128      28.500  65.910  69.440  1.00  0.00            
ATOM   1900  OD1 ASN   128      29.570  65.470  69.840  1.00  0.00            
ATOM   1901  ND2 ASN   128      27.420  65.910  70.220  1.00  0.00            
ATOM   1902 1HD2 ASN   128      26.580  66.330  69.870  1.00  0.00            
ATOM   1903 2HD2 ASN   128      27.470  65.380  71.080  1.00  0.00            
ATOM   1904  C   ASN   128      30.380  65.490  67.090  1.00  0.00            
ATOM   1905  O   ASN   128      29.670  64.510  66.850  1.00  0.00            
ATOM   1906  N   LEU   129      31.700  65.470  66.970  1.00  0.00            
ATOM   1907  H   LEU   129      32.220  66.210  67.440  1.00  0.00            
ATOM   1908  CA  LEU   129      32.520  64.390  66.470  1.00  0.00            
ATOM   1909  HA  LEU   129      32.170  64.260  65.440  1.00  0.00            
ATOM   1910  CB  LEU   129      33.960  64.880  66.490  1.00  0.00            
ATOM   1911  HB1 LEU   129      34.190  65.200  67.510  1.00  0.00            
ATOM   1912  HB2 LEU   129      34.010  65.720  65.790  1.00  0.00            
ATOM   1913  CG  LEU   129      34.920  63.750  66.170  1.00  0.00            
ATOM   1914  HG  LEU   129      34.840  62.920  66.880  1.00  0.00            
ATOM   1915  CD1 LEU   129      34.940  63.290  64.710  1.00  0.00            
ATOM   1916 1HD1 LEU   129      35.830  62.710  64.520  1.00  0.00            
ATOM   1917 2HD1 LEU   129      34.160  62.530  64.630  1.00  0.00            
ATOM   1918 3HD1 LEU   129      34.840  64.120  64.020  1.00  0.00            
ATOM   1919  CD2 LEU   129      36.330  64.290  66.430  1.00  0.00            
ATOM   1920 1HD2 LEU   129      36.490  65.000  65.620  1.00  0.00            
ATOM   1921 2HD2 LEU   129      36.350  64.690  67.440  1.00  0.00            
ATOM   1922 3HD2 LEU   129      37.110  63.540  66.390  1.00  0.00            
ATOM   1923  C   LEU   129      32.300  63.120  67.280  1.00  0.00            
ATOM   1924  O   LEU   129      32.300  61.990  66.790  1.00  0.00            
ATOM   1925  N   MET   130      32.120  63.250  68.600  1.00  0.00            
ATOM   1926  H   MET   130      32.060  64.180  68.990  1.00  0.00            
ATOM   1927  CA  MET   130      31.960  62.040  69.390  1.00  0.00            
ATOM   1928  HA  MET   130      32.620  61.260  69.040  1.00  0.00            
ATOM   1929  CB  MET   130      32.420  62.250  70.830  1.00  0.00            
ATOM   1930  HB1 MET   130      32.240  61.290  71.300  1.00  0.00            
ATOM   1931  HB2 MET   130      31.680  62.880  71.320  1.00  0.00            
ATOM   1932  CG  MET   130      33.830  62.720  71.140  1.00  0.00            
ATOM   1933  HG1 MET   130      34.270  62.140  71.950  1.00  0.00            
ATOM   1934  HG2 MET   130      33.750  63.760  71.470  1.00  0.00            
ATOM   1935  SD  MET   130      34.940  62.590  69.710  1.00  0.00            
ATOM   1936  CE  MET   130      36.180  63.790  70.260  1.00  0.00            
ATOM   1937  HE1 MET   130      35.680  64.760  70.290  1.00  0.00            
ATOM   1938  HE2 MET   130      36.460  63.590  71.300  1.00  0.00            
ATOM   1939  HE3 MET   130      37.090  63.700  69.700  1.00  0.00            
ATOM   1940  C   MET   130      30.590  61.400  69.250  1.00  0.00            
ATOM   1941  O   MET   130      30.390  60.300  69.770  1.00  0.00            
ATOM   1942  N   ARG   131      29.670  61.970  68.470  1.00  0.00            
ATOM   1943  H   ARG   131      29.960  62.880  68.110  1.00  0.00            
ATOM   1944  CA  ARG   131      28.330  61.480  68.210  1.00  0.00            
ATOM   1945  HA  ARG   131      28.050  61.120  69.190  1.00  0.00            
ATOM   1946  CB  ARG   131      27.480  62.690  67.810  1.00  0.00            
ATOM   1947  HB1 ARG   131      27.800  62.970  66.810  1.00  0.00            
ATOM   1948  HB2 ARG   131      27.770  63.460  68.530  1.00  0.00            
ATOM   1949  CG  ARG   131      25.970  62.440  67.870  1.00  0.00            
ATOM   1950  HG1 ARG   131      25.810  61.830  68.760  1.00  0.00            
ATOM   1951  HG2 ARG   131      25.710  61.950  66.940  1.00  0.00            
ATOM   1952  CD  ARG   131      25.170  63.740  67.890  1.00  0.00            
ATOM   1953  HD1 ARG   131      25.210  64.240  68.850  1.00  0.00            
ATOM   1954  HD2 ARG   131      24.120  63.510  67.710  1.00  0.00            
ATOM   1955  NE  ARG   131      25.500  64.650  66.780  1.00  0.00            
ATOM   1956  HE  ARG   131      26.120  64.410  66.030  1.00  0.00            
ATOM   1957  CZ  ARG   131      25.030  65.910  66.700  1.00  0.00            
ATOM   1958  NH1 ARG   131      24.300  66.580  67.600  1.00  0.00            
ATOM   1959 1HH1 ARG   131      23.990  66.010  68.380  1.00  0.00            
ATOM   1960 2HH1 ARG   131      24.110  67.560  67.540  1.00  0.00            
ATOM   1961  NH2 ARG   131      25.460  66.550  65.600  1.00  0.00            
ATOM   1962 1HH2 ARG   131      26.140  66.140  64.970  1.00  0.00            
ATOM   1963 2HH2 ARG   131      24.970  67.370  65.260  1.00  0.00            
ATOM   1964  C   ARG   131      28.240  60.360  67.180  1.00  0.00            
ATOM   1965  O   ARG   131      27.200  59.720  67.020  1.00  0.00            
ATOM   1966  N   ASN   132      29.260  60.060  66.380  1.00  0.00            
ATOM   1967  H   ASN   132      30.060  60.700  66.460  1.00  0.00            
ATOM   1968  CA  ASN   132      29.190  58.980  65.420  1.00  0.00            
ATOM   1969  HA  ASN   132      28.350  59.250  64.770  1.00  0.00            
ATOM   1970  CB  ASN   132      30.470  59.070  64.580  1.00  0.00            
ATOM   1971  HB1 ASN   132      30.490  58.240  63.880  1.00  0.00            
ATOM   1972  HB2 ASN   132      31.300  58.850  65.250  1.00  0.00            
ATOM   1973  CG  ASN   132      30.540  60.430  63.910  1.00  0.00            
ATOM   1974  OD1 ASN   132      29.810  60.650  62.950  1.00  0.00            
ATOM   1975  ND2 ASN   132      31.390  61.390  64.290  1.00  0.00            
ATOM   1976 1HD2 ASN   132      31.930  61.280  65.140  1.00  0.00            
ATOM   1977 2HD2 ASN   132      31.560  62.220  63.740  1.00  0.00            
ATOM   1978  C   ASN   132      29.080  57.600  66.040  1.00  0.00            
ATOM   1979  O   ASN   132      29.710  57.170  67.010  1.00  0.00            
ATOM   1980  N   LYS   133      28.140  56.880  65.410  1.00  0.00            
ATOM   1981  H   LYS   133      27.560  57.330  64.730  1.00  0.00            
ATOM   1982  CA  LYS   133      27.910  55.490  65.780  1.00  0.00            
ATOM   1983  HA  LYS   133      27.720  55.490  66.860  1.00  0.00            
ATOM   1984  CB  LYS   133      26.600  55.090  65.140  1.00  0.00            
ATOM   1985  HB1 LYS   133      26.780  54.960  64.070  1.00  0.00            
ATOM   1986  HB2 LYS   133      25.890  55.890  65.340  1.00  0.00            
ATOM   1987  CG  LYS   133      25.930  53.760  65.500  1.00  0.00            
ATOM   1988  HG1 LYS   133      26.000  53.590  66.580  1.00  0.00            
ATOM   1989  HG2 LYS   133      26.500  53.000  64.970  1.00  0.00            
ATOM   1990  CD  LYS   133      24.490  53.590  65.040  1.00  0.00            
ATOM   1991  HD1 LYS   133      24.300  54.170  64.140  1.00  0.00            
ATOM   1992  HD2 LYS   133      23.780  54.010  65.760  1.00  0.00            
ATOM   1993  CE  LYS   133      24.150  52.110  64.910  1.00  0.00            
ATOM   1994  HE1 LYS   133      24.720  51.740  64.060  1.00  0.00            
ATOM   1995  HE2 LYS   133      23.100  52.100  64.620  1.00  0.00            
ATOM   1996  NZ  LYS   133      24.530  51.320  66.090  1.00  0.00            
ATOM   1997  HZ1 LYS   133      23.940  51.610  66.850  1.00  0.00            
ATOM   1998  HZ2 LYS   133      24.490  50.320  65.930  1.00  0.00            
ATOM   1999  HZ3 LYS   133      25.460  51.580  66.380  1.00  0.00            
ATOM   2000  C   LYS   133      29.150  54.670  65.430  1.00  0.00            
ATOM   2001  O   LYS   133      29.750  54.890  64.380  1.00  0.00            
ATOM   2002  N   VAL   134      29.380  53.630  66.220  1.00  0.00            
ATOM   2003  H   VAL   134      28.780  53.570  67.020  1.00  0.00            
ATOM   2004  CA  VAL   134      30.610  52.870  66.130  1.00  0.00            
ATOM   2005  HA  VAL   134      30.950  52.970  65.100  1.00  0.00            
ATOM   2006  CB  VAL   134      31.740  53.400  67.020  1.00  0.00            
ATOM   2007  HB  VAL   134      32.570  52.690  66.980  1.00  0.00            
ATOM   2008  CG1 VAL   134      32.300  54.690  66.450  1.00  0.00            
ATOM   2009 1HG1 VAL   134      32.520  54.580  65.380  1.00  0.00            
ATOM   2010 2HG1 VAL   134      31.640  55.550  66.550  1.00  0.00            
ATOM   2011 3HG1 VAL   134      33.230  54.960  66.950  1.00  0.00            
ATOM   2012  CG2 VAL   134      31.370  53.560  68.490  1.00  0.00            
ATOM   2013 1HG2 VAL   134      32.220  54.100  68.920  1.00  0.00            
ATOM   2014 2HG2 VAL   134      30.540  54.270  68.520  1.00  0.00            
ATOM   2015 3HG2 VAL   134      31.070  52.600  68.900  1.00  0.00            
ATOM   2016  C   VAL   134      30.400  51.370  66.330  1.00  0.00            
ATOM   2017  O   VAL   134      29.870  51.050  67.380  1.00  0.00            
ATOM   2018  N   GLN   135      30.940  50.520  65.450  1.00  0.00            
ATOM   2019  H   GLN   135      31.480  50.900  64.680  1.00  0.00            
ATOM   2020  CA  GLN   135      30.740  49.090  65.420  1.00  0.00            
ATOM   2021  HA  GLN   135      30.370  48.730  66.380  1.00  0.00            
ATOM   2022  CB  GLN   135      29.680  48.810  64.370  1.00  0.00            
ATOM   2023  HB1 GLN   135      29.560  47.760  64.130  1.00  0.00            
ATOM   2024  HB2 GLN   135      29.930  49.300  63.430  1.00  0.00            
ATOM   2025  CG  GLN   135      28.300  49.350  64.760  1.00  0.00            
ATOM   2026  HG1 GLN   135      28.410  50.400  65.010  1.00  0.00            
ATOM   2027  HG2 GLN   135      27.940  48.800  65.620  1.00  0.00            
ATOM   2028  CD  GLN   135      27.260  49.240  63.660  1.00  0.00            
ATOM   2029  OE1 GLN   135      27.460  49.680  62.530  1.00  0.00            
ATOM   2030  NE2 GLN   135      25.960  49.020  63.940  1.00  0.00            
ATOM   2031 1HE2 GLN   135      25.650  48.740  64.860  1.00  0.00            
ATOM   2032 2HE2 GLN   135      25.310  49.050  63.180  1.00  0.00            
ATOM   2033  C   GLN   135      31.990  48.300  65.070  1.00  0.00            
ATOM   2034  O   GLN   135      32.980  48.880  64.610  1.00  0.00            
ATOM   2035  N   ILE   136      31.960  46.980  65.320  1.00  0.00            
ATOM   2036  H   ILE   136      31.110  46.640  65.740  1.00  0.00            
ATOM   2037  CA  ILE   136      33.090  46.100  65.100  1.00  0.00            
ATOM   2038  HA  ILE   136      33.800  46.630  64.450  1.00  0.00            
ATOM   2039  CB  ILE   136      33.790  45.790  66.420  1.00  0.00            
ATOM   2040  HB  ILE   136      34.440  44.920  66.300  1.00  0.00            
ATOM   2041  CG2 ILE   136      34.730  46.970  66.710  1.00  0.00            
ATOM   2042 1HG2 ILE   136      35.420  46.700  67.490  1.00  0.00            
ATOM   2043 2HG2 ILE   136      35.240  47.370  65.830  1.00  0.00            
ATOM   2044 3HG2 ILE   136      34.090  47.740  67.140  1.00  0.00            
ATOM   2045  CG1 ILE   136      32.800  45.370  67.490  1.00  0.00            
ATOM   2046 1HG1 ILE   136      32.260  44.450  67.260  1.00  0.00            
ATOM   2047 2HG1 ILE   136      32.080  46.180  67.700  1.00  0.00            
ATOM   2048  CD  ILE   136      33.510  45.120  68.820  1.00  0.00            
ATOM   2049  HD1 ILE   136      33.820  46.090  69.180  1.00  0.00            
ATOM   2050  HD2 ILE   136      32.690  44.810  69.480  1.00  0.00            
ATOM   2051  HD3 ILE   136      34.360  44.450  68.820  1.00  0.00            
ATOM   2052  C   ILE   136      32.720  44.820  64.370  1.00  0.00            
ATOM   2053  O   ILE   136      31.660  44.230  64.600  1.00  0.00            
ATOM   2054  N   ILE   137      33.600  44.440  63.450  1.00  0.00            
ATOM   2055  H   ILE   137      34.500  44.900  63.480  1.00  0.00            
ATOM   2056  CA  ILE   137      33.520  43.200  62.700  1.00  0.00            
ATOM   2057  HA  ILE   137      32.860  42.510  63.230  1.00  0.00            
ATOM   2058  CB  ILE   137      32.970  43.460  61.310  1.00  0.00            
ATOM   2059  HB  ILE   137      32.990  42.510  60.790  1.00  0.00            
ATOM   2060  CG2 ILE   137      31.480  43.770  61.280  1.00  0.00            
ATOM   2061 1HG2 ILE   137      30.850  43.040  61.790  1.00  0.00            
ATOM   2062 2HG2 ILE   137      31.330  44.740  61.760  1.00  0.00            
ATOM   2063 3HG2 ILE   137      31.090  43.860  60.270  1.00  0.00            
ATOM   2064  CG1 ILE   137      33.810  44.450  60.510  1.00  0.00            
ATOM   2065 1HG1 ILE   137      34.890  44.250  60.510  1.00  0.00            
ATOM   2066 2HG1 ILE   137      33.710  45.400  61.050  1.00  0.00            
ATOM   2067  CD  ILE   137      33.450  44.810  59.070  1.00  0.00            
ATOM   2068  HD1 ILE   137      33.140  43.940  58.510  1.00  0.00            
ATOM   2069  HD2 ILE   137      32.640  45.530  59.190  1.00  0.00            
ATOM   2070  HD3 ILE   137      34.250  45.320  58.530  1.00  0.00            
ATOM   2071  C   ILE   137      34.860  42.470  62.610  1.00  0.00            
ATOM   2072  O   ILE   137      35.890  43.050  62.930  1.00  0.00            
ATOM   2073  N   GLN   138      34.820  41.190  62.240  1.00  0.00            
ATOM   2074  H   GLN   138      33.890  40.870  62.020  1.00  0.00            
ATOM   2075  CA  GLN   138      35.930  40.420  61.720  1.00  0.00            
ATOM   2076  HA  GLN   138      36.700  41.130  61.400  1.00  0.00            
ATOM   2077  CB  GLN   138      36.480  39.530  62.840  1.00  0.00            
ATOM   2078  HB1 GLN   138      36.800  40.270  63.560  1.00  0.00            
ATOM   2079  HB2 GLN   138      37.380  39.030  62.460  1.00  0.00            
ATOM   2080  CG  GLN   138      35.520  38.510  63.440  1.00  0.00            
ATOM   2081  HG1 GLN   138      35.210  37.780  62.710  1.00  0.00            
ATOM   2082  HG2 GLN   138      34.710  39.170  63.780  1.00  0.00            
ATOM   2083  CD  GLN   138      36.050  37.880  64.730  1.00  0.00            
ATOM   2084  OE1 GLN   138      35.500  38.130  65.810  1.00  0.00            
ATOM   2085  NE2 GLN   138      37.010  36.980  64.560  1.00  0.00            
ATOM   2086 1HE2 GLN   138      37.330  36.760  63.620  1.00  0.00            
ATOM   2087 2HE2 GLN   138      37.550  36.620  65.330  1.00  0.00            
ATOM   2088  C   GLN   138      35.740  39.560  60.480  1.00  0.00            
ATOM   2089  O   GLN   138      36.510  38.630  60.230  1.00  0.00            
ATOM   2090  N   GLN   139      34.730  39.810  59.630  1.00  0.00            
ATOM   2091  H   GLN   139      34.170  40.640  59.790  1.00  0.00            
ATOM   2092  CA  GLN   139      34.430  39.030  58.460  1.00  0.00            
ATOM   2093  HA  GLN   139      35.300  38.480  58.090  1.00  0.00            
ATOM   2094  CB  GLN   139      33.470  37.940  58.900  1.00  0.00            
ATOM   2095  HB1 GLN   139      32.640  38.360  59.480  1.00  0.00            
ATOM   2096  HB2 GLN   139      34.000  37.250  59.550  1.00  0.00            
ATOM   2097  CG  GLN   139      32.990  37.130  57.700  1.00  0.00            
ATOM   2098  HG1 GLN   139      33.910  36.700  57.300  1.00  0.00            
ATOM   2099  HG2 GLN   139      32.500  37.780  56.970  1.00  0.00            
ATOM   2100  CD  GLN   139      32.060  35.990  58.080  1.00  0.00            
ATOM   2101  OE1 GLN   139      31.490  35.850  59.160  1.00  0.00            
ATOM   2102  NE2 GLN   139      31.890  35.040  57.140  1.00  0.00            
ATOM   2103 1HE2 GLN   139      32.320  35.290  56.270  1.00  0.00            
ATOM   2104 2HE2 GLN   139      31.230  34.280  57.240  1.00  0.00            
ATOM   2105  C   GLN   139      34.000  39.930  57.320  1.00  0.00            
ATOM   2106  O   GLN   139      33.570  41.070  57.530  1.00  0.00            
ATOM   2107  N   PHE   140      34.380  39.580  56.090  1.00  0.00            
ATOM   2108  H   PHE   140      34.670  38.610  55.990  1.00  0.00            
ATOM   2109  CA  PHE   140      34.310  40.260  54.820  1.00  0.00            
ATOM   2110  HA  PHE   140      33.710  41.140  55.020  1.00  0.00            
ATOM   2111  CB  PHE   140      35.660  40.910  54.500  1.00  0.00            
ATOM   2112  HB1 PHE   140      36.110  41.500  55.300  1.00  0.00            
ATOM   2113  HB2 PHE   140      35.510  41.560  53.650  1.00  0.00            
ATOM   2114  CG  PHE   140      36.710  39.890  54.140  1.00  0.00            
ATOM   2115  CD1 PHE   140      36.980  39.620  52.790  1.00  0.00            
ATOM   2116  HD1 PHE   140      36.330  40.000  52.020  1.00  0.00            
ATOM   2117  CE1 PHE   140      38.000  38.750  52.360  1.00  0.00            
ATOM   2118  HE1 PHE   140      38.120  38.470  51.330  1.00  0.00            
ATOM   2119  CZ  PHE   140      38.870  38.240  53.330  1.00  0.00            
ATOM   2120  HZ  PHE   140      39.570  37.490  52.970  1.00  0.00            
ATOM   2121  CE2 PHE   140      38.660  38.490  54.690  1.00  0.00            
ATOM   2122  HE2 PHE   140      39.230  38.100  55.520  1.00  0.00            
ATOM   2123  CD2 PHE   140      37.600  39.330  55.060  1.00  0.00            
ATOM   2124  HD2 PHE   140      37.430  39.500  56.120  1.00  0.00            
ATOM   2125  C   PHE   140      33.700  39.410  53.710  1.00  0.00            
ATOM   2126  O   PHE   140      33.130  39.990  52.790  1.00  0.00            
ATOM   2127  N   GLU   141      33.730  38.090  53.860  1.00  0.00            
ATOM   2128  H   GLU   141      34.230  37.650  54.610  1.00  0.00            
ATOM   2129  CA  GLU   141      33.030  37.130  53.020  1.00  0.00            
ATOM   2130  HA  GLU   141      32.220  37.520  52.400  1.00  0.00            
ATOM   2131  CB  GLU   141      34.040  36.570  52.020  1.00  0.00            
ATOM   2132  HB1 GLU   141      33.570  35.730  51.510  1.00  0.00            
ATOM   2133  HB2 GLU   141      34.890  36.190  52.570  1.00  0.00            
ATOM   2134  CG  GLU   141      34.280  37.520  50.850  1.00  0.00            
ATOM   2135  HG1 GLU   141      34.780  38.390  51.280  1.00  0.00            
ATOM   2136  HG2 GLU   141      33.420  38.060  50.450  1.00  0.00            
ATOM   2137  CD  GLU   141      35.110  37.000  49.700  1.00  0.00            
ATOM   2138  OE1 GLU   141      35.550  37.850  48.880  1.00  0.00            
ATOM   2139  OE2 GLU   141      35.460  35.810  49.550  1.00  0.00            
ATOM   2140  C   GLU   141      32.420  35.980  53.800  1.00  0.00            
ATOM   2141  O   GLU   141      33.120  35.380  54.610  1.00  0.00            
ATOM   2142  N   GLN   142      31.220  35.510  53.460  1.00  0.00            
ATOM   2143  H   GLN   142      30.840  36.040  52.690  1.00  0.00            
ATOM   2144  CA  GLN   142      30.570  34.300  53.920  1.00  0.00            
ATOM   2145  HA  GLN   142      30.260  34.420  54.970  1.00  0.00            
ATOM   2146  CB  GLN   142      29.270  34.280  53.130  1.00  0.00            
ATOM   2147  HB1 GLN   142      29.570  33.890  52.150  1.00  0.00            
ATOM   2148  HB2 GLN   142      28.860  35.280  53.120  1.00  0.00            
ATOM   2149  CG  GLN   142      28.220  33.470  53.890  1.00  0.00            
ATOM   2150  HG1 GLN   142      27.770  34.110  54.640  1.00  0.00            
ATOM   2151  HG2 GLN   142      28.590  32.550  54.330  1.00  0.00            
ATOM   2152  CD  GLN   142      27.050  33.020  53.020  1.00  0.00            
ATOM   2153  OE1 GLN   142      27.200  33.100  51.800  1.00  0.00            
ATOM   2154  NE2 GLN   142      25.980  32.430  53.560  1.00  0.00            
ATOM   2155 1HE2 GLN   142      25.910  32.360  54.570  1.00  0.00            
ATOM   2156 2HE2 GLN   142      25.240  32.050  53.000  1.00  0.00            
ATOM   2157  C   GLN   142      31.360  33.010  53.760  1.00  0.00            
ATOM   2158  O   GLN   142      31.190  32.030  54.460  1.00  0.00            
ATOM   2159  N   ALA   143      32.340  32.900  52.850  1.00  0.00            
ATOM   2160  H   ALA   143      32.530  33.700  52.260  1.00  0.00            
ATOM   2161  CA  ALA   143      33.300  31.830  52.710  1.00  0.00            
ATOM   2162  HA  ALA   143      32.900  30.820  52.780  1.00  0.00            
ATOM   2163  CB  ALA   143      33.840  31.900  51.280  1.00  0.00            
ATOM   2164  HB1 ALA   143      34.580  31.160  51.000  1.00  0.00            
ATOM   2165  HB2 ALA   143      33.020  31.930  50.570  1.00  0.00            
ATOM   2166  HB3 ALA   143      34.390  32.840  51.260  1.00  0.00            
ATOM   2167  C   ALA   143      34.440  31.990  53.690  1.00  0.00            
ATOM   2168  O   ALA   143      35.390  31.220  53.730  1.00  0.00            
ATOM   2169  N   GLY   144      34.460  33.010  54.550  1.00  0.00            
ATOM   2170  H   GLY   144      33.730  33.710  54.560  1.00  0.00            
ATOM   2171  CA  GLY   144      35.580  33.270  55.440  1.00  0.00            
ATOM   2172  HA1 GLY   144      35.700  32.420  56.100  1.00  0.00            
ATOM   2173  HA2 GLY   144      35.290  34.160  56.000  1.00  0.00            
ATOM   2174  C   GLY   144      36.920  33.590  54.770  1.00  0.00            
ATOM   2175  O   GLY   144      37.020  34.050  53.630  1.00  0.00            
ATOM   2176  N   SER   145      38.010  33.440  55.520  1.00  0.00            
ATOM   2177  H   SER   145      37.960  32.950  56.400  1.00  0.00            
ATOM   2178  CA  SER   145      39.380  33.740  55.120  1.00  0.00            
ATOM   2179  HA  SER   145      39.370  34.820  55.010  1.00  0.00            
ATOM   2180  CB  SER   145      40.330  33.330  56.260  1.00  0.00            
ATOM   2181  HB1 SER   145      41.360  33.360  55.900  1.00  0.00            
ATOM   2182  HB2 SER   145      40.200  32.320  56.640  1.00  0.00            
ATOM   2183  OG  SER   145      40.150  34.110  57.420  1.00  0.00            
ATOM   2184  HG  SER   145      41.000  33.920  57.830  1.00  0.00            
ATOM   2185  C   SER   145      39.850  33.040  53.860  1.00  0.00            
ATOM   2186  O   SER   145      39.450  31.930  53.540  1.00  0.00            
ATOM   2187  N   HIS   146      40.690  33.690  53.060  1.00  0.00            
ATOM   2188  H   HIS   146      40.730  34.630  53.410  1.00  0.00            
ATOM   2189  CA  HIS   146      41.580  33.150  52.030  1.00  0.00            
ATOM   2190  HA  HIS   146      41.410  32.080  52.000  1.00  0.00            
ATOM   2191  CB  HIS   146      41.140  33.590  50.640  1.00  0.00            
ATOM   2192  HB1 HIS   146      41.640  32.960  49.900  1.00  0.00            
ATOM   2193  HB2 HIS   146      41.470  34.600  50.390  1.00  0.00            
ATOM   2194  CG  HIS   146      39.660  33.370  50.480  1.00  0.00            
ATOM   2195  ND1 HIS   146      38.850  32.250  50.380  1.00  0.00            
ATOM   2196  HD1 HIS   146      39.230  31.310  50.350  1.00  0.00            
ATOM   2197  CE1 HIS   146      37.570  32.590  50.230  1.00  0.00            
ATOM   2198  HE1 HIS   146      36.780  31.890  50.000  1.00  0.00            
ATOM   2199  NE2 HIS   146      37.440  33.920  50.190  1.00  0.00            
ATOM   2200  HE2 HIS   146      36.690  34.580  50.040  1.00  0.00            
ATOM   2201  CD2 HIS   146      38.730  34.370  50.400  1.00  0.00            
ATOM   2202  HD2 HIS   146      39.100  35.380  50.570  1.00  0.00            
ATOM   2203  C   HIS   146      43.070  33.350  52.270  1.00  0.00            
ATOM   2204  O   HIS   146      43.880  32.870  51.480  1.00  0.00            
ATOM   2205  N   ALA   147      43.500  33.980  53.360  1.00  0.00            
ATOM   2206  H   ALA   147      42.790  34.390  53.950  1.00  0.00            
ATOM   2207  CA  ALA   147      44.870  34.310  53.670  1.00  0.00            
ATOM   2208  HA  ALA   147      45.480  33.810  52.920  1.00  0.00            
ATOM   2209  CB  ALA   147      44.970  35.830  53.550  1.00  0.00            
ATOM   2210  HB1 ALA   147      46.000  36.180  53.600  1.00  0.00            
ATOM   2211  HB2 ALA   147      44.750  36.050  52.510  1.00  0.00            
ATOM   2212  HB3 ALA   147      44.600  36.460  54.360  1.00  0.00            
ATOM   2213  C   ALA   147      45.310  33.810  55.040  1.00  0.00            
ATOM   2214  O   ALA   147      44.510  33.650  55.950  1.00  0.00            
ATOM   2215  N   ASN   148      46.640  33.770  55.250  1.00  0.00            
ATOM   2216  H   ASN   148      47.190  33.820  54.400  1.00  0.00            
ATOM   2217  CA  ASN   148      47.210  33.610  56.570  1.00  0.00            
ATOM   2218  HA  ASN   148      46.680  32.810  57.090  1.00  0.00            
ATOM   2219  CB  ASN   148      48.620  33.060  56.340  1.00  0.00            
ATOM   2220  HB1 ASN   148      49.360  33.820  56.130  1.00  0.00            
ATOM   2221  HB2 ASN   148      48.540  32.430  55.450  1.00  0.00            
ATOM   2222  CG  ASN   148      49.020  32.090  57.440  1.00  0.00            
ATOM   2223  OD1 ASN   148      48.390  31.900  58.480  1.00  0.00            
ATOM   2224  ND2 ASN   148      50.220  31.500  57.360  1.00  0.00            
ATOM   2225 1HD2 ASN   148      50.780  31.710  56.560  1.00  0.00            
ATOM   2226 2HD2 ASN   148      50.610  31.050  58.180  1.00  0.00            
ATOM   2227  C   ASN   148      47.200  34.820  57.490  1.00  0.00            
ATOM   2228  O   ASN   148      48.210  35.380  57.890  1.00  0.00            
ATOM   2229  N   ARG   149      46.000  35.250  57.900  1.00  0.00            
ATOM   2230  H   ARG   149      45.230  34.660  57.600  1.00  0.00            
ATOM   2231  CA  ARG   149      45.670  36.540  58.470  1.00  0.00            
ATOM   2232  HA  ARG   149      46.490  36.930  59.060  1.00  0.00            
ATOM   2233  CB  ARG   149      45.330  37.510  57.340  1.00  0.00            
ATOM   2234  HB1 ARG   149      45.190  38.480  57.830  1.00  0.00            
ATOM   2235  HB2 ARG   149      44.440  37.200  56.800  1.00  0.00            
ATOM   2236  CG  ARG   149      46.540  37.860  56.490  1.00  0.00            
ATOM   2237  HG1 ARG   149      46.160  38.540  55.740  1.00  0.00            
ATOM   2238  HG2 ARG   149      47.000  36.970  56.040  1.00  0.00            
ATOM   2239  CD  ARG   149      47.720  38.500  57.230  1.00  0.00            
ATOM   2240  HD1 ARG   149      48.170  37.800  57.920  1.00  0.00            
ATOM   2241  HD2 ARG   149      47.320  39.370  57.760  1.00  0.00            
ATOM   2242  NE  ARG   149      48.690  38.980  56.250  1.00  0.00            
ATOM   2243  HE  ARG   149      48.610  39.960  55.970  1.00  0.00            
ATOM   2244  CZ  ARG   149      49.550  38.220  55.560  1.00  0.00            
ATOM   2245  NH1 ARG   149      50.250  38.650  54.520  1.00  0.00            
ATOM   2246 1HH1 ARG   149      50.020  39.540  54.070  1.00  0.00            
ATOM   2247 2HH1 ARG   149      50.960  38.030  54.130  1.00  0.00            
ATOM   2248  NH2 ARG   149      49.720  36.930  55.920  1.00  0.00            
ATOM   2249 1HH2 ARG   149      49.180  36.460  56.620  1.00  0.00            
ATOM   2250 2HH2 ARG   149      50.070  36.380  55.140  1.00  0.00            
ATOM   2251  C   ARG   149      44.610  36.440  59.560  1.00  0.00            
ATOM   2252  O   ARG   149      43.680  35.670  59.320  1.00  0.00            
ATOM   2253  N   TYR   150      44.840  37.160  60.660  1.00  0.00            
ATOM   2254  H   TYR   150      45.740  37.530  60.940  1.00  0.00            
ATOM   2255  CA  TYR   150      43.970  37.320  61.810  1.00  0.00            
ATOM   2256  HA  TYR   150      43.030  36.810  61.620  1.00  0.00            
ATOM   2257  CB  TYR   150      44.530  36.540  63.000  1.00  0.00            
ATOM   2258  HB1 TYR   150      43.850  36.780  63.820  1.00  0.00            
ATOM   2259  HB2 TYR   150      45.550  36.830  63.210  1.00  0.00            
ATOM   2260  CG  TYR   150      44.420  35.030  62.830  1.00  0.00            
ATOM   2261  CD1 TYR   150      45.360  34.300  62.110  1.00  0.00            
ATOM   2262  HD1 TYR   150      46.160  34.740  61.520  1.00  0.00            
ATOM   2263  CE1 TYR   150      45.350  32.910  62.140  1.00  0.00            
ATOM   2264  HE1 TYR   150      46.100  32.330  61.640  1.00  0.00            
ATOM   2265  CZ  TYR   150      44.340  32.290  62.900  1.00  0.00            
ATOM   2266  OH  TYR   150      44.350  30.930  62.940  1.00  0.00            
ATOM   2267  HH  TYR   150      45.120  30.610  62.460  1.00  0.00            
ATOM   2268  CE2 TYR   150      43.300  32.970  63.580  1.00  0.00            
ATOM   2269  HE2 TYR   150      42.460  32.380  63.910  1.00  0.00            
ATOM   2270  CD2 TYR   150      43.390  34.370  63.500  1.00  0.00            
ATOM   2271  HD2 TYR   150      42.610  34.990  63.920  1.00  0.00            
ATOM   2272  C   TYR   150      43.810  38.790  62.150  1.00  0.00            
ATOM   2273  O   TYR   150      44.810  39.490  62.330  1.00  0.00            
ATOM   2274  N   ASP   151      42.600  39.330  62.360  1.00  0.00            
ATOM   2275  H   ASP   151      41.790  38.740  62.250  1.00  0.00            
ATOM   2276  CA  ASP   151      42.260  40.730  62.410  1.00  0.00            
ATOM   2277  HA  ASP   151      43.000  41.090  63.140  1.00  0.00            
ATOM   2278  CB  ASP   151      42.510  41.560  61.150  1.00  0.00            
ATOM   2279  HB1 ASP   151      43.550  41.380  60.880  1.00  0.00            
ATOM   2280  HB2 ASP   151      42.290  42.600  61.350  1.00  0.00            
ATOM   2281  CG  ASP   151      41.790  41.020  59.920  1.00  0.00            
ATOM   2282  OD1 ASP   151      42.430  40.370  59.060  1.00  0.00            
ATOM   2283  OD2 ASP   151      40.550  41.130  59.890  1.00  0.00            
ATOM   2284  C   ASP   151      40.910  41.160  62.960  1.00  0.00            
ATOM   2285  O   ASP   151      39.920  40.430  62.840  1.00  0.00            
ATOM   2286  N   VAL   152      40.870  42.280  63.690  1.00  0.00            
ATOM   2287  H   VAL   152      41.670  42.880  63.680  1.00  0.00            
ATOM   2288  CA  VAL   152      39.630  42.880  64.140  1.00  0.00            
ATOM   2289  HA  VAL   152      38.800  42.200  63.950  1.00  0.00            
ATOM   2290  CB  VAL   152      39.570  43.120  65.650  1.00  0.00            
ATOM   2291  HB  VAL   152      40.350  43.830  65.910  1.00  0.00            
ATOM   2292  CG1 VAL   152      38.160  43.520  66.080  1.00  0.00            
ATOM   2293 1HG1 VAL   152      38.170  43.740  67.150  1.00  0.00            
ATOM   2294 2HG1 VAL   152      37.920  44.420  65.500  1.00  0.00            
ATOM   2295 3HG1 VAL   152      37.350  42.860  65.780  1.00  0.00            
ATOM   2296  CG2 VAL   152      39.930  41.820  66.380  1.00  0.00            
ATOM   2297 1HG2 VAL   152      39.310  41.030  65.970  1.00  0.00            
ATOM   2298 2HG2 VAL   152      40.980  41.530  66.320  1.00  0.00            
ATOM   2299 3HG2 VAL   152      39.630  41.950  67.410  1.00  0.00            
ATOM   2300  C   VAL   152      39.510  44.180  63.370  1.00  0.00            
ATOM   2301  O   VAL   152      40.530  44.780  63.040  1.00  0.00            
ATOM   2302  N   THR   153      38.390  44.720  62.870  1.00  0.00            
ATOM   2303  H   THR   153      37.560  44.150  63.030  1.00  0.00            
ATOM   2304  CA  THR   153      38.270  46.040  62.270  1.00  0.00            
ATOM   2305  HA  THR   153      39.220  46.550  62.410  1.00  0.00            
ATOM   2306  CB  THR   153      38.020  45.790  60.780  1.00  0.00            
ATOM   2307  HB  THR   153      37.190  45.090  60.770  1.00  0.00            
ATOM   2308  CG2 THR   153      37.580  46.970  59.910  1.00  0.00            
ATOM   2309 1HG2 THR   153      36.620  47.290  60.330  1.00  0.00            
ATOM   2310 2HG2 THR   153      38.290  47.790  59.860  1.00  0.00            
ATOM   2311 3HG2 THR   153      37.370  46.590  58.910  1.00  0.00            
ATOM   2312  OG1 THR   153      39.040  45.140  60.060  1.00  0.00            
ATOM   2313  HG1 THR   153      38.820  44.220  60.220  1.00  0.00            
ATOM   2314  C   THR   153      37.130  46.820  62.900  1.00  0.00            
ATOM   2315  O   THR   153      36.100  46.290  63.310  1.00  0.00            
ATOM   2316  N   ILE   154      37.350  48.140  62.940  1.00  0.00            
ATOM   2317  H   ILE   154      38.200  48.600  62.630  1.00  0.00            
ATOM   2318  CA  ILE   154      36.450  49.110  63.520  1.00  0.00            
ATOM   2319  HA  ILE   154      35.630  48.560  63.990  1.00  0.00            
ATOM   2320  CB  ILE   154      37.110  49.940  64.620  1.00  0.00            
ATOM   2321  HB  ILE   154      37.710  50.760  64.220  1.00  0.00            
ATOM   2322  CG2 ILE   154      36.000  50.460  65.530  1.00  0.00            
ATOM   2323 1HG2 ILE   154      35.140  50.830  64.970  1.00  0.00            
ATOM   2324 2HG2 ILE   154      35.680  49.600  66.130  1.00  0.00            
ATOM   2325 3HG2 ILE   154      36.360  51.270  66.170  1.00  0.00            
ATOM   2326  CG1 ILE   154      38.130  49.090  65.380  1.00  0.00            
ATOM   2327 1HG1 ILE   154      38.940  48.870  64.690  1.00  0.00            
ATOM   2328 2HG1 ILE   154      37.600  48.220  65.780  1.00  0.00            
ATOM   2329  CD  ILE   154      38.650  49.860  66.590  1.00  0.00            
ATOM   2330  HD1 ILE   154      37.790  50.120  67.210  1.00  0.00            
ATOM   2331  HD2 ILE   154      39.320  49.190  67.110  1.00  0.00            
ATOM   2332  HD3 ILE   154      39.120  50.810  66.350  1.00  0.00            
ATOM   2333  C   ILE   154      35.880  49.950  62.400  1.00  0.00            
ATOM   2334  O   ILE   154      36.560  50.500  61.540  1.00  0.00            
ATOM   2335  N   LEU   155      34.570  50.170  62.500  1.00  0.00            
ATOM   2336  H   LEU   155      34.200  49.850  63.400  1.00  0.00            
ATOM   2337  CA  LEU   155      33.600  50.930  61.730  1.00  0.00            
ATOM   2338  HA  LEU   155      33.920  51.100  60.700  1.00  0.00            
ATOM   2339  CB  LEU   155      32.260  50.220  61.560  1.00  0.00            
ATOM   2340  HB1 LEU   155      31.600  50.830  60.930  1.00  0.00            
ATOM   2341  HB2 LEU   155      31.670  50.150  62.480  1.00  0.00            
ATOM   2342  CG  LEU   155      32.450  48.800  61.040  1.00  0.00            
ATOM   2343  HG  LEU   155      32.720  48.190  61.900  1.00  0.00            
ATOM   2344  CD1 LEU   155      31.050  48.320  60.650  1.00  0.00            
ATOM   2345 1HD1 LEU   155      31.060  47.230  60.560  1.00  0.00            
ATOM   2346 2HD1 LEU   155      30.290  48.550  61.390  1.00  0.00            
ATOM   2347 3HD1 LEU   155      30.750  48.760  59.700  1.00  0.00            
ATOM   2348  CD2 LEU   155      33.430  48.780  59.870  1.00  0.00            
ATOM   2349 1HD2 LEU   155      33.440  47.750  59.530  1.00  0.00            
ATOM   2350 2HD2 LEU   155      33.190  49.400  59.010  1.00  0.00            
ATOM   2351 3HD2 LEU   155      34.410  49.090  60.250  1.00  0.00            
ATOM   2352  C   LEU   155      33.330  52.230  62.470  1.00  0.00            
ATOM   2353  O   LEU   155      33.030  52.250  63.650  1.00  0.00            
ATOM   2354  N   VAL   156      33.300  53.270  61.640  1.00  0.00            
ATOM   2355  H   VAL   156      33.460  52.960  60.700  1.00  0.00            
ATOM   2356  CA  VAL   156      32.630  54.510  61.980  1.00  0.00            
ATOM   2357  HA  VAL   156      32.010  54.270  62.850  1.00  0.00            
ATOM   2358  CB  VAL   156      33.490  55.740  62.270  1.00  0.00            
ATOM   2359  HB  VAL   156      33.980  56.120  61.370  1.00  0.00            
ATOM   2360  CG1 VAL   156      32.710  56.890  62.910  1.00  0.00            
ATOM   2361 1HG1 VAL   156      33.350  57.630  63.390  1.00  0.00            
ATOM   2362 2HG1 VAL   156      31.970  57.350  62.250  1.00  0.00            
ATOM   2363 3HG1 VAL   156      32.140  56.500  63.750  1.00  0.00            
ATOM   2364  CG2 VAL   156      34.590  55.440  63.280  1.00  0.00            
ATOM   2365 1HG2 VAL   156      35.240  54.650  62.880  1.00  0.00            
ATOM   2366 2HG2 VAL   156      35.230  56.290  63.440  1.00  0.00            
ATOM   2367 3HG2 VAL   156      34.150  55.100  64.220  1.00  0.00            
ATOM   2368  C   VAL   156      31.490  54.780  61.010  1.00  0.00            
ATOM   2369  O   VAL   156      31.780  54.690  59.820  1.00  0.00            
ATOM   2370  N   ASN   157      30.230  54.850  61.450  1.00  0.00            
ATOM   2371  H   ASN   157      30.080  54.890  62.450  1.00  0.00            
ATOM   2372  CA  ASN   157      29.070  54.950  60.600  1.00  0.00            
ATOM   2373  HA  ASN   157      28.190  54.840  61.250  1.00  0.00            
ATOM   2374  CB  ASN   157      28.830  56.310  59.930  1.00  0.00            
ATOM   2375  HB1 ASN   157      27.820  56.250  59.510  1.00  0.00            
ATOM   2376  HB2 ASN   157      29.530  56.530  59.140  1.00  0.00            
ATOM   2377  CG  ASN   157      28.590  57.450  60.910  1.00  0.00            
ATOM   2378  OD1 ASN   157      27.690  57.420  61.750  1.00  0.00            
ATOM   2379  ND2 ASN   157      29.600  58.310  61.010  1.00  0.00            
ATOM   2380 1HD2 ASN   157      30.360  58.260  60.340  1.00  0.00            
ATOM   2381 2HD2 ASN   157      29.680  58.850  61.860  1.00  0.00            
ATOM   2382  C   ASN   157      28.910  53.800  59.630  1.00  0.00            
ATOM   2383  O   ASN   157      28.390  53.940  58.530  1.00  0.00            
ATOM   2384  N   GLY   158      29.310  52.550  59.930  1.00  0.00            
ATOM   2385  H   GLY   158      29.700  52.480  60.850  1.00  0.00            
ATOM   2386  CA  GLY   158      29.280  51.380  59.070  1.00  0.00            
ATOM   2387  HA1 GLY   158      28.350  51.400  58.520  1.00  0.00            
ATOM   2388  HA2 GLY   158      29.340  50.400  59.530  1.00  0.00            
ATOM   2389  C   GLY   158      30.460  51.330  58.100  1.00  0.00            
ATOM   2390  O   GLY   158      30.650  50.280  57.490  1.00  0.00            
ATOM   2391  N   LEU   159      31.320  52.350  58.030  1.00  0.00            
ATOM   2392  H   LEU   159      31.190  53.120  58.660  1.00  0.00            
ATOM   2393  CA  LEU   159      32.410  52.360  57.090  1.00  0.00            
ATOM   2394  HA  LEU   159      32.260  51.720  56.220  1.00  0.00            
ATOM   2395  CB  LEU   159      32.500  53.770  56.520  1.00  0.00            
ATOM   2396  HB1 LEU   159      32.770  54.440  57.330  1.00  0.00            
ATOM   2397  HB2 LEU   159      31.480  54.080  56.240  1.00  0.00            
ATOM   2398  CG  LEU   159      33.370  54.040  55.290  1.00  0.00            
ATOM   2399  HG  LEU   159      34.430  53.900  55.510  1.00  0.00            
ATOM   2400  CD1 LEU   159      32.850  53.280  54.080  1.00  0.00            
ATOM   2401 1HD1 LEU   159      31.970  53.780  53.670  1.00  0.00            
ATOM   2402 2HD1 LEU   159      33.590  53.290  53.270  1.00  0.00            
ATOM   2403 3HD1 LEU   159      32.760  52.240  54.380  1.00  0.00            
ATOM   2404  CD2 LEU   159      33.190  55.510  54.920  1.00  0.00            
ATOM   2405 1HD2 LEU   159      32.160  55.740  54.660  1.00  0.00            
ATOM   2406 2HD2 LEU   159      33.530  56.110  55.760  1.00  0.00            
ATOM   2407 3HD2 LEU   159      33.770  55.820  54.050  1.00  0.00            
ATOM   2408  C   LEU   159      33.740  52.030  57.770  1.00  0.00            
ATOM   2409  O   LEU   159      34.090  52.720  58.720  1.00  0.00            
ATOM   2410  N   PRO   160      34.540  51.070  57.310  1.00  0.00            
ATOM   2411  CD  PRO   160      34.280  50.210  56.170  1.00  0.00            
ATOM   2412  HD1 PRO   160      34.010  50.710  55.240  1.00  0.00            
ATOM   2413  HD2 PRO   160      33.530  49.550  56.600  1.00  0.00            
ATOM   2414  CG  PRO   160      35.570  49.430  55.930  1.00  0.00            
ATOM   2415  HG1 PRO   160      36.360  50.030  55.470  1.00  0.00            
ATOM   2416  HG2 PRO   160      35.370  48.430  55.550  1.00  0.00            
ATOM   2417  CB  PRO   160      36.000  49.310  57.380  1.00  0.00            
ATOM   2418  HB1 PRO   160      37.070  49.090  57.430  1.00  0.00            
ATOM   2419  HB2 PRO   160      35.440  48.550  57.930  1.00  0.00            
ATOM   2420  CA  PRO   160      35.740  50.670  58.000  1.00  0.00            
ATOM   2421  HA  PRO   160      35.450  50.450  59.030  1.00  0.00            
ATOM   2422  C   PRO   160      36.870  51.700  57.890  1.00  0.00            
ATOM   2423  O   PRO   160      37.370  51.910  56.790  1.00  0.00            
ATOM   2424  N   LEU   161      37.290  52.250  59.030  1.00  0.00            
ATOM   2425  H   LEU   161      36.850  51.990  59.910  1.00  0.00            
ATOM   2426  CA  LEU   161      38.360  53.230  59.000  1.00  0.00            
ATOM   2427  HA  LEU   161      38.640  53.490  57.990  1.00  0.00            
ATOM   2428  CB  LEU   161      37.840  54.480  59.710  1.00  0.00            
ATOM   2429  HB1 LEU   161      38.660  55.200  59.670  1.00  0.00            
ATOM   2430  HB2 LEU   161      37.520  54.100  60.680  1.00  0.00            
ATOM   2431  CG  LEU   161      36.650  55.240  59.130  1.00  0.00            
ATOM   2432  HG  LEU   161      35.700  54.750  59.280  1.00  0.00            
ATOM   2433  CD1 LEU   161      36.490  56.580  59.860  1.00  0.00            
ATOM   2434 1HD1 LEU   161      36.460  56.370  60.930  1.00  0.00            
ATOM   2435 2HD1 LEU   161      37.410  57.120  59.690  1.00  0.00            
ATOM   2436 3HD1 LEU   161      35.710  57.200  59.400  1.00  0.00            
ATOM   2437  CD2 LEU   161      36.740  55.560  57.650  1.00  0.00            
ATOM   2438 1HD2 LEU   161      36.730  54.590  57.170  1.00  0.00            
ATOM   2439 2HD2 LEU   161      35.970  56.240  57.290  1.00  0.00            
ATOM   2440 3HD2 LEU   161      37.690  56.070  57.450  1.00  0.00            
ATOM   2441  C   LEU   161      39.650  52.750  59.640  1.00  0.00            
ATOM   2442  O   LEU   161      40.710  53.290  59.350  1.00  0.00            
ATOM   2443  N   VAL   162      39.680  51.640  60.400  1.00  0.00            
ATOM   2444  H   VAL   162      38.840  51.140  60.630  1.00  0.00            
ATOM   2445  CA  VAL   162      40.900  51.090  60.940  1.00  0.00            
ATOM   2446  HA  VAL   162      41.630  51.210  60.140  1.00  0.00            
ATOM   2447  CB  VAL   162      41.330  51.810  62.220  1.00  0.00            
ATOM   2448  HB  VAL   162      41.580  52.830  61.930  1.00  0.00            
ATOM   2449  CG1 VAL   162      40.240  51.850  63.290  1.00  0.00            
ATOM   2450 1HG1 VAL   162      40.000  50.810  63.500  1.00  0.00            
ATOM   2451 2HG1 VAL   162      40.670  52.260  64.200  1.00  0.00            
ATOM   2452 3HG1 VAL   162      39.290  52.290  63.000  1.00  0.00            
ATOM   2453  CG2 VAL   162      42.600  51.240  62.850  1.00  0.00            
ATOM   2454 1HG2 VAL   162      43.090  51.960  63.510  1.00  0.00            
ATOM   2455 2HG2 VAL   162      42.290  50.420  63.500  1.00  0.00            
ATOM   2456 3HG2 VAL   162      43.260  50.950  62.030  1.00  0.00            
ATOM   2457  C   VAL   162      40.770  49.570  61.060  1.00  0.00            
ATOM   2458  O   VAL   162      39.840  49.100  61.700  1.00  0.00            
ATOM   2459  N   GLN   163      41.850  48.870  60.700  1.00  0.00            
ATOM   2460  H   GLN   163      42.740  49.290  60.450  1.00  0.00            
ATOM   2461  CA  GLN   163      41.980  47.480  61.090  1.00  0.00            
ATOM   2462  HA  GLN   163      41.040  47.190  61.590  1.00  0.00            
ATOM   2463  CB  GLN   163      42.170  46.760  59.770  1.00  0.00            
ATOM   2464  HB1 GLN   163      42.900  47.270  59.140  1.00  0.00            
ATOM   2465  HB2 GLN   163      41.220  46.770  59.220  1.00  0.00            
ATOM   2466  CG  GLN   163      42.320  45.240  59.800  1.00  0.00            
ATOM   2467  HG1 GLN   163      41.570  44.770  60.450  1.00  0.00            
ATOM   2468  HG2 GLN   163      43.300  44.970  60.190  1.00  0.00            
ATOM   2469  CD  GLN   163      42.060  44.590  58.450  1.00  0.00            
ATOM   2470  OE1 GLN   163      43.000  44.220  57.750  1.00  0.00            
ATOM   2471  NE2 GLN   163      40.800  44.430  58.050  1.00  0.00            
ATOM   2472 1HE2 GLN   163      40.030  44.640  58.670  1.00  0.00            
ATOM   2473 2HE2 GLN   163      40.640  43.980  57.160  1.00  0.00            
ATOM   2474  C   GLN   163      43.110  47.230  62.080  1.00  0.00            
ATOM   2475  O   GLN   163      43.970  48.100  62.170  1.00  0.00            
ATOM   2476  N   ILE   164      43.070  46.170  62.890  1.00  0.00            
ATOM   2477  H   ILE   164      42.320  45.500  62.810  1.00  0.00            
ATOM   2478  CA  ILE   164      44.090  45.810  63.860  1.00  0.00            
ATOM   2479  HA  ILE   164      45.000  46.400  63.690  1.00  0.00            
ATOM   2480  CB  ILE   164      43.560  45.860  65.290  1.00  0.00            
ATOM   2481  HB  ILE   164      42.780  45.130  65.520  1.00  0.00            
ATOM   2482  CG2 ILE   164      44.690  45.570  66.260  1.00  0.00            
ATOM   2483 1HG2 ILE   164      44.320  45.780  67.260  1.00  0.00            
ATOM   2484 2HG2 ILE   164      44.920  44.500  66.320  1.00  0.00            
ATOM   2485 3HG2 ILE   164      45.670  46.020  66.040  1.00  0.00            
ATOM   2486  CG1 ILE   164      43.060  47.270  65.570  1.00  0.00            
ATOM   2487 1HG1 ILE   164      43.600  47.990  64.960  1.00  0.00            
ATOM   2488 2HG1 ILE   164      43.240  47.460  66.620  1.00  0.00            
ATOM   2489  CD  ILE   164      41.600  47.600  65.310  1.00  0.00            
ATOM   2490  HD1 ILE   164      41.480  48.600  65.720  1.00  0.00            
ATOM   2491  HD2 ILE   164      41.360  47.650  64.240  1.00  0.00            
ATOM   2492  HD3 ILE   164      40.990  46.840  65.800  1.00  0.00            
ATOM   2493  C   ILE   164      44.400  44.360  63.530  1.00  0.00            
ATOM   2494  O   ILE   164      43.490  43.530  63.540  1.00  0.00            
ATOM   2495  N   GLU   165      45.660  44.040  63.220  1.00  0.00            
ATOM   2496  H   GLU   165      46.330  44.790  63.250  1.00  0.00            
ATOM   2497  CA  GLU   165      46.160  42.800  62.650  1.00  0.00            
ATOM   2498  HA  GLU   165      45.390  42.050  62.450  1.00  0.00            
ATOM   2499  CB  GLU   165      46.890  43.080  61.340  1.00  0.00            
ATOM   2500  HB1 GLU   165      47.420  42.150  61.140  1.00  0.00            
ATOM   2501  HB2 GLU   165      47.680  43.800  61.530  1.00  0.00            
ATOM   2502  CG  GLU   165      45.860  43.480  60.280  1.00  0.00            
ATOM   2503  HG1 GLU   165      45.520  44.490  60.470  1.00  0.00            
ATOM   2504  HG2 GLU   165      44.980  42.850  60.310  1.00  0.00            
ATOM   2505  CD  GLU   165      46.430  43.450  58.870  1.00  0.00            
ATOM   2506  OE1 GLU   165      47.030  44.500  58.560  1.00  0.00            
ATOM   2507  OE2 GLU   165      46.160  42.530  58.060  1.00  0.00            
ATOM   2508  C   GLU   165      47.080  42.130  63.650  1.00  0.00            
ATOM   2509  O   GLU   165      48.060  42.730  64.080  1.00  0.00            
ATOM   2510  N   LEU   166      46.840  40.840  63.900  1.00  0.00            
ATOM   2511  H   LEU   166      46.180  40.380  63.280  1.00  0.00            
ATOM   2512  CA  LEU   166      47.460  40.030  64.920  1.00  0.00            
ATOM   2513  HA  LEU   166      48.040  40.620  65.640  1.00  0.00            
ATOM   2514  CB  LEU   166      46.420  39.250  65.730  1.00  0.00            
ATOM   2515  HB1 LEU   166      46.870  38.540  66.420  1.00  0.00            
ATOM   2516  HB2 LEU   166      45.950  38.590  65.010  1.00  0.00            
ATOM   2517  CG  LEU   166      45.300  40.050  66.400  1.00  0.00            
ATOM   2518  HG  LEU   166      44.760  39.340  67.030  1.00  0.00            
ATOM   2519  CD1 LEU   166      45.830  41.260  67.160  1.00  0.00            
ATOM   2520 1HD1 LEU   166      46.650  40.930  67.790  1.00  0.00            
ATOM   2521 2HD1 LEU   166      46.130  42.050  66.470  1.00  0.00            
ATOM   2522 3HD1 LEU   166      45.210  41.740  67.920  1.00  0.00            
ATOM   2523  CD2 LEU   166      44.170  40.570  65.520  1.00  0.00            
ATOM   2524 1HD2 LEU   166      43.300  40.870  66.100  1.00  0.00            
ATOM   2525 2HD2 LEU   166      44.490  41.450  64.950  1.00  0.00            
ATOM   2526 3HD2 LEU   166      43.730  39.800  64.900  1.00  0.00            
ATOM   2527  C   LEU   166      48.500  39.080  64.340  1.00  0.00            
ATOM   2528  O   LEU   166      48.190  38.410  63.360  1.00  0.00            
ATOM   2529  N   LYS   167      49.540  38.760  65.120  1.00  0.00            
ATOM   2530  H   LYS   167      49.700  39.310  65.950  1.00  0.00            
ATOM   2531  CA  LYS   167      50.440  37.630  64.990  1.00  0.00            
ATOM   2532  HA  LYS   167      49.830  36.870  64.490  1.00  0.00            
ATOM   2533  CB  LYS   167      51.650  38.120  64.220  1.00  0.00            
ATOM   2534  HB1 LYS   167      52.410  38.430  64.930  1.00  0.00            
ATOM   2535  HB2 LYS   167      51.490  39.080  63.730  1.00  0.00            
ATOM   2536  CG  LYS   167      52.410  37.140  63.320  1.00  0.00            
ATOM   2537  HG1 LYS   167      52.640  36.210  63.830  1.00  0.00            
ATOM   2538  HG2 LYS   167      53.340  37.670  63.140  1.00  0.00            
ATOM   2539  CD  LYS   167      51.720  36.890  61.990  1.00  0.00            
ATOM   2540  HD1 LYS   167      52.360  36.410  61.260  1.00  0.00            
ATOM   2541  HD2 LYS   167      51.470  37.900  61.640  1.00  0.00            
ATOM   2542  CE  LYS   167      50.370  36.180  62.080  1.00  0.00            
ATOM   2543  HE1 LYS   167      49.600  36.750  62.610  1.00  0.00            
ATOM   2544  HE2 LYS   167      50.550  35.290  62.690  1.00  0.00            
ATOM   2545  NZ  LYS   167      49.880  35.850  60.730  1.00  0.00            
ATOM   2546  HZ1 LYS   167      50.620  36.030  60.080  1.00  0.00            
ATOM   2547  HZ2 LYS   167      49.540  34.900  60.620  1.00  0.00            
ATOM   2548  HZ3 LYS   167      49.120  36.480  60.510  1.00  0.00            
ATOM   2549  C   LYS   167      50.840  37.130  66.370  1.00  0.00            
ATOM   2550  O   LYS   167      50.760  37.930  67.290  1.00  0.00            
ATOM   2551  N   LYS   168      51.240  35.870  66.510  1.00  0.00            
ATOM   2552  H   LYS   168      51.020  35.330  65.680  1.00  0.00            
ATOM   2553  CA  LYS   168      51.820  35.210  67.660  1.00  0.00            
ATOM   2554  HA  LYS   168      51.000  35.090  68.370  1.00  0.00            
ATOM   2555  CB  LYS   168      52.240  33.780  67.280  1.00  0.00            
ATOM   2556  HB1 LYS   168      51.390  33.380  66.740  1.00  0.00            
ATOM   2557  HB2 LYS   168      52.380  33.120  68.130  1.00  0.00            
ATOM   2558  CG  LYS   168      53.490  33.580  66.430  1.00  0.00            
ATOM   2559  HG1 LYS   168      54.470  33.810  66.840  1.00  0.00            
ATOM   2560  HG2 LYS   168      53.440  34.150  65.500  1.00  0.00            
ATOM   2561  CD  LYS   168      53.500  32.100  66.030  1.00  0.00            
ATOM   2562  HD1 LYS   168      52.520  31.720  65.730  1.00  0.00            
ATOM   2563  HD2 LYS   168      53.890  31.680  66.960  1.00  0.00            
ATOM   2564  CE  LYS   168      54.420  31.740  64.870  1.00  0.00            
ATOM   2565  HE1 LYS   168      55.330  32.330  65.040  1.00  0.00            
ATOM   2566  HE2 LYS   168      53.880  32.040  63.960  1.00  0.00            
ATOM   2567  NZ  LYS   168      54.570  30.290  64.850  1.00  0.00            
ATOM   2568  HZ1 LYS   168      55.110  29.980  65.640  1.00  0.00            
ATOM   2569  HZ2 LYS   168      53.690  29.810  64.960  1.00  0.00            
ATOM   2570  HZ3 LYS   168      55.090  29.890  64.080  1.00  0.00            
ATOM   2571  C   LYS   168      52.960  35.970  68.320  1.00  0.00            
ATOM   2572  O   LYS   168      53.910  36.480  67.700  1.00  0.00            
ATOM   2573  N   ARG   169      52.980  35.930  69.650  1.00  0.00            
ATOM   2574  H   ARG   169      52.130  35.540  70.060  1.00  0.00            
ATOM   2575  CA  ARG   169      53.830  36.660  70.560  1.00  0.00            
ATOM   2576  HA  ARG   169      53.780  37.750  70.480  1.00  0.00            
ATOM   2577  CB  ARG   169      53.460  36.360  72.000  1.00  0.00            
ATOM   2578  HB1 ARG   169      53.390  35.290  72.180  1.00  0.00            
ATOM   2579  HB2 ARG   169      52.410  36.650  72.110  1.00  0.00            
ATOM   2580  CG  ARG   169      54.250  36.920  73.170  1.00  0.00            
ATOM   2581  HG1 ARG   169      54.270  38.020  73.080  1.00  0.00            
ATOM   2582  HG2 ARG   169      55.300  36.690  72.990  1.00  0.00            
ATOM   2583  CD  ARG   169      53.840  36.520  74.590  1.00  0.00            
ATOM   2584  HD1 ARG   169      54.050  35.450  74.680  1.00  0.00            
ATOM   2585  HD2 ARG   169      52.780  36.670  74.760  1.00  0.00            
ATOM   2586  NE  ARG   169      54.480  37.350  75.600  1.00  0.00            
ATOM   2587  HE  ARG   169      55.430  37.040  75.780  1.00  0.00            
ATOM   2588  CZ  ARG   169      54.010  38.400  76.290  1.00  0.00            
ATOM   2589  NH1 ARG   169      52.930  39.110  75.920  1.00  0.00            
ATOM   2590 1HH1 ARG   169      52.360  38.860  75.130  1.00  0.00            
ATOM   2591 2HH1 ARG   169      52.570  39.710  76.650  1.00  0.00            
ATOM   2592  NH2 ARG   169      54.680  38.890  77.340  1.00  0.00            
ATOM   2593 1HH2 ARG   169      55.510  38.350  77.550  1.00  0.00            
ATOM   2594 2HH2 ARG   169      54.270  39.550  77.970  1.00  0.00            
ATOM   2595  C   ARG   169      55.310  36.360  70.340  1.00  0.00            
ATOM   2596  O   ARG   169      56.110  37.270  70.520  1.00  0.00            
ATOM   2597  N   GLY   170      55.610  35.110  69.990  1.00  0.00            
ATOM   2598  H   GLY   170      54.830  34.510  69.770  1.00  0.00            
ATOM   2599  CA  GLY   170      56.960  34.640  69.740  1.00  0.00            
ATOM   2600  HA1 GLY   170      57.060  33.600  69.420  1.00  0.00            
ATOM   2601  HA2 GLY   170      57.610  34.740  70.610  1.00  0.00            
ATOM   2602  C   GLY   170      57.630  35.380  68.590  1.00  0.00            
ATOM   2603  O   GLY   170      58.820  35.660  68.700  1.00  0.00            
ATOM   2604  N   VAL   171      56.900  35.820  67.560  1.00  0.00            
ATOM   2605  H   VAL   171      55.900  35.770  67.590  1.00  0.00            
ATOM   2606  CA  VAL   171      57.340  36.730  66.520  1.00  0.00            
ATOM   2607  HA  VAL   171      58.410  36.590  66.310  1.00  0.00            
ATOM   2608  CB  VAL   171      56.620  36.470  65.210  1.00  0.00            
ATOM   2609  HB  VAL   171      55.570  36.730  65.170  1.00  0.00            
ATOM   2610  CG1 VAL   171      57.330  37.340  64.160  1.00  0.00            
ATOM   2611 1HG1 VAL   171      57.010  37.240  63.120  1.00  0.00            
ATOM   2612 2HG1 VAL   171      57.220  38.390  64.440  1.00  0.00            
ATOM   2613 3HG1 VAL   171      58.390  37.120  64.280  1.00  0.00            
ATOM   2614  CG2 VAL   171      56.510  35.060  64.640  1.00  0.00            
ATOM   2615 1HG2 VAL   171      56.040  35.010  63.670  1.00  0.00            
ATOM   2616 2HG2 VAL   171      57.510  34.630  64.570  1.00  0.00            
ATOM   2617 3HG2 VAL   171      55.830  34.490  65.280  1.00  0.00            
ATOM   2618  C   VAL   171      57.370  38.210  66.870  1.00  0.00            
ATOM   2619  O   VAL   171      56.350  38.890  67.010  1.00  0.00            
ATOM   2620  N   ALA   172      58.580  38.730  66.980  1.00  0.00            
ATOM   2621  H   ALA   172      59.350  38.060  66.940  1.00  0.00            
ATOM   2622  CA  ALA   172      58.790  40.120  67.330  1.00  0.00            
ATOM   2623  HA  ALA   172      58.270  40.290  68.280  1.00  0.00            
ATOM   2624  CB  ALA   172      60.280  40.230  67.650  1.00  0.00            
ATOM   2625  HB1 ALA   172      60.690  39.330  68.100  1.00  0.00            
ATOM   2626  HB2 ALA   172      60.850  40.640  66.810  1.00  0.00            
ATOM   2627  HB3 ALA   172      60.420  40.970  68.440  1.00  0.00            
ATOM   2628  C   ALA   172      58.250  41.020  66.230  1.00  0.00            
ATOM   2629  O   ALA   172      58.270  40.730  65.040  1.00  0.00            
ATOM   2630  N   ILE   173      57.740  42.180  66.640  1.00  0.00            
ATOM   2631  H   ILE   173      57.970  42.540  67.560  1.00  0.00            
ATOM   2632  CA  ILE   173      56.880  43.080  65.900  1.00  0.00            
ATOM   2633  HA  ILE   173      56.010  42.470  65.670  1.00  0.00            
ATOM   2634  CB  ILE   173      56.380  44.210  66.790  1.00  0.00            
ATOM   2635  HB  ILE   173      55.920  43.790  67.690  1.00  0.00            
ATOM   2636  CG2 ILE   173      57.560  45.060  67.260  1.00  0.00            
ATOM   2637 1HG2 ILE   173      58.160  45.510  66.470  1.00  0.00            
ATOM   2638 2HG2 ILE   173      57.120  45.690  68.040  1.00  0.00            
ATOM   2639 3HG2 ILE   173      58.330  44.550  67.840  1.00  0.00            
ATOM   2640  CG1 ILE   173      55.290  45.030  66.120  1.00  0.00            
ATOM   2641 1HG1 ILE   173      54.410  44.480  65.790  1.00  0.00            
ATOM   2642 2HG1 ILE   173      55.680  45.510  65.230  1.00  0.00            
ATOM   2643  CD  ILE   173      54.760  46.210  66.930  1.00  0.00            
ATOM   2644  HD1 ILE   173      55.540  46.970  66.860  1.00  0.00            
ATOM   2645  HD2 ILE   173      53.810  46.590  66.550  1.00  0.00            
ATOM   2646  HD3 ILE   173      54.630  45.860  67.950  1.00  0.00            
ATOM   2647  C   ILE   173      57.440  43.620  64.590  1.00  0.00            
ATOM   2648  O   ILE   173      56.660  43.480  63.640  1.00  0.00            
ATOM   2649  N   ARG   174      58.750  43.840  64.420  1.00  0.00            
ATOM   2650  H   ARG   174      59.380  43.690  65.200  1.00  0.00            
ATOM   2651  CA  ARG   174      59.290  44.220  63.130  1.00  0.00            
ATOM   2652  HA  ARG   174      58.540  44.890  62.750  1.00  0.00            
ATOM   2653  CB  ARG   174      60.630  44.940  63.270  1.00  0.00            
ATOM   2654  HB1 ARG   174      61.400  44.190  63.440  1.00  0.00            
ATOM   2655  HB2 ARG   174      60.580  45.600  64.140  1.00  0.00            
ATOM   2656  CG  ARG   174      60.970  45.670  61.960  1.00  0.00            
ATOM   2657  HG1 ARG   174      60.170  46.380  61.760  1.00  0.00            
ATOM   2658  HG2 ARG   174      61.140  44.970  61.140  1.00  0.00            
ATOM   2659  CD  ARG   174      62.250  46.490  62.090  1.00  0.00            
ATOM   2660  HD1 ARG   174      62.220  46.980  63.070  1.00  0.00            
ATOM   2661  HD2 ARG   174      62.340  47.210  61.290  1.00  0.00            
ATOM   2662  NE  ARG   174      63.370  45.550  62.070  1.00  0.00            
ATOM   2663  HE  ARG   174      63.230  44.710  61.520  1.00  0.00            
ATOM   2664  CZ  ARG   174      64.620  45.910  62.420  1.00  0.00            
ATOM   2665  NH1 ARG   174      64.930  47.110  62.900  1.00  0.00            
ATOM   2666 1HH1 ARG   174      64.220  47.810  63.020  1.00  0.00            
ATOM   2667 2HH1 ARG   174      65.910  47.340  63.030  1.00  0.00            
ATOM   2668  NH2 ARG   174      65.630  45.040  62.270  1.00  0.00            
ATOM   2669 1HH2 ARG   174      65.400  44.080  62.080  1.00  0.00            
ATOM   2670 2HH2 ARG   174      66.560  45.290  62.580  1.00  0.00            
ATOM   2671  C   ARG   174      59.320  43.030  62.170  1.00  0.00            
ATOM   2672  O   ARG   174      59.070  43.240  60.990  1.00  0.00            
ATOM   2673  N   GLU   175      59.630  41.850  62.700  1.00  0.00            
ATOM   2674  H   GLU   175      59.750  41.680  63.680  1.00  0.00            
ATOM   2675  CA  GLU   175      59.710  40.640  61.910  1.00  0.00            
ATOM   2676  HA  GLU   175      60.320  40.900  61.040  1.00  0.00            
ATOM   2677  CB  GLU   175      60.340  39.500  62.710  1.00  0.00            
ATOM   2678  HB1 GLU   175      59.570  39.150  63.380  1.00  0.00            
ATOM   2679  HB2 GLU   175      61.250  39.810  63.230  1.00  0.00            
ATOM   2680  CG  GLU   175      60.790  38.340  61.830  1.00  0.00            
ATOM   2681  HG1 GLU   175      59.850  37.890  61.500  1.00  0.00            
ATOM   2682  HG2 GLU   175      61.330  37.600  62.420  1.00  0.00            
ATOM   2683  CD  GLU   175      61.700  38.730  60.670  1.00  0.00            
ATOM   2684  OE1 GLU   175      61.460  38.300  59.520  1.00  0.00            
ATOM   2685  OE2 GLU   175      62.630  39.530  60.890  1.00  0.00            
ATOM   2686  C   GLU   175      58.320  40.280  61.420  1.00  0.00            
ATOM   2687  O   GLU   175      58.100  39.950  60.250  1.00  0.00            
ATOM   2688  N   ALA   176      57.310  40.310  62.310  1.00  0.00            
ATOM   2689  H   ALA   176      57.480  40.850  63.150  1.00  0.00            
ATOM   2690  CA  ALA   176      55.900  40.110  62.050  1.00  0.00            
ATOM   2691  HA  ALA   176      55.810  39.050  61.790  1.00  0.00            
ATOM   2692  CB  ALA   176      55.100  40.290  63.340  1.00  0.00            
ATOM   2693  HB1 ALA   176      54.060  40.090  63.160  1.00  0.00            
ATOM   2694  HB2 ALA   176      55.460  39.600  64.100  1.00  0.00            
ATOM   2695  HB3 ALA   176      55.220  41.230  63.880  1.00  0.00            
ATOM   2696  C   ALA   176      55.390  41.090  61.010  1.00  0.00            
ATOM   2697  O   ALA   176      54.500  40.800  60.200  1.00  0.00            
ATOM   2698  N   PHE   177      55.890  42.330  60.960  1.00  0.00            
ATOM   2699  H   PHE   177      56.490  42.610  61.730  1.00  0.00            
ATOM   2700  CA  PHE   177      55.480  43.350  60.030  1.00  0.00            
ATOM   2701  HA  PHE   177      54.400  43.420  59.980  1.00  0.00            
ATOM   2702  CB  PHE   177      55.920  44.690  60.630  1.00  0.00            
ATOM   2703  HB1 PHE   177      56.970  44.760  60.920  1.00  0.00            
ATOM   2704  HB2 PHE   177      55.540  44.600  61.660  1.00  0.00            
ATOM   2705  CG  PHE   177      55.450  45.910  59.880  1.00  0.00            
ATOM   2706  CD1 PHE   177      54.210  46.510  60.090  1.00  0.00            
ATOM   2707  HD1 PHE   177      53.520  46.110  60.810  1.00  0.00            
ATOM   2708  CE1 PHE   177      53.860  47.700  59.430  1.00  0.00            
ATOM   2709  HE1 PHE   177      52.910  48.180  59.630  1.00  0.00            
ATOM   2710  CZ  PHE   177      54.730  48.240  58.480  1.00  0.00            
ATOM   2711  HZ  PHE   177      54.300  48.910  57.750  1.00  0.00            
ATOM   2712  CE2 PHE   177      55.990  47.660  58.250  1.00  0.00            
ATOM   2713  HE2 PHE   177      56.710  48.050  57.550  1.00  0.00            
ATOM   2714  CD2 PHE   177      56.340  46.530  59.010  1.00  0.00            
ATOM   2715  HD2 PHE   177      57.350  46.120  58.980  1.00  0.00            
ATOM   2716  C   PHE   177      55.930  43.180  58.580  1.00  0.00            
ATOM   2717  O   PHE   177      55.230  43.480  57.630  1.00  0.00            
ATOM   2718  N   ASN   178      57.060  42.470  58.450  1.00  0.00            
ATOM   2719  H   ASN   178      57.510  42.070  59.250  1.00  0.00            
ATOM   2720  CA  ASN   178      57.480  42.010  57.140  1.00  0.00            
ATOM   2721  HA  ASN   178      57.660  42.880  56.520  1.00  0.00            
ATOM   2722  CB  ASN   178      58.840  41.330  57.280  1.00  0.00            
ATOM   2723  HB1 ASN   178      58.930  40.430  57.860  1.00  0.00            
ATOM   2724  HB2 ASN   178      59.530  42.040  57.730  1.00  0.00            
ATOM   2725  CG  ASN   178      59.400  41.050  55.880  1.00  0.00            
ATOM   2726  OD1 ASN   178      59.660  42.010  55.170  1.00  0.00            
ATOM   2727  ND2 ASN   178      59.530  39.770  55.530  1.00  0.00            
ATOM   2728 1HD2 ASN   178      59.330  39.050  56.210  1.00  0.00            
ATOM   2729 2HD2 ASN   178      59.920  39.670  54.600  1.00  0.00            
ATOM   2730  C   ASN   178      56.540  41.140  56.320  1.00  0.00            
ATOM   2731  O   ASN   178      56.390  41.150  55.100  1.00  0.00            
ATOM   2732  N   GLN   179      55.670  40.450  57.080  1.00  0.00            
ATOM   2733  H   GLN   179      55.720  40.530  58.080  1.00  0.00            
ATOM   2734  CA  GLN   179      54.560  39.650  56.600  1.00  0.00            
ATOM   2735  HA  GLN   179      54.810  39.240  55.620  1.00  0.00            
ATOM   2736  CB  GLN   179      54.290  38.510  57.570  1.00  0.00            
ATOM   2737  HB1 GLN   179      54.070  38.910  58.560  1.00  0.00            
ATOM   2738  HB2 GLN   179      55.140  37.830  57.610  1.00  0.00            
ATOM   2739  CG  GLN   179      53.090  37.710  57.110  1.00  0.00            
ATOM   2740  HG1 GLN   179      53.300  37.380  56.090  1.00  0.00            
ATOM   2741  HG2 GLN   179      52.190  38.310  57.080  1.00  0.00            
ATOM   2742  CD  GLN   179      52.850  36.430  57.930  1.00  0.00            
ATOM   2743  OE1 GLN   179      51.900  36.340  58.700  1.00  0.00            
ATOM   2744  NE2 GLN   179      53.880  35.590  57.920  1.00  0.00            
ATOM   2745 1HE2 GLN   179      54.650  35.670  57.280  1.00  0.00            
ATOM   2746 2HE2 GLN   179      53.690  34.760  58.460  1.00  0.00            
ATOM   2747  C   GLN   179      53.300  40.500  56.470  1.00  0.00            
ATOM   2748  O   GLN   179      52.640  40.480  55.430  1.00  0.00            
ATOM   2749  N   ILE   180      52.990  41.250  57.530  1.00  0.00            
ATOM   2750  H   ILE   180      53.540  41.030  58.340  1.00  0.00            
ATOM   2751  CA  ILE   180      51.610  41.630  57.740  1.00  0.00            
ATOM   2752  HA  ILE   180      50.920  40.970  57.210  1.00  0.00            
ATOM   2753  CB  ILE   180      51.260  41.730  59.220  1.00  0.00            
ATOM   2754  HB  ILE   180      52.070  42.230  59.740  1.00  0.00            
ATOM   2755  CG2 ILE   180      49.940  42.430  59.480  1.00  0.00            
ATOM   2756 1HG2 ILE   180      49.650  42.230  60.510  1.00  0.00            
ATOM   2757 2HG2 ILE   180      49.820  43.500  59.340  1.00  0.00            
ATOM   2758 3HG2 ILE   180      49.200  41.890  58.890  1.00  0.00            
ATOM   2759  CG1 ILE   180      51.370  40.350  59.880  1.00  0.00            
ATOM   2760 1HG1 ILE   180      51.240  40.450  60.950  1.00  0.00            
ATOM   2761 2HG1 ILE   180      52.350  39.970  59.590  1.00  0.00            
ATOM   2762  CD  ILE   180      50.300  39.360  59.430  1.00  0.00            
ATOM   2763  HD1 ILE   180      49.320  39.700  59.750  1.00  0.00            
ATOM   2764  HD2 ILE   180      50.260  39.140  58.360  1.00  0.00            
ATOM   2765  HD3 ILE   180      50.410  38.380  59.900  1.00  0.00            
ATOM   2766  C   ILE   180      51.350  42.950  57.020  1.00  0.00            
ATOM   2767  O   ILE   180      50.190  43.130  56.630  1.00  0.00            
ATOM   2768  N   HIS   181      52.190  43.990  57.120  1.00  0.00            
ATOM   2769  H   HIS   181      53.000  43.880  57.700  1.00  0.00            
ATOM   2770  CA  HIS   181      51.820  45.310  56.650  1.00  0.00            
ATOM   2771  HA  HIS   181      51.360  45.150  55.680  1.00  0.00            
ATOM   2772  CB  HIS   181      50.900  46.080  57.580  1.00  0.00            
ATOM   2773  HB1 HIS   181      51.440  46.940  57.970  1.00  0.00            
ATOM   2774  HB2 HIS   181      50.540  45.480  58.420  1.00  0.00            
ATOM   2775  CG  HIS   181      49.630  46.630  56.980  1.00  0.00            
ATOM   2776  ND1 HIS   181      48.310  46.210  57.060  1.00  0.00            
ATOM   2777  HD1 HIS   181      47.910  45.480  57.610  1.00  0.00            
ATOM   2778  CE1 HIS   181      47.640  46.930  56.140  1.00  0.00            
ATOM   2779  HE1 HIS   181      46.570  46.870  56.070  1.00  0.00            
ATOM   2780  NE2 HIS   181      48.420  47.810  55.490  1.00  0.00            
ATOM   2781  HE2 HIS   181      48.220  48.470  54.750  1.00  0.00            
ATOM   2782  CD2 HIS   181      49.660  47.640  56.060  1.00  0.00            
ATOM   2783  HD2 HIS   181      50.570  48.080  55.650  1.00  0.00            
ATOM   2784  C   HIS   181      53.000  46.150  56.180  1.00  0.00            
ATOM   2785  O   HIS   181      52.800  47.340  55.890  1.00  0.00            
ATOM   2786  N   ARG   182      54.150  45.560  55.880  1.00  0.00            
ATOM   2787  H   ARG   182      54.220  44.600  56.160  1.00  0.00            
ATOM   2788  CA  ARG   182      55.240  46.150  55.130  1.00  0.00            
ATOM   2789  HA  ARG   182      55.520  47.080  55.650  1.00  0.00            
ATOM   2790  CB  ARG   182      56.460  45.220  55.150  1.00  0.00            
ATOM   2791  HB1 ARG   182      56.190  44.300  54.640  1.00  0.00            
ATOM   2792  HB2 ARG   182      56.750  44.970  56.170  1.00  0.00            
ATOM   2793  CG  ARG   182      57.690  45.890  54.560  1.00  0.00            
ATOM   2794  HG1 ARG   182      57.970  46.670  55.280  1.00  0.00            
ATOM   2795  HG2 ARG   182      57.480  46.260  53.550  1.00  0.00            
ATOM   2796  CD  ARG   182      58.860  44.910  54.560  1.00  0.00            
ATOM   2797  HD1 ARG   182      58.520  43.930  54.250  1.00  0.00            
ATOM   2798  HD2 ARG   182      59.200  44.820  55.590  1.00  0.00            
ATOM   2799  NE  ARG   182      59.870  45.450  53.650  1.00  0.00            
ATOM   2800  HE  ARG   182      59.550  45.620  52.710  1.00  0.00            
ATOM   2801  CZ  ARG   182      61.190  45.680  53.810  1.00  0.00            
ATOM   2802  NH1 ARG   182      61.750  45.210  54.930  1.00  0.00            
ATOM   2803 1HH1 ARG   182      61.190  44.650  55.550  1.00  0.00            
ATOM   2804 2HH1 ARG   182      62.680  45.510  55.210  1.00  0.00            
ATOM   2805  NH2 ARG   182      61.890  46.370  52.910  1.00  0.00            
ATOM   2806 1HH2 ARG   182      61.480  47.020  52.260  1.00  0.00            
ATOM   2807 2HH2 ARG   182      62.860  46.510  53.150  1.00  0.00            
ATOM   2808  C   ARG   182      54.830  46.480  53.700  1.00  0.00            
ATOM   2809  O   ARG   182      55.040  47.570  53.180  1.00  0.00            
ATOM   2810  N   TYR   183      54.110  45.530  53.100  1.00  0.00            
ATOM   2811  H   TYR   183      54.000  44.580  53.440  1.00  0.00            
ATOM   2812  CA  TYR   183      53.400  45.740  51.860  1.00  0.00            
ATOM   2813  HA  TYR   183      53.890  46.570  51.340  1.00  0.00            
ATOM   2814  CB  TYR   183      53.420  44.500  50.970  1.00  0.00            
ATOM   2815  HB1 TYR   183      52.950  43.700  51.540  1.00  0.00            
ATOM   2816  HB2 TYR   183      54.420  44.130  50.750  1.00  0.00            
ATOM   2817  CG  TYR   183      52.620  44.780  49.720  1.00  0.00            
ATOM   2818  CD1 TYR   183      51.470  44.020  49.430  1.00  0.00            
ATOM   2819  HD1 TYR   183      51.130  43.250  50.090  1.00  0.00            
ATOM   2820  CE1 TYR   183      50.770  44.260  48.240  1.00  0.00            
ATOM   2821  HE1 TYR   183      49.930  43.610  48.090  1.00  0.00            
ATOM   2822  CZ  TYR   183      51.140  45.300  47.360  1.00  0.00            
ATOM   2823  OH  TYR   183      50.490  45.530  46.180  1.00  0.00            
ATOM   2824  HH  TYR   183      51.020  46.100  45.630  1.00  0.00            
ATOM   2825  CE2 TYR   183      52.380  45.920  47.600  1.00  0.00            
ATOM   2826  HE2 TYR   183      52.710  46.760  47.000  1.00  0.00            
ATOM   2827  CD2 TYR   183      53.170  45.560  48.700  1.00  0.00            
ATOM   2828  HD2 TYR   183      54.120  46.050  48.860  1.00  0.00            
ATOM   2829  C   TYR   183      51.980  46.100  52.250  1.00  0.00            
ATOM   2830  O   TYR   183      51.430  45.410  53.110  1.00  0.00            
ATOM   2831  N   SER   184      51.400  47.010  51.450  1.00  0.00            
ATOM   2832  H   SER   184      52.060  47.320  50.750  1.00  0.00            
ATOM   2833  CA  SER   184      50.110  47.640  51.650  1.00  0.00            
ATOM   2834  HA  SER   184      49.540  46.820  52.070  1.00  0.00            
ATOM   2835  CB  SER   184      50.280  48.920  52.460  1.00  0.00            
ATOM   2836  HB1 SER   184      50.510  48.570  53.470  1.00  0.00            
ATOM   2837  HB2 SER   184      49.360  49.480  52.350  1.00  0.00            
ATOM   2838  OG  SER   184      51.380  49.760  52.160  1.00  0.00            
ATOM   2839  HG  SER   184      51.090  50.670  52.200  1.00  0.00            
ATOM   2840  C   SER   184      49.550  48.080  50.310  1.00  0.00            
ATOM   2841  O   SER   184      50.290  48.530  49.420  1.00  0.00            
ATOM   2842  N   LYS   185      48.250  47.880  50.120  1.00  0.00            
ATOM   2843  H   LYS   185      47.800  47.420  50.900  1.00  0.00            
ATOM   2844  CA  LYS   185      47.600  47.690  48.840  1.00  0.00            
ATOM   2845  HA  LYS   185      48.360  47.400  48.110  1.00  0.00            
ATOM   2846  CB  LYS   185      46.510  46.650  48.970  1.00  0.00            
ATOM   2847  HB1 LYS   185      46.130  46.440  47.970  1.00  0.00            
ATOM   2848  HB2 LYS   185      45.730  47.100  49.600  1.00  0.00            
ATOM   2849  CG  LYS   185      47.090  45.400  49.610  1.00  0.00            
ATOM   2850  HG1 LYS   185      47.580  45.570  50.580  1.00  0.00            
ATOM   2851  HG2 LYS   185      47.800  44.910  48.930  1.00  0.00            
ATOM   2852  CD  LYS   185      46.020  44.370  49.980  1.00  0.00            
ATOM   2853  HD1 LYS   185      45.330  44.820  50.700  1.00  0.00            
ATOM   2854  HD2 LYS   185      46.520  43.510  50.430  1.00  0.00            
ATOM   2855  CE  LYS   185      45.330  43.810  48.740  1.00  0.00            
ATOM   2856  HE1 LYS   185      46.130  43.520  48.070  1.00  0.00            
ATOM   2857  HE2 LYS   185      44.770  44.640  48.300  1.00  0.00            
ATOM   2858  NZ  LYS   185      44.500  42.650  49.110  1.00  0.00            
ATOM   2859  HZ1 LYS   185      44.970  41.870  49.540  1.00  0.00            
ATOM   2860  HZ2 LYS   185      43.730  42.930  49.700  1.00  0.00            
ATOM   2861  HZ3 LYS   185      44.040  42.310  48.280  1.00  0.00            
ATOM   2862  C   LYS   185      46.940  48.910  48.210  1.00  0.00            
ATOM   2863  O   LYS   185      46.230  49.570  48.950  1.00  0.00            
ATOM   2864  N   GLU   186      47.090  49.080  46.890  1.00  0.00            
ATOM   2865  H   GLU   186      47.750  48.480  46.430  1.00  0.00            
ATOM   2866  CA  GLU   186      46.400  50.140  46.170  1.00  0.00            
ATOM   2867  HA  GLU   186      45.450  50.410  46.630  1.00  0.00            
ATOM   2868  CB  GLU   186      47.190  51.440  46.260  1.00  0.00            
ATOM   2869  HB1 GLU   186      47.600  51.730  47.240  1.00  0.00            
ATOM   2870  HB2 GLU   186      46.460  52.140  45.850  1.00  0.00            
ATOM   2871  CG  GLU   186      48.330  51.550  45.260  1.00  0.00            
ATOM   2872  HG1 GLU   186      47.960  51.300  44.260  1.00  0.00            
ATOM   2873  HG2 GLU   186      49.190  50.940  45.530  1.00  0.00            
ATOM   2874  CD  GLU   186      48.860  52.970  45.250  1.00  0.00            
ATOM   2875  OE1 GLU   186      49.960  53.290  45.760  1.00  0.00            
ATOM   2876  OE2 GLU   186      48.190  53.820  44.630  1.00  0.00            
ATOM   2877  C   GLU   186      46.050  49.770  44.740  1.00  0.00            
ATOM   2878  O   GLU   186      45.390  50.570  44.070  1.00  0.00            
ATOM   2879  N   SER   187      46.430  48.630  44.170  1.00  0.00            
ATOM   2880  H   SER   187      46.970  47.960  44.710  1.00  0.00            
ATOM   2881  CA  SER   187      46.340  48.260  42.770  1.00  0.00            
ATOM   2882  HA  SER   187      46.700  49.020  42.080  1.00  0.00            
ATOM   2883  CB  SER   187      47.190  47.040  42.500  1.00  0.00            
ATOM   2884  HB1 SER   187      47.120  46.710  41.460  1.00  0.00            
ATOM   2885  HB2 SER   187      46.750  46.230  43.090  1.00  0.00            
ATOM   2886  OG  SER   187      48.510  47.260  42.930  1.00  0.00            
ATOM   2887  HG  SER   187      49.050  47.180  42.130  1.00  0.00            
ATOM   2888  C   SER   187      44.890  48.020  42.390  1.00  0.00            
ATOM   2889  O   SER   187      44.120  47.680  43.290  1.00  0.00            
ATOM   2890  N   PHE   188      44.400  48.330  41.190  1.00  0.00            
ATOM   2891  H   PHE   188      45.090  48.490  40.470  1.00  0.00            
ATOM   2892  CA  PHE   188      43.030  48.120  40.780  1.00  0.00            
ATOM   2893  HA  PHE   188      42.340  48.910  41.060  1.00  0.00            
ATOM   2894  CB  PHE   188      42.960  48.140  39.260  1.00  0.00            
ATOM   2895  HB1 PHE   188      43.540  47.300  38.850  1.00  0.00            
ATOM   2896  HB2 PHE   188      43.320  49.080  38.870  1.00  0.00            
ATOM   2897  CG  PHE   188      41.560  47.880  38.740  1.00  0.00            
ATOM   2898  CD1 PHE   188      41.100  46.640  38.310  1.00  0.00            
ATOM   2899  HD1 PHE   188      41.760  45.860  37.980  1.00  0.00            
ATOM   2900  CE1 PHE   188      39.730  46.530  38.020  1.00  0.00            
ATOM   2901  HE1 PHE   188      39.250  45.610  37.720  1.00  0.00            
ATOM   2902  CZ  PHE   188      38.870  47.630  38.120  1.00  0.00            
ATOM   2903  HZ  PHE   188      37.820  47.590  37.880  1.00  0.00            
ATOM   2904  CE2 PHE   188      39.350  48.890  38.510  1.00  0.00            
ATOM   2905  HE2 PHE   188      38.700  49.750  38.650  1.00  0.00            
ATOM   2906  CD2 PHE   188      40.680  48.960  38.920  1.00  0.00            
ATOM   2907  HD2 PHE   188      41.020  49.890  39.370  1.00  0.00            
ATOM   2908  C   PHE   188      42.500  46.790  41.320  1.00  0.00            
ATOM   2909  O   PHE   188      43.090  45.750  41.030  1.00  0.00            
ATOM   2910  N   ASN   189      41.380  46.810  42.060  1.00  0.00            
ATOM   2911  H   ASN   189      40.750  47.590  42.070  1.00  0.00            
ATOM   2912  CA  ASN   189      40.670  45.600  42.400  1.00  0.00            
ATOM   2913  HA  ASN   189      40.980  44.810  41.730  1.00  0.00            
ATOM   2914  CB  ASN   189      41.210  45.070  43.730  1.00  0.00            
ATOM   2915  HB1 ASN   189      41.040  45.800  44.520  1.00  0.00            
ATOM   2916  HB2 ASN   189      42.250  44.820  43.620  1.00  0.00            
ATOM   2917  CG  ASN   189      40.560  43.770  44.150  1.00  0.00            
ATOM   2918  OD1 ASN   189      39.960  43.010  43.380  1.00  0.00            
ATOM   2919  ND2 ASN   189      40.480  43.550  45.460  1.00  0.00            
ATOM   2920 1HD2 ASN   189      40.940  44.210  46.070  1.00  0.00            
ATOM   2921 2HD2 ASN   189      40.050  42.710  45.830  1.00  0.00            
ATOM   2922  C   ASN   189      39.170  45.790  42.440  1.00  0.00            
ATOM   2923  O   ASN   189      38.650  46.350  43.420  1.00  0.00            
ATOM   2924  N   SER   190      38.420  45.200  41.510  1.00  0.00            
ATOM   2925  H   SER   190      38.940  44.650  40.850  1.00  0.00            
ATOM   2926  CA  SER   190      36.970  45.250  41.470  1.00  0.00            
ATOM   2927  HA  SER   190      36.550  46.210  41.770  1.00  0.00            
ATOM   2928  CB  SER   190      36.590  44.920  40.020  1.00  0.00            
ATOM   2929  HB1 SER   190      36.740  45.820  39.410  1.00  0.00            
ATOM   2930  HB2 SER   190      35.530  44.700  39.950  1.00  0.00            
ATOM   2931  OG  SER   190      37.220  43.730  39.630  1.00  0.00            
ATOM   2932  HG  SER   190      36.720  43.220  38.980  1.00  0.00            
ATOM   2933  C   SER   190      36.260  44.280  42.400  1.00  0.00            
ATOM   2934  O   SER   190      35.040  44.430  42.550  1.00  0.00            
ATOM   2935  N   GLU   191      36.950  43.360  43.090  1.00  0.00            
ATOM   2936  H   GLU   191      37.940  43.280  43.250  1.00  0.00            
ATOM   2937  CA  GLU   191      36.350  42.450  44.030  1.00  0.00            
ATOM   2938  HA  GLU   191      35.440  42.000  43.620  1.00  0.00            
ATOM   2939  CB  GLU   191      37.270  41.250  44.200  1.00  0.00            
ATOM   2940  HB1 GLU   191      37.990  41.670  44.920  1.00  0.00            
ATOM   2941  HB2 GLU   191      37.670  41.040  43.210  1.00  0.00            
ATOM   2942  CG  GLU   191      36.660  39.970  44.750  1.00  0.00            
ATOM   2943  HG1 GLU   191      36.080  39.480  43.970  1.00  0.00            
ATOM   2944  HG2 GLU   191      35.940  40.270  45.510  1.00  0.00            
ATOM   2945  CD  GLU   191      37.720  39.030  45.310  1.00  0.00            
ATOM   2946  OE1 GLU   191      38.660  39.470  46.010  1.00  0.00            
ATOM   2947  OE2 GLU   191      37.560  37.790  45.270  1.00  0.00            
ATOM   2948  C   GLU   191      36.080  43.130  45.370  1.00  0.00            
ATOM   2949  O   GLU   191      34.960  43.070  45.860  1.00  0.00            
ATOM   2950  N   ASN   192      37.130  43.830  45.800  1.00  0.00            
ATOM   2951  H   ASN   192      38.040  43.750  45.360  1.00  0.00            
ATOM   2952  CA  ASN   192      36.990  44.750  46.910  1.00  0.00            
ATOM   2953  HA  ASN   192      36.500  44.280  47.780  1.00  0.00            
ATOM   2954  CB  ASN   192      38.430  45.080  47.300  1.00  0.00            
ATOM   2955  HB1 ASN   192      38.890  45.660  46.510  1.00  0.00            
ATOM   2956  HB2 ASN   192      39.000  44.190  47.580  1.00  0.00            
ATOM   2957  CG  ASN   192      38.580  45.890  48.580  1.00  0.00            
ATOM   2958  OD1 ASN   192      37.700  46.160  49.400  1.00  0.00            
ATOM   2959  ND2 ASN   192      39.830  46.300  48.790  1.00  0.00            
ATOM   2960 1HD2 ASN   192      40.570  46.030  48.140  1.00  0.00            
ATOM   2961 2HD2 ASN   192      40.010  46.960  49.530  1.00  0.00            
ATOM   2962  C   ASN   192      36.190  46.020  46.650  1.00  0.00            
ATOM   2963  O   ASN   192      36.450  46.660  45.630  1.00  0.00            
ATOM   2964  N   SER   193      35.240  46.420  47.490  1.00  0.00            
ATOM   2965  H   SER   193      35.030  45.890  48.340  1.00  0.00            
ATOM   2966  CA  SER   193      34.410  47.610  47.400  1.00  0.00            
ATOM   2967  HA  SER   193      34.850  48.290  46.670  1.00  0.00            
ATOM   2968  CB  SER   193      32.980  47.280  46.990  1.00  0.00            
ATOM   2969  HB1 SER   193      32.410  48.200  46.920  1.00  0.00            
ATOM   2970  HB2 SER   193      32.570  46.580  47.720  1.00  0.00            
ATOM   2971  OG  SER   193      32.800  46.590  45.770  1.00  0.00            
ATOM   2972  HG  SER   193      33.180  47.040  45.010  1.00  0.00            
ATOM   2973  C   SER   193      34.410  48.350  48.730  1.00  0.00            
ATOM   2974  O   SER   193      34.380  49.580  48.670  1.00  0.00            
ATOM   2975  N   LEU   194      34.410  47.640  49.850  1.00  0.00            
ATOM   2976  H   LEU   194      34.520  46.650  49.690  1.00  0.00            
ATOM   2977  CA  LEU   194      34.400  48.190  51.190  1.00  0.00            
ATOM   2978  HA  LEU   194      33.940  49.170  51.130  1.00  0.00            
ATOM   2979  CB  LEU   194      33.410  47.370  52.010  1.00  0.00            
ATOM   2980  HB1 LEU   194      33.850  46.410  52.250  1.00  0.00            
ATOM   2981  HB2 LEU   194      32.460  47.090  51.560  1.00  0.00            
ATOM   2982  CG  LEU   194      33.110  48.110  53.320  1.00  0.00            
ATOM   2983  HG  LEU   194      33.940  48.640  53.780  1.00  0.00            
ATOM   2984  CD1 LEU   194      32.160  49.300  53.170  1.00  0.00            
ATOM   2985 1HD1 LEU   194      31.990  49.880  54.080  1.00  0.00            
ATOM   2986 2HD1 LEU   194      32.670  50.010  52.520  1.00  0.00            
ATOM   2987 3HD1 LEU   194      31.230  49.010  52.700  1.00  0.00            
ATOM   2988  CD2 LEU   194      32.580  47.140  54.370  1.00  0.00            
ATOM   2989 1HD2 LEU   194      33.310  46.340  54.490  1.00  0.00            
ATOM   2990 2HD2 LEU   194      32.390  47.600  55.330  1.00  0.00            
ATOM   2991 3HD2 LEU   194      31.640  46.740  54.000  1.00  0.00            
ATOM   2992  C   LEU   194      35.750  48.410  51.860  1.00  0.00            
ATOM   2993  O   LEU   194      35.840  49.350  52.640  1.00  0.00            
ATOM   2994  N   PHE   195      36.750  47.550  51.670  1.00  0.00            
ATOM   2995  H   PHE   195      36.750  46.930  50.870  1.00  0.00            
ATOM   2996  CA  PHE   195      38.020  47.620  52.380  1.00  0.00            
ATOM   2997  HA  PHE   195      37.960  48.120  53.340  1.00  0.00            
ATOM   2998  CB  PHE   195      38.410  46.200  52.750  1.00  0.00            
ATOM   2999  HB1 PHE   195      39.310  46.290  53.360  1.00  0.00            
ATOM   3000  HB2 PHE   195      38.630  45.570  51.890  1.00  0.00            
ATOM   3001  CG  PHE   195      37.340  45.530  53.610  1.00  0.00            
ATOM   3002  CD1 PHE   195      37.350  45.750  54.990  1.00  0.00            
ATOM   3003  HD1 PHE   195      38.040  46.400  55.490  1.00  0.00            
ATOM   3004  CE1 PHE   195      36.290  45.230  55.740  1.00  0.00            
ATOM   3005  HE1 PHE   195      36.250  45.350  56.810  1.00  0.00            
ATOM   3006  CZ  PHE   195      35.290  44.480  55.130  1.00  0.00            
ATOM   3007  HZ  PHE   195      34.410  44.210  55.700  1.00  0.00            
ATOM   3008  CE2 PHE   195      35.360  44.190  53.750  1.00  0.00            
ATOM   3009  HE2 PHE   195      34.560  43.670  53.280  1.00  0.00            
ATOM   3010  CD2 PHE   195      36.430  44.660  52.980  1.00  0.00            
ATOM   3011  HD2 PHE   195      36.480  44.570  51.910  1.00  0.00            
ATOM   3012  C   PHE   195      39.030  48.460  51.590  1.00  0.00            
ATOM   3013  O   PHE   195      40.170  48.030  51.380  1.00  0.00            
ATOM   3014  N   LYS   196      38.630  49.610  51.060  1.00  0.00            
ATOM   3015  H   LYS   196      37.630  49.760  51.170  1.00  0.00            
ATOM   3016  CA  LYS   196      39.480  50.590  50.430  1.00  0.00            
ATOM   3017  HA  LYS   196      40.490  50.170  50.480  1.00  0.00            
ATOM   3018  CB  LYS   196      39.180  50.870  48.950  1.00  0.00            
ATOM   3019  HB1 LYS   196      40.010  51.480  48.610  1.00  0.00            
ATOM   3020  HB2 LYS   196      38.230  51.380  48.830  1.00  0.00            
ATOM   3021  CG  LYS   196      39.100  49.580  48.140  1.00  0.00            
ATOM   3022  HG1 LYS   196      38.160  49.110  48.410  1.00  0.00            
ATOM   3023  HG2 LYS   196      40.000  49.010  48.400  1.00  0.00            
ATOM   3024  CD  LYS   196      39.030  49.820  46.630  1.00  0.00            
ATOM   3025  HD1 LYS   196      39.900  50.390  46.290  1.00  0.00            
ATOM   3026  HD2 LYS   196      38.120  50.380  46.420  1.00  0.00            
ATOM   3027  CE  LYS   196      38.720  48.490  45.990  1.00  0.00            
ATOM   3028  HE1 LYS   196      37.960  48.030  46.630  1.00  0.00            
ATOM   3029  HE2 LYS   196      39.590  47.830  45.970  1.00  0.00            
ATOM   3030  NZ  LYS   196      38.190  48.820  44.650  1.00  0.00            
ATOM   3031  HZ1 LYS   196      38.710  49.650  44.430  1.00  0.00            
ATOM   3032  HZ2 LYS   196      38.410  48.090  44.000  1.00  0.00            
ATOM   3033  HZ3 LYS   196      37.200  49.040  44.690  1.00  0.00            
ATOM   3034  C   LYS   196      39.580  51.910  51.170  1.00  0.00            
ATOM   3035  O   LYS   196      40.580  52.630  51.090  1.00  0.00            
ATOM   3036  N   TYR   197      38.600  52.220  52.010  1.00  0.00            
ATOM   3037  H   TYR   197      37.790  51.600  52.010  1.00  0.00            
ATOM   3038  CA  TYR   197      38.370  53.440  52.780  1.00  0.00            
ATOM   3039  HA  TYR   197      38.840  54.240  52.210  1.00  0.00            
ATOM   3040  CB  TYR   197      36.880  53.750  52.950  1.00  0.00            
ATOM   3041  HB1 TYR   197      36.670  53.420  53.960  1.00  0.00            
ATOM   3042  HB2 TYR   197      36.250  53.260  52.200  1.00  0.00            
ATOM   3043  CG  TYR   197      36.490  55.200  52.810  1.00  0.00            
ATOM   3044  CD1 TYR   197      36.140  55.640  51.520  1.00  0.00            
ATOM   3045  HD1 TYR   197      36.260  54.970  50.680  1.00  0.00            
ATOM   3046  CE1 TYR   197      36.060  57.010  51.240  1.00  0.00            
ATOM   3047  HE1 TYR   197      35.920  57.430  50.250  1.00  0.00            
ATOM   3048  CZ  TYR   197      36.050  57.960  52.290  1.00  0.00            
ATOM   3049  OH  TYR   197      36.060  59.310  52.060  1.00  0.00            
ATOM   3050  HH  TYR   197      36.210  59.450  51.130  1.00  0.00            
ATOM   3051  CE2 TYR   197      36.250  57.490  53.590  1.00  0.00            
ATOM   3052  HE2 TYR   197      36.260  58.190  54.410  1.00  0.00            
ATOM   3053  CD2 TYR   197      36.470  56.130  53.860  1.00  0.00            
ATOM   3054  HD2 TYR   197      36.680  55.790  54.870  1.00  0.00            
ATOM   3055  C   TYR   197      39.130  53.510  54.090  1.00  0.00            
ATOM   3056  O   TYR   197      38.910  54.420  54.880  1.00  0.00            
ATOM   3057  N   LEU   198      40.070  52.610  54.370  1.00  0.00            
ATOM   3058  H   LEU   198      40.320  51.860  53.740  1.00  0.00            
ATOM   3059  CA  LEU   198      40.760  52.530  55.650  1.00  0.00            
ATOM   3060  HA  LEU   198      40.010  52.620  56.430  1.00  0.00            
ATOM   3061  CB  LEU   198      41.570  51.250  55.750  1.00  0.00            
ATOM   3062  HB1 LEU   198      42.490  51.210  56.330  1.00  0.00            
ATOM   3063  HB2 LEU   198      41.990  51.190  54.740  1.00  0.00            
ATOM   3064  CG  LEU   198      40.820  49.970  56.080  1.00  0.00            
ATOM   3065  HG  LEU   198      41.610  49.220  55.990  1.00  0.00            
ATOM   3066  CD1 LEU   198      40.240  49.820  57.480  1.00  0.00            
ATOM   3067 1HD1 LEU   198      39.660  48.910  57.650  1.00  0.00            
ATOM   3068 2HD1 LEU   198      41.060  49.900  58.180  1.00  0.00            
ATOM   3069 3HD1 LEU   198      39.600  50.690  57.510  1.00  0.00            
ATOM   3070  CD2 LEU   198      39.850  49.500  55.010  1.00  0.00            
ATOM   3071 1HD2 LEU   198      38.880  49.870  55.320  1.00  0.00            
ATOM   3072 2HD2 LEU   198      40.200  49.700  53.990  1.00  0.00            
ATOM   3073 3HD2 LEU   198      39.800  48.410  55.070  1.00  0.00            
ATOM   3074  C   LEU   198      41.730  53.700  55.810  1.00  0.00            
ATOM   3075  O   LEU   198      42.360  54.100  54.840  1.00  0.00            
ATOM   3076  N   GLN   199      41.980  54.260  56.990  1.00  0.00            
ATOM   3077  H   GLN   199      41.470  53.880  57.770  1.00  0.00            
ATOM   3078  CA  GLN   199      42.780  55.450  57.200  1.00  0.00            
ATOM   3079  HA  GLN   199      43.360  55.790  56.350  1.00  0.00            
ATOM   3080  CB  GLN   199      41.970  56.550  57.880  1.00  0.00            
ATOM   3081  HB1 GLN   199      42.620  57.420  58.040  1.00  0.00            
ATOM   3082  HB2 GLN   199      41.700  56.160  58.860  1.00  0.00            
ATOM   3083  CG  GLN   199      40.610  56.960  57.330  1.00  0.00            
ATOM   3084  HG1 GLN   199      40.110  57.570  58.070  1.00  0.00            
ATOM   3085  HG2 GLN   199      40.030  56.030  57.240  1.00  0.00            
ATOM   3086  CD  GLN   199      40.500  57.630  55.970  1.00  0.00            
ATOM   3087  OE1 GLN   199      41.130  58.670  55.850  1.00  0.00            
ATOM   3088  NE2 GLN   199      39.620  57.120  55.100  1.00  0.00            
ATOM   3089 1HE2 GLN   199      39.210  56.220  55.260  1.00  0.00            
ATOM   3090 2HE2 GLN   199      39.690  57.490  54.150  1.00  0.00            
ATOM   3091  C   GLN   199      43.920  55.040  58.130  1.00  0.00            
ATOM   3092  O   GLN   199      45.050  55.500  57.960  1.00  0.00            
ATOM   3093  N   LEU   200      43.670  54.190  59.120  1.00  0.00            
ATOM   3094  H   LEU   200      42.820  53.670  59.270  1.00  0.00            
ATOM   3095  CA  LEU   200      44.760  53.650  59.920  1.00  0.00            
ATOM   3096  HA  LEU   200      45.730  53.950  59.510  1.00  0.00            
ATOM   3097  CB  LEU   200      44.670  54.090  61.380  1.00  0.00            
ATOM   3098  HB1 LEU   200      45.560  53.960  61.990  1.00  0.00            
ATOM   3099  HB2 LEU   200      43.760  53.610  61.720  1.00  0.00            
ATOM   3100  CG  LEU   200      44.470  55.570  61.660  1.00  0.00            
ATOM   3101  HG  LEU   200      43.660  55.950  61.040  1.00  0.00            
ATOM   3102  CD1 LEU   200      44.220  55.770  63.160  1.00  0.00            
ATOM   3103 1HD1 LEU   200      43.760  56.750  63.260  1.00  0.00            
ATOM   3104 2HD1 LEU   200      43.360  55.180  63.450  1.00  0.00            
ATOM   3105 3HD1 LEU   200      45.130  55.690  63.750  1.00  0.00            
ATOM   3106  CD2 LEU   200      45.640  56.490  61.300  1.00  0.00            
ATOM   3107 1HD2 LEU   200      45.380  57.540  61.390  1.00  0.00            
ATOM   3108 2HD2 LEU   200      46.460  56.330  62.010  1.00  0.00            
ATOM   3109 3HD2 LEU   200      45.950  56.320  60.270  1.00  0.00            
ATOM   3110  C   LEU   200      44.750  52.140  59.900  1.00  0.00            
ATOM   3111  O   LEU   200      43.780  51.440  59.620  1.00  0.00            
ATOM   3112  N   PHE   201      45.900  51.540  60.230  1.00  0.00            
ATOM   3113  H   PHE   201      46.670  52.170  60.420  1.00  0.00            
ATOM   3114  CA  PHE   201      46.040  50.140  60.540  1.00  0.00            
ATOM   3115  HA  PHE   201      45.060  49.660  60.530  1.00  0.00            
ATOM   3116  CB  PHE   201      46.760  49.440  59.400  1.00  0.00            
ATOM   3117  HB1 PHE   201      47.070  48.440  59.730  1.00  0.00            
ATOM   3118  HB2 PHE   201      47.640  50.060  59.250  1.00  0.00            
ATOM   3119  CG  PHE   201      46.020  49.310  58.100  1.00  0.00            
ATOM   3120  CD1 PHE   201      46.060  50.320  57.140  1.00  0.00            
ATOM   3121  HD1 PHE   201      46.710  51.170  57.240  1.00  0.00            
ATOM   3122  CE1 PHE   201      45.260  50.300  55.990  1.00  0.00            
ATOM   3123  HE1 PHE   201      45.370  51.130  55.300  1.00  0.00            
ATOM   3124  CZ  PHE   201      44.530  49.130  55.750  1.00  0.00            
ATOM   3125  HZ  PHE   201      43.960  49.030  54.840  1.00  0.00            
ATOM   3126  CE2 PHE   201      44.510  48.090  56.690  1.00  0.00            
ATOM   3127  HE2 PHE   201      43.950  47.190  56.600  1.00  0.00            
ATOM   3128  CD2 PHE   201      45.220  48.170  57.900  1.00  0.00            
ATOM   3129  HD2 PHE   201      45.250  47.320  58.550  1.00  0.00            
ATOM   3130  C   PHE   201      46.790  50.010  61.860  1.00  0.00            
ATOM   3131  O   PHE   201      47.390  50.970  62.310  1.00  0.00            
ATOM   3132  N   VAL   202      46.740  48.830  62.480  1.00  0.00            
ATOM   3133  H   VAL   202      46.060  48.150  62.130  1.00  0.00            
ATOM   3134  CA  VAL   202      47.470  48.520  63.690  1.00  0.00            
ATOM   3135  HA  VAL   202      48.210  49.320  63.760  1.00  0.00            
ATOM   3136  CB  VAL   202      46.550  48.600  64.910  1.00  0.00            
ATOM   3137  HB  VAL   202      45.760  47.870  64.730  1.00  0.00            
ATOM   3138  CG1 VAL   202      47.170  48.430  66.300  1.00  0.00            
ATOM   3139 1HG1 VAL   202      46.470  47.970  66.980  1.00  0.00            
ATOM   3140 2HG1 VAL   202      48.110  47.880  66.270  1.00  0.00            
ATOM   3141 3HG1 VAL   202      47.450  49.430  66.620  1.00  0.00            
ATOM   3142  CG2 VAL   202      45.890  49.970  64.990  1.00  0.00            
ATOM   3143 1HG2 VAL   202      45.320  50.030  65.920  1.00  0.00            
ATOM   3144 2HG2 VAL   202      46.640  50.750  64.910  1.00  0.00            
ATOM   3145 3HG2 VAL   202      45.150  50.250  64.240  1.00  0.00            
ATOM   3146  C   VAL   202      48.080  47.130  63.600  1.00  0.00            
ATOM   3147  O   VAL   202      47.510  46.180  63.080  1.00  0.00            
ATOM   3148  N   ILE   203      49.390  47.050  63.880  1.00  0.00            
ATOM   3149  H   ILE   203      49.830  47.860  64.320  1.00  0.00            
ATOM   3150  CA  ILE   203      50.040  45.770  64.060  1.00  0.00            
ATOM   3151  HA  ILE   203      49.420  44.990  63.630  1.00  0.00            
ATOM   3152  CB  ILE   203      51.390  45.840  63.340  1.00  0.00            
ATOM   3153  HB  ILE   203      51.150  46.060  62.310  1.00  0.00            
ATOM   3154  CG2 ILE   203      52.260  47.010  63.780  1.00  0.00            
ATOM   3155 1HG2 ILE   203      53.150  47.260  63.210  1.00  0.00            
ATOM   3156 2HG2 ILE   203      51.770  47.980  63.820  1.00  0.00            
ATOM   3157 3HG2 ILE   203      52.540  46.820  64.810  1.00  0.00            
ATOM   3158  CG1 ILE   203      52.140  44.530  63.550  1.00  0.00            
ATOM   3159 1HG1 ILE   203      52.180  44.160  64.570  1.00  0.00            
ATOM   3160 2HG1 ILE   203      53.170  44.620  63.210  1.00  0.00            
ATOM   3161  CD  ILE   203      51.520  43.490  62.600  1.00  0.00            
ATOM   3162  HD1 ILE   203      52.220  42.660  62.490  1.00  0.00            
ATOM   3163  HD2 ILE   203      50.510  43.200  62.920  1.00  0.00            
ATOM   3164  HD3 ILE   203      51.440  43.930  61.620  1.00  0.00            
ATOM   3165  C   ILE   203      50.180  45.420  65.540  1.00  0.00            
ATOM   3166  O   ILE   203      50.660  46.200  66.360  1.00  0.00            
ATOM   3167  N   SER   204      49.840  44.180  65.880  1.00  0.00            
ATOM   3168  H   SER   204      49.320  43.600  65.230  1.00  0.00            
ATOM   3169  CA  SER   204      50.060  43.670  67.210  1.00  0.00            
ATOM   3170  HA  SER   204      50.860  44.220  67.720  1.00  0.00            
ATOM   3171  CB  SER   204      48.830  43.720  68.110  1.00  0.00            
ATOM   3172  HB1 SER   204      48.250  42.810  67.940  1.00  0.00            
ATOM   3173  HB2 SER   204      48.170  44.580  68.030  1.00  0.00            
ATOM   3174  OG  SER   204      49.270  43.710  69.440  1.00  0.00            
ATOM   3175  HG  SER   204      49.320  44.610  69.790  1.00  0.00            
ATOM   3176  C   SER   204      50.550  42.230  67.260  1.00  0.00            
ATOM   3177  O   SER   204      50.180  41.360  66.490  1.00  0.00            
ATOM   3178  N   ASN   205      51.400  42.010  68.270  1.00  0.00            
ATOM   3179  H   ASN   205      51.710  42.810  68.800  1.00  0.00            
ATOM   3180  CA  ASN   205      51.720  40.680  68.740  1.00  0.00            
ATOM   3181  HA  ASN   205      50.970  39.990  68.360  1.00  0.00            
ATOM   3182  CB  ASN   205      53.180  40.370  68.460  1.00  0.00            
ATOM   3183  HB1 ASN   205      53.420  40.450  67.400  1.00  0.00            
ATOM   3184  HB2 ASN   205      53.220  39.290  68.570  1.00  0.00            
ATOM   3185  CG  ASN   205      54.190  40.950  69.430  1.00  0.00            
ATOM   3186  OD1 ASN   205      53.880  41.730  70.330  1.00  0.00            
ATOM   3187  ND2 ASN   205      55.480  40.810  69.110  1.00  0.00            
ATOM   3188 1HD2 ASN   205      55.840  40.330  68.300  1.00  0.00            
ATOM   3189 2HD2 ASN   205      56.120  41.450  69.570  1.00  0.00            
ATOM   3190  C   ASN   205      51.310  40.550  70.200  1.00  0.00            
ATOM   3191  O   ASN   205      51.800  39.710  70.950  1.00  0.00            
ATOM   3192  N   GLY   206      50.390  41.400  70.680  1.00  0.00            
ATOM   3193  H   GLY   206      50.060  42.100  70.030  1.00  0.00            
ATOM   3194  CA  GLY   206      49.920  41.400  72.050  1.00  0.00            
ATOM   3195  HA1 GLY   206      50.000  40.370  72.380  1.00  0.00            
ATOM   3196  HA2 GLY   206      48.880  41.730  72.070  1.00  0.00            
ATOM   3197  C   GLY   206      50.840  42.130  73.020  1.00  0.00            
ATOM   3198  O   GLY   206      50.390  42.890  73.860  1.00  0.00            
ATOM   3199  N   THR   207      52.160  41.990  72.840  1.00  0.00            
ATOM   3200  H   THR   207      52.390  41.430  72.030  1.00  0.00            
ATOM   3201  CA  THR   207      53.240  42.430  73.700  1.00  0.00            
ATOM   3202  HA  THR   207      52.840  42.480  74.710  1.00  0.00            
ATOM   3203  CB  THR   207      54.360  41.380  73.720  1.00  0.00            
ATOM   3204  HB  THR   207      53.960  40.370  73.640  1.00  0.00            
ATOM   3205  CG2 THR   207      55.310  41.610  74.880  1.00  0.00            
ATOM   3206 1HG2 THR   207      55.900  40.700  74.940  1.00  0.00            
ATOM   3207 2HG2 THR   207      55.960  42.470  74.680  1.00  0.00            
ATOM   3208 3HG2 THR   207      54.920  41.720  75.900  1.00  0.00            
ATOM   3209  OG1 THR   207      55.220  41.570  72.610  1.00  0.00            
ATOM   3210  HG1 THR   207      54.670  41.380  71.840  1.00  0.00            
ATOM   3211  C   THR   207      53.720  43.830  73.340  1.00  0.00            
ATOM   3212  O   THR   207      54.060  44.630  74.210  1.00  0.00            
ATOM   3213  N   ASP   208      53.700  44.100  72.030  1.00  0.00            
ATOM   3214  H   ASP   208      53.220  43.400  71.500  1.00  0.00            
ATOM   3215  CA  ASP   208      53.930  45.410  71.470  1.00  0.00            
ATOM   3216  HA  ASP   208      53.780  46.060  72.320  1.00  0.00            
ATOM   3217  CB  ASP   208      55.340  45.520  70.920  1.00  0.00            
ATOM   3218  HB1 ASP   208      55.370  44.980  69.970  1.00  0.00            
ATOM   3219  HB2 ASP   208      56.100  45.110  71.580  1.00  0.00            
ATOM   3220  CG  ASP   208      55.830  46.940  70.630  1.00  0.00            
ATOM   3221  OD1 ASP   208      56.970  47.320  70.990  1.00  0.00            
ATOM   3222  OD2 ASP   208      55.090  47.730  70.000  1.00  0.00            
ATOM   3223  C   ASP   208      52.820  45.640  70.450  1.00  0.00            
ATOM   3224  O   ASP   208      52.420  44.760  69.700  1.00  0.00            
ATOM   3225  N   THR   209      52.340  46.880  70.310  1.00  0.00            
ATOM   3226  H   THR   209      52.720  47.580  70.930  1.00  0.00            
ATOM   3227  CA  THR   209      51.180  47.240  69.520  1.00  0.00            
ATOM   3228  HA  THR   209      51.110  46.550  68.690  1.00  0.00            
ATOM   3229  CB  THR   209      49.880  47.230  70.330  1.00  0.00            
ATOM   3230  HB  THR   209      49.990  47.870  71.210  1.00  0.00            
ATOM   3231  CG2 THR   209      48.680  47.710  69.520  1.00  0.00            
ATOM   3232 1HG2 THR   209      48.610  48.790  69.410  1.00  0.00            
ATOM   3233 2HG2 THR   209      48.600  47.060  68.650  1.00  0.00            
ATOM   3234 3HG2 THR   209      47.940  47.410  70.260  1.00  0.00            
ATOM   3235  OG1 THR   209      49.760  45.950  70.910  1.00  0.00            
ATOM   3236  HG1 THR   209      50.460  45.900  71.560  1.00  0.00            
ATOM   3237  C   THR   209      51.350  48.650  68.960  1.00  0.00            
ATOM   3238  O   THR   209      51.580  49.600  69.700  1.00  0.00            
ATOM   3239  N   ARG   210      51.150  48.810  67.650  1.00  0.00            
ATOM   3240  H   ARG   210      50.890  47.960  67.170  1.00  0.00            
ATOM   3241  CA  ARG   210      51.560  50.050  67.000  1.00  0.00            
ATOM   3242  HA  ARG   210      51.720  50.910  67.660  1.00  0.00            
ATOM   3243  CB  ARG   210      52.990  49.930  66.470  1.00  0.00            
ATOM   3244  HB1 ARG   210      53.360  50.850  66.010  1.00  0.00            
ATOM   3245  HB2 ARG   210      53.040  49.110  65.760  1.00  0.00            
ATOM   3246  CG  ARG   210      54.060  49.670  67.520  1.00  0.00            
ATOM   3247  HG1 ARG   210      53.920  48.730  68.070  1.00  0.00            
ATOM   3248  HG2 ARG   210      53.950  50.450  68.270  1.00  0.00            
ATOM   3249  CD  ARG   210      55.500  49.650  67.030  1.00  0.00            
ATOM   3250  HD1 ARG   210      55.850  50.630  66.710  1.00  0.00            
ATOM   3251  HD2 ARG   210      55.530  48.980  66.180  1.00  0.00            
ATOM   3252  NE  ARG   210      56.410  49.170  68.080  1.00  0.00            
ATOM   3253  HE  ARG   210      55.990  48.590  68.780  1.00  0.00            
ATOM   3254  CZ  ARG   210      57.650  49.600  68.320  1.00  0.00            
ATOM   3255  NH1 ARG   210      58.350  50.510  67.610  1.00  0.00            
ATOM   3256 1HH1 ARG   210      57.890  50.720  66.740  1.00  0.00            
ATOM   3257 2HH1 ARG   210      59.230  50.800  68.020  1.00  0.00            
ATOM   3258  NH2 ARG   210      58.220  49.110  69.440  1.00  0.00            
ATOM   3259 1HH2 ARG   210      57.600  48.540  70.010  1.00  0.00            
ATOM   3260 2HH2 ARG   210      59.050  49.530  69.810  1.00  0.00            
ATOM   3261  C   ARG   210      50.620  50.430  65.870  1.00  0.00            
ATOM   3262  O   ARG   210      50.210  49.630  65.030  1.00  0.00            
ATOM   3263  N   TYR   211      50.250  51.710  65.800  1.00  0.00            
ATOM   3264  H   TYR   211      50.810  52.300  66.400  1.00  0.00            
ATOM   3265  CA  TYR   211      49.310  52.380  64.920  1.00  0.00            
ATOM   3266  HA  TYR   211      48.620  51.600  64.590  1.00  0.00            
ATOM   3267  CB  TYR   211      48.350  53.360  65.590  1.00  0.00            
ATOM   3268  HB1 TYR   211      47.790  52.840  66.360  1.00  0.00            
ATOM   3269  HB2 TYR   211      47.610  53.700  64.870  1.00  0.00            
ATOM   3270  CG  TYR   211      49.020  54.580  66.190  1.00  0.00            
ATOM   3271  CD1 TYR   211      49.410  54.490  67.520  1.00  0.00            
ATOM   3272  HD1 TYR   211      49.180  53.570  68.060  1.00  0.00            
ATOM   3273  CE1 TYR   211      49.810  55.640  68.210  1.00  0.00            
ATOM   3274  HE1 TYR   211      49.940  55.590  69.280  1.00  0.00            
ATOM   3275  CZ  TYR   211      49.980  56.840  67.490  1.00  0.00            
ATOM   3276  OH  TYR   211      50.420  57.890  68.240  1.00  0.00            
ATOM   3277  HH  TYR   211      50.590  58.590  67.610  1.00  0.00            
ATOM   3278  CE2 TYR   211      49.770  56.860  66.100  1.00  0.00            
ATOM   3279  HE2 TYR   211      49.970  57.710  65.460  1.00  0.00            
ATOM   3280  CD2 TYR   211      49.210  55.760  65.450  1.00  0.00            
ATOM   3281  HD2 TYR   211      48.950  55.770  64.400  1.00  0.00            
ATOM   3282  C   TYR   211      50.040  53.130  63.810  1.00  0.00            
ATOM   3283  O   TYR   211      51.130  53.690  63.970  1.00  0.00            
ATOM   3284  N   PHE   212      49.500  53.210  62.600  1.00  0.00            
ATOM   3285  H   PHE   212      48.670  52.670  62.410  1.00  0.00            
ATOM   3286  CA  PHE   212      50.030  53.890  61.430  1.00  0.00            
ATOM   3287  HA  PHE   212      50.500  54.810  61.800  1.00  0.00            
ATOM   3288  CB  PHE   212      51.130  53.010  60.850  1.00  0.00            
ATOM   3289  HB1 PHE   212      51.940  52.950  61.570  1.00  0.00            
ATOM   3290  HB2 PHE   212      51.550  53.590  60.030  1.00  0.00            
ATOM   3291  CG  PHE   212      50.730  51.610  60.450  1.00  0.00            
ATOM   3292  CD1 PHE   212      50.460  51.260  59.120  1.00  0.00            
ATOM   3293  HD1 PHE   212      50.500  52.030  58.360  1.00  0.00            
ATOM   3294  CE1 PHE   212      50.310  49.920  58.730  1.00  0.00            
ATOM   3295  HE1 PHE   212      50.140  49.680  57.690  1.00  0.00            
ATOM   3296  CZ  PHE   212      50.250  48.990  59.760  1.00  0.00            
ATOM   3297  HZ  PHE   212      50.080  47.950  59.510  1.00  0.00            
ATOM   3298  CE2 PHE   212      50.460  49.340  61.100  1.00  0.00            
ATOM   3299  HE2 PHE   212      50.320  48.610  61.890  1.00  0.00            
ATOM   3300  CD2 PHE   212      50.760  50.660  61.470  1.00  0.00            
ATOM   3301  HD2 PHE   212      50.960  50.880  62.520  1.00  0.00            
ATOM   3302  C   PHE   212      48.990  54.420  60.440  1.00  0.00            
ATOM   3303  O   PHE   212      47.910  53.860  60.300  1.00  0.00            
ATOM   3304  N   ALA   213      49.250  55.520  59.720  1.00  0.00            
ATOM   3305  H   ALA   213      50.130  56.030  59.800  1.00  0.00            
ATOM   3306  CA  ALA   213      48.420  55.990  58.640  1.00  0.00            
ATOM   3307  HA  ALA   213      47.390  55.920  58.980  1.00  0.00            
ATOM   3308  CB  ALA   213      48.780  57.450  58.380  1.00  0.00            
ATOM   3309  HB1 ALA   213      48.530  58.040  59.270  1.00  0.00            
ATOM   3310  HB2 ALA   213      49.860  57.590  58.420  1.00  0.00            
ATOM   3311  HB3 ALA   213      48.520  57.850  57.400  1.00  0.00            
ATOM   3312  C   ALA   213      48.560  55.090  57.410  1.00  0.00            
ATOM   3313  O   ALA   213      49.600  54.520  57.090  1.00  0.00            
ATOM   3314  N   ASN   214      47.510  54.940  56.590  1.00  0.00            
ATOM   3315  H   ASN   214      46.660  55.390  56.890  1.00  0.00            
ATOM   3316  CA  ASN   214      47.550  54.090  55.420  1.00  0.00            
ATOM   3317  HA  ASN   214      47.910  53.100  55.660  1.00  0.00            
ATOM   3318  CB  ASN   214      46.090  53.770  55.090  1.00  0.00            
ATOM   3319  HB1 ASN   214      45.560  54.710  54.930  1.00  0.00            
ATOM   3320  HB2 ASN   214      45.700  53.270  55.980  1.00  0.00            
ATOM   3321  CG  ASN   214      45.830  52.970  53.820  1.00  0.00            
ATOM   3322  OD1 ASN   214      46.680  52.190  53.390  1.00  0.00            
ATOM   3323  ND2 ASN   214      44.600  53.140  53.340  1.00  0.00            
ATOM   3324 1HD2 ASN   214      43.890  53.690  53.820  1.00  0.00            
ATOM   3325 2HD2 ASN   214      44.290  52.500  52.630  1.00  0.00            
ATOM   3326  C   ASN   214      48.280  54.750  54.260  1.00  0.00            
ATOM   3327  O   ASN   214      47.890  55.820  53.810  1.00  0.00            
ATOM   3328  N   THR   215      49.440  54.200  53.900  1.00  0.00            
ATOM   3329  H   THR   215      49.810  53.450  54.470  1.00  0.00            
ATOM   3330  CA  THR   215      50.370  54.630  52.870  1.00  0.00            
ATOM   3331  HA  THR   215      49.790  55.420  52.380  1.00  0.00            
ATOM   3332  CB  THR   215      51.620  55.300  53.450  1.00  0.00            
ATOM   3333  HB  THR   215      52.360  55.450  52.670  1.00  0.00            
ATOM   3334  CG2 THR   215      51.280  56.670  54.040  1.00  0.00            
ATOM   3335 1HG2 THR   215      52.230  57.120  54.360  1.00  0.00            
ATOM   3336 2HG2 THR   215      50.840  57.280  53.270  1.00  0.00            
ATOM   3337 3HG2 THR   215      50.670  56.610  54.940  1.00  0.00            
ATOM   3338  OG1 THR   215      52.250  54.350  54.270  1.00  0.00            
ATOM   3339  HG1 THR   215      52.920  54.910  54.670  1.00  0.00            
ATOM   3340  C   THR   215      50.780  53.500  51.950  1.00  0.00            
ATOM   3341  O   THR   215      50.720  52.350  52.400  1.00  0.00            
ATOM   3342  N   THR   216      51.370  53.760  50.790  1.00  0.00            
ATOM   3343  H   THR   216      51.360  54.690  50.400  1.00  0.00            
ATOM   3344  CA  THR   216      52.150  52.750  50.090  1.00  0.00            
ATOM   3345  HA  THR   216      52.410  51.890  50.710  1.00  0.00            
ATOM   3346  CB  THR   216      51.400  52.300  48.850  1.00  0.00            
ATOM   3347  HB  THR   216      51.960  51.570  48.280  1.00  0.00            
ATOM   3348  CG2 THR   216      50.010  51.700  49.060  1.00  0.00            
ATOM   3349 1HG2 THR   216      50.030  50.940  49.840  1.00  0.00            
ATOM   3350 2HG2 THR   216      49.320  52.500  49.290  1.00  0.00            
ATOM   3351 3HG2 THR   216      49.690  51.300  48.100  1.00  0.00            
ATOM   3352  OG1 THR   216      51.200  53.410  47.990  1.00  0.00            
ATOM   3353  HG1 THR   216      50.680  53.120  47.230  1.00  0.00            
ATOM   3354  C   THR   216      53.480  53.390  49.710  1.00  0.00            
ATOM   3355  O   THR   216      54.500  52.710  49.640  1.00  0.00            
ATOM   3356  N   LYS   217      53.550  54.700  49.480  1.00  0.00            
ATOM   3357  H   LYS   217      52.700  55.260  49.470  1.00  0.00            
ATOM   3358  CA  LYS   217      54.760  55.320  48.970  1.00  0.00            
ATOM   3359  HA  LYS   217      55.160  54.710  48.170  1.00  0.00            
ATOM   3360  CB  LYS   217      54.380  56.700  48.440  1.00  0.00            
ATOM   3361  HB1 LYS   217      55.290  56.980  47.910  1.00  0.00            
ATOM   3362  HB2 LYS   217      53.980  57.430  49.140  1.00  0.00            
ATOM   3363  CG  LYS   217      53.380  56.650  47.280  1.00  0.00            
ATOM   3364  HG1 LYS   217      53.070  57.650  46.960  1.00  0.00            
ATOM   3365  HG2 LYS   217      52.530  56.020  47.540  1.00  0.00            
ATOM   3366  CD  LYS   217      53.960  55.890  46.090  1.00  0.00            
ATOM   3367  HD1 LYS   217      54.140  54.860  46.370  1.00  0.00            
ATOM   3368  HD2 LYS   217      54.870  56.420  45.810  1.00  0.00            
ATOM   3369  CE  LYS   217      53.080  55.830  44.850  1.00  0.00            
ATOM   3370  HE1 LYS   217      53.570  55.190  44.110  1.00  0.00            
ATOM   3371  HE2 LYS   217      53.090  56.780  44.340  1.00  0.00            
ATOM   3372  NZ  LYS   217      51.690  55.380  45.090  1.00  0.00            
ATOM   3373  HZ1 LYS   217      51.250  55.530  44.200  1.00  0.00            
ATOM   3374  HZ2 LYS   217      51.690  54.400  45.290  1.00  0.00            
ATOM   3375  HZ3 LYS   217      51.280  55.930  45.830  1.00  0.00            
ATOM   3376  C   LYS   217      55.850  55.370  50.030  1.00  0.00            
ATOM   3377  O   LYS   217      55.640  55.770  51.170  1.00  0.00            
ATOM   3378  N   ARG   218      57.010  54.810  49.700  1.00  0.00            
ATOM   3379  H   ARG   218      57.100  54.470  48.760  1.00  0.00            
ATOM   3380  CA  ARG   218      58.150  54.470  50.550  1.00  0.00            
ATOM   3381  HA  ARG   218      57.960  53.580  51.150  1.00  0.00            
ATOM   3382  CB  ARG   218      59.300  54.150  49.600  1.00  0.00            
ATOM   3383  HB1 ARG   218      59.500  55.080  49.060  1.00  0.00            
ATOM   3384  HB2 ARG   218      59.000  53.430  48.860  1.00  0.00            
ATOM   3385  CG  ARG   218      60.580  53.710  50.320  1.00  0.00            
ATOM   3386  HG1 ARG   218      60.280  52.870  50.950  1.00  0.00            
ATOM   3387  HG2 ARG   218      61.090  54.410  50.970  1.00  0.00            
ATOM   3388  CD  ARG   218      61.630  53.240  49.330  1.00  0.00            
ATOM   3389  HD1 ARG   218      62.000  54.050  48.700  1.00  0.00            
ATOM   3390  HD2 ARG   218      61.100  52.550  48.670  1.00  0.00            
ATOM   3391  NE  ARG   218      62.690  52.520  50.030  1.00  0.00            
ATOM   3392  HE  ARG   218      63.610  52.880  50.260  1.00  0.00            
ATOM   3393  CZ  ARG   218      62.640  51.280  50.550  1.00  0.00            
ATOM   3394  NH1 ARG   218      61.560  50.500  50.470  1.00  0.00            
ATOM   3395 1HH1 ARG   218      60.670  50.720  50.050  1.00  0.00            
ATOM   3396 2HH1 ARG   218      61.700  49.570  50.850  1.00  0.00            
ATOM   3397  NH2 ARG   218      63.730  50.840  51.190  1.00  0.00            
ATOM   3398 1HH2 ARG   218      64.610  51.330  51.190  1.00  0.00            
ATOM   3399 2HH2 ARG   218      63.780  49.900  51.540  1.00  0.00            
ATOM   3400  C   ARG   218      58.590  55.540  51.530  1.00  0.00            
ATOM   3401  O   ARG   218      58.730  55.190  52.700  1.00  0.00            
ATOM   3402  N   ASP   219      58.630  56.800  51.080  1.00  0.00            
ATOM   3403  H   ASP   219      58.370  56.930  50.120  1.00  0.00            
ATOM   3404  CA  ASP   219      58.850  57.990  51.870  1.00  0.00            
ATOM   3405  HA  ASP   219      59.920  57.900  52.050  1.00  0.00            
ATOM   3406  CB  ASP   219      58.620  59.240  51.020  1.00  0.00            
ATOM   3407  HB1 ASP   219      57.530  59.320  50.910  1.00  0.00            
ATOM   3408  HB2 ASP   219      59.000  59.140  50.010  1.00  0.00            
ATOM   3409  CG  ASP   219      59.230  60.470  51.670  1.00  0.00            
ATOM   3410  OD1 ASP   219      60.390  60.450  52.140  1.00  0.00            
ATOM   3411  OD2 ASP   219      58.570  61.530  51.630  1.00  0.00            
ATOM   3412  C   ASP   219      58.040  58.090  53.170  1.00  0.00            
ATOM   3413  O   ASP   219      58.690  58.390  54.180  1.00  0.00            
ATOM   3414  N   LYS   220      56.830  57.570  53.200  1.00  0.00            
ATOM   3415  H   LYS   220      56.530  57.130  52.350  1.00  0.00            
ATOM   3416  CA  LYS   220      55.970  57.440  54.370  1.00  0.00            
ATOM   3417  HA  LYS   220      56.580  57.700  55.240  1.00  0.00            
ATOM   3418  CB  LYS   220      54.830  58.450  54.300  1.00  0.00            
ATOM   3419  HB1 LYS   220      54.180  58.180  55.130  1.00  0.00            
ATOM   3420  HB2 LYS   220      54.350  58.240  53.350  1.00  0.00            
ATOM   3421  CG  LYS   220      55.190  59.930  54.420  1.00  0.00            
ATOM   3422  HG1 LYS   220      56.050  60.010  55.070  1.00  0.00            
ATOM   3423  HG2 LYS   220      54.330  60.450  54.850  1.00  0.00            
ATOM   3424  CD  LYS   220      55.530  60.650  53.120  1.00  0.00            
ATOM   3425  HD1 LYS   220      54.710  60.370  52.460  1.00  0.00            
ATOM   3426  HD2 LYS   220      56.460  60.200  52.780  1.00  0.00            
ATOM   3427  CE  LYS   220      55.650  62.170  53.240  1.00  0.00            
ATOM   3428  HE1 LYS   220      56.460  62.390  53.930  1.00  0.00            
ATOM   3429  HE2 LYS   220      54.710  62.630  53.540  1.00  0.00            
ATOM   3430  NZ  LYS   220      55.990  62.780  51.950  1.00  0.00            
ATOM   3431  HZ1 LYS   220      56.160  63.760  52.030  1.00  0.00            
ATOM   3432  HZ2 LYS   220      56.840  62.350  51.570  1.00  0.00            
ATOM   3433  HZ3 LYS   220      55.250  62.660  51.280  1.00  0.00            
ATOM   3434  C   LYS   220      55.440  56.040  54.670  1.00  0.00            
ATOM   3435  O   LYS   220      54.380  55.860  55.250  1.00  0.00            
ATOM   3436  N   ASN   221      56.140  55.000  54.190  1.00  0.00            
ATOM   3437  H   ASN   221      57.050  55.050  53.740  1.00  0.00            
ATOM   3438  CA  ASN   221      55.810  53.600  54.340  1.00  0.00            
ATOM   3439  HA  ASN   221      55.060  53.510  55.120  1.00  0.00            
ATOM   3440  CB  ASN   221      55.180  53.080  53.050  1.00  0.00            
ATOM   3441  HB1 ASN   221      55.850  53.290  52.220  1.00  0.00            
ATOM   3442  HB2 ASN   221      54.290  53.620  52.740  1.00  0.00            
ATOM   3443  CG  ASN   221      54.840  51.590  53.120  1.00  0.00            
ATOM   3444  OD1 ASN   221      54.580  51.010  54.170  1.00  0.00            
ATOM   3445  ND2 ASN   221      54.760  50.960  51.940  1.00  0.00            
ATOM   3446 1HD2 ASN   221      55.040  51.450  51.090  1.00  0.00            
ATOM   3447 2HD2 ASN   221      54.530  49.980  51.950  1.00  0.00            
ATOM   3448  C   ASN   221      57.090  52.940  54.850  1.00  0.00            
ATOM   3449  O   ASN   221      58.040  52.650  54.130  1.00  0.00            
ATOM   3450  N   SER   222      57.100  52.690  56.160  1.00  0.00            
ATOM   3451  H   SER   222      56.320  53.020  56.720  1.00  0.00            
ATOM   3452  CA  SER   222      58.140  52.090  56.980  1.00  0.00            
ATOM   3453  HA  SER   222      58.580  51.340  56.320  1.00  0.00            
ATOM   3454  CB  SER   222      59.120  53.180  57.390  1.00  0.00            
ATOM   3455  HB1 SER   222      58.710  53.840  58.140  1.00  0.00            
ATOM   3456  HB2 SER   222      59.320  53.810  56.520  1.00  0.00            
ATOM   3457  OG  SER   222      60.320  52.730  57.990  1.00  0.00            
ATOM   3458  HG  SER   222      60.970  53.340  57.640  1.00  0.00            
ATOM   3459  C   SER   222      57.580  51.350  58.190  1.00  0.00            
ATOM   3460  O   SER   222      56.570  51.810  58.730  1.00  0.00            
ATOM   3461  N   PHE   223      58.330  50.380  58.710  1.00  0.00            
ATOM   3462  H   PHE   223      59.130  50.010  58.210  1.00  0.00            
ATOM   3463  CA  PHE   223      58.140  50.020  60.100  1.00  0.00            
ATOM   3464  HA  PHE   223      57.120  49.620  60.200  1.00  0.00            
ATOM   3465  CB  PHE   223      59.080  48.880  60.450  1.00  0.00            
ATOM   3466  HB1 PHE   223      60.110  49.140  60.190  1.00  0.00            
ATOM   3467  HB2 PHE   223      58.920  47.950  59.900  1.00  0.00            
ATOM   3468  CG  PHE   223      58.920  48.560  61.910  1.00  0.00            
ATOM   3469  CD1 PHE   223      57.900  47.680  62.300  1.00  0.00            
ATOM   3470  HD1 PHE   223      57.240  47.400  61.490  1.00  0.00            
ATOM   3471  CE1 PHE   223      57.660  47.490  63.670  1.00  0.00            
ATOM   3472  HE1 PHE   223      56.880  46.870  64.090  1.00  0.00            
ATOM   3473  CZ  PHE   223      58.540  48.090  64.580  1.00  0.00            
ATOM   3474  HZ  PHE   223      58.390  47.930  65.630  1.00  0.00            
ATOM   3475  CE2 PHE   223      59.620  48.890  64.190  1.00  0.00            
ATOM   3476  HE2 PHE   223      60.270  49.340  64.930  1.00  0.00            
ATOM   3477  CD2 PHE   223      59.780  49.170  62.830  1.00  0.00            
ATOM   3478  HD2 PHE   223      60.520  49.840  62.420  1.00  0.00            
ATOM   3479  C   PHE   223      58.250  51.220  61.030  1.00  0.00            
ATOM   3480  O   PHE   223      57.430  51.400  61.940  1.00  0.00            
ATOM   3481  N   ASP   224      59.110  52.190  60.710  1.00  0.00            
ATOM   3482  H   ASP   224      59.750  52.020  59.960  1.00  0.00            
ATOM   3483  CA  ASP   224      59.370  53.330  61.570  1.00  0.00            
ATOM   3484  HA  ASP   224      59.540  52.940  62.570  1.00  0.00            
ATOM   3485  CB  ASP   224      60.660  54.020  61.130  1.00  0.00            
ATOM   3486  HB1 ASP   224      60.730  54.980  61.640  1.00  0.00            
ATOM   3487  HB2 ASP   224      60.510  54.230  60.080  1.00  0.00            
ATOM   3488  CG  ASP   224      61.950  53.290  61.490  1.00  0.00            
ATOM   3489  OD1 ASP   224      61.970  52.150  62.000  1.00  0.00            
ATOM   3490  OD2 ASP   224      63.010  53.930  61.310  1.00  0.00            
ATOM   3491  C   ASP   224      58.210  54.310  61.600  1.00  0.00            
ATOM   3492  O   ASP   224      58.220  55.120  62.530  1.00  0.00            
ATOM   3493  N   PHE   225      57.240  54.220  60.700  1.00  0.00            
ATOM   3494  H   PHE   225      57.330  53.590  59.910  1.00  0.00            
ATOM   3495  CA  PHE   225      56.080  55.090  60.710  1.00  0.00            
ATOM   3496  HA  PHE   225      56.380  55.990  61.240  1.00  0.00            
ATOM   3497  CB  PHE   225      55.780  55.480  59.270  1.00  0.00            
ATOM   3498  HB1 PHE   225      54.720  55.710  59.110  1.00  0.00            
ATOM   3499  HB2 PHE   225      55.950  54.580  58.680  1.00  0.00            
ATOM   3500  CG  PHE   225      56.610  56.650  58.800  1.00  0.00            
ATOM   3501  CD1 PHE   225      56.020  57.810  58.290  1.00  0.00            
ATOM   3502  HD1 PHE   225      54.940  57.880  58.230  1.00  0.00            
ATOM   3503  CE1 PHE   225      56.790  58.890  57.820  1.00  0.00            
ATOM   3504  HE1 PHE   225      56.350  59.850  57.580  1.00  0.00            
ATOM   3505  CZ  PHE   225      58.180  58.880  57.960  1.00  0.00            
ATOM   3506  HZ  PHE   225      58.730  59.800  57.790  1.00  0.00            
ATOM   3507  CE2 PHE   225      58.770  57.650  58.270  1.00  0.00            
ATOM   3508  HE2 PHE   225      59.840  57.610  58.300  1.00  0.00            
ATOM   3509  CD2 PHE   225      58.000  56.560  58.720  1.00  0.00            
ATOM   3510  HD2 PHE   225      58.450  55.650  59.090  1.00  0.00            
ATOM   3511  C   PHE   225      54.900  54.490  61.490  1.00  0.00            
ATOM   3512  O   PHE   225      53.750  54.900  61.380  1.00  0.00            
ATOM   3513  N   THR   226      55.190  53.480  62.310  1.00  0.00            
ATOM   3514  H   THR   226      56.170  53.250  62.380  1.00  0.00            
ATOM   3515  CA  THR   226      54.310  52.750  63.200  1.00  0.00            
ATOM   3516  HA  THR   226      53.280  53.010  62.970  1.00  0.00            
ATOM   3517  CB  THR   226      54.340  51.230  63.040  1.00  0.00            
ATOM   3518  HB  THR   226      53.520  50.870  63.650  1.00  0.00            
ATOM   3519  CG2 THR   226      54.060  50.770  61.610  1.00  0.00            
ATOM   3520 1HG2 THR   226      53.350  51.430  61.110  1.00  0.00            
ATOM   3521 2HG2 THR   226      54.990  50.740  61.040  1.00  0.00            
ATOM   3522 3HG2 THR   226      53.660  49.760  61.650  1.00  0.00            
ATOM   3523  OG1 THR   226      55.460  50.590  63.620  1.00  0.00            
ATOM   3524  HG1 THR   226      56.210  50.740  63.030  1.00  0.00            
ATOM   3525  C   THR   226      54.660  53.100  64.630  1.00  0.00            
ATOM   3526  O   THR   226      55.790  52.960  65.090  1.00  0.00            
ATOM   3527  N   MET   227      53.710  53.680  65.360  1.00  0.00            
ATOM   3528  H   MET   227      52.790  53.830  64.950  1.00  0.00            
ATOM   3529  CA  MET   227      53.900  54.240  66.680  1.00  0.00            
ATOM   3530  HA  MET   227      54.950  54.140  66.990  1.00  0.00            
ATOM   3531  CB  MET   227      53.560  55.710  66.530  1.00  0.00            
ATOM   3532  HB1 MET   227      53.500  56.160  67.540  1.00  0.00            
ATOM   3533  HB2 MET   227      52.590  55.930  66.100  1.00  0.00            
ATOM   3534  CG  MET   227      54.760  56.550  66.060  1.00  0.00            
ATOM   3535  HG1 MET   227      55.670  56.100  66.440  1.00  0.00            
ATOM   3536  HG2 MET   227      54.660  57.470  66.620  1.00  0.00            
ATOM   3537  SD  MET   227      54.860  56.870  64.280  1.00  0.00            
ATOM   3538  CE  MET   227      53.160  57.350  63.870  1.00  0.00            
ATOM   3539  HE1 MET   227      52.510  56.480  63.810  1.00  0.00            
ATOM   3540  HE2 MET   227      52.690  57.930  64.660  1.00  0.00            
ATOM   3541  HE3 MET   227      53.090  57.810  62.870  1.00  0.00            
ATOM   3542  C   MET   227      53.130  53.590  67.820  1.00  0.00            
ATOM   3543  O   MET   227      51.990  53.130  67.640  1.00  0.00            
ATOM   3544  N   ASN   228      53.710  53.540  69.010  1.00  0.00            
ATOM   3545  H   ASN   228      54.680  53.810  69.060  1.00  0.00            
ATOM   3546  CA  ASN   228      53.090  53.200  70.290  1.00  0.00            
ATOM   3547  HA  ASN   228      52.510  52.310  70.100  1.00  0.00            
ATOM   3548  CB  ASN   228      54.170  52.790  71.290  1.00  0.00            
ATOM   3549  HB1 ASN   228      53.770  52.820  72.310  1.00  0.00            
ATOM   3550  HB2 ASN   228      55.000  53.500  71.180  1.00  0.00            
ATOM   3551  CG  ASN   228      54.840  51.440  71.120  1.00  0.00            
ATOM   3552  OD1 ASN   228      56.040  51.190  71.240  1.00  0.00            
ATOM   3553  ND2 ASN   228      54.060  50.410  70.790  1.00  0.00            
ATOM   3554 1HD2 ASN   228      53.060  50.400  70.870  1.00  0.00            
ATOM   3555 2HD2 ASN   228      54.510  49.540  70.520  1.00  0.00            
ATOM   3556  C   ASN   228      52.150  54.320  70.710  1.00  0.00            
ATOM   3557  O   ASN   228      52.220  55.440  70.230  1.00  0.00            
ATOM   3558  N   TRP   229      51.240  53.930  71.600  1.00  0.00            
ATOM   3559  H   TRP   229      51.160  52.990  71.940  1.00  0.00            
ATOM   3560  CA  TRP   229      50.350  54.890  72.250  1.00  0.00            
ATOM   3561  HA  TRP   229      50.260  55.780  71.630  1.00  0.00            
ATOM   3562  CB  TRP   229      48.930  54.400  72.420  1.00  0.00            
ATOM   3563  HB1 TRP   229      48.900  53.570  73.120  1.00  0.00            
ATOM   3564  HB2 TRP   229      48.720  54.110  71.380  1.00  0.00            
ATOM   3565  CG  TRP   229      47.830  55.360  72.760  1.00  0.00            
ATOM   3566  CD1 TRP   229      47.440  55.630  74.030  1.00  0.00            
ATOM   3567  HD1 TRP   229      47.730  55.110  74.930  1.00  0.00            
ATOM   3568  NE1 TRP   229      46.660  56.760  74.070  1.00  0.00            
ATOM   3569  HE1 TRP   229      46.490  57.290  74.910  1.00  0.00            
ATOM   3570  CE2 TRP   229      46.450  57.260  72.790  1.00  0.00            
ATOM   3571  CZ2 TRP   229      45.930  58.480  72.340  1.00  0.00            
ATOM   3572  HZ2 TRP   229      45.410  59.160  72.990  1.00  0.00            
ATOM   3573  CH2 TRP   229      45.960  58.700  70.960  1.00  0.00            
ATOM   3574  HH2 TRP   229      45.430  59.550  70.560  1.00  0.00            
ATOM   3575  CZ3 TRP   229      46.590  57.800  70.070  1.00  0.00            
ATOM   3576  HZ3 TRP   229      46.520  57.890  69.000  1.00  0.00            
ATOM   3577  CE3 TRP   229      47.290  56.710  70.590  1.00  0.00            
ATOM   3578  HE3 TRP   229      47.740  55.960  69.950  1.00  0.00            
ATOM   3579  CD2 TRP   229      47.180  56.370  71.940  1.00  0.00            
ATOM   3580  C   TRP   229      50.970  55.490  73.510  1.00  0.00            
ATOM   3581  O   TRP   229      51.870  54.910  74.120  1.00  0.00            
ATOM   3582  N   ALA   230      50.510  56.700  73.820  1.00  0.00            
ATOM   3583  H   ALA   230      49.760  57.150  73.310  1.00  0.00            
ATOM   3584  CA  ALA   230      50.990  57.470  74.960  1.00  0.00            
ATOM   3585  HA  ALA   230      52.060  57.260  75.030  1.00  0.00            
ATOM   3586  CB  ALA   230      51.040  58.900  74.440  1.00  0.00            
ATOM   3587  HB1 ALA   230      50.220  59.270  73.830  1.00  0.00            
ATOM   3588  HB2 ALA   230      51.080  59.620  75.270  1.00  0.00            
ATOM   3589  HB3 ALA   230      51.850  59.010  73.720  1.00  0.00            
ATOM   3590  C   ALA   230      50.320  57.270  76.300  1.00  0.00            
ATOM   3591  O   ALA   230      49.120  57.000  76.440  1.00  0.00            
ATOM   3592  N   LYS   231      51.090  57.570  77.340  1.00  0.00            
ATOM   3593  H   LYS   231      52.050  57.760  77.110  1.00  0.00            
ATOM   3594  CA  LYS   231      50.760  57.660  78.750  1.00  0.00            
ATOM   3595  HA  LYS   231      49.680  57.540  78.750  1.00  0.00            
ATOM   3596  CB  LYS   231      51.510  56.570  79.510  1.00  0.00            
ATOM   3597  HB1 LYS   231      52.550  56.900  79.490  1.00  0.00            
ATOM   3598  HB2 LYS   231      51.480  55.690  78.880  1.00  0.00            
ATOM   3599  CG  LYS   231      50.990  56.280  80.910  1.00  0.00            
ATOM   3600  HG1 LYS   231      49.980  55.870  80.810  1.00  0.00            
ATOM   3601  HG2 LYS   231      50.930  57.100  81.620  1.00  0.00            
ATOM   3602  CD  LYS   231      51.900  55.320  81.670  1.00  0.00            
ATOM   3603  HD1 LYS   231      52.890  55.790  81.690  1.00  0.00            
ATOM   3604  HD2 LYS   231      52.040  54.390  81.140  1.00  0.00            
ATOM   3605  CE  LYS   231      51.420  54.970  83.080  1.00  0.00            
ATOM   3606  HE1 LYS   231      51.020  55.910  83.440  1.00  0.00            
ATOM   3607  HE2 LYS   231      52.260  54.620  83.670  1.00  0.00            
ATOM   3608  NZ  LYS   231      50.460  53.860  83.040  1.00  0.00            
ATOM   3609  HZ1 LYS   231      49.640  54.130  82.510  1.00  0.00            
ATOM   3610  HZ2 LYS   231      50.820  53.100  82.470  1.00  0.00            
ATOM   3611  HZ3 LYS   231      50.250  53.480  83.950  1.00  0.00            
ATOM   3612  C   LYS   231      51.130  59.030  79.300  1.00  0.00            
ATOM   3613  O   LYS   231      51.970  59.700  78.710  1.00  0.00            
ATOM   3614  N   SER   232      50.590  59.390  80.470  1.00  0.00            
ATOM   3615  H   SER   232      49.900  58.780  80.890  1.00  0.00            
ATOM   3616  CA  SER   232      50.870  60.630  81.170  1.00  0.00            
ATOM   3617  HA  SER   232      51.160  61.370  80.440  1.00  0.00            
ATOM   3618  CB  SER   232      49.730  61.210  82.000  1.00  0.00            
ATOM   3619  HB1 SER   232      50.100  62.140  82.440  1.00  0.00            
ATOM   3620  HB2 SER   232      49.500  60.450  82.750  1.00  0.00            
ATOM   3621  OG  SER   232      48.590  61.480  81.230  1.00  0.00            
ATOM   3622  HG  SER   232      48.810  62.220  80.660  1.00  0.00            
ATOM   3623  C   SER   232      52.140  60.570  82.010  1.00  0.00            
ATOM   3624  O   SER   232      52.470  61.490  82.780  1.00  0.00            
ATOM   3625  N   ASP   233      52.980  59.560  81.790  1.00  0.00            
ATOM   3626  H   ASP   233      52.770  58.990  80.980  1.00  0.00            
ATOM   3627  CA  ASP   233      54.300  59.370  82.320  1.00  0.00            
ATOM   3628  HA  ASP   233      54.690  60.320  82.690  1.00  0.00            
ATOM   3629  CB  ASP   233      54.300  58.360  83.470  1.00  0.00            
ATOM   3630  HB1 ASP   233      53.620  57.540  83.260  1.00  0.00            
ATOM   3631  HB2 ASP   233      53.800  58.920  84.250  1.00  0.00            
ATOM   3632  CG  ASP   233      55.670  57.870  83.930  1.00  0.00            
ATOM   3633  OD1 ASP   233      56.560  58.690  84.240  1.00  0.00            
ATOM   3634  OD2 ASP   233      55.840  56.640  84.060  1.00  0.00            
ATOM   3635  C   ASP   233      55.210  59.000  81.150  1.00  0.00            
ATOM   3636  O   ASP   233      54.720  58.730  80.060  1.00  0.00            
ATOM   3637  N   ASN   234      56.530  59.050  81.320  1.00  0.00            
ATOM   3638  H   ASN   234      56.900  59.130  82.260  1.00  0.00            
ATOM   3639  CA  ASN   234      57.530  58.670  80.330  1.00  0.00            
ATOM   3640  HA  ASN   234      57.270  59.150  79.380  1.00  0.00            
ATOM   3641  CB  ASN   234      58.910  59.070  80.830  1.00  0.00            
ATOM   3642  HB1 ASN   234      59.160  58.390  81.650  1.00  0.00            
ATOM   3643  HB2 ASN   234      58.780  60.080  81.240  1.00  0.00            
ATOM   3644  CG  ASN   234      59.990  59.180  79.780  1.00  0.00            
ATOM   3645  OD1 ASN   234      60.840  58.290  79.620  1.00  0.00            
ATOM   3646  ND2 ASN   234      60.040  60.270  79.020  1.00  0.00            
ATOM   3647 1HD2 ASN   234      59.310  60.950  79.190  1.00  0.00            
ATOM   3648 2HD2 ASN   234      60.850  60.340  78.410  1.00  0.00            
ATOM   3649  C   ASN   234      57.500  57.240  79.820  1.00  0.00            
ATOM   3650  O   ASN   234      57.860  56.940  78.680  1.00  0.00            
ATOM   3651  N   THR   235      56.860  56.360  80.590  1.00  0.00            
ATOM   3652  H   THR   235      56.540  56.730  81.480  1.00  0.00            
ATOM   3653  CA  THR   235      56.550  54.960  80.360  1.00  0.00            
ATOM   3654  HA  THR   235      57.420  54.310  80.230  1.00  0.00            
ATOM   3655  CB  THR   235      55.870  54.450  81.620  1.00  0.00            
ATOM   3656  HB  THR   235      55.040  55.110  81.850  1.00  0.00            
ATOM   3657  CG2 THR   235      55.350  53.020  81.590  1.00  0.00            
ATOM   3658 1HG2 THR   235      54.840  52.830  82.530  1.00  0.00            
ATOM   3659 2HG2 THR   235      54.650  52.840  80.760  1.00  0.00            
ATOM   3660 3HG2 THR   235      56.110  52.260  81.390  1.00  0.00            
ATOM   3661  OG1 THR   235      56.750  54.460  82.720  1.00  0.00            
ATOM   3662  HG1 THR   235      56.410  55.080  83.380  1.00  0.00            
ATOM   3663  C   THR   235      55.630  54.850  79.160  1.00  0.00            
ATOM   3664  O   THR   235      54.670  55.610  79.000  1.00  0.00            
ATOM   3665  N   LEU   236      55.900  53.980  78.190  1.00  0.00            
ATOM   3666  H   LEU   236      56.650  53.310  78.370  1.00  0.00            
ATOM   3667  CA  LEU   236      55.290  53.920  76.870  1.00  0.00            
ATOM   3668  HA  LEU   236      54.610  54.740  76.670  1.00  0.00            
ATOM   3669  CB  LEU   236      56.410  53.970  75.830  1.00  0.00            
ATOM   3670  HB1 LEU   236      56.990  53.080  75.990  1.00  0.00            
ATOM   3671  HB2 LEU   236      57.020  54.840  76.080  1.00  0.00            
ATOM   3672  CG  LEU   236      55.900  54.140  74.390  1.00  0.00            
ATOM   3673  HG  LEU   236      55.320  53.280  74.060  1.00  0.00            
ATOM   3674  CD1 LEU   236      55.100  55.400  74.090  1.00  0.00            
ATOM   3675 1HD1 LEU   236      55.650  56.340  73.990  1.00  0.00            
ATOM   3676 2HD1 LEU   236      54.720  55.230  73.080  1.00  0.00            
ATOM   3677 3HD1 LEU   236      54.250  55.570  74.750  1.00  0.00            
ATOM   3678  CD2 LEU   236      57.040  54.130  73.380  1.00  0.00            
ATOM   3679 1HD2 LEU   236      56.690  54.140  72.360  1.00  0.00            
ATOM   3680 2HD2 LEU   236      57.700  54.960  73.650  1.00  0.00            
ATOM   3681 3HD2 LEU   236      57.630  53.230  73.580  1.00  0.00            
ATOM   3682  C   LEU   236      54.340  52.730  76.800  1.00  0.00            
ATOM   3683  O   LEU   236      54.720  51.650  77.230  1.00  0.00            
ATOM   3684  N   ILE   237      53.190  52.970  76.170  1.00  0.00            
ATOM   3685  H   ILE   237      53.220  53.790  75.580  1.00  0.00            
ATOM   3686  CA  ILE   237      52.190  51.920  76.120  1.00  0.00            
ATOM   3687  HA  ILE   237      52.360  51.160  76.890  1.00  0.00            
ATOM   3688  CB  ILE   237      50.760  52.450  76.250  1.00  0.00            
ATOM   3689  HB  ILE   237      50.580  53.140  75.430  1.00  0.00            
ATOM   3690  CG2 ILE   237      49.770  51.290  76.250  1.00  0.00            
ATOM   3691 1HG2 ILE   237      50.030  50.590  77.040  1.00  0.00            
ATOM   3692 2HG2 ILE   237      48.730  51.630  76.300  1.00  0.00            
ATOM   3693 3HG2 ILE   237      49.980  50.780  75.310  1.00  0.00            
ATOM   3694  CG1 ILE   237      50.650  53.400  77.460  1.00  0.00            
ATOM   3695 1HG1 ILE   237      51.280  54.250  77.210  1.00  0.00            
ATOM   3696 2HG1 ILE   237      50.910  52.890  78.380  1.00  0.00            
ATOM   3697  CD  ILE   237      49.240  53.940  77.550  1.00  0.00            
ATOM   3698  HD1 ILE   237      48.480  53.210  77.820  1.00  0.00            
ATOM   3699  HD2 ILE   237      49.240  54.810  78.210  1.00  0.00            
ATOM   3700  HD3 ILE   237      48.870  54.320  76.590  1.00  0.00            
ATOM   3701  C   ILE   237      52.350  51.070  74.870  1.00  0.00            
ATOM   3702  O   ILE   237      52.420  51.530  73.740  1.00  0.00            
ATOM   3703  N   LYS   238      52.440  49.770  75.120  1.00  0.00            
ATOM   3704  H   LYS   238      52.360  49.450  76.080  1.00  0.00            
ATOM   3705  CA  LYS   238      52.670  48.800  74.070  1.00  0.00            
ATOM   3706  HA  LYS   238      52.490  49.250  73.090  1.00  0.00            
ATOM   3707  CB  LYS   238      54.100  48.290  74.280  1.00  0.00            
ATOM   3708  HB1 LYS   238      54.270  47.530  73.510  1.00  0.00            
ATOM   3709  HB2 LYS   238      54.090  47.850  75.280  1.00  0.00            
ATOM   3710  CG  LYS   238      55.200  49.340  74.170  1.00  0.00            
ATOM   3711  HG1 LYS   238      55.120  50.140  74.910  1.00  0.00            
ATOM   3712  HG2 LYS   238      55.060  49.870  73.230  1.00  0.00            
ATOM   3713  CD  LYS   238      56.590  48.720  74.330  1.00  0.00            
ATOM   3714  HD1 LYS   238      56.500  47.780  73.780  1.00  0.00            
ATOM   3715  HD2 LYS   238      56.700  48.330  75.350  1.00  0.00            
ATOM   3716  CE  LYS   238      57.840  49.470  73.890  1.00  0.00            
ATOM   3717  HE1 LYS   238      58.740  48.930  74.190  1.00  0.00            
ATOM   3718  HE2 LYS   238      57.790  50.510  74.210  1.00  0.00            
ATOM   3719  NZ  LYS   238      57.810  49.500  72.420  1.00  0.00            
ATOM   3720  HZ1 LYS   238      57.820  48.600  71.980  1.00  0.00            
ATOM   3721  HZ2 LYS   238      56.970  49.940  72.080  1.00  0.00            
ATOM   3722  HZ3 LYS   238      58.630  49.960  72.040  1.00  0.00            
ATOM   3723  C   LYS   238      51.780  47.580  74.130  1.00  0.00            
ATOM   3724  O   LYS   238      51.440  47.040  73.070  1.00  0.00            
ATOM   3725  N   ASP   239      51.480  47.080  75.330  1.00  0.00            
ATOM   3726  H   ASP   239      51.730  47.630  76.150  1.00  0.00            
ATOM   3727  CA  ASP   239      50.570  45.970  75.540  1.00  0.00            
ATOM   3728  HA  ASP   239      50.990  45.040  75.170  1.00  0.00            
ATOM   3729  CB  ASP   239      50.530  45.710  77.040  1.00  0.00            
ATOM   3730  HB1 ASP   239      50.280  46.590  77.620  1.00  0.00            
ATOM   3731  HB2 ASP   239      51.480  45.330  77.450  1.00  0.00            
ATOM   3732  CG  ASP   239      49.510  44.650  77.400  1.00  0.00            
ATOM   3733  OD1 ASP   239      48.460  44.970  78.010  1.00  0.00            
ATOM   3734  OD2 ASP   239      49.880  43.500  77.080  1.00  0.00            
ATOM   3735  C   ASP   239      49.180  46.270  74.980  1.00  0.00            
ATOM   3736  O   ASP   239      48.570  47.330  75.110  1.00  0.00            
ATOM   3737  N   LEU   240      48.650  45.390  74.130  1.00  0.00            
ATOM   3738  H   LEU   240      49.160  44.530  73.970  1.00  0.00            
ATOM   3739  CA  LEU   240      47.410  45.520  73.410  1.00  0.00            
ATOM   3740  HA  LEU   240      47.550  46.340  72.710  1.00  0.00            
ATOM   3741  CB  LEU   240      47.130  44.250  72.630  1.00  0.00            
ATOM   3742  HB1 LEU   240      47.040  43.410  73.320  1.00  0.00            
ATOM   3743  HB2 LEU   240      47.950  43.970  71.970  1.00  0.00            
ATOM   3744  CG  LEU   240      45.900  44.340  71.710  1.00  0.00            
ATOM   3745  HG  LEU   240      45.040  44.420  72.370  1.00  0.00            
ATOM   3746  CD1 LEU   240      45.970  45.470  70.690  1.00  0.00            
ATOM   3747 1HD1 LEU   240      46.770  45.300  69.970  1.00  0.00            
ATOM   3748 2HD1 LEU   240      44.990  45.440  70.230  1.00  0.00            
ATOM   3749 3HD1 LEU   240      46.000  46.480  71.080  1.00  0.00            
ATOM   3750  CD2 LEU   240      45.840  43.020  70.940  1.00  0.00            
ATOM   3751 1HD2 LEU   240      44.850  42.870  70.500  1.00  0.00            
ATOM   3752 2HD2 LEU   240      46.600  43.050  70.150  1.00  0.00            
ATOM   3753 3HD2 LEU   240      46.150  42.180  71.550  1.00  0.00            
ATOM   3754  C   LEU   240      46.150  45.790  74.230  1.00  0.00            
ATOM   3755  O   LEU   240      45.360  46.650  73.840  1.00  0.00            
ATOM   3756  N   LYS   241      46.040  45.130  75.380  1.00  0.00            
ATOM   3757  H   LYS   241      46.850  44.590  75.640  1.00  0.00            
ATOM   3758  CA  LYS   241      44.970  45.280  76.350  1.00  0.00            
ATOM   3759  HA  LYS   241      44.020  45.230  75.820  1.00  0.00            
ATOM   3760  CB  LYS   241      45.020  44.170  77.380  1.00  0.00            
ATOM   3761  HB1 LYS   241      44.440  44.340  78.280  1.00  0.00            
ATOM   3762  HB2 LYS   241      46.080  44.100  77.610  1.00  0.00            
ATOM   3763  CG  LYS   241      44.650  42.780  76.870  1.00  0.00            
ATOM   3764  HG1 LYS   241      45.300  42.690  76.010  1.00  0.00            
ATOM   3765  HG2 LYS   241      43.610  42.660  76.540  1.00  0.00            
ATOM   3766  CD  LYS   241      44.750  41.770  78.010  1.00  0.00            
ATOM   3767  HD1 LYS   241      43.880  42.060  78.590  1.00  0.00            
ATOM   3768  HD2 LYS   241      45.710  41.920  78.520  1.00  0.00            
ATOM   3769  CE  LYS   241      44.500  40.290  77.750  1.00  0.00            
ATOM   3770  HE1 LYS   241      44.510  39.800  78.730  1.00  0.00            
ATOM   3771  HE2 LYS   241      45.400  39.920  77.270  1.00  0.00            
ATOM   3772  NZ  LYS   241      43.280  40.000  76.980  1.00  0.00            
ATOM   3773  HZ1 LYS   241      42.460  40.530  77.260  1.00  0.00            
ATOM   3774  HZ2 LYS   241      43.480  40.300  76.030  1.00  0.00            
ATOM   3775  HZ3 LYS   241      43.090  39.020  76.940  1.00  0.00            
ATOM   3776  C   LYS   241      45.000  46.700  76.910  1.00  0.00            
ATOM   3777  O   LYS   241      43.950  47.300  77.120  1.00  0.00            
ATOM   3778  N   ASP   242      46.190  47.260  77.140  1.00  0.00            
ATOM   3779  H   ASP   242      47.010  46.730  76.900  1.00  0.00            
ATOM   3780  CA  ASP   242      46.300  48.640  77.570  1.00  0.00            
ATOM   3781  HA  ASP   242      45.470  48.810  78.250  1.00  0.00            
ATOM   3782  CB  ASP   242      47.590  48.810  78.380  1.00  0.00            
ATOM   3783  HB1 ASP   242      48.290  48.640  77.580  1.00  0.00            
ATOM   3784  HB2 ASP   242      47.710  48.000  79.100  1.00  0.00            
ATOM   3785  CG  ASP   242      47.730  50.160  79.080  1.00  0.00            
ATOM   3786  OD1 ASP   242      48.890  50.470  79.420  1.00  0.00            
ATOM   3787  OD2 ASP   242      46.700  50.730  79.480  1.00  0.00            
ATOM   3788  C   ASP   242      46.120  49.630  76.430  1.00  0.00            
ATOM   3789  O   ASP   242      45.630  50.730  76.690  1.00  0.00            
ATOM   3790  N   PHE   243      46.380  49.240  75.170  1.00  0.00            
ATOM   3791  H   PHE   243      46.860  48.360  75.150  1.00  0.00            
ATOM   3792  CA  PHE   243      45.990  49.940  73.970  1.00  0.00            
ATOM   3793  HA  PHE   243      46.300  50.980  74.010  1.00  0.00            
ATOM   3794  CB  PHE   243      46.780  49.320  72.820  1.00  0.00            
ATOM   3795  HB1 PHE   243      46.110  48.590  72.370  1.00  0.00            
ATOM   3796  HB2 PHE   243      47.700  48.840  73.180  1.00  0.00            
ATOM   3797  CG  PHE   243      47.170  50.190  71.650  1.00  0.00            
ATOM   3798  CD1 PHE   243      46.200  50.580  70.720  1.00  0.00            
ATOM   3799  HD1 PHE   243      45.160  50.360  70.890  1.00  0.00            
ATOM   3800  CE1 PHE   243      46.600  51.050  69.450  1.00  0.00            
ATOM   3801  HE1 PHE   243      45.870  51.110  68.660  1.00  0.00            
ATOM   3802  CZ  PHE   243      47.950  51.270  69.150  1.00  0.00            
ATOM   3803  HZ  PHE   243      48.150  51.550  68.130  1.00  0.00            
ATOM   3804  CE2 PHE   243      48.890  51.140  70.170  1.00  0.00            
ATOM   3805  HE2 PHE   243      49.940  51.350  70.020  1.00  0.00            
ATOM   3806  CD2 PHE   243      48.490  50.580  71.400  1.00  0.00            
ATOM   3807  HD2 PHE   243      49.280  50.370  72.100  1.00  0.00            
ATOM   3808  C   PHE   243      44.480  49.990  73.810  1.00  0.00            
ATOM   3809  O   PHE   243      43.950  51.050  73.490  1.00  0.00            
ATOM   3810  N   THR   244      43.740  48.930  74.130  1.00  0.00            
ATOM   3811  H   THR   244      44.220  48.060  74.310  1.00  0.00            
ATOM   3812  CA  THR   244      42.300  48.820  74.070  1.00  0.00            
ATOM   3813  HA  THR   244      41.920  49.350  73.190  1.00  0.00            
ATOM   3814  CB  THR   244      41.760  47.400  74.010  1.00  0.00            
ATOM   3815  HB  THR   244      41.820  46.850  74.950  1.00  0.00            
ATOM   3816  CG2 THR   244      40.330  47.340  73.480  1.00  0.00            
ATOM   3817 1HG2 THR   244      39.930  46.330  73.420  1.00  0.00            
ATOM   3818 2HG2 THR   244      39.720  47.910  74.190  1.00  0.00            
ATOM   3819 3HG2 THR   244      40.300  47.850  72.520  1.00  0.00            
ATOM   3820  OG1 THR   244      42.650  46.730  73.150  1.00  0.00            
ATOM   3821  HG1 THR   244      43.580  46.840  73.390  1.00  0.00            
ATOM   3822  C   THR   244      41.690  49.560  75.250  1.00  0.00            
ATOM   3823  O   THR   244      40.550  49.990  75.090  1.00  0.00            
ATOM   3824  N   ALA   245      42.460  49.920  76.280  1.00  0.00            
ATOM   3825  H   ALA   245      43.400  49.520  76.350  1.00  0.00            
ATOM   3826  CA  ALA   245      42.040  50.800  77.360  1.00  0.00            
ATOM   3827  HA  ALA   245      41.010  50.620  77.680  1.00  0.00            
ATOM   3828  CB  ALA   245      42.680  50.390  78.680  1.00  0.00            
ATOM   3829  HB1 ALA   245      43.760  50.430  78.650  1.00  0.00            
ATOM   3830  HB2 ALA   245      42.380  51.030  79.520  1.00  0.00            
ATOM   3831  HB3 ALA   245      42.360  49.400  79.000  1.00  0.00            
ATOM   3832  C   ALA   245      42.340  52.270  77.130  1.00  0.00            
ATOM   3833  O   ALA   245      41.750  53.160  77.740  1.00  0.00            
ATOM   3834  N   THR   246      43.270  52.650  76.260  1.00  0.00            
ATOM   3835  H   THR   246      43.740  51.910  75.760  1.00  0.00            
ATOM   3836  CA  THR   246      43.700  54.000  75.990  1.00  0.00            
ATOM   3837  HA  THR   246      43.270  54.720  76.690  1.00  0.00            
ATOM   3838  CB  THR   246      45.200  54.110  76.320  1.00  0.00            
ATOM   3839  HB  THR   246      45.500  55.050  75.890  1.00  0.00            
ATOM   3840  CG2 THR   246      45.500  54.100  77.810  1.00  0.00            
ATOM   3841 1HG2 THR   246      44.950  54.910  78.290  1.00  0.00            
ATOM   3842 2HG2 THR   246      45.250  53.160  78.320  1.00  0.00            
ATOM   3843 3HG2 THR   246      46.560  54.140  78.070  1.00  0.00            
ATOM   3844  OG1 THR   246      46.010  53.090  75.770  1.00  0.00            
ATOM   3845  HG1 THR   246      45.840  52.250  76.180  1.00  0.00            
ATOM   3846  C   THR   246      43.360  54.520  74.610  1.00  0.00            
ATOM   3847  O   THR   246      42.280  55.040  74.390  1.00  0.00            
ATOM   3848  N   CYS   247      44.190  54.270  73.580  1.00  0.00            
ATOM   3849  H   CYS   247      45.060  53.800  73.800  1.00  0.00            
ATOM   3850  CA  CYS   247      43.950  54.580  72.190  1.00  0.00            
ATOM   3851  HA  CYS   247      44.220  55.630  72.030  1.00  0.00            
ATOM   3852  CB  CYS   247      44.880  53.760  71.300  1.00  0.00            
ATOM   3853  HB1 CYS   247      44.610  52.740  71.550  1.00  0.00            
ATOM   3854  HB2 CYS   247      45.910  53.980  71.600  1.00  0.00            
ATOM   3855  SG  CYS   247      44.530  54.200  69.590  1.00  0.00            
ATOM   3856  HG  CYS   247      45.390  55.220  69.570  1.00  0.00            
ATOM   3857  C   CYS   247      42.530  54.350  71.700  1.00  0.00            
ATOM   3858  O   CYS   247      41.960  55.120  70.930  1.00  0.00            
ATOM   3859  N   PHE   248      41.950  53.220  72.080  1.00  0.00            
ATOM   3860  H   PHE   248      42.420  52.680  72.800  1.00  0.00            
ATOM   3861  CA  PHE   248      40.680  52.750  71.560  1.00  0.00            
ATOM   3862  HA  PHE   248      40.510  53.260  70.610  1.00  0.00            
ATOM   3863  CB  PHE   248      40.690  51.240  71.310  1.00  0.00            
ATOM   3864  HB1 PHE   248      39.710  50.990  70.900  1.00  0.00            
ATOM   3865  HB2 PHE   248      40.780  50.760  72.280  1.00  0.00            
ATOM   3866  CG  PHE   248      41.690  50.790  70.270  1.00  0.00            
ATOM   3867  CD1 PHE   248      42.210  49.490  70.330  1.00  0.00            
ATOM   3868  HD1 PHE   248      41.900  48.830  71.140  1.00  0.00            
ATOM   3869  CE1 PHE   248      43.060  49.000  69.330  1.00  0.00            
ATOM   3870  HE1 PHE   248      43.440  48.000  69.450  1.00  0.00            
ATOM   3871  CZ  PHE   248      43.510  49.790  68.260  1.00  0.00            
ATOM   3872  HZ  PHE   248      44.320  49.500  67.610  1.00  0.00            
ATOM   3873  CE2 PHE   248      43.130  51.140  68.290  1.00  0.00            
ATOM   3874  HE2 PHE   248      43.510  51.860  67.590  1.00  0.00            
ATOM   3875  CD2 PHE   248      42.190  51.580  69.230  1.00  0.00            
ATOM   3876  HD2 PHE   248      41.880  52.600  69.190  1.00  0.00            
ATOM   3877  C   PHE   248      39.500  53.150  72.440  1.00  0.00            
ATOM   3878  O   PHE   248      38.390  52.770  72.080  1.00  0.00            
ATOM   3879  N   GLN   249      39.670  54.060  73.400  1.00  0.00            
ATOM   3880  H   GLN   249      40.630  54.230  73.670  1.00  0.00            
ATOM   3881  CA  GLN   249      38.510  54.800  73.870  1.00  0.00            
ATOM   3882  HA  GLN   249      37.780  54.090  74.270  1.00  0.00            
ATOM   3883  CB  GLN   249      38.940  55.650  75.060  1.00  0.00            
ATOM   3884  HB1 GLN   249      38.160  56.370  75.310  1.00  0.00            
ATOM   3885  HB2 GLN   249      39.770  56.290  74.780  1.00  0.00            
ATOM   3886  CG  GLN   249      39.390  54.940  76.330  1.00  0.00            
ATOM   3887  HG1 GLN   249      40.410  54.590  76.190  1.00  0.00            
ATOM   3888  HG2 GLN   249      38.690  54.160  76.640  1.00  0.00            
ATOM   3889  CD  GLN   249      39.370  55.850  77.550  1.00  0.00            
ATOM   3890  OE1 GLN   249      38.810  56.950  77.540  1.00  0.00            
ATOM   3891  NE2 GLN   249      40.280  55.620  78.490  1.00  0.00            
ATOM   3892 1HE2 GLN   249      40.860  54.790  78.390  1.00  0.00            
ATOM   3893 2HE2 GLN   249      40.400  56.270  79.250  1.00  0.00            
ATOM   3894  C   GLN   249      37.840  55.540  72.710  1.00  0.00            
ATOM   3895  O   GLN   249      38.620  56.070  71.930  1.00  0.00            
ATOM   3896  N   LYS   250      36.510  55.640  72.640  1.00  0.00            
ATOM   3897  H   LYS   250      35.980  55.250  73.410  1.00  0.00            
ATOM   3898  CA  LYS   250      35.830  56.150  71.470  1.00  0.00            
ATOM   3899  HA  LYS   250      36.050  55.450  70.660  1.00  0.00            
ATOM   3900  CB  LYS   250      34.320  56.150  71.700  1.00  0.00            
ATOM   3901  HB1 LYS   250      33.830  56.580  70.830  1.00  0.00            
ATOM   3902  HB2 LYS   250      34.140  56.650  72.650  1.00  0.00            
ATOM   3903  CG  LYS   250      33.790  54.730  71.760  1.00  0.00            
ATOM   3904  HG1 LYS   250      34.300  54.190  72.570  1.00  0.00            
ATOM   3905  HG2 LYS   250      33.980  54.200  70.820  1.00  0.00            
ATOM   3906  CD  LYS   250      32.280  54.690  72.000  1.00  0.00            
ATOM   3907  HD1 LYS   250      31.760  55.290  71.260  1.00  0.00            
ATOM   3908  HD2 LYS   250      32.090  55.150  72.970  1.00  0.00            
ATOM   3909  CE  LYS   250      31.780  53.250  71.920  1.00  0.00            
ATOM   3910  HE1 LYS   250      32.380  52.650  72.610  1.00  0.00            
ATOM   3911  HE2 LYS   250      31.930  52.870  70.900  1.00  0.00            
ATOM   3912  NZ  LYS   250      30.370  53.120  72.310  1.00  0.00            
ATOM   3913  HZ1 LYS   250      29.750  53.760  71.830  1.00  0.00            
ATOM   3914  HZ2 LYS   250      30.060  52.190  72.060  1.00  0.00            
ATOM   3915  HZ3 LYS   250      30.180  53.130  73.290  1.00  0.00            
ATOM   3916  C   LYS   250      36.320  57.520  71.050  1.00  0.00            
ATOM   3917  O   LYS   250      36.640  57.680  69.860  1.00  0.00            
ATOM   3918  N   HIS   251      36.490  58.480  71.950  1.00  0.00            
ATOM   3919  H   HIS   251      36.260  58.260  72.920  1.00  0.00            
ATOM   3920  CA  HIS   251      36.890  59.850  71.670  1.00  0.00            
ATOM   3921  HA  HIS   251      36.390  60.130  70.740  1.00  0.00            
ATOM   3922  CB  HIS   251      36.580  60.730  72.880  1.00  0.00            
ATOM   3923  HB1 HIS   251      35.610  60.570  73.350  1.00  0.00            
ATOM   3924  HB2 HIS   251      36.510  61.730  72.450  1.00  0.00            
ATOM   3925  CG  HIS   251      37.600  60.590  73.970  1.00  0.00            
ATOM   3926  ND1 HIS   251      38.320  61.670  74.480  1.00  0.00            
ATOM   3927  HD1 HIS   251      38.210  62.650  74.270  1.00  0.00            
ATOM   3928  CE1 HIS   251      39.200  61.190  75.370  1.00  0.00            
ATOM   3929  HE1 HIS   251      40.010  61.690  75.860  1.00  0.00            
ATOM   3930  NE2 HIS   251      38.940  59.890  75.570  1.00  0.00            
ATOM   3931  HE2 HIS   251      39.530  59.220  76.060  1.00  0.00            
ATOM   3932  CD2 HIS   251      37.990  59.470  74.660  1.00  0.00            
ATOM   3933  HD2 HIS   251      37.630  58.460  74.520  1.00  0.00            
ATOM   3934  C   HIS   251      38.350  59.860  71.210  1.00  0.00            
ATOM   3935  O   HIS   251      38.740  60.680  70.390  1.00  0.00            
ATOM   3936  N   THR   252      39.150  58.900  71.700  1.00  0.00            
ATOM   3937  H   THR   252      38.750  58.190  72.280  1.00  0.00            
ATOM   3938  CA  THR   252      40.560  58.750  71.390  1.00  0.00            
ATOM   3939  HA  THR   252      40.960  59.760  71.460  1.00  0.00            
ATOM   3940  CB  THR   252      41.170  57.830  72.460  1.00  0.00            
ATOM   3941  HB  THR   252      40.770  56.860  72.180  1.00  0.00            
ATOM   3942  CG2 THR   252      42.690  57.920  72.410  1.00  0.00            
ATOM   3943 1HG2 THR   252      43.150  57.320  73.200  1.00  0.00            
ATOM   3944 2HG2 THR   252      43.060  57.670  71.420  1.00  0.00            
ATOM   3945 3HG2 THR   252      42.950  58.960  72.620  1.00  0.00            
ATOM   3946  OG1 THR   252      40.850  58.230  73.770  1.00  0.00            
ATOM   3947  HG1 THR   252      41.130  57.530  74.360  1.00  0.00            
ATOM   3948  C   THR   252      40.810  58.350  69.940  1.00  0.00            
ATOM   3949  O   THR   252      41.450  59.020  69.150  1.00  0.00            
ATOM   3950  N   LEU   253      40.070  57.280  69.600  1.00  0.00            
ATOM   3951  H   LEU   253      39.770  56.700  70.370  1.00  0.00            
ATOM   3952  CA  LEU   253      39.880  56.630  68.330  1.00  0.00            
ATOM   3953  HA  LEU   253      40.880  56.230  68.140  1.00  0.00            
ATOM   3954  CB  LEU   253      38.990  55.380  68.430  1.00  0.00            
ATOM   3955  HB1 LEU   253      38.090  55.780  68.890  1.00  0.00            
ATOM   3956  HB2 LEU   253      39.480  54.680  69.100  1.00  0.00            
ATOM   3957  CG  LEU   253      38.750  54.710  67.080  1.00  0.00            
ATOM   3958  HG  LEU   253      38.500  55.430  66.300  1.00  0.00            
ATOM   3959  CD1 LEU   253      40.020  54.040  66.580  1.00  0.00            
ATOM   3960 1HD1 LEU   253      39.810  53.650  65.590  1.00  0.00            
ATOM   3961 2HD1 LEU   253      40.720  54.860  66.500  1.00  0.00            
ATOM   3962 3HD1 LEU   253      40.420  53.360  67.350  1.00  0.00            
ATOM   3963  CD2 LEU   253      37.580  53.720  67.100  1.00  0.00            
ATOM   3964 1HD2 LEU   253      37.230  53.380  66.130  1.00  0.00            
ATOM   3965 2HD2 LEU   253      37.980  52.830  67.580  1.00  0.00            
ATOM   3966 3HD2 LEU   253      36.780  54.040  67.760  1.00  0.00            
ATOM   3967  C   LEU   253      39.510  57.660  67.270  1.00  0.00            
ATOM   3968  O   LEU   253      40.180  57.830  66.260  1.00  0.00            
ATOM   3969  N   LEU   254      38.450  58.410  67.560  1.00  0.00            
ATOM   3970  H   LEU   254      37.940  58.130  68.390  1.00  0.00            
ATOM   3971  CA  LEU   254      38.020  59.470  66.680  1.00  0.00            
ATOM   3972  HA  LEU   254      38.030  59.050  65.680  1.00  0.00            
ATOM   3973  CB  LEU   254      36.570  59.790  67.010  1.00  0.00            
ATOM   3974  HB1 LEU   254      36.260  60.640  66.400  1.00  0.00            
ATOM   3975  HB2 LEU   254      36.510  60.010  68.070  1.00  0.00            
ATOM   3976  CG  LEU   254      35.510  58.700  66.870  1.00  0.00            
ATOM   3977  HG  LEU   254      35.940  57.720  67.090  1.00  0.00            
ATOM   3978  CD1 LEU   254      34.250  58.970  67.700  1.00  0.00            
ATOM   3979 1HD1 LEU   254      34.500  58.890  68.750  1.00  0.00            
ATOM   3980 2HD1 LEU   254      33.760  59.900  67.400  1.00  0.00            
ATOM   3981 3HD1 LEU   254      33.530  58.190  67.430  1.00  0.00            
ATOM   3982  CD2 LEU   254      35.160  58.580  65.390  1.00  0.00            
ATOM   3983 1HD2 LEU   254      34.560  57.670  65.330  1.00  0.00            
ATOM   3984 2HD2 LEU   254      34.590  59.460  65.080  1.00  0.00            
ATOM   3985 3HD2 LEU   254      36.010  58.350  64.760  1.00  0.00            
ATOM   3986  C   LEU   254      38.900  60.710  66.570  1.00  0.00            
ATOM   3987  O   LEU   254      39.170  61.210  65.490  1.00  0.00            
ATOM   3988  N   ASN   255      39.550  61.080  67.680  1.00  0.00            
ATOM   3989  H   ASN   255      39.220  60.700  68.550  1.00  0.00            
ATOM   3990  CA  ASN   255      40.630  62.040  67.570  1.00  0.00            
ATOM   3991  HA  ASN   255      40.190  62.890  67.060  1.00  0.00            
ATOM   3992  CB  ASN   255      41.020  62.480  68.980  1.00  0.00            
ATOM   3993  HB1 ASN   255      41.990  63.000  68.950  1.00  0.00            
ATOM   3994  HB2 ASN   255      41.050  61.690  69.730  1.00  0.00            
ATOM   3995  CG  ASN   255      40.130  63.640  69.410  1.00  0.00            
ATOM   3996  OD1 ASN   255      39.860  64.650  68.780  1.00  0.00            
ATOM   3997  ND2 ASN   255      39.630  63.590  70.650  1.00  0.00            
ATOM   3998 1HD2 ASN   255      39.550  62.640  71.000  1.00  0.00            
ATOM   3999 2HD2 ASN   255      38.990  64.340  70.870  1.00  0.00            
ATOM   4000  C   ASN   255      41.810  61.510  66.770  1.00  0.00            
ATOM   4001  O   ASN   255      42.270  62.200  65.860  1.00  0.00            
ATOM   4002  N   VAL   256      42.250  60.240  66.830  1.00  0.00            
ATOM   4003  H   VAL   256      42.030  59.740  67.670  1.00  0.00            
ATOM   4004  CA  VAL   256      43.310  59.720  65.990  1.00  0.00            
ATOM   4005  HA  VAL   256      43.990  60.570  65.910  1.00  0.00            
ATOM   4006  CB  VAL   256      44.190  58.650  66.640  1.00  0.00            
ATOM   4007  HB  VAL   256      44.360  59.080  67.630  1.00  0.00            
ATOM   4008  CG1 VAL   256      43.490  57.330  66.910  1.00  0.00            
ATOM   4009 1HG1 VAL   256      42.710  57.550  67.650  1.00  0.00            
ATOM   4010 2HG1 VAL   256      43.100  56.930  65.980  1.00  0.00            
ATOM   4011 3HG1 VAL   256      44.240  56.640  67.300  1.00  0.00            
ATOM   4012  CG2 VAL   256      45.560  58.450  66.000  1.00  0.00            
ATOM   4013 1HG2 VAL   256      45.510  57.680  65.230  1.00  0.00            
ATOM   4014 2HG2 VAL   256      45.880  59.410  65.580  1.00  0.00            
ATOM   4015 3HG2 VAL   256      46.260  58.150  66.780  1.00  0.00            
ATOM   4016  C   VAL   256      42.940  59.440  64.550  1.00  0.00            
ATOM   4017  O   VAL   256      43.800  59.550  63.670  1.00  0.00            
ATOM   4018  N   LEU   257      41.650  59.280  64.240  1.00  0.00            
ATOM   4019  H   LEU   257      41.000  59.130  65.010  1.00  0.00            
ATOM   4020  CA  LEU   257      41.230  58.980  62.880  1.00  0.00            
ATOM   4021  HA  LEU   257      41.980  58.340  62.420  1.00  0.00            
ATOM   4022  CB  LEU   257      39.890  58.250  62.910  1.00  0.00            
ATOM   4023  HB1 LEU   257      39.520  58.350  61.900  1.00  0.00            
ATOM   4024  HB2 LEU   257      39.240  58.860  63.530  1.00  0.00            
ATOM   4025  CG  LEU   257      39.810  56.760  63.220  1.00  0.00            
ATOM   4026  HG  LEU   257      40.430  56.600  64.110  1.00  0.00            
ATOM   4027  CD1 LEU   257      38.400  56.320  63.590  1.00  0.00            
ATOM   4028 1HD1 LEU   257      37.730  56.760  62.830  1.00  0.00            
ATOM   4029 2HD1 LEU   257      38.220  55.240  63.580  1.00  0.00            
ATOM   4030 3HD1 LEU   257      38.140  56.730  64.570  1.00  0.00            
ATOM   4031  CD2 LEU   257      40.390  55.880  62.130  1.00  0.00            
ATOM   4032 1HD2 LEU   257      39.790  56.040  61.230  1.00  0.00            
ATOM   4033 2HD2 LEU   257      41.420  56.180  61.920  1.00  0.00            
ATOM   4034 3HD2 LEU   257      40.330  54.840  62.420  1.00  0.00            
ATOM   4035  C   LEU   257      41.180  60.190  61.950  1.00  0.00            
ATOM   4036  O   LEU   257      41.460  60.040  60.770  1.00  0.00            
ATOM   4037  N   VAL   258      40.810  61.380  62.440  1.00  0.00            
ATOM   4038  H   VAL   258      40.420  61.450  63.370  1.00  0.00            
ATOM   4039  CA  VAL   258      40.480  62.510  61.590  1.00  0.00            
ATOM   4040  HA  VAL   258      40.830  62.210  60.610  1.00  0.00            
ATOM   4041  CB  VAL   258      38.990  62.780  61.330  1.00  0.00            
ATOM   4042  HB  VAL   258      39.060  63.670  60.710  1.00  0.00            
ATOM   4043  CG1 VAL   258      38.240  61.710  60.570  1.00  0.00            
ATOM   4044 1HG1 VAL   258      37.160  61.880  60.570  1.00  0.00            
ATOM   4045 2HG1 VAL   258      38.730  61.620  59.600  1.00  0.00            
ATOM   4046 3HG1 VAL   258      38.330  60.680  60.950  1.00  0.00            
ATOM   4047  CG2 VAL   258      38.240  63.100  62.620  1.00  0.00            
ATOM   4048 1HG2 VAL   258      37.240  63.490  62.410  1.00  0.00            
ATOM   4049 2HG2 VAL   258      38.080  62.230  63.260  1.00  0.00            
ATOM   4050 3HG2 VAL   258      38.830  63.910  63.040  1.00  0.00            
ATOM   4051  C   VAL   258      41.180  63.780  62.040  1.00  0.00            
ATOM   4052  O   VAL   258      41.370  64.660  61.200  1.00  0.00            
ATOM   4053  N   ASN   259      41.640  63.850  63.290  1.00  0.00            
ATOM   4054  H   ASN   259      41.600  62.990  63.810  1.00  0.00            
ATOM   4055  CA  ASN   259      42.130  65.070  63.900  1.00  0.00            
ATOM   4056  HA  ASN   259      41.870  65.880  63.210  1.00  0.00            
ATOM   4057  CB  ASN   259      41.360  65.400  65.170  1.00  0.00            
ATOM   4058  HB1 ASN   259      41.540  64.630  65.930  1.00  0.00            
ATOM   4059  HB2 ASN   259      40.300  65.200  65.000  1.00  0.00            
ATOM   4060  CG  ASN   259      41.400  66.820  65.720  1.00  0.00            
ATOM   4061  OD1 ASN   259      42.050  67.700  65.180  1.00  0.00            
ATOM   4062  ND2 ASN   259      40.700  67.040  66.840  1.00  0.00            
ATOM   4063 1HD2 ASN   259      40.300  66.280  67.370  1.00  0.00            
ATOM   4064 2HD2 ASN   259      40.720  67.960  67.250  1.00  0.00            
ATOM   4065  C   ASN   259      43.620  65.090  64.200  1.00  0.00            
ATOM   4066  O   ASN   259      44.260  66.090  63.860  1.00  0.00            
ATOM   4067  N   TYR   260      44.130  64.050  64.870  1.00  0.00            
ATOM   4068  H   TYR   260      43.550  63.310  65.250  1.00  0.00            
ATOM   4069  CA  TYR   260      45.520  63.770  65.190  1.00  0.00            
ATOM   4070  HA  TYR   260      45.990  64.760  65.170  1.00  0.00            
ATOM   4071  CB  TYR   260      45.640  63.180  66.590  1.00  0.00            
ATOM   4072  HB1 TYR   260      46.590  62.640  66.700  1.00  0.00            
ATOM   4073  HB2 TYR   260      44.860  62.440  66.750  1.00  0.00            
ATOM   4074  CG  TYR   260      45.550  64.260  67.630  1.00  0.00            
ATOM   4075  CD1 TYR   260      44.370  64.720  68.240  1.00  0.00            
ATOM   4076  HD1 TYR   260      43.420  64.250  68.020  1.00  0.00            
ATOM   4077  CE1 TYR   260      44.420  65.840  69.080  1.00  0.00            
ATOM   4078  HE1 TYR   260      43.530  66.310  69.490  1.00  0.00            
ATOM   4079  CZ  TYR   260      45.650  66.490  69.330  1.00  0.00            
ATOM   4080  OH  TYR   260      45.600  67.460  70.280  1.00  0.00            
ATOM   4081  HH  TYR   260      44.720  67.630  70.620  1.00  0.00            
ATOM   4082  CE2 TYR   260      46.810  66.100  68.640  1.00  0.00            
ATOM   4083  HE2 TYR   260      47.700  66.690  68.740  1.00  0.00            
ATOM   4084  CD2 TYR   260      46.740  64.980  67.790  1.00  0.00            
ATOM   4085  HD2 TYR   260      47.610  64.600  67.280  1.00  0.00            
ATOM   4086  C   TYR   260      46.280  62.980  64.140  1.00  0.00            
ATOM   4087  O   TYR   260      47.460  62.740  64.320  1.00  0.00            
ATOM   4088  N   SER   261      45.630  62.500  63.090  1.00  0.00            
ATOM   4089  H   SER   261      44.650  62.720  63.010  1.00  0.00            
ATOM   4090  CA  SER   261      46.210  62.250  61.780  1.00  0.00            
ATOM   4091  HA  SER   261      47.290  62.200  61.900  1.00  0.00            
ATOM   4092  CB  SER   261      45.670  60.910  61.270  1.00  0.00            
ATOM   4093  HB1 SER   261      46.030  60.060  61.850  1.00  0.00            
ATOM   4094  HB2 SER   261      46.100  60.910  60.270  1.00  0.00            
ATOM   4095  OG  SER   261      44.250  60.960  61.290  1.00  0.00            
ATOM   4096  HG  SER   261      43.990  60.550  62.110  1.00  0.00            
ATOM   4097  C   SER   261      45.910  63.400  60.840  1.00  0.00            
ATOM   4098  O   SER   261      44.810  63.950  60.760  1.00  0.00            
ATOM   4099  N   VAL   262      46.930  63.770  60.060  1.00  0.00            
ATOM   4100  H   VAL   262      47.780  63.230  60.080  1.00  0.00            
ATOM   4101  CA  VAL   262      47.000  64.950  59.230  1.00  0.00            
ATOM   4102  HA  VAL   262      46.010  65.360  59.030  1.00  0.00            
ATOM   4103  CB  VAL   262      47.920  66.060  59.730  1.00  0.00            
ATOM   4104  HB  VAL   262      48.190  66.700  58.880  1.00  0.00            
ATOM   4105  CG1 VAL   262      47.310  67.060  60.710  1.00  0.00            
ATOM   4106 1HG1 VAL   262      47.230  66.540  61.670  1.00  0.00            
ATOM   4107 2HG1 VAL   262      48.010  67.860  60.980  1.00  0.00            
ATOM   4108 3HG1 VAL   262      46.400  67.550  60.370  1.00  0.00            
ATOM   4109  CG2 VAL   262      49.270  65.690  60.360  1.00  0.00            
ATOM   4110 1HG2 VAL   262      49.150  65.300  61.370  1.00  0.00            
ATOM   4111 2HG2 VAL   262      49.690  64.940  59.690  1.00  0.00            
ATOM   4112 3HG2 VAL   262      49.870  66.600  60.370  1.00  0.00            
ATOM   4113  C   VAL   262      47.450  64.600  57.820  1.00  0.00            
ATOM   4114  O   VAL   262      48.320  63.760  57.620  1.00  0.00            
ATOM   4115  N   PHE   263      46.980  65.340  56.820  1.00  0.00            
ATOM   4116  H   PHE   263      46.440  66.170  57.050  1.00  0.00            
ATOM   4117  CA  PHE   263      47.290  65.090  55.430  1.00  0.00            
ATOM   4118  HA  PHE   263      47.620  64.050  55.340  1.00  0.00            
ATOM   4119  CB  PHE   263      46.000  65.170  54.620  1.00  0.00            
ATOM   4120  HB1 PHE   263      45.830  66.230  54.460  1.00  0.00            
ATOM   4121  HB2 PHE   263      45.210  64.820  55.280  1.00  0.00            
ATOM   4122  CG  PHE   263      45.990  64.260  53.410  1.00  0.00            
ATOM   4123  CD1 PHE   263      45.960  62.870  53.530  1.00  0.00            
ATOM   4124  HD1 PHE   263      45.910  62.470  54.540  1.00  0.00            
ATOM   4125  CE1 PHE   263      45.930  62.070  52.380  1.00  0.00            
ATOM   4126  HE1 PHE   263      45.960  61.000  52.470  1.00  0.00            
ATOM   4127  CZ  PHE   263      45.780  62.680  51.130  1.00  0.00            
ATOM   4128  HZ  PHE   263      45.680  62.010  50.290  1.00  0.00            
ATOM   4129  CE2 PHE   263      45.850  64.070  50.960  1.00  0.00            
ATOM   4130  HE2 PHE   263      45.630  64.570  50.020  1.00  0.00            
ATOM   4131  CD2 PHE   263      46.000  64.820  52.130  1.00  0.00            
ATOM   4132  HD2 PHE   263      45.900  65.880  52.020  1.00  0.00            
ATOM   4133  C   PHE   263      48.470  65.940  54.990  1.00  0.00            
ATOM   4134  O   PHE   263      48.660  67.010  55.580  1.00  0.00            
ATOM   4135  N   ASP   264      49.230  65.460  54.000  1.00  0.00            
ATOM   4136  H   ASP   264      48.980  64.570  53.590  1.00  0.00            
ATOM   4137  CA  ASP   264      50.390  66.130  53.470  1.00  0.00            
ATOM   4138  HA  ASP   264      50.650  66.990  54.080  1.00  0.00            
ATOM   4139  CB  ASP   264      51.500  65.090  53.670  1.00  0.00            
ATOM   4140  HB1 ASP   264      51.370  64.190  53.070  1.00  0.00            
ATOM   4141  HB2 ASP   264      51.540  64.650  54.670  1.00  0.00            
ATOM   4142  CG  ASP   264      52.880  65.690  53.430  1.00  0.00            
ATOM   4143  OD1 ASP   264      53.470  65.440  52.350  1.00  0.00            
ATOM   4144  OD2 ASP   264      53.310  66.500  54.280  1.00  0.00            
ATOM   4145  C   ASP   264      50.220  66.730  52.080  1.00  0.00            
ATOM   4146  O   ASP   264      49.510  66.200  51.240  1.00  0.00            
ATOM   4147  N   SER   265      51.190  67.570  51.720  1.00  0.00            
ATOM   4148  H   SER   265      51.880  67.900  52.380  1.00  0.00            
ATOM   4149  CA  SER   265      51.370  68.110  50.390  1.00  0.00            
ATOM   4150  HA  SER   265      50.450  68.610  50.090  1.00  0.00            
ATOM   4151  CB  SER   265      52.550  69.080  50.440  1.00  0.00            
ATOM   4152  HB1 SER   265      52.370  70.070  50.850  1.00  0.00            
ATOM   4153  HB2 SER   265      53.040  69.170  49.480  1.00  0.00            
ATOM   4154  OG  SER   265      53.640  68.590  51.180  1.00  0.00            
ATOM   4155  HG  SER   265      53.900  69.170  51.910  1.00  0.00            
ATOM   4156  C   SER   265      51.530  67.010  49.340  1.00  0.00            
ATOM   4157  O   SER   265      50.980  67.140  48.250  1.00  0.00            
ATOM   4158  N   SER   266      52.230  65.940  49.700  1.00  0.00            
ATOM   4159  H   SER   266      52.660  66.000  50.620  1.00  0.00            
ATOM   4160  CA  SER   266      52.510  64.850  48.770  1.00  0.00            
ATOM   4161  HA  SER   266      52.830  65.270  47.830  1.00  0.00            
ATOM   4162  CB  SER   266      53.650  63.980  49.290  1.00  0.00            
ATOM   4163  HB1 SER   266      54.490  64.660  49.310  1.00  0.00            
ATOM   4164  HB2 SER   266      53.790  63.170  48.580  1.00  0.00            
ATOM   4165  OG  SER   266      53.330  63.530  50.590  1.00  0.00            
ATOM   4166  HG  SER   266      53.230  64.360  51.080  1.00  0.00            
ATOM   4167  C   SER   266      51.320  63.910  48.560  1.00  0.00            
ATOM   4168  O   SER   266      51.440  62.940  47.820  1.00  0.00            
ATOM   4169  N   GLN   267      50.180  64.280  49.130  1.00  0.00            
ATOM   4170  H   GLN   267      50.150  65.160  49.620  1.00  0.00            
ATOM   4171  CA  GLN   267      48.990  63.460  49.270  1.00  0.00            
ATOM   4172  HA  GLN   267      48.400  64.090  49.940  1.00  0.00            
ATOM   4173  CB  GLN   267      48.160  63.430  47.990  1.00  0.00            
ATOM   4174  HB1 GLN   267      47.160  63.020  48.110  1.00  0.00            
ATOM   4175  HB2 GLN   267      48.760  62.810  47.310  1.00  0.00            
ATOM   4176  CG  GLN   267      48.020  64.830  47.420  1.00  0.00            
ATOM   4177  HG1 GLN   267      49.010  65.140  47.070  1.00  0.00            
ATOM   4178  HG2 GLN   267      47.640  65.470  48.230  1.00  0.00            
ATOM   4179  CD  GLN   267      46.990  64.920  46.290  1.00  0.00            
ATOM   4180  OE1 GLN   267      45.790  64.990  46.530  1.00  0.00            
ATOM   4181  NE2 GLN   267      47.520  64.780  45.080  1.00  0.00            
ATOM   4182 1HE2 GLN   267      48.530  64.690  45.020  1.00  0.00            
ATOM   4183 2HE2 GLN   267      46.990  64.900  44.240  1.00  0.00            
ATOM   4184  C   GLN   267      49.170  62.080  49.870  1.00  0.00            
ATOM   4185  O   GLN   267      48.650  61.110  49.330  1.00  0.00            
ATOM   4186  N   THR   268      49.920  62.010  50.980  1.00  0.00            
ATOM   4187  H   THR   268      50.320  62.910  51.220  1.00  0.00            
ATOM   4188  CA  THR   268      50.060  60.930  51.940  1.00  0.00            
ATOM   4189  HA  THR   268      49.500  60.100  51.550  1.00  0.00            
ATOM   4190  CB  THR   268      51.510  60.540  52.170  1.00  0.00            
ATOM   4191  HB  THR   268      51.570  59.770  52.950  1.00  0.00            
ATOM   4192  CG2 THR   268      52.190  60.030  50.910  1.00  0.00            
ATOM   4193 1HG2 THR   268      52.550  60.770  50.190  1.00  0.00            
ATOM   4194 2HG2 THR   268      53.070  59.440  51.170  1.00  0.00            
ATOM   4195 3HG2 THR   268      51.460  59.370  50.430  1.00  0.00            
ATOM   4196  OG1 THR   268      52.250  61.680  52.550  1.00  0.00            
ATOM   4197  HG1 THR   268      52.630  62.100  51.780  1.00  0.00            
ATOM   4198  C   THR   268      49.320  61.360  53.200  1.00  0.00            
ATOM   4199  O   THR   268      49.260  62.550  53.500  1.00  0.00            
ATOM   4200  N   LEU   269      48.760  60.370  53.900  1.00  0.00            
ATOM   4201  H   LEU   269      49.030  59.420  53.670  1.00  0.00            
ATOM   4202  CA  LEU   269      48.310  60.560  55.250  1.00  0.00            
ATOM   4203  HA  LEU   269      48.060  61.630  55.230  1.00  0.00            
ATOM   4204  CB  LEU   269      47.110  59.670  55.570  1.00  0.00            
ATOM   4205  HB1 LEU   269      47.480  58.660  55.430  1.00  0.00            
ATOM   4206  HB2 LEU   269      46.300  59.940  54.890  1.00  0.00            
ATOM   4207  CG  LEU   269      46.440  59.910  56.910  1.00  0.00            
ATOM   4208  HG  LEU   269      47.190  59.850  57.700  1.00  0.00            
ATOM   4209  CD1 LEU   269      45.770  61.290  56.940  1.00  0.00            
ATOM   4210 1HD1 LEU   269      45.380  61.480  57.930  1.00  0.00            
ATOM   4211 2HD1 LEU   269      46.570  62.010  56.750  1.00  0.00            
ATOM   4212 3HD1 LEU   269      45.050  61.320  56.130  1.00  0.00            
ATOM   4213  CD2 LEU   269      45.370  58.900  57.320  1.00  0.00            
ATOM   4214 1HD2 LEU   269      45.690  57.880  57.120  1.00  0.00            
ATOM   4215 2HD2 LEU   269      45.080  58.990  58.370  1.00  0.00            
ATOM   4216 3HD2 LEU   269      44.490  59.050  56.690  1.00  0.00            
ATOM   4217  C   LEU   269      49.500  60.270  56.160  1.00  0.00            
ATOM   4218  O   LEU   269      50.230  59.310  55.920  1.00  0.00            
ATOM   4219  N   LEU   270      49.590  61.020  57.250  1.00  0.00            
ATOM   4220  H   LEU   270      49.060  61.880  57.300  1.00  0.00            
ATOM   4221  CA  LEU   270      50.540  60.920  58.340  1.00  0.00            
ATOM   4222  HA  LEU   270      51.150  60.030  58.180  1.00  0.00            
ATOM   4223  CB  LEU   270      51.440  62.140  58.310  1.00  0.00            
ATOM   4224  HB1 LEU   270      51.960  62.140  59.260  1.00  0.00            
ATOM   4225  HB2 LEU   270      50.900  63.090  58.290  1.00  0.00            
ATOM   4226  CG  LEU   270      52.560  62.200  57.260  1.00  0.00            
ATOM   4227  HG  LEU   270      53.130  63.070  57.590  1.00  0.00            
ATOM   4228  CD1 LEU   270      53.560  61.050  57.370  1.00  0.00            
ATOM   4229 1HD1 LEU   270      53.810  60.820  58.410  1.00  0.00            
ATOM   4230 2HD1 LEU   270      53.150  60.130  56.940  1.00  0.00            
ATOM   4231 3HD1 LEU   270      54.440  61.410  56.830  1.00  0.00            
ATOM   4232  CD2 LEU   270      52.120  62.330  55.810  1.00  0.00            
ATOM   4233 1HD2 LEU   270      52.880  62.850  55.220  1.00  0.00            
ATOM   4234 2HD2 LEU   270      52.010  61.290  55.540  1.00  0.00            
ATOM   4235 3HD2 LEU   270      51.170  62.850  55.730  1.00  0.00            
ATOM   4236  C   LEU   270      49.730  60.840  59.630  1.00  0.00            
ATOM   4237  O   LEU   270      48.580  61.270  59.680  1.00  0.00            
ATOM   4238  N   VAL   271      50.420  60.450  60.700  1.00  0.00            
ATOM   4239  H   VAL   271      51.340  60.050  60.640  1.00  0.00            
ATOM   4240  CA  VAL   271      49.800  60.460  62.020  1.00  0.00            
ATOM   4241  HA  VAL   271      49.140  61.330  62.050  1.00  0.00            
ATOM   4242  CB  VAL   271      49.000  59.170  62.180  1.00  0.00            
ATOM   4243  HB  VAL   271      48.250  59.170  61.380  1.00  0.00            
ATOM   4244  CG1 VAL   271      49.840  57.910  62.090  1.00  0.00            
ATOM   4245 1HG1 VAL   271      50.560  58.040  61.280  1.00  0.00            
ATOM   4246 2HG1 VAL   271      50.500  57.870  62.970  1.00  0.00            
ATOM   4247 3HG1 VAL   271      49.250  57.000  62.160  1.00  0.00            
ATOM   4248  CG2 VAL   271      48.170  59.190  63.460  1.00  0.00            
ATOM   4249 1HG2 VAL   271      48.790  59.000  64.340  1.00  0.00            
ATOM   4250 2HG2 VAL   271      47.580  60.110  63.510  1.00  0.00            
ATOM   4251 3HG2 VAL   271      47.520  58.320  63.440  1.00  0.00            
ATOM   4252  C   VAL   271      50.830  60.760  63.100  1.00  0.00            
ATOM   4253  O   VAL   271      51.980  60.330  63.040  1.00  0.00            
ATOM   4254  N   MET   272      50.410  61.600  64.050  1.00  0.00            
ATOM   4255  H   MET   272      49.430  61.870  63.990  1.00  0.00            
ATOM   4256  CA  MET   272      51.330  62.140  65.040  1.00  0.00            
ATOM   4257  HA  MET   272      52.210  62.470  64.490  1.00  0.00            
ATOM   4258  CB  MET   272      50.570  63.340  65.620  1.00  0.00            
ATOM   4259  HB1 MET   272      51.160  63.720  66.460  1.00  0.00            
ATOM   4260  HB2 MET   272      49.610  63.030  66.020  1.00  0.00            
ATOM   4261  CG  MET   272      50.410  64.470  64.610  1.00  0.00            
ATOM   4262  HG1 MET   272      49.890  64.160  63.720  1.00  0.00            
ATOM   4263  HG2 MET   272      51.400  64.850  64.340  1.00  0.00            
ATOM   4264  SD  MET   272      49.380  65.790  65.290  1.00  0.00            
ATOM   4265  CE  MET   272      49.310  66.910  63.870  1.00  0.00            
ATOM   4266  HE1 MET   272      50.290  67.380  63.770  1.00  0.00            
ATOM   4267  HE2 MET   272      49.200  66.380  62.930  1.00  0.00            
ATOM   4268  HE3 MET   272      48.630  67.770  63.930  1.00  0.00            
ATOM   4269  C   MET   272      51.730  61.100  66.080  1.00  0.00            
ATOM   4270  O   MET   272      51.030  60.260  66.640  1.00  0.00            
ATOM   4271  N   ARG   273      53.030  61.260  66.350  1.00  0.00            
ATOM   4272  H   ARG   273      53.510  62.090  66.040  1.00  0.00            
ATOM   4273  CA  ARG   273      53.790  60.440  67.260  1.00  0.00            
ATOM   4274  HA  ARG   273      53.560  59.390  67.060  1.00  0.00            
ATOM   4275  CB  ARG   273      55.270  60.680  66.980  1.00  0.00            
ATOM   4276  HB1 ARG   273      55.880  60.130  67.720  1.00  0.00            
ATOM   4277  HB2 ARG   273      55.370  61.750  67.200  1.00  0.00            
ATOM   4278  CG  ARG   273      55.690  60.410  65.550  1.00  0.00            
ATOM   4279  HG1 ARG   273      55.130  61.140  64.970  1.00  0.00            
ATOM   4280  HG2 ARG   273      55.250  59.430  65.360  1.00  0.00            
ATOM   4281  CD  ARG   273      57.180  60.450  65.230  1.00  0.00            
ATOM   4282  HD1 ARG   273      57.820  59.820  65.870  1.00  0.00            
ATOM   4283  HD2 ARG   273      57.350  61.530  65.310  1.00  0.00            
ATOM   4284  NE  ARG   273      57.390  60.130  63.810  1.00  0.00            
ATOM   4285  HE  ARG   273      56.590  59.790  63.310  1.00  0.00            
ATOM   4286  CZ  ARG   273      58.250  60.750  63.000  1.00  0.00            
ATOM   4287  NH1 ARG   273      59.350  61.360  63.460  1.00  0.00            
ATOM   4288 1HH1 ARG   273      59.790  61.180  64.350  1.00  0.00            
ATOM   4289 2HH1 ARG   273      59.830  62.000  62.840  1.00  0.00            
ATOM   4290  NH2 ARG   273      58.070  60.850  61.680  1.00  0.00            
ATOM   4291 1HH2 ARG   273      57.120  60.680  61.400  1.00  0.00            
ATOM   4292 2HH2 ARG   273      58.780  61.200  61.050  1.00  0.00            
ATOM   4293  C   ARG   273      53.380  60.630  68.710  1.00  0.00            
ATOM   4294  O   ARG   273      53.100  61.770  69.060  1.00  0.00            
ATOM   4295  N   PRO   274      53.420  59.630  69.590  1.00  0.00            
ATOM   4296  CD  PRO   274      53.980  58.310  69.370  1.00  0.00            
ATOM   4297  HD1 PRO   274      54.910  58.390  68.810  1.00  0.00            
ATOM   4298  HD2 PRO   274      53.150  57.790  68.870  1.00  0.00            
ATOM   4299  CG  PRO   274      54.540  57.890  70.720  1.00  0.00            
ATOM   4300  HG1 PRO   274      55.430  58.350  71.130  1.00  0.00            
ATOM   4301  HG2 PRO   274      54.650  56.810  70.710  1.00  0.00            
ATOM   4302  CB  PRO   274      53.340  58.310  71.570  1.00  0.00            
ATOM   4303  HB1 PRO   274      53.720  58.400  72.590  1.00  0.00            
ATOM   4304  HB2 PRO   274      52.490  57.620  71.560  1.00  0.00            
ATOM   4305  CA  PRO   274      52.860  59.610  70.930  1.00  0.00            
ATOM   4306  HA  PRO   274      51.780  59.620  70.770  1.00  0.00            
ATOM   4307  C   PRO   274      53.220  60.910  71.650  1.00  0.00            
ATOM   4308  O   PRO   274      52.290  61.560  72.120  1.00  0.00            
ATOM   4309  N   TYR   275      54.510  61.250  71.660  1.00  0.00            
ATOM   4310  H   TYR   275      55.150  60.620  71.190  1.00  0.00            
ATOM   4311  CA  TYR   275      55.010  62.460  72.260  1.00  0.00            
ATOM   4312  HA  TYR   275      54.660  62.490  73.300  1.00  0.00            
ATOM   4313  CB  TYR   275      56.540  62.480  72.290  1.00  0.00            
ATOM   4314  HB1 TYR   275      56.970  61.720  72.950  1.00  0.00            
ATOM   4315  HB2 TYR   275      56.910  63.440  72.640  1.00  0.00            
ATOM   4316  CG  TYR   275      57.130  62.330  70.910  1.00  0.00            
ATOM   4317  CD1 TYR   275      57.470  61.010  70.580  1.00  0.00            
ATOM   4318  HD1 TYR   275      57.330  60.180  71.250  1.00  0.00            
ATOM   4319  CE1 TYR   275      58.100  60.860  69.330  1.00  0.00            
ATOM   4320  HE1 TYR   275      58.280  59.850  68.990  1.00  0.00            
ATOM   4321  CZ  TYR   275      58.360  61.930  68.450  1.00  0.00            
ATOM   4322  OH  TYR   275      58.920  61.730  67.230  1.00  0.00            
ATOM   4323  HH  TYR   275      59.190  62.530  66.770  1.00  0.00            
ATOM   4324  CE2 TYR   275      58.090  63.240  68.880  1.00  0.00            
ATOM   4325  HE2 TYR   275      58.210  64.070  68.210  1.00  0.00            
ATOM   4326  CD2 TYR   275      57.470  63.430  70.130  1.00  0.00            
ATOM   4327  HD2 TYR   275      57.140  64.420  70.430  1.00  0.00            
ATOM   4328  C   TYR   275      54.520  63.760  71.640  1.00  0.00            
ATOM   4329  O   TYR   275      54.330  64.760  72.330  1.00  0.00            
ATOM   4330  N   GLN   276      54.280  63.820  70.330  1.00  0.00            
ATOM   4331  H   GLN   276      54.350  62.960  69.780  1.00  0.00            
ATOM   4332  CA  GLN   276      53.580  64.930  69.730  1.00  0.00            
ATOM   4333  HA  GLN   276      54.090  65.840  70.030  1.00  0.00            
ATOM   4334  CB  GLN   276      53.530  64.920  68.200  1.00  0.00            
ATOM   4335  HB1 GLN   276      52.860  65.680  67.840  1.00  0.00            
ATOM   4336  HB2 GLN   276      53.200  63.920  67.900  1.00  0.00            
ATOM   4337  CG  GLN   276      54.890  65.180  67.580  1.00  0.00            
ATOM   4338  HG1 GLN   276      55.710  64.680  68.090  1.00  0.00            
ATOM   4339  HG2 GLN   276      55.030  66.260  67.610  1.00  0.00            
ATOM   4340  CD  GLN   276      54.980  64.700  66.130  1.00  0.00            
ATOM   4341  OE1 GLN   276      54.030  64.170  65.560  1.00  0.00            
ATOM   4342  NE2 GLN   276      56.140  64.960  65.530  1.00  0.00            
ATOM   4343 1HE2 GLN   276      56.920  65.420  65.970  1.00  0.00            
ATOM   4344 2HE2 GLN   276      56.250  64.550  64.610  1.00  0.00            
ATOM   4345  C   GLN   276      52.150  65.080  70.230  1.00  0.00            
ATOM   4346  O   GLN   276      51.790  66.210  70.590  1.00  0.00            
ATOM   4347  N   ILE   277      51.330  64.030  70.120  1.00  0.00            
ATOM   4348  H   ILE   277      51.820  63.190  69.860  1.00  0.00            
ATOM   4349  CA  ILE   277      50.010  64.000  70.710  1.00  0.00            
ATOM   4350  HA  ILE   277      49.420  64.770  70.180  1.00  0.00            
ATOM   4351  CB  ILE   277      49.340  62.650  70.450  1.00  0.00            
ATOM   4352  HB  ILE   277      49.930  61.840  70.870  1.00  0.00            
ATOM   4353  CG2 ILE   277      47.960  62.680  71.110  1.00  0.00            
ATOM   4354 1HG2 ILE   277      47.930  63.120  72.110  1.00  0.00            
ATOM   4355 2HG2 ILE   277      47.260  63.210  70.470  1.00  0.00            
ATOM   4356 3HG2 ILE   277      47.660  61.640  71.200  1.00  0.00            
ATOM   4357  CG1 ILE   277      49.350  62.290  68.970  1.00  0.00            
ATOM   4358 1HG1 ILE   277      50.320  61.930  68.610  1.00  0.00            
ATOM   4359 2HG1 ILE   277      49.060  63.140  68.360  1.00  0.00            
ATOM   4360  CD  ILE   277      48.350  61.220  68.560  1.00  0.00            
ATOM   4361  HD1 ILE   277      48.450  60.370  69.250  1.00  0.00            
ATOM   4362  HD2 ILE   277      47.280  61.440  68.620  1.00  0.00            
ATOM   4363  HD3 ILE   277      48.420  60.930  67.510  1.00  0.00            
ATOM   4364  C   ILE   277      50.020  64.510  72.140  1.00  0.00            
ATOM   4365  O   ILE   277      49.350  65.470  72.500  1.00  0.00            
ATOM   4366  N   ALA   278      50.860  63.960  73.030  1.00  0.00            
ATOM   4367  H   ALA   278      51.370  63.120  72.790  1.00  0.00            
ATOM   4368  CA  ALA   278      50.880  64.320  74.430  1.00  0.00            
ATOM   4369  HA  ALA   278      49.890  64.190  74.860  1.00  0.00            
ATOM   4370  CB  ALA   278      51.610  63.170  75.140  1.00  0.00            
ATOM   4371  HB1 ALA   278      51.690  63.290  76.220  1.00  0.00            
ATOM   4372  HB2 ALA   278      51.190  62.190  74.920  1.00  0.00            
ATOM   4373  HB3 ALA   278      52.630  63.130  74.740  1.00  0.00            
ATOM   4374  C   ALA   278      51.440  65.690  74.740  1.00  0.00            
ATOM   4375  O   ALA   278      51.370  66.140  75.890  1.00  0.00            
ATOM   4376  N   ALA   279      51.920  66.450  73.750  1.00  0.00            
ATOM   4377  H   ALA   279      51.890  66.050  72.830  1.00  0.00            
ATOM   4378  CA  ALA   279      52.360  67.830  73.880  1.00  0.00            
ATOM   4379  HA  ALA   279      52.690  68.100  74.880  1.00  0.00            
ATOM   4380  CB  ALA   279      53.610  67.980  73.030  1.00  0.00            
ATOM   4381  HB1 ALA   279      54.410  67.460  73.550  1.00  0.00            
ATOM   4382  HB2 ALA   279      53.560  67.480  72.060  1.00  0.00            
ATOM   4383  HB3 ALA   279      53.890  69.030  72.940  1.00  0.00            
ATOM   4384  C   ALA   279      51.220  68.800  73.560  1.00  0.00            
ATOM   4385  O   ALA   279      51.280  69.950  74.000  1.00  0.00            
ATOM   4386  N   THR   280      50.110  68.330  72.980  1.00  0.00            
ATOM   4387  H   THR   280      50.040  67.320  72.930  1.00  0.00            
ATOM   4388  CA  THR   280      49.160  69.100  72.200  1.00  0.00            
ATOM   4389  HA  THR   280      49.480  70.130  72.320  1.00  0.00            
ATOM   4390  CB  THR   280      49.320  68.680  70.740  1.00  0.00            
ATOM   4391  HB  THR   280      48.990  67.660  70.540  1.00  0.00            
ATOM   4392  CG2 THR   280      48.560  69.670  69.870  1.00  0.00            
ATOM   4393 1HG2 THR   280      47.480  69.520  69.990  1.00  0.00            
ATOM   4394 2HG2 THR   280      48.890  70.700  69.980  1.00  0.00            
ATOM   4395 3HG2 THR   280      48.700  69.350  68.830  1.00  0.00            
ATOM   4396  OG1 THR   280      50.670  68.760  70.360  1.00  0.00            
ATOM   4397  HG1 THR   280      51.080  67.900  70.550  1.00  0.00            
ATOM   4398  C   THR   280      47.690  68.970  72.570  1.00  0.00            
ATOM   4399  O   THR   280      46.890  69.890  72.410  1.00  0.00            
ATOM   4400  N   GLU   281      47.340  67.890  73.270  1.00  0.00            
ATOM   4401  H   GLU   281      47.950  67.090  73.260  1.00  0.00            
ATOM   4402  CA  GLU   281      45.980  67.590  73.710  1.00  0.00            
ATOM   4403  HA  GLU   281      45.340  67.880  72.870  1.00  0.00            
ATOM   4404  CB  GLU   281      45.760  66.080  73.720  1.00  0.00            
ATOM   4405  HB1 GLU   281      45.750  65.760  72.670  1.00  0.00            
ATOM   4406  HB2 GLU   281      44.770  65.890  74.140  1.00  0.00            
ATOM   4407  CG  GLU   281      46.650  65.150  74.550  1.00  0.00            
ATOM   4408  HG1 GLU   281      47.670  65.460  74.350  1.00  0.00            
ATOM   4409  HG2 GLU   281      46.520  64.120  74.230  1.00  0.00            
ATOM   4410  CD  GLU   281      46.430  65.250  76.060  1.00  0.00            
ATOM   4411  OE1 GLU   281      45.640  64.460  76.620  1.00  0.00            
ATOM   4412  OE2 GLU   281      47.130  66.010  76.770  1.00  0.00            
ATOM   4413  C   GLU   281      45.300  68.270  74.880  1.00  0.00            
ATOM   4414  O   GLU   281      44.150  67.910  75.120  1.00  0.00            
ATOM   4415  N   ARG   282      45.970  69.250  75.500  1.00  0.00            
ATOM   4416  H   ARG   282      46.910  69.410  75.170  1.00  0.00            
ATOM   4417  CA  ARG   282      45.470  69.900  76.690  1.00  0.00            
ATOM   4418  HA  ARG   282      44.490  69.450  76.870  1.00  0.00            
ATOM   4419  CB  ARG   282      46.390  69.570  77.850  1.00  0.00            
ATOM   4420  HB1 ARG   282      47.080  70.420  78.000  1.00  0.00            
ATOM   4421  HB2 ARG   282      46.920  68.680  77.540  1.00  0.00            
ATOM   4422  CG  ARG   282      45.680  69.380  79.180  1.00  0.00            
ATOM   4423  HG1 ARG   282      44.620  69.130  79.020  1.00  0.00            
ATOM   4424  HG2 ARG   282      45.670  70.350  79.690  1.00  0.00            
ATOM   4425  CD  ARG   282      46.440  68.350  80.010  1.00  0.00            
ATOM   4426  HD1 ARG   282      46.050  68.320  81.030  1.00  0.00            
ATOM   4427  HD2 ARG   282      47.490  68.610  80.130  1.00  0.00            
ATOM   4428  NE  ARG   282      46.430  67.000  79.450  1.00  0.00            
ATOM   4429  HE  ARG   282      46.450  66.890  78.450  1.00  0.00            
ATOM   4430  CZ  ARG   282      46.540  65.820  80.090  1.00  0.00            
ATOM   4431  NH1 ARG   282      46.500  65.730  81.430  1.00  0.00            
ATOM   4432 1HH1 ARG   282      46.520  66.620  81.910  1.00  0.00            
ATOM   4433 2HH1 ARG   282      46.320  64.810  81.790  1.00  0.00            
ATOM   4434  NH2 ARG   282      46.500  64.660  79.430  1.00  0.00            
ATOM   4435 1HH2 ARG   282      46.630  64.630  78.430  1.00  0.00            
ATOM   4436 2HH2 ARG   282      46.260  63.790  79.880  1.00  0.00            
ATOM   4437  C   ARG   282      45.320  71.400  76.430  1.00  0.00            
ATOM   4438  O   ARG   282      44.580  71.970  77.230  1.00  0.00            
ATOM   4439  N   ILE   283      45.780  71.950  75.310  1.00  0.00            
ATOM   4440  H   ILE   283      46.540  71.520  74.820  1.00  0.00            
ATOM   4441  CA  ILE   283      45.700  73.390  75.110  1.00  0.00            
ATOM   4442  HA  ILE   283      46.030  73.800  76.060  1.00  0.00            
ATOM   4443  CB  ILE   283      46.580  74.000  74.030  1.00  0.00            
ATOM   4444  HB  ILE   283      46.440  73.430  73.120  1.00  0.00            
ATOM   4445  CG2 ILE   283      46.270  75.440  73.620  1.00  0.00            
ATOM   4446 1HG2 ILE   283      45.380  75.420  72.970  1.00  0.00            
ATOM   4447 2HG2 ILE   283      46.140  76.040  74.520  1.00  0.00            
ATOM   4448 3HG2 ILE   283      47.010  75.900  72.990  1.00  0.00            
ATOM   4449  CG1 ILE   283      48.040  73.770  74.410  1.00  0.00            
ATOM   4450 1HG1 ILE   283      48.190  72.810  74.920  1.00  0.00            
ATOM   4451 2HG1 ILE   283      48.450  74.580  75.020  1.00  0.00            
ATOM   4452  CD  ILE   283      48.940  73.860  73.180  1.00  0.00            
ATOM   4453  HD1 ILE   283      48.820  73.050  72.460  1.00  0.00            
ATOM   4454  HD2 ILE   283      48.880  74.830  72.680  1.00  0.00            
ATOM   4455  HD3 ILE   283      49.970  73.870  73.540  1.00  0.00            
ATOM   4456  C   ILE   283      44.270  73.890  74.980  1.00  0.00            
ATOM   4457  O   ILE   283      43.870  74.870  75.590  1.00  0.00            
ATOM   4458  N   LEU   284      43.390  73.040  74.430  1.00  0.00            
ATOM   4459  H   LEU   284      43.740  72.190  74.010  1.00  0.00            
ATOM   4460  CA  LEU   284      41.960  73.270  74.340  1.00  0.00            
ATOM   4461  HA  LEU   284      41.890  74.260  73.900  1.00  0.00            
ATOM   4462  CB  LEU   284      41.440  72.110  73.490  1.00  0.00            
ATOM   4463  HB1 LEU   284      41.650  71.170  73.990  1.00  0.00            
ATOM   4464  HB2 LEU   284      42.020  72.120  72.570  1.00  0.00            
ATOM   4465  CG  LEU   284      39.990  72.160  73.020  1.00  0.00            
ATOM   4466  HG  LEU   284      39.430  72.330  73.940  1.00  0.00            
ATOM   4467  CD1 LEU   284      39.730  73.300  72.040  1.00  0.00            
ATOM   4468 1HD1 LEU   284      38.650  73.280  71.880  1.00  0.00            
ATOM   4469 2HD1 LEU   284      40.010  74.250  72.480  1.00  0.00            
ATOM   4470 3HD1 LEU   284      40.300  73.070  71.140  1.00  0.00            
ATOM   4471  CD2 LEU   284      39.580  70.820  72.410  1.00  0.00            
ATOM   4472 1HD2 LEU   284      39.640  70.040  73.170  1.00  0.00            
ATOM   4473 2HD2 LEU   284      38.540  70.930  72.090  1.00  0.00            
ATOM   4474 3HD2 LEU   284      40.230  70.560  71.570  1.00  0.00            
ATOM   4475  C   LEU   284      41.290  73.300  75.700  1.00  0.00            
ATOM   4476  O   LEU   284      40.530  74.260  75.890  1.00  0.00            
ATOM   4477  N   TRP   285      41.650  72.440  76.650  1.00  0.00            
ATOM   4478  H   TRP   285      42.380  71.820  76.340  1.00  0.00            
ATOM   4479  CA  TRP   285      41.280  72.520  78.050  1.00  0.00            
ATOM   4480  HA  TRP   285      40.190  72.470  78.040  1.00  0.00            
ATOM   4481  CB  TRP   285      41.800  71.350  78.880  1.00  0.00            
ATOM   4482  HB1 TRP   285      42.850  71.260  78.630  1.00  0.00            
ATOM   4483  HB2 TRP   285      41.380  70.440  78.420  1.00  0.00            
ATOM   4484  CG  TRP   285      41.660  71.330  80.370  1.00  0.00            
ATOM   4485  CD1 TRP   285      40.550  70.970  81.050  1.00  0.00            
ATOM   4486  HD1 TRP   285      39.670  70.540  80.570  1.00  0.00            
ATOM   4487  NE1 TRP   285      40.740  71.260  82.390  1.00  0.00            
ATOM   4488  HE1 TRP   285      39.940  71.140  82.980  1.00  0.00            
ATOM   4489  CE2 TRP   285      41.980  71.840  82.580  1.00  0.00            
ATOM   4490  CZ2 TRP   285      42.540  72.460  83.720  1.00  0.00            
ATOM   4491  HZ2 TRP   285      42.040  72.440  84.670  1.00  0.00            
ATOM   4492  CH2 TRP   285      43.830  72.990  83.620  1.00  0.00            
ATOM   4493  HH2 TRP   285      44.340  73.420  84.470  1.00  0.00            
ATOM   4494  CZ3 TRP   285      44.530  72.910  82.410  1.00  0.00            
ATOM   4495  HZ3 TRP   285      45.480  73.400  82.270  1.00  0.00            
ATOM   4496  CE3 TRP   285      43.980  72.260  81.300  1.00  0.00            
ATOM   4497  HE3 TRP   285      44.610  72.170  80.440  1.00  0.00            
ATOM   4498  CD2 TRP   285      42.640  71.820  81.330  1.00  0.00            
ATOM   4499  C   TRP   285      41.780  73.770  78.750  1.00  0.00            
ATOM   4500  O   TRP   285      41.020  74.270  79.590  1.00  0.00            
ATOM   4501  N   LYS   286      43.050  74.160  78.630  1.00  0.00            
ATOM   4502  H   LYS   286      43.550  73.630  77.930  1.00  0.00            
ATOM   4503  CA  LYS   286      43.600  75.360  79.240  1.00  0.00            
ATOM   4504  HA  LYS   286      43.290  75.320  80.290  1.00  0.00            
ATOM   4505  CB  LYS   286      45.120  75.380  79.320  1.00  0.00            
ATOM   4506  HB1 LYS   286      45.570  75.370  78.330  1.00  0.00            
ATOM   4507  HB2 LYS   286      45.550  74.520  79.830  1.00  0.00            
ATOM   4508  CG  LYS   286      45.580  76.610  80.100  1.00  0.00            
ATOM   4509  HG1 LYS   286      45.300  77.540  79.610  1.00  0.00            
ATOM   4510  HG2 LYS   286      46.660  76.540  80.140  1.00  0.00            
ATOM   4511  CD  LYS   286      45.140  76.620  81.560  1.00  0.00            
ATOM   4512  HD1 LYS   286      45.570  75.790  82.110  1.00  0.00            
ATOM   4513  HD2 LYS   286      44.050  76.740  81.680  1.00  0.00            
ATOM   4514  CE  LYS   286      45.590  77.900  82.250  1.00  0.00            
ATOM   4515  HE1 LYS   286      45.260  77.890  83.280  1.00  0.00            
ATOM   4516  HE2 LYS   286      45.300  78.770  81.670  1.00  0.00            
ATOM   4517  NZ  LYS   286      47.060  78.000  82.360  1.00  0.00            
ATOM   4518  HZ1 LYS   286      47.530  77.940  81.470  1.00  0.00            
ATOM   4519  HZ2 LYS   286      47.430  78.850  82.780  1.00  0.00            
ATOM   4520  HZ3 LYS   286      47.540  77.310  82.910  1.00  0.00            
ATOM   4521  C   LYS   286      42.930  76.670  78.830  1.00  0.00            
ATOM   4522  O   LYS   286      42.790  77.560  79.680  1.00  0.00            
ATOM   4523  N   ILE   287      42.440  76.820  77.600  1.00  0.00            
ATOM   4524  H   ILE   287      42.480  76.000  77.000  1.00  0.00            
ATOM   4525  CA  ILE   287      41.670  77.970  77.200  1.00  0.00            
ATOM   4526  HA  ILE   287      42.270  78.840  77.490  1.00  0.00            
ATOM   4527  CB  ILE   287      41.620  78.050  75.680  1.00  0.00            
ATOM   4528  HB  ILE   287      41.340  77.050  75.360  1.00  0.00            
ATOM   4529  CG2 ILE   287      40.730  79.120  75.050  1.00  0.00            
ATOM   4530 1HG2 ILE   287      41.300  80.030  74.900  1.00  0.00            
ATOM   4531 2HG2 ILE   287      40.130  78.820  74.200  1.00  0.00            
ATOM   4532 3HG2 ILE   287      39.930  79.350  75.760  1.00  0.00            
ATOM   4533  CG1 ILE   287      43.010  78.160  75.060  1.00  0.00            
ATOM   4534 1HG1 ILE   287      43.770  77.710  75.700  1.00  0.00            
ATOM   4535 2HG1 ILE   287      43.380  79.170  74.900  1.00  0.00            
ATOM   4536  CD  ILE   287      43.170  77.610  73.640  1.00  0.00            
ATOM   4537  HD1 ILE   287      43.250  76.520  73.640  1.00  0.00            
ATOM   4538  HD2 ILE   287      42.380  77.990  72.990  1.00  0.00            
ATOM   4539  HD3 ILE   287      44.110  78.010  73.280  1.00  0.00            
ATOM   4540  C   ILE   287      40.320  77.920  77.900  1.00  0.00            
ATOM   4541  O   ILE   287      39.920  78.890  78.560  1.00  0.00            
ATOM   4542  N   LYS   288      39.670  76.760  77.970  1.00  0.00            
ATOM   4543  H   LYS   288      40.090  76.020  77.430  1.00  0.00            
ATOM   4544  CA  LYS   288      38.420  76.540  78.680  1.00  0.00            
ATOM   4545  HA  LYS   288      37.700  77.200  78.210  1.00  0.00            
ATOM   4546  CB  LYS   288      37.900  75.130  78.410  1.00  0.00            
ATOM   4547  HB1 LYS   288      38.540  74.470  79.010  1.00  0.00            
ATOM   4548  HB2 LYS   288      38.150  75.060  77.350  1.00  0.00            
ATOM   4549  CG  LYS   288      36.430  74.930  78.760  1.00  0.00            
ATOM   4550  HG1 LYS   288      35.910  75.620  78.110  1.00  0.00            
ATOM   4551  HG2 LYS   288      36.140  75.090  79.810  1.00  0.00            
ATOM   4552  CD  LYS   288      36.020  73.520  78.350  1.00  0.00            
ATOM   4553  HD1 LYS   288      36.420  72.830  79.100  1.00  0.00            
ATOM   4554  HD2 LYS   288      36.340  73.300  77.330  1.00  0.00            
ATOM   4555  CE  LYS   288      34.500  73.320  78.440  1.00  0.00            
ATOM   4556  HE1 LYS   288      34.060  73.620  79.380  1.00  0.00            
ATOM   4557  HE2 LYS   288      34.250  72.260  78.330  1.00  0.00            
ATOM   4558  NZ  LYS   288      33.790  74.120  77.430  1.00  0.00            
ATOM   4559  HZ1 LYS   288      34.170  73.900  76.520  1.00  0.00            
ATOM   4560  HZ2 LYS   288      32.810  73.890  77.370  1.00  0.00            
ATOM   4561  HZ3 LYS   288      33.870  75.100  77.680  1.00  0.00            
ATOM   4562  C   LYS   288      38.480  76.910  80.150  1.00  0.00            
ATOM   4563  O   LYS   288      37.550  77.600  80.580  1.00  0.00            
ATOM   4564  N   SER   289      39.390  76.260  80.860  1.00  0.00            
ATOM   4565  H   SER   289      39.870  75.470  80.450  1.00  0.00            
ATOM   4566  CA  SER   289      39.570  76.460  82.280  1.00  0.00            
ATOM   4567  HA  SER   289      38.610  76.210  82.730  1.00  0.00            
ATOM   4568  CB  SER   289      40.470  75.350  82.830  1.00  0.00            
ATOM   4569  HB1 SER   289      40.130  74.350  82.570  1.00  0.00            
ATOM   4570  HB2 SER   289      40.460  75.330  83.920  1.00  0.00            
ATOM   4571  OG  SER   289      41.780  75.460  82.330  1.00  0.00            
ATOM   4572  HG  SER   289      42.190  74.590  82.370  1.00  0.00            
ATOM   4573  C   SER   289      39.960  77.870  82.710  1.00  0.00            
ATOM   4574  O   SER   289      39.530  78.340  83.750  1.00  0.00            
ATOM   4575  N   SER   290      40.650  78.610  81.830  1.00  0.00            
ATOM   4576  H   SER   290      40.890  78.150  80.980  1.00  0.00            
ATOM   4577  CA  SER   290      41.010  80.010  81.970  1.00  0.00            
ATOM   4578  HA  SER   290      41.290  80.280  82.990  1.00  0.00            
ATOM   4579  CB  SER   290      42.070  80.460  80.970  1.00  0.00            
ATOM   4580  HB1 SER   290      42.300  81.520  81.110  1.00  0.00            
ATOM   4581  HB2 SER   290      41.680  80.200  79.990  1.00  0.00            
ATOM   4582  OG  SER   290      43.200  79.690  81.320  1.00  0.00            
ATOM   4583  HG  SER   290      43.190  78.920  80.740  1.00  0.00            
ATOM   4584  C   SER   290      39.800  80.890  81.710  1.00  0.00            
ATOM   4585  O   SER   290      39.400  81.750  82.490  1.00  0.00            
ATOM   4586  N   PHE   291      39.000  80.480  80.730  1.00  0.00            
ATOM   4587  H   PHE   291      39.360  79.760  80.110  1.00  0.00            
ATOM   4588  CA  PHE   291      37.880  81.260  80.220  1.00  0.00            
ATOM   4589  HA  PHE   291      38.300  82.270  80.160  1.00  0.00            
ATOM   4590  CB  PHE   291      37.580  80.780  78.800  1.00  0.00            
ATOM   4591  HB1 PHE   291      37.320  79.720  78.730  1.00  0.00            
ATOM   4592  HB2 PHE   291      38.430  80.970  78.150  1.00  0.00            
ATOM   4593  CG  PHE   291      36.380  81.520  78.280  1.00  0.00            
ATOM   4594  CD1 PHE   291      36.510  82.860  77.880  1.00  0.00            
ATOM   4595  HD1 PHE   291      37.430  83.390  78.030  1.00  0.00            
ATOM   4596  CE1 PHE   291      35.430  83.500  77.260  1.00  0.00            
ATOM   4597  HE1 PHE   291      35.480  84.560  77.060  1.00  0.00            
ATOM   4598  CZ  PHE   291      34.200  82.840  77.130  1.00  0.00            
ATOM   4599  HZ  PHE   291      33.360  83.340  76.650  1.00  0.00            
ATOM   4600  CE2 PHE   291      34.030  81.550  77.640  1.00  0.00            
ATOM   4601  HE2 PHE   291      33.130  80.960  77.620  1.00  0.00            
ATOM   4602  CD2 PHE   291      35.160  80.850  78.110  1.00  0.00            
ATOM   4603  HD2 PHE   291      34.970  79.890  78.570  1.00  0.00            
ATOM   4604  C   PHE   291      36.700  81.260  81.170  1.00  0.00            
ATOM   4605  O   PHE   291      36.130  82.310  81.490  1.00  0.00            
ATOM   4606  N   THR   292      36.310  80.080  81.630  1.00  0.00            
ATOM   4607  H   THR   292      36.860  79.280  81.340  1.00  0.00            
ATOM   4608  CA  THR   292      35.130  79.900  82.460  1.00  0.00            
ATOM   4609  HA  THR   292      34.280  80.360  81.940  1.00  0.00            
ATOM   4610  CB  THR   292      34.810  78.420  82.620  1.00  0.00            
ATOM   4611  HB  THR   292      34.230  78.320  83.530  1.00  0.00            
ATOM   4612  CG2 THR   292      33.910  77.830  81.550  1.00  0.00            
ATOM   4613 1HG2 THR   292      33.090  78.510  81.320  1.00  0.00            
ATOM   4614 2HG2 THR   292      34.470  77.650  80.630  1.00  0.00            
ATOM   4615 3HG2 THR   292      33.550  76.830  81.790  1.00  0.00            
ATOM   4616  OG1 THR   292      36.010  77.690  82.790  1.00  0.00            
ATOM   4617  HG1 THR   292      36.260  77.360  81.930  1.00  0.00            
ATOM   4618  C   THR   292      35.350  80.580  83.800  1.00  0.00            
ATOM   4619  O   THR   292      34.410  81.070  84.430  1.00  0.00            
ATOM   4620  N   ALA   293      36.550  80.720  84.380  1.00  0.00            
ATOM   4621  H   ALA   293      37.350  80.330  83.910  1.00  0.00            
ATOM   4622  CA  ALA   293      36.930  81.430  85.600  1.00  0.00            
ATOM   4623  HA  ALA   293      36.140  81.290  86.330  1.00  0.00            
ATOM   4624  CB  ALA   293      38.140  80.730  86.220  1.00  0.00            
ATOM   4625  HB1 ALA   293      37.990  79.680  86.470  1.00  0.00            
ATOM   4626  HB2 ALA   293      38.980  80.890  85.560  1.00  0.00            
ATOM   4627  HB3 ALA   293      38.420  81.260  87.130  1.00  0.00            
ATOM   4628  C   ALA   293      37.180  82.910  85.300  1.00  0.00            
ATOM   4629  O   ALA   293      37.640  83.640  86.170  1.00  0.00            
ATOM   4630  N   LYS   294      36.790  83.400  84.130  1.00  0.00            
ATOM   4631  H   LYS   294      36.550  82.720  83.410  1.00  0.00            
ATOM   4632  CA  LYS   294      36.900  84.770  83.670  1.00  0.00            
ATOM   4633  HA  LYS   294      36.420  84.810  82.690  1.00  0.00            
ATOM   4634  CB  LYS   294      35.980  85.690  84.490  1.00  0.00            
ATOM   4635  HB1 LYS   294      35.970  86.710  84.120  1.00  0.00            
ATOM   4636  HB2 LYS   294      36.400  85.770  85.490  1.00  0.00            
ATOM   4637  CG  LYS   294      34.520  85.220  84.530  1.00  0.00            
ATOM   4638  HG1 LYS   294      34.410  84.270  85.040  1.00  0.00            
ATOM   4639  HG2 LYS   294      34.130  84.970  83.540  1.00  0.00            
ATOM   4640  CD  LYS   294      33.580  86.050  85.380  1.00  0.00            
ATOM   4641  HD1 LYS   294      32.540  85.740  85.200  1.00  0.00            
ATOM   4642  HD2 LYS   294      33.510  87.040  84.960  1.00  0.00            
ATOM   4643  CE  LYS   294      33.870  86.200  86.880  1.00  0.00            
ATOM   4644  HE1 LYS   294      34.890  86.580  86.940  1.00  0.00            
ATOM   4645  HE2 LYS   294      33.900  85.290  87.470  1.00  0.00            
ATOM   4646  NZ  LYS   294      32.990  87.130  87.600  1.00  0.00            
ATOM   4647  HZ1 LYS   294      32.010  86.900  87.540  1.00  0.00            
ATOM   4648  HZ2 LYS   294      33.220  87.210  88.590  1.00  0.00            
ATOM   4649  HZ3 LYS   294      33.070  88.080  87.250  1.00  0.00            
ATOM   4650  C   LYS   294      38.280  85.340  83.390  1.00  0.00            
ATOM   4651  O   LYS   294      38.470  86.550  83.260  1.00  0.00            
ATOM   4652  N   ASN   295      39.270  84.450  83.300  1.00  0.00            
ATOM   4653  H   ASN   295      39.080  83.470  83.390  1.00  0.00            
ATOM   4654  CA  ASN   295      40.690  84.720  83.100  1.00  0.00            
ATOM   4655  HA  ASN   295      40.860  85.710  83.520  1.00  0.00            
ATOM   4656  CB  ASN   295      41.400  83.840  84.140  1.00  0.00            
ATOM   4657  HB1 ASN   295      41.560  82.860  83.680  1.00  0.00            
ATOM   4658  HB2 ASN   295      40.870  83.710  85.080  1.00  0.00            
ATOM   4659  CG  ASN   295      42.730  84.410  84.590  1.00  0.00            
ATOM   4660  OD1 ASN   295      43.280  85.340  84.000  1.00  0.00            
ATOM   4661  ND2 ASN   295      43.120  84.070  85.830  1.00  0.00            
ATOM   4662 1HD2 ASN   295      42.800  83.260  86.320  1.00  0.00            
ATOM   4663 2HD2 ASN   295      43.970  84.530  86.120  1.00  0.00            
ATOM   4664  C   ASN   295      41.160  84.820  81.660  1.00  0.00            
ATOM   4665  O   ASN   295      40.930  83.920  80.870  1.00  0.00            
ATOM   4666  N   TRP   296      41.890  85.880  81.290  1.00  0.00            
ATOM   4667  H   TRP   296      41.800  86.670  81.900  1.00  0.00            
ATOM   4668  CA  TRP   296      42.550  86.120  80.010  1.00  0.00            
ATOM   4669  HA  TRP   296      43.050  85.200  79.720  1.00  0.00            
ATOM   4670  CB  TRP   296      41.510  86.560  78.980  1.00  0.00            
ATOM   4671  HB1 TRP   296      40.860  85.720  78.740  1.00  0.00            
ATOM   4672  HB2 TRP   296      42.000  86.790  78.040  1.00  0.00            
ATOM   4673  CG  TRP   296      40.540  87.620  79.380  1.00  0.00            
ATOM   4674  CD1 TRP   296      40.790  88.930  79.640  1.00  0.00            
ATOM   4675  HD1 TRP   296      41.800  89.300  79.810  1.00  0.00            
ATOM   4676  NE1 TRP   296      39.650  89.670  79.900  1.00  0.00            
ATOM   4677  HE1 TRP   296      39.590  90.600  80.270  1.00  0.00            
ATOM   4678  CE2 TRP   296      38.580  88.800  79.860  1.00  0.00            
ATOM   4679  CZ2 TRP   296      37.230  89.030  80.130  1.00  0.00            
ATOM   4680  HZ2 TRP   296      36.840  89.950  80.560  1.00  0.00            
ATOM   4681  CH2 TRP   296      36.340  87.960  79.930  1.00  0.00            
ATOM   4682  HH2 TRP   296      35.290  88.090  80.140  1.00  0.00            
ATOM   4683  CZ3 TRP   296      36.770  86.690  79.500  1.00  0.00            
ATOM   4684  HZ3 TRP   296      36.100  85.860  79.370  1.00  0.00            
ATOM   4685  CE3 TRP   296      38.140  86.540  79.220  1.00  0.00            
ATOM   4686  HE3 TRP   296      38.400  85.580  78.800  1.00  0.00            
ATOM   4687  CD2 TRP   296      39.080  87.550  79.430  1.00  0.00            
ATOM   4688  C   TRP   296      43.650  87.140  80.200  1.00  0.00            
ATOM   4689  O   TRP   296      43.740  87.810  81.230  1.00  0.00            
ATOM   4690  N   SER   297      44.450  87.400  79.160  1.00  0.00            
ATOM   4691  H   SER   297      44.320  86.840  78.320  1.00  0.00            
ATOM   4692  CA  SER   297      45.440  88.450  79.080  1.00  0.00            
ATOM   4693  HA  SER   297      45.930  88.470  78.110  1.00  0.00            
ATOM   4694  CB  SER   297      44.810  89.840  79.100  1.00  0.00            
ATOM   4695  HB1 SER   297      45.620  90.570  79.080  1.00  0.00            
ATOM   4696  HB2 SER   297      44.240  89.870  80.040  1.00  0.00            
ATOM   4697  OG  SER   297      43.900  89.860  78.010  1.00  0.00            
ATOM   4698  HG  SER   297      43.600  90.760  77.880  1.00  0.00            
ATOM   4699  C   SER   297      46.530  88.350  80.140  1.00  0.00            
ATOM   4700  O   SER   297      47.180  89.340  80.490  1.00  0.00            
ATOM   4701  N   LYS   298      46.790  87.190  80.750  1.00  0.00            
ATOM   4702  H   LYS   298      46.240  86.370  80.540  1.00  0.00            
ATOM   4703  CA  LYS   298      47.780  87.060  81.810  1.00  0.00            
ATOM   4704  HA  LYS   298      48.470  87.900  81.820  1.00  0.00            
ATOM   4705  CB  LYS   298      47.050  86.980  83.150  1.00  0.00            
ATOM   4706  HB1 LYS   298      47.760  86.800  83.950  1.00  0.00            
ATOM   4707  HB2 LYS   298      46.290  86.200  83.040  1.00  0.00            
ATOM   4708  CG  LYS   298      46.310  88.270  83.500  1.00  0.00            
ATOM   4709  HG1 LYS   298      45.470  88.430  82.830  1.00  0.00            
ATOM   4710  HG2 LYS   298      47.000  89.110  83.440  1.00  0.00            
ATOM   4711  CD  LYS   298      45.610  88.250  84.860  1.00  0.00            
ATOM   4712  HD1 LYS   298      46.270  88.790  85.540  1.00  0.00            
ATOM   4713  HD2 LYS   298      45.550  87.250  85.280  1.00  0.00            
ATOM   4714  CE  LYS   298      44.250  88.930  84.800  1.00  0.00            
ATOM   4715  HE1 LYS   298      44.390  89.910  84.330  1.00  0.00            
ATOM   4716  HE2 LYS   298      43.920  89.160  85.820  1.00  0.00            
ATOM   4717  NZ  LYS   298      43.250  88.100  84.120  1.00  0.00            
ATOM   4718  HZ1 LYS   298      43.180  88.300  83.130  1.00  0.00            
ATOM   4719  HZ2 LYS   298      43.390  87.110  84.290  1.00  0.00            
ATOM   4720  HZ3 LYS   298      42.330  88.230  84.550  1.00  0.00            
ATOM   4721  C   LYS   298      48.670  85.830  81.640  1.00  0.00            
ATOM   4722  O   LYS   298      48.110  84.830  81.210  1.00  0.00            
ATOM   4723  N   PRO   299      49.950  85.820  82.040  1.00  0.00            
ATOM   4724  CD  PRO   299      50.840  86.850  82.530  1.00  0.00            
ATOM   4725  HD1 PRO   299      50.630  87.160  83.550  1.00  0.00            
ATOM   4726  HD2 PRO   299      50.820  87.780  81.970  1.00  0.00            
ATOM   4727  CG  PRO   299      52.230  86.240  82.350  1.00  0.00            
ATOM   4728  HG1 PRO   299      52.920  86.660  83.090  1.00  0.00            
ATOM   4729  HG2 PRO   299      52.600  86.440  81.350  1.00  0.00            
ATOM   4730  CB  PRO   299      52.030  84.750  82.660  1.00  0.00            
ATOM   4731  HB1 PRO   299      52.140  84.460  83.700  1.00  0.00            
ATOM   4732  HB2 PRO   299      52.890  84.270  82.190  1.00  0.00            
ATOM   4733  CA  PRO   299      50.650  84.550  82.010  1.00  0.00            
ATOM   4734  HA  PRO   299      50.900  84.300  80.980  1.00  0.00            
ATOM   4735  C   PRO   299      49.940  83.340  82.570  1.00  0.00            
ATOM   4736  O   PRO   299      50.010  82.270  81.950  1.00  0.00            
ATOM   4737  N   GLU   300      49.200  83.410  83.670  1.00  0.00            
ATOM   4738  H   GLU   300      49.110  84.350  84.040  1.00  0.00            
ATOM   4739  CA  GLU   300      48.420  82.370  84.300  1.00  0.00            
ATOM   4740  HA  GLU   300      49.090  81.580  84.610  1.00  0.00            
ATOM   4741  CB  GLU   300      47.870  82.880  85.630  1.00  0.00            
ATOM   4742  HB1 GLU   300      48.660  83.390  86.180  1.00  0.00            
ATOM   4743  HB2 GLU   300      47.430  82.050  86.170  1.00  0.00            
ATOM   4744  CG  GLU   300      46.740  83.870  85.340  1.00  0.00            
ATOM   4745  HG1 GLU   300      45.810  83.410  84.990  1.00  0.00            
ATOM   4746  HG2 GLU   300      47.050  84.580  84.570  1.00  0.00            
ATOM   4747  CD  GLU   300      46.440  84.680  86.580  1.00  0.00            
ATOM   4748  OE1 GLU   300      45.490  84.280  87.290  1.00  0.00            
ATOM   4749  OE2 GLU   300      47.140  85.690  86.780  1.00  0.00            
ATOM   4750  C   GLU   300      47.240  81.800  83.510  1.00  0.00            
ATOM   4751  O   GLU   300      46.620  80.790  83.840  1.00  0.00            
ATOM   4752  N   SER   301      46.980  82.350  82.330  1.00  0.00            
ATOM   4753  H   SER   301      47.660  83.060  82.060  1.00  0.00            
ATOM   4754  CA  SER   301      45.940  81.960  81.400  1.00  0.00            
ATOM   4755  HA  SER   301      45.520  81.070  81.880  1.00  0.00            
ATOM   4756  CB  SER   301      44.990  83.150  81.290  1.00  0.00            
ATOM   4757  HB1 SER   301      44.820  83.500  82.310  1.00  0.00            
ATOM   4758  HB2 SER   301      44.010  82.900  80.890  1.00  0.00            
ATOM   4759  OG  SER   301      45.640  84.180  80.580  1.00  0.00            
ATOM   4760  HG  SER   301      46.510  84.340  80.970  1.00  0.00            
ATOM   4761  C   SER   301      46.410  81.400  80.060  1.00  0.00            
ATOM   4762  O   SER   301      45.720  80.540  79.520  1.00  0.00            
ATOM   4763  N   GLY   302      47.690  81.620  79.730  1.00  0.00            
ATOM   4764  H   GLY   302      48.230  82.270  80.270  1.00  0.00            
ATOM   4765  CA  GLY   302      48.350  80.810  78.720  1.00  0.00            
ATOM   4766  HA1 GLY   302      49.210  81.420  78.430  1.00  0.00            
ATOM   4767  HA2 GLY   302      47.770  80.640  77.820  1.00  0.00            
ATOM   4768  C   GLY   302      48.850  79.460  79.210  1.00  0.00            
ATOM   4769  O   GLY   302      48.270  78.900  80.140  1.00  0.00            
ATOM   4770  N   GLY   303      49.970  78.950  78.680  1.00  0.00            
ATOM   4771  H   GLY   303      50.340  79.330  77.820  1.00  0.00            
ATOM   4772  CA  GLY   303      50.750  77.890  79.280  1.00  0.00            
ATOM   4773  HA1 GLY   303      50.230  76.930  79.280  1.00  0.00            
ATOM   4774  HA2 GLY   303      51.000  78.110  80.320  1.00  0.00            
ATOM   4775  C   GLY   303      51.940  77.550  78.400  1.00  0.00            
ATOM   4776  O   GLY   303      51.970  77.910  77.230  1.00  0.00            
ATOM   4777  N   TYR   304      52.890  76.750  78.890  1.00  0.00            
ATOM   4778  H   TYR   304      52.780  76.530  79.870  1.00  0.00            
ATOM   4779  CA  TYR   304      53.990  76.230  78.080  1.00  0.00            
ATOM   4780  HA  TYR   304      53.850  76.270  77.000  1.00  0.00            
ATOM   4781  CB  TYR   304      55.290  77.010  78.250  1.00  0.00            
ATOM   4782  HB1 TYR   304      55.070  78.050  78.010  1.00  0.00            
ATOM   4783  HB2 TYR   304      56.030  76.760  77.490  1.00  0.00            
ATOM   4784  CG  TYR   304      55.900  76.920  79.620  1.00  0.00            
ATOM   4785  CD1 TYR   304      55.570  77.760  80.700  1.00  0.00            
ATOM   4786  HD1 TYR   304      54.770  78.460  80.470  1.00  0.00            
ATOM   4787  CE1 TYR   304      56.380  77.750  81.840  1.00  0.00            
ATOM   4788  HE1 TYR   304      56.240  78.470  82.640  1.00  0.00            
ATOM   4789  CZ  TYR   304      57.410  76.820  82.010  1.00  0.00            
ATOM   4790  OH  TYR   304      58.150  76.810  83.150  1.00  0.00            
ATOM   4791  HH  TYR   304      58.620  75.980  83.080  1.00  0.00            
ATOM   4792  CE2 TYR   304      57.510  75.820  81.020  1.00  0.00            
ATOM   4793  HE2 TYR   304      58.160  74.980  81.200  1.00  0.00            
ATOM   4794  CD2 TYR   304      56.750  75.830  79.830  1.00  0.00            
ATOM   4795  HD2 TYR   304      56.900  75.060  79.100  1.00  0.00            
ATOM   4796  C   TYR   304      54.330  74.750  78.180  1.00  0.00            
ATOM   4797  O   TYR   304      54.120  74.140  79.220  1.00  0.00            
ATOM   4798  N   ILE   305      54.870  74.180  77.080  1.00  0.00            
ATOM   4799  H   ILE   305      54.870  74.760  76.250  1.00  0.00            
ATOM   4800  CA  ILE   305      55.140  72.770  76.870  1.00  0.00            
ATOM   4801  HA  ILE   305      55.010  72.350  77.880  1.00  0.00            
ATOM   4802  CB  ILE   305      54.010  72.200  76.030  1.00  0.00            
ATOM   4803  HB  ILE   305      54.050  72.760  75.090  1.00  0.00            
ATOM   4804  CG2 ILE   305      54.440  70.760  75.770  1.00  0.00            
ATOM   4805 1HG2 ILE   305      55.390  70.760  75.240  1.00  0.00            
ATOM   4806 2HG2 ILE   305      54.530  70.260  76.730  1.00  0.00            
ATOM   4807 3HG2 ILE   305      53.690  70.210  75.190  1.00  0.00            
ATOM   4808  CG1 ILE   305      52.540  72.240  76.460  1.00  0.00            
ATOM   4809 1HG1 ILE   305      52.550  72.080  77.530  1.00  0.00            
ATOM   4810 2HG1 ILE   305      52.010  71.410  76.000  1.00  0.00            
ATOM   4811  CD  ILE   305      51.830  73.510  76.010  1.00  0.00            
ATOM   4812  HD1 ILE   305      52.070  73.880  75.010  1.00  0.00            
ATOM   4813  HD2 ILE   305      50.750  73.420  76.010  1.00  0.00            
ATOM   4814  HD3 ILE   305      51.930  74.350  76.710  1.00  0.00            
ATOM   4815  C   ILE   305      56.560  72.570  76.370  1.00  0.00            
ATOM   4816  O   ILE   305      57.050  73.210  75.450  1.00  0.00            
ATOM   4817  N   TRP   306      57.240  71.620  77.020  1.00  0.00            
ATOM   4818  H   TRP   306      56.850  71.170  77.840  1.00  0.00            
ATOM   4819  CA  TRP   306      58.510  71.140  76.540  1.00  0.00            
ATOM   4820  HA  TRP   306      59.120  72.010  76.350  1.00  0.00            
ATOM   4821  CB  TRP   306      59.130  70.370  77.700  1.00  0.00            
ATOM   4822  HB1 TRP   306      60.010  69.860  77.330  1.00  0.00            
ATOM   4823  HB2 TRP   306      58.460  69.560  78.010  1.00  0.00            
ATOM   4824  CG  TRP   306      59.490  71.180  78.910  1.00  0.00            
ATOM   4825  CD1 TRP   306      58.610  71.440  79.910  1.00  0.00            
ATOM   4826  HD1 TRP   306      57.530  71.340  79.990  1.00  0.00            
ATOM   4827  NE1 TRP   306      59.290  71.880  81.020  1.00  0.00            
ATOM   4828  HE1 TRP   306      58.870  71.940  81.940  1.00  0.00            
ATOM   4829  CE2 TRP   306      60.640  71.850  80.760  1.00  0.00            
ATOM   4830  CZ2 TRP   306      61.750  72.120  81.580  1.00  0.00            
ATOM   4831  HZ2 TRP   306      61.660  72.520  82.590  1.00  0.00            
ATOM   4832  CH2 TRP   306      63.030  71.880  81.080  1.00  0.00            
ATOM   4833  HH2 TRP   306      63.840  72.230  81.710  1.00  0.00            
ATOM   4834  CZ3 TRP   306      63.270  71.350  79.800  1.00  0.00            
ATOM   4835  HZ3 TRP   306      64.290  71.200  79.500  1.00  0.00            
ATOM   4836  CE3 TRP   306      62.130  71.030  79.040  1.00  0.00            
ATOM   4837  HE3 TRP   306      62.290  70.470  78.130  1.00  0.00            
ATOM   4838  CD2 TRP   306      60.830  71.300  79.480  1.00  0.00            
ATOM   4839  C   TRP   306      58.300  70.290  75.280  1.00  0.00            
ATOM   4840  O   TRP   306      57.770  69.180  75.380  1.00  0.00            
ATOM   4841  N   HIS   307      58.710  70.870  74.150  1.00  0.00            
ATOM   4842  H   HIS   307      59.110  71.790  74.250  1.00  0.00            
ATOM   4843  CA  HIS   307      58.630  70.210  72.860  1.00  0.00            
ATOM   4844  HA  HIS   307      58.850  69.160  73.020  1.00  0.00            
ATOM   4845  CB  HIS   307      57.210  70.370  72.300  1.00  0.00            
ATOM   4846  HB1 HIS   307      57.080  71.440  72.130  1.00  0.00            
ATOM   4847  HB2 HIS   307      56.520  70.060  73.090  1.00  0.00            
ATOM   4848  CG  HIS   307      56.860  69.590  71.070  1.00  0.00            
ATOM   4849  ND1 HIS   307      56.930  68.220  70.870  1.00  0.00            
ATOM   4850  HD1 HIS   307      57.130  67.500  71.550  1.00  0.00            
ATOM   4851  CE1 HIS   307      56.450  67.970  69.640  1.00  0.00            
ATOM   4852  HE1 HIS   307      56.630  67.060  69.080  1.00  0.00            
ATOM   4853  NE2 HIS   307      55.990  69.090  69.060  1.00  0.00            
ATOM   4854  HE2 HIS   307      55.520  69.200  68.170  1.00  0.00            
ATOM   4855  CD2 HIS   307      56.190  70.090  69.990  1.00  0.00            
ATOM   4856  HD2 HIS   307      56.010  71.140  69.840  1.00  0.00            
ATOM   4857  C   HIS   307      59.680  70.830  71.950  1.00  0.00            
ATOM   4858  O   HIS   307      59.530  72.010  71.660  1.00  0.00            
ATOM   4859  N   THR   308      60.690  70.080  71.490  1.00  0.00            
ATOM   4860  H   THR   308      60.730  69.180  71.950  1.00  0.00            
ATOM   4861  CA  THR   308      61.820  70.610  70.770  1.00  0.00            
ATOM   4862  HA  THR   308      61.950  71.600  71.190  1.00  0.00            
ATOM   4863  CB  THR   308      63.040  69.720  71.040  1.00  0.00            
ATOM   4864  HB  THR   308      63.770  69.820  70.240  1.00  0.00            
ATOM   4865  CG2 THR   308      63.740  70.010  72.370  1.00  0.00            
ATOM   4866 1HG2 THR   308      63.850  71.070  72.590  1.00  0.00            
ATOM   4867 2HG2 THR   308      63.090  69.640  73.160  1.00  0.00            
ATOM   4868 3HG2 THR   308      64.700  69.540  72.220  1.00  0.00            
ATOM   4869  OG1 THR   308      62.570  68.390  71.030  1.00  0.00            
ATOM   4870  HG1 THR   308      63.330  67.910  70.700  1.00  0.00            
ATOM   4871  C   THR   308      61.680  70.930  69.280  1.00  0.00            
ATOM   4872  O   THR   308      60.770  70.340  68.690  1.00  0.00            
ATOM   4873  N   THR   309      62.580  71.670  68.650  1.00  0.00            
ATOM   4874  H   THR   309      63.210  72.130  69.290  1.00  0.00            
ATOM   4875  CA  THR   309      63.020  71.520  67.270  1.00  0.00            
ATOM   4876  HA  THR   309      62.110  71.680  66.690  1.00  0.00            
ATOM   4877  CB  THR   309      64.120  72.500  66.930  1.00  0.00            
ATOM   4878  HB  THR   309      63.720  73.510  67.010  1.00  0.00            
ATOM   4879  CG2 THR   309      65.330  72.310  67.840  1.00  0.00            
ATOM   4880 1HG2 THR   309      65.080  72.420  68.900  1.00  0.00            
ATOM   4881 2HG2 THR   309      65.870  71.370  67.820  1.00  0.00            
ATOM   4882 3HG2 THR   309      66.070  73.110  67.750  1.00  0.00            
ATOM   4883  OG1 THR   309      64.430  72.190  65.590  1.00  0.00            
ATOM   4884  HG1 THR   309      63.810  72.640  65.000  1.00  0.00            
ATOM   4885  C   THR   309      63.390  70.060  67.000  1.00  0.00            
ATOM   4886  O   THR   309      63.860  69.310  67.860  1.00  0.00            
ATOM   4887  N   GLY   310      63.090  69.560  65.810  1.00  0.00            
ATOM   4888  H   GLY   310      62.650  70.100  65.080  1.00  0.00            
ATOM   4889  CA  GLY   310      63.410  68.180  65.490  1.00  0.00            
ATOM   4890  HA1 GLY   310      64.410  67.990  65.880  1.00  0.00            
ATOM   4891  HA2 GLY   310      63.430  68.280  64.410  1.00  0.00            
ATOM   4892  C   GLY   310      62.450  67.170  66.100  1.00  0.00            
ATOM   4893  O   GLY   310      62.570  65.970  65.840  1.00  0.00            
ATOM   4894  N   SER   311      61.370  67.600  66.780  1.00  0.00            
ATOM   4895  H   SER   311      61.220  68.580  66.910  1.00  0.00            
ATOM   4896  CA  SER   311      60.330  66.790  67.380  1.00  0.00            
ATOM   4897  HA  SER   311      60.560  65.760  67.130  1.00  0.00            
ATOM   4898  CB  SER   311      60.240  66.800  68.900  1.00  0.00            
ATOM   4899  HB1 SER   311      61.240  66.810  69.360  1.00  0.00            
ATOM   4900  HB2 SER   311      59.760  65.890  69.270  1.00  0.00            
ATOM   4901  OG  SER   311      59.460  67.910  69.290  1.00  0.00            
ATOM   4902  HG  SER   311      60.040  68.670  69.310  1.00  0.00            
ATOM   4903  C   SER   311      58.960  66.940  66.740  1.00  0.00            
ATOM   4904  O   SER   311      58.000  66.310  67.140  1.00  0.00            
ATOM   4905  N   GLY   312      58.860  67.750  65.680  1.00  0.00            
ATOM   4906  H   GLY   312      59.690  68.200  65.310  1.00  0.00            
ATOM   4907  CA  GLY   312      57.590  68.140  65.090  1.00  0.00            
ATOM   4908  HA1 GLY   312      56.900  67.320  65.270  1.00  0.00            
ATOM   4909  HA2 GLY   312      57.760  68.320  64.020  1.00  0.00            
ATOM   4910  C   GLY   312      56.990  69.420  65.670  1.00  0.00            
ATOM   4911  O   GLY   312      55.760  69.440  65.780  1.00  0.00            
ATOM   4912  N   LYS   313      57.750  70.420  66.080  1.00  0.00            
ATOM   4913  H   LYS   313      58.730  70.320  65.870  1.00  0.00            
ATOM   4914  CA  LYS   313      57.140  71.530  66.780  1.00  0.00            
ATOM   4915  HA  LYS   313      56.560  71.140  67.610  1.00  0.00            
ATOM   4916  CB  LYS   313      58.100  72.460  67.530  1.00  0.00            
ATOM   4917  HB1 LYS   313      58.550  71.980  68.400  1.00  0.00            
ATOM   4918  HB2 LYS   313      57.490  73.280  67.910  1.00  0.00            
ATOM   4919  CG  LYS   313      59.170  73.140  66.680  1.00  0.00            
ATOM   4920  HG1 LYS   313      58.680  73.630  65.840  1.00  0.00            
ATOM   4921  HG2 LYS   313      59.960  72.420  66.450  1.00  0.00            
ATOM   4922  CD  LYS   313      60.050  74.140  67.430  1.00  0.00            
ATOM   4923  HD1 LYS   313      60.620  73.600  68.200  1.00  0.00            
ATOM   4924  HD2 LYS   313      59.460  74.940  67.890  1.00  0.00            
ATOM   4925  CE  LYS   313      61.060  74.740  66.460  1.00  0.00            
ATOM   4926  HE1 LYS   313      61.460  74.110  65.670  1.00  0.00            
ATOM   4927  HE2 LYS   313      61.910  75.200  66.960  1.00  0.00            
ATOM   4928  NZ  LYS   313      60.440  75.880  65.790  1.00  0.00            
ATOM   4929  HZ1 LYS   313      60.910  76.180  64.950  1.00  0.00            
ATOM   4930  HZ2 LYS   313      59.470  75.640  65.690  1.00  0.00            
ATOM   4931  HZ3 LYS   313      60.320  76.730  66.320  1.00  0.00            
ATOM   4932  C   LYS   313      56.170  72.270  65.860  1.00  0.00            
ATOM   4933  O   LYS   313      54.960  72.300  66.030  1.00  0.00            
ATOM   4934  N   THR   314      56.600  72.580  64.630  1.00  0.00            
ATOM   4935  H   THR   314      57.570  72.460  64.440  1.00  0.00            
ATOM   4936  CA  THR   314      55.830  73.390  63.710  1.00  0.00            
ATOM   4937  HA  THR   314      55.570  74.270  64.290  1.00  0.00            
ATOM   4938  CB  THR   314      56.760  73.830  62.570  1.00  0.00            
ATOM   4939  HB  THR   314      56.870  73.060  61.800  1.00  0.00            
ATOM   4940  CG2 THR   314      56.340  75.030  61.730  1.00  0.00            
ATOM   4941 1HG2 THR   314      57.170  75.250  61.050  1.00  0.00            
ATOM   4942 2HG2 THR   314      55.440  74.830  61.170  1.00  0.00            
ATOM   4943 3HG2 THR   314      56.150  75.820  62.450  1.00  0.00            
ATOM   4944  OG1 THR   314      58.040  74.200  63.030  1.00  0.00            
ATOM   4945  HG1 THR   314      57.860  74.900  63.640  1.00  0.00            
ATOM   4946  C   THR   314      54.610  72.610  63.230  1.00  0.00            
ATOM   4947  O   THR   314      53.570  73.230  63.010  1.00  0.00            
ATOM   4948  N   LEU   315      54.660  71.280  63.080  1.00  0.00            
ATOM   4949  H   LEU   315      55.580  70.860  63.090  1.00  0.00            
ATOM   4950  CA  LEU   315      53.510  70.450  62.800  1.00  0.00            
ATOM   4951  HA  LEU   315      53.110  70.830  61.880  1.00  0.00            
ATOM   4952  CB  LEU   315      53.950  68.990  62.650  1.00  0.00            
ATOM   4953  HB1 LEU   315      54.360  68.620  63.590  1.00  0.00            
ATOM   4954  HB2 LEU   315      54.710  68.920  61.880  1.00  0.00            
ATOM   4955  CG  LEU   315      52.770  68.070  62.350  1.00  0.00            
ATOM   4956  HG  LEU   315      52.040  68.200  63.150  1.00  0.00            
ATOM   4957  CD1 LEU   315      52.320  68.440  60.930  1.00  0.00            
ATOM   4958 1HD1 LEU   315      51.480  69.130  61.020  1.00  0.00            
ATOM   4959 2HD1 LEU   315      53.060  68.940  60.300  1.00  0.00            
ATOM   4960 3HD1 LEU   315      52.050  67.540  60.380  1.00  0.00            
ATOM   4961  CD2 LEU   315      53.220  66.610  62.430  1.00  0.00            
ATOM   4962 1HD2 LEU   315      52.320  65.990  62.380  1.00  0.00            
ATOM   4963 2HD2 LEU   315      54.010  66.400  61.710  1.00  0.00            
ATOM   4964 3HD2 LEU   315      53.630  66.440  63.420  1.00  0.00            
ATOM   4965  C   LEU   315      52.430  70.570  63.880  1.00  0.00            
ATOM   4966  O   LEU   315      51.320  70.910  63.480  1.00  0.00            
ATOM   4967  N   THR   316      52.850  70.280  65.110  1.00  0.00            
ATOM   4968  H   THR   316      53.760  69.870  65.260  1.00  0.00            
ATOM   4969  CA  THR   316      51.960  70.470  66.230  1.00  0.00            
ATOM   4970  HA  THR   316      51.050  69.870  66.090  1.00  0.00            
ATOM   4971  CB  THR   316      52.600  69.940  67.510  1.00  0.00            
ATOM   4972  HB  THR   316      52.160  70.430  68.390  1.00  0.00            
ATOM   4973  CG2 THR   316      52.540  68.410  67.590  1.00  0.00            
ATOM   4974 1HG2 THR   316      53.420  67.980  67.130  1.00  0.00            
ATOM   4975 2HG2 THR   316      52.390  68.090  68.630  1.00  0.00            
ATOM   4976 3HG2 THR   316      51.640  67.970  67.170  1.00  0.00            
ATOM   4977  OG1 THR   316      53.980  70.200  67.570  1.00  0.00            
ATOM   4978  HG1 THR   316      54.320  70.860  66.970  1.00  0.00            
ATOM   4979  C   THR   316      51.470  71.880  66.500  1.00  0.00            
ATOM   4980  O   THR   316      50.460  72.030  67.190  1.00  0.00            
ATOM   4981  N   SER   317      52.090  72.960  66.020  1.00  0.00            
ATOM   4982  H   SER   317      53.040  72.910  65.650  1.00  0.00            
ATOM   4983  CA  SER   317      51.590  74.300  66.190  1.00  0.00            
ATOM   4984  HA  SER   317      51.230  74.500  67.200  1.00  0.00            
ATOM   4985  CB  SER   317      52.790  75.220  65.990  1.00  0.00            
ATOM   4986  HB1 SER   317      52.470  76.260  66.080  1.00  0.00            
ATOM   4987  HB2 SER   317      53.270  75.010  65.030  1.00  0.00            
ATOM   4988  OG  SER   317      53.660  74.960  67.080  1.00  0.00            
ATOM   4989  HG  SER   317      54.550  75.320  66.990  1.00  0.00            
ATOM   4990  C   SER   317      50.360  74.640  65.350  1.00  0.00            
ATOM   4991  O   SER   317      49.450  75.190  65.960  1.00  0.00            
ATOM   4992  N   PHE   318      50.280  74.210  64.090  1.00  0.00            
ATOM   4993  H   PHE   318      50.980  73.620  63.680  1.00  0.00            
ATOM   4994  CA  PHE   318      49.060  74.420  63.320  1.00  0.00            
ATOM   4995  HA  PHE   318      48.870  75.490  63.290  1.00  0.00            
ATOM   4996  CB  PHE   318      49.240  73.940  61.880  1.00  0.00            
ATOM   4997  HB1 PHE   318      49.240  72.860  61.750  1.00  0.00            
ATOM   4998  HB2 PHE   318      50.180  74.350  61.510  1.00  0.00            
ATOM   4999  CG  PHE   318      48.160  74.560  61.030  1.00  0.00            
ATOM   5000  CD1 PHE   318      48.440  75.680  60.220  1.00  0.00            
ATOM   5001  HD1 PHE   318      49.370  76.180  60.460  1.00  0.00            
ATOM   5002  CE1 PHE   318      47.490  76.160  59.320  1.00  0.00            
ATOM   5003  HE1 PHE   318      47.660  76.930  58.590  1.00  0.00            
ATOM   5004  CZ  PHE   318      46.260  75.490  59.210  1.00  0.00            
ATOM   5005  HZ  PHE   318      45.540  75.760  58.450  1.00  0.00            
ATOM   5006  CE2 PHE   318      45.970  74.360  59.990  1.00  0.00            
ATOM   5007  HE2 PHE   318      45.010  73.860  59.920  1.00  0.00            
ATOM   5008  CD2 PHE   318      46.920  73.920  60.910  1.00  0.00            
ATOM   5009  HD2 PHE   318      46.700  73.130  61.620  1.00  0.00            
ATOM   5010  C   PHE   318      47.910  73.770  64.070  1.00  0.00            
ATOM   5011  O   PHE   318      46.860  74.390  64.210  1.00  0.00            
ATOM   5012  N   LYS   319      48.090  72.550  64.570  1.00  0.00            
ATOM   5013  H   LYS   319      48.920  72.060  64.230  1.00  0.00            
ATOM   5014  CA  LYS   319      47.140  71.750  65.310  1.00  0.00            
ATOM   5015  HA  LYS   319      46.230  71.740  64.700  1.00  0.00            
ATOM   5016  CB  LYS   319      47.820  70.410  65.560  1.00  0.00            
ATOM   5017  HB1 LYS   319      48.620  70.590  66.280  1.00  0.00            
ATOM   5018  HB2 LYS   319      48.240  70.090  64.600  1.00  0.00            
ATOM   5019  CG  LYS   319      46.980  69.240  66.040  1.00  0.00            
ATOM   5020  HG1 LYS   319      46.790  69.380  67.110  1.00  0.00            
ATOM   5021  HG2 LYS   319      47.580  68.340  65.880  1.00  0.00            
ATOM   5022  CD  LYS   319      45.620  69.130  65.370  1.00  0.00            
ATOM   5023  HD1 LYS   319      44.950  69.970  65.580  1.00  0.00            
ATOM   5024  HD2 LYS   319      45.130  68.200  65.640  1.00  0.00            
ATOM   5025  CE  LYS   319      45.780  69.010  63.860  1.00  0.00            
ATOM   5026  HE1 LYS   319      46.180  68.010  63.680  1.00  0.00            
ATOM   5027  HE2 LYS   319      46.500  69.750  63.510  1.00  0.00            
ATOM   5028  NZ  LYS   319      44.500  69.060  63.150  1.00  0.00            
ATOM   5029  HZ1 LYS   319      43.930  69.760  63.590  1.00  0.00            
ATOM   5030  HZ2 LYS   319      44.570  69.380  62.200  1.00  0.00            
ATOM   5031  HZ3 LYS   319      44.070  68.160  63.370  1.00  0.00            
ATOM   5032  C   LYS   319      46.610  72.360  66.610  1.00  0.00            
ATOM   5033  O   LYS   319      45.400  72.420  66.790  1.00  0.00            
ATOM   5034  N   ALA   320      47.510  72.990  67.370  1.00  0.00            
ATOM   5035  H   ALA   320      48.510  72.840  67.260  1.00  0.00            
ATOM   5036  CA  ALA   320      47.150  73.820  68.500  1.00  0.00            
ATOM   5037  HA  ALA   320      46.570  73.220  69.210  1.00  0.00            
ATOM   5038  CB  ALA   320      48.420  74.370  69.130  1.00  0.00            
ATOM   5039  HB1 ALA   320      49.030  74.720  68.300  1.00  0.00            
ATOM   5040  HB2 ALA   320      48.200  75.180  69.820  1.00  0.00            
ATOM   5041  HB3 ALA   320      48.860  73.530  69.670  1.00  0.00            
ATOM   5042  C   ALA   320      46.260  74.980  68.070  1.00  0.00            
ATOM   5043  O   ALA   320      45.210  75.160  68.680  1.00  0.00            
ATOM   5044  N   ALA   321      46.590  75.660  66.960  1.00  0.00            
ATOM   5045  H   ALA   321      47.490  75.480  66.560  1.00  0.00            
ATOM   5046  CA  ALA   321      45.900  76.850  66.500  1.00  0.00            
ATOM   5047  HA  ALA   321      45.650  77.460  67.380  1.00  0.00            
ATOM   5048  CB  ALA   321      46.800  77.600  65.530  1.00  0.00            
ATOM   5049  HB1 ALA   321      47.010  78.590  65.950  1.00  0.00            
ATOM   5050  HB2 ALA   321      47.760  77.200  65.230  1.00  0.00            
ATOM   5051  HB3 ALA   321      46.380  77.610  64.510  1.00  0.00            
ATOM   5052  C   ALA   321      44.550  76.420  65.950  1.00  0.00            
ATOM   5053  O   ALA   321      43.560  77.090  66.260  1.00  0.00            
ATOM   5054  N   ARG   322      44.470  75.290  65.250  1.00  0.00            
ATOM   5055  H   ARG   322      45.340  74.810  65.030  1.00  0.00            
ATOM   5056  CA  ARG   322      43.270  74.820  64.580  1.00  0.00            
ATOM   5057  HA  ARG   322      42.660  75.630  64.200  1.00  0.00            
ATOM   5058  CB  ARG   322      43.760  73.860  63.500  1.00  0.00            
ATOM   5059  HB1 ARG   322      44.190  73.020  64.050  1.00  0.00            
ATOM   5060  HB2 ARG   322      44.600  74.260  62.940  1.00  0.00
[truncated: 730,841 more chars]
